# Supplementary material for: Scalable differentiation of human cardiac organoids from iPSCs generates cardiac tissues for cardiac cell therapy
Source: Theranostics. 2026 Apr 23;16(12):6437–62. doi: 10.7150/thno.127654 (PMC13231838; doi:10.7150/thno.127654)
Supplement: Supplementary file 2 — Supplementary tables. [file thnov16p6437s2.zip]

Archive with 9 entries (8 files):
- Tables_Suppl/
- Tables_Suppl/Table-S1_hiPSC-Meso_Comparison-gene-analysis.xlsx
- Tables_Suppl/Table-S2_hiPSC-Mesodermal_ObtologyBP.xlsx
- Tables_Suppl/Table-S3_96well-COs-Day20_positive-differentially-marker-genes.xlsx
- Tables_Suppl/Table-S4_96well-COs-20_percentage_markers.markers.xlsx
- Tables_Suppl/Table-S5_96well-COs-Day10&Day20_positive-differentially-marker-genes.xlsx
- Tables_Suppl/Table-S6_Bio-COs-Day20_positive-differentially-marker-genes.CSV
- Tables_Suppl/Table-S7_Bio-COs-Day20_percentage_markers.markers.CSV
- Tables_Suppl/Table-S8_GeoMx_Spatial-Transcriptomic_Pig-MI_8Days-30Days__deseq2_all_genes_with_regulation_All-RO.xlsx
