# Supplementary material for: Scalable differentiation of human cardiac organoids from iPSCs generates cardiac tissues for cardiac cell therapy
Source: Theranostics. 2026 Apr 23;16(12):6437–62. doi: 10.7150/thno.127654 (PMC13231838; doi:10.7150/thno.127654)
Supplement: Supplementary file 2 — Supplementary tables. [file thnov16p6437s2.zip › Tables_Suppl/Table-S1_hiPSC-Meso_Comparison-gene-analysis.xlsx]

## Sheet: Day1vsNone
Gene Symbol	ID	Day1 Avg (log2)	Non Avg (log2)	Fold Change	P-val	FDR P-val	Gene Symbol	Description	Group
DKK4	TC0800010282.hg.1	14,99	6,79	292,29	2,23E-10	3,44E-07	DKK4	dickkopf WNT signaling pathway inhibitor 4	Coding
DKK1	TC1000007641.hg.1	15,55	8,14	169,56	5,24E-10	6,61E-07	DKK1	dickkopf WNT signaling pathway inhibitor 1	Multiple_Complex
T	TC0600013870.hg.1	15,94	8,98	125,01	1,86E-08	6,04E-06	T	T brachyury transcription factor	Multiple_Complex
TTC29	TC0400012060.hg.1	10,79	3,94	115,26	3,28E-14	7,03E-10	TTC29	tetratricopeptide repeat domain 29	Multiple_Complex
PCSK1	TC0500011513.hg.1	11,79	5,01	109,94	4,19E-12	2,80E-08	PCSK1	proprotein convertase subtilisin/kexin type 1	Multiple_Complex
HOXA1	TC0700010556.hg.1	11,18	4,82	81,86	1,08E-09	1,19E-06	HOXA1	homeobox A1	Multiple_Complex
CDX2	TC1300008449.hg.1	12,14	6,07	67,51	3,44E-11	8,20E-08	CDX2	caudal type homeobox 2	Multiple_Complex
NKD1	TC1600007819.hg.1	13,15	7,09	66,65	1,86E-11	5,85E-08	NKD1	naked cuticle homolog 1 (Drosophila)	Multiple_Complex
TNFRSF9	TC0100012734.hg.1	11,31	5,53	54,94	3,97E-11	8,51E-08	TNFRSF9	tumor necrosis factor receptor superfamily, member 9	Coding
GPR83	TC1100012000.hg.1	9,83	4,09	53,33	6,51E-09	3,34E-06	GPR83	G protein-coupled receptor 83	Multiple_Complex
C11orf87	TC1100008994.hg.1	10,72	5,15	47,33	7,20E-14	7,73E-10	C11orf87	chromosome 11 open reading frame 87	Multiple_Complex
ODC1; SNORA80B	TC0200011720.hg.1	16,45	10,97	44,66	3,01E-08	8,98E-06	ODC1; SNORA80B	ornithine decarboxylase 1; small nucleolar RNA, H/ACA box 80B	Multiple_Complex
LYPD1	TC0200014361.hg.1	11,48	6,42	33,27	1,33E-09	1,30E-06	LYPD1	LY6/PLAUR domain containing 1	Coding
WNT5B	TC1200006469.hg.1	11,74	6,74	31,99	1,62E-08	5,62E-06	WNT5B	wingless-type MMTV integration site family, member 5B	Multiple_Complex
TBX6	TC1600009951.hg.1	10,77	5,95	28,28	2,25E-10	3,44E-07	TBX6	T-box 6	Multiple_Complex
LEF1	TC0400011548.hg.1	13,65	8,98	25,45	1,38E-11	5,85E-08	LEF1	lymphoid enhancer-binding factor 1	Multiple_Complex
ZBTB38	TC0300008999.hg.1	12,97	8,48	22,47	1,63E-08	5,62E-06	ZBTB38	zinc finger and BTB domain containing 38	Multiple_Complex
SNAI1	TC2000007670.hg.1	11,13	6,68	21,76	7,40E-09	3,38E-06	SNAI1	snail family zinc finger 1	Coding
EVX1	TC0700007009.hg.1	9,2	4,78	21,44	1,21E-09	1,23E-06	EVX1	even-skipped homeobox 1	Multiple_Complex
MSGN1	TC0200006835.hg.1	12,39	8	21	5,23E-12	2,80E-08	MSGN1	mesogenin 1	Coding
GLIPR1	TC1200008224.hg.1	10,42	6,05	20,6	0,0037	0,0248	GLIPR1	GLI pathogenesis-related 1	Multiple_Complex
SNAI2	TC0800010382.hg.1	10,87	6,55	19,86	1,72E-07	3,42E-05	SNAI2	snail family zinc finger 2	Coding
RNF43	TC1700012439.hg.1	9,85	5,57	19,49	3,91E-08	1,08E-05	RNF43	ring finger protein 43	Multiple_Complex
TIFA	TC0400011616.hg.1	10,85	6,65	18,41	1,65E-10	2,95E-07	TIFA	TRAF-interacting protein with forkhead-associated domain	Coding
MSX1	TC0400006656.hg.1	8,58	4,42	17,86	7,01E-09	3,34E-06	MSX1	msh homeobox 1	Multiple_Complex
RASGRP3	TC0200007205.hg.1	10,35	6,29	16,72	4,05E-09	2,39E-06	RASGRP3	RAS guanyl releasing protein 3 (calcium and DAG-regulated)	Multiple_Complex
BHLHE40	TC0300006483.hg.1	11,91	7,91	16,04	0,0003	0,0045	BHLHE40	basic helix-loop-helix family, member e40	Multiple_Complex
SKAP2	TC0700013527.hg.1	10,09	6,15	15,39	1,01E-07	2,29E-05	SKAP2	src kinase associated phosphoprotein 2	Multiple_Complex
SP5	TC0200009930.hg.1	8,18	4,25	15,25	7,82E-09	3,49E-06	SP5	Sp5 transcription factor	Multiple_Complex
LIX1	TC0500011528.hg.1	10	6,1	14,97	3,34E-07	4,94E-05	LIX1	limb and CNS expressed 1	Coding
TNFRSF11B	TC0800011611.hg.1	9,3	5,4	14,89	2,26E-09	1,66E-06	TNFRSF11B	tumor necrosis factor receptor superfamily, member 11b	Multiple_Complex
RSPO3	TC0600009392.hg.1	9,77	5,93	14,28	2,00E-06	0,0002	RSPO3	R-spondin 3	Multiple_Complex
DACH1	TC1300009218.hg.1	8,7	4,89	14,02	5,49E-09	2,94E-06	DACH1	dachshund family transcription factor 1	Multiple_Complex
SMYD2	TC0100011573.hg.1	11,83	8,05	13,7	2,16E-08	6,72E-06	SMYD2	SET and MYND domain containing 2	Multiple_Complex
PCDH19	TC0X00010326.hg.1	7,94	4,19	13,5	1,83E-06	0,0001	PCDH19	protocadherin 19	Multiple_Complex
APCDD1	TC1800006675.hg.1	11,98	8,26	13,19	2,64E-07	4,49E-05	APCDD1	adenomatosis polyposis coli down-regulated 1	Multiple_Complex
AXIN2	TC1700012457.hg.1	12,84	9,12	13,16	7,22E-09	3,37E-06	AXIN2	axin 2	Multiple_Complex
WLS	TC0100014531.hg.1	14,02	10,31	13,02	0,0002	0,0030	WLS	wntless Wnt ligand secretion mediator	Multiple_Complex
MIXL1	TC0100011788.hg.1	17,7	14,05	12,56	2,60E-05	0,0008	MIXL1	Mix paired-like homeobox	Multiple_Complex
NRP1	TC1000010273.hg.1	9,9	6,26	12,45	1,00E-06	9,79E-05	NRP1	neuropilin 1	Multiple_Complex
DACT1	TC1400007320.hg.1	10,71	7,09	12,33	8,13E-09	3,49E-06	DACT1	dishevelled-binding antagonist of beta-catenin 1	Multiple_Complex
ABHD12B	TC1400007133.hg.1	12,2	8,6	12,1	9,40E-06	0,0004	ABHD12B	abhydrolase domain containing 12B	Multiple_Complex
GBX2	TC0200016159.hg.1	9,69	6,24	10,89	2,95E-11	7,90E-08	GBX2	gastrulation brain homeobox 2	Multiple_Complex
IGFBP7	TC0400010785.hg.1	14,16	10,74	10,76	0,0009	0,0092	IGFBP7	insulin like growth factor binding protein 7	Multiple_Complex
FZD10	TC1200009397.hg.1	9,24	5,87	10,31	2,22E-07	4,10E-05	FZD10	frizzled class receptor 10	Coding
FAM167A	TC0800009600.hg.1	9,05	5,72	10,08	6,42E-11	1,25E-07	FAM167A	family with sequence similarity 167, member A	Multiple_Complex
CDH11	TC1600010561.hg.1	13,2	9,9	9,86	3,24E-09	2,10E-06	CDH11	cadherin 11, type 2, OB-cadherin (osteoblast)	Multiple_Complex
GSTO1	TC1000008800.hg.1	12,14	8,87	9,64	4,04E-09	2,39E-06	GSTO1	glutathione S-transferase omega 1	Multiple_Complex
IGFBPL1	TC0900010052.hg.1	11,75	8,51	9,49	6,10E-08	1,50E-05	IGFBPL1	insulin like growth factor binding protein-like 1	Multiple_Complex
HOXB1	TC1700010990.hg.1	9	5,78	9,36	6,89E-09	3,34E-06	HOXB1	homeobox B1	Coding
WNT5A	TC0300011247.hg.1	11,57	8,36	9,26	1,75E-09	1,56E-06	WNT5A	wingless-type MMTV integration site family, member 5A	Multiple_Complex
MCOLN3	TC0100014769.hg.1	10,32	7,11	9,23	3,43E-07	5,01E-05	MCOLN3	mucolipin 3	Multiple_Complex
PRKCQ	TC1000009714.hg.1	10,66	7,5	8,93	1,11E-09	1,19E-06	PRKCQ	protein kinase C, theta	Multiple_Complex
FST	TC0500007376.hg.1	13,8	10,65	8,84	2,90E-07	4,64E-05	FST	follistatin	Multiple_Complex
SEMA3C	TC0700011626.hg.1	12,42	9,32	8,56	0,0006	0,0065	SEMA3C	sema domain, immunoglobulin domain (Ig), short basic domain, secreted, (semaphorin) 3C	Multiple_Complex
TRPM3	TC0900010370.hg.1	10,45	7,38	8,38	1,90E-06	0,0001	TRPM3	transient receptor potential cation channel, subfamily M, member 3	Multiple_Complex
PDE4D	TC0500010842.hg.1	9,62	6,61	8,05	1,03E-08	4,10E-06	PDE4D	phosphodiesterase 4D, cAMP-specific	Multiple_Complex
STXBP6	TC1400008767.hg.1	9,05	6,04	8,05	3,45E-05	0,0010	STXBP6	syntaxin binding protein 6 (amisyn)	Multiple_Complex
DLL1	TC0600014031.hg.1	9,67	6,73	7,69	2,29E-07	4,13E-05	DLL1	delta-like 1 (Drosophila)	Multiple_Complex
LANCL2	TC0700007610.hg.1	11,65	8,73	7,54	1,71E-09	1,56E-06	LANCL2	LanC lantibiotic synthetase component C-like 2 (bacterial)	Multiple_Complex
STMN2	TC0800008044.hg.1	9,5	6,61	7,41	0,0001	0,0020	STMN2	stathmin 2	Coding
KLF5	TC1300007491.hg.1	10,53	7,65	7,39	3,43E-06	0,0002	KLF5	Kruppel-like factor 5 (intestinal)	Multiple_Complex
CYP1B1	TC0200016651.hg.1	10,67	7,79	7,38	5,77E-07	7,11E-05	CYP1B1	cytochrome P450, family 1, subfamily B, polypeptide 1	Multiple_Complex
PNP	TC1400006521.hg.1	14,85	12	7,24	5,71E-07	7,08E-05	PNP	purine nucleoside phosphorylase	Multiple_Complex
DLL3	TC1900008061.hg.1	8,25	5,4	7,19	8,06E-07	8,82E-05	DLL3	delta-like 3 (Drosophila)	Multiple_Complex
QRFPR	TC0400011738.hg.1	8,65	5,8	7,19	2,19E-06	0,0002	QRFPR	pyroglutamylated RFamide peptide receptor	Multiple_Complex
USP41	TC2200008036.hg.1	9,1	6,26	7,15	1,84E-05	0,0007	USP41	ubiquitin specific peptidase 41	Multiple_Complex
RBP1	TC0300012598.hg.1	8	5,19	7,05	3,11E-09	2,09E-06	RBP1	retinol binding protein 1, cellular	Multiple_Complex
SAT1	TC0X00006799.hg.1	11,98	9,21	6,86	9,93E-09	4,10E-06	SAT1	spermidine/spermine N1-acetyltransferase 1	Multiple_Complex
EGFLAM	TC0500007193.hg.1	8,8	6,03	6,8	1,29E-05	0,0005	EGFLAM	EGF-like, fibronectin type III and laminin G domains	Multiple_Complex
SKA1	TC1800007316.hg.1	11,3	8,57	6,62	1,57E-07	3,14E-05	SKA1	spindle and kinetochore associated complex subunit 1	Multiple_Complex
DLX5	TC0700011865.hg.1	6,69	4,04	6,27	0,0001	0,0023	DLX5	distal-less homeobox 5	Multiple_Complex
CA2	TC0800008126.hg.1	12,41	9,78	6,18	3,18E-06	0,0002	CA2	carbonic anhydrase II	Multiple_Complex
TCF7	TC0500008684.hg.1	9,87	7,26	6,08	6,80E-09	3,34E-06	TCF7	transcription factor 7 (T-cell specific, HMG-box)	Multiple_Complex
PSMD9	TC1200012718.hg.1	8,63	6,04	5,99	3,29E-07	4,94E-05	PSMD9	proteasome 26S subunit, non-ATPase 9	Multiple_Complex
PDP1	TC0800008243.hg.1	12,71	10,14	5,94	5,46E-06	0,0003	PDP1	pyruvate dehyrogenase phosphatase catalytic subunit 1	Multiple_Complex
ABLIM1	TC1000011904.hg.1	15,27	12,72	5,85	1,68E-08	5,62E-06	ABLIM1	actin binding LIM protein 1	Multiple_Complex
ZC3H12C	TC1100008999.hg.1	7,54	5,03	5,7	4,17E-08	1,09E-05	ZC3H12C	zinc finger CCCH-type containing 12C	Multiple_Complex
HIST1H2BM	TC0600007377.hg.1	16,02	13,52	5,65	0,0179	0,0778	HIST1H2BM	histone cluster 1, H2bm	Coding
MBNL3	TC0X00010837.hg.1	11,04	8,55	5,63	1,84E-05	0,0007	MBNL3	muscleblind-like splicing regulator 3	Multiple_Complex
NEFL	TC0800009905.hg.1	11,26	8,79	5,55	2,51E-07	4,32E-05	NEFL	neurofilament, light polypeptide	Multiple_Complex
CALCR	TC0700011803.hg.1	10,63	8,17	5,5	0,0014	0,0123	CALCR	calcitonin receptor	Coding
LRRC4C	TC1100010580.hg.1	7,49	5,06	5,38	2,40E-08	7,26E-06	LRRC4C	leucine rich repeat containing 4C	Multiple_Complex
TCHP	TC1200012704.hg.1	9,83	7,42	5,31	2,40E-07	4,21E-05	TCHP	trichoplein, keratin filament binding	Multiple_Complex
TXNIP	TC0100015598.hg.1	8,12	5,72	5,29	0,0004	0,0055	TXNIP	thioredoxin interacting protein	Multiple_Complex
FABP5	TC1100010987.hg.1	13,52	11,12	5,27	1,29E-08	4,76E-06	FABP5	fatty acid binding protein 5 (psoriasis-associated)	Multiple_Complex
SFN	TC0100007486.hg.1	11,13	8,74	5,26	0,0002	0,0034	SFN	stratifin	Coding
CRABP2	TC0100016018.hg.1	13,89	11,5	5,23	7,54E-08	1,77E-05	CRABP2	cellular retinoic acid binding protein 2	Coding
TNFRSF19	TC1300006594.hg.1	8,93	6,55	5,23	7,22E-06	0,0004	TNFRSF19	tumor necrosis factor receptor superfamily, member 19	Multiple_Complex
ACSL4	TC0X00011382.hg.1	11,54	9,16	5,19	2,11E-09	1,62E-06	ACSL4	acyl-CoA synthetase long-chain family member 4	Multiple_Complex
EDAR	TC0200013815.hg.1	7,22	4,85	5,16	1,58E-08	5,62E-06	EDAR	ectodysplasin A receptor	Coding
VAMP8	TC0200008260.hg.1	12,87	10,52	5,07	9,10E-05	0,0019	VAMP8	vesicle associated membrane protein 8	Multiple_Complex
CD44	TC1100007273.hg.1	8,95	6,62	5,03	4,08E-06	0,0002	CD44	CD44 molecule (Indian blood group)	Multiple_Complex
LPIN1; MIR548S	TC0200016403.hg.1	10,56	8,24	5	6,11E-07	7,28E-05	LPIN1; MIR548S	lipin 1; microRNA 548s	Multiple_Complex
UNC5C	TC0400011359.hg.1	7,66	5,34	4,98	8,67E-07	9,16E-05	UNC5C	unc-5 netrin receptor C	Multiple_Complex
IDH2	TC1500010422.hg.1	10,29	7,99	4,95	1,08E-06	0,0001	IDH2	isocitrate dehydrogenase 2 (NADP+), mitochondrial	Multiple_Complex
ERVH48-1	TC2100008279.hg.1	11,42	9,12	4,92	3,21E-06	0,0002	ERVH48-1	endogenous retrovirus group 48, member 1	Multiple_Complex
FABP5	TC0800008080.hg.1	13,72	11,45	4,82	4,00E-08	1,09E-05	FABP5	fatty acid binding protein 5 (psoriasis-associated)	Multiple_Complex
ARL4C	TC0200016115.hg.1	9	6,74	4,78	2,68E-05	0,0008	ARL4C	ADP-ribosylation factor like GTPase 4C	Multiple_Complex
USP18	TC2200006540.hg.1	8,14	5,88	4,78	3,27E-05	0,0010	USP18	ubiquitin specific peptidase 18	Multiple_Complex
HAS3	TC1600008218.hg.1	6,64	4,4	4,74	4,23E-08	1,09E-05	HAS3	hyaluronan synthase 3	Multiple_Complex
IFI16	TC0100010244.hg.1	8,41	6,17	4,73	1,04E-05	0,0004	IFI16	interferon, gamma-inducible protein 16	Multiple_Complex
RHOB	TC0200006891.hg.1	8,88	6,65	4,68	0,0103	0,0524	RHOB	ras homolog family member B	Coding
COLEC12	TC1800007850.hg.1	12,9	10,68	4,66	0,0001	0,0024	COLEC12	collectin sub-family member 12	Multiple_Complex
OR5P2	TSUnmapped00000099.hg.1	10,29	8,08	4,63	6,19E-08	1,51E-05	OR5P2	olfactory receptor, family 5, subfamily P, member 2	Coding
SPRED2	TC0200012863.hg.1	10,17	7,97	4,57	1,45E-06	0,0001	SPRED2	sprouty-related, EVH1 domain containing 2	Multiple_Complex
HPGD	TC0400012458.hg.1	13,54	11,35	4,56	0,0005	0,0061	HPGD	hydroxyprostaglandin dehydrogenase 15-(NAD)	Multiple_Complex
RNF24	TC2000008242.hg.1	11,89	9,7	4,55	1,70E-06	0,0001	RNF24	ring finger protein 24	Multiple_Complex
INA	TC1000008767.hg.1	13,9	11,72	4,53	0,0001	0,0020	INA	internexin neuronal intermediate filament protein, alpha	Coding
HOXB3; HOXB4; MIR10A	TC1700012432.hg.1	8,76	6,6	4,48	4,39E-05	0,0012	HOXB3; HOXB4; MIR10A	homeobox B3; homeobox B4; microRNA 10a	Multiple_Complex
PREX1	TC2000009357.hg.1	10	7,84	4,47	0,0003	0,0039	PREX1	phosphatidylinositol-3,4,5-trisphosphate-dependent Rac exchange factor 1	Multiple_Complex
PRICKLE1	TC1200010459.hg.1	10,24	8,1	4,43	0,0001	0,0022	PRICKLE1	prickle homolog 1	Multiple_Complex
TBX22	TC0X00007730.hg.1	6,55	4,41	4,42	7,93E-05	0,0017	TBX22	T-box 22	Multiple_Complex
SLC25A14	TC0X00008404.hg.1	9,52	7,38	4,4	8,81E-06	0,0004	SLC25A14	solute carrier family 25 (mitochondrial carrier, brain), member 14	Multiple_Complex
GRWD1	TC1900011775.hg.1	11,18	9,06	4,37	8,57E-08	1,98E-05	GRWD1	glutamate-rich WD repeat containing 1	Multiple_Complex
HCRTR2	TC0600008323.hg.1	6,23	4,11	4,34	5,48E-07	6,96E-05	HCRTR2	hypocretin (orexin) receptor 2	Coding
DCLK1	TC1300008609.hg.1	12,54	10,43	4,33	0,0004	0,0048	DCLK1	doublecortin-like kinase 1	Multiple_Complex
CDX1	TC0500009083.hg.1	7,6	5,49	4,33	1,61E-06	0,0001	CDX1	caudal type homeobox 1	Multiple_Complex
ENC1	TC0500011146.hg.1	10,52	8,41	4,32	0,0129	0,0617	ENC1	ectodermal-neural cortex 1 (with BTB domain)	Multiple_Complex
CBLN1	TC1600010239.hg.1	6,27	4,16	4,32	0,0002	0,0030	CBLN1	cerebellin 1 precursor	Coding
CSK	TC1500007856.hg.1	9,83	7,73	4,3	1,09E-06	0,0001	CSK	c-src tyrosine kinase	Multiple_Complex
BMP2	TC2000006642.hg.1	12,18	10,11	4,21	0,0004	0,0053	BMP2	bone morphogenetic protein 2	Coding
ZEB2	TC0200014512.hg.1	7,51	5,47	4,11	8,68E-06	0,0004	ZEB2	zinc finger E-box binding homeobox 2	Multiple_Complex
PHC2; MIR3605	TC0100013651.hg.1	6,83	4,79	4,09	9,44E-07	9,55E-05	PHC2; MIR3605	polyhomeotic homolog 2 (Drosophila); microRNA 3605	Multiple_Complex
CCDC92	TC1200012863.hg.1	9,35	7,33	4,08	6,80E-06	0,0003	CCDC92	coiled-coil domain containing 92	NonCoding
FAM53B	TC1000012603.hg.1	10,02	8	4,06	1,38E-08	5,00E-06	FAM53B	family with sequence similarity 53, member B	Multiple_Complex
ANXA3	TC0400007933.hg.1	11,24	9,25	4	0,0470	0,1553	ANXA3	annexin A3	Multiple_Complex
TAGLN2	TC0100016112.hg.1	13,76	11,76	3,98	0,0042	0,0270	TAGLN2	transgelin 2	Multiple_Complex
THAP10	TC1500009928.hg.1	7,76	5,77	3,98	9,11E-07	9,40E-05	THAP10	THAP domain containing 10	Coding
DDX58	TC0900009825.hg.1	10,71	8,75	3,9	3,84E-06	0,0002	DDX58	DEAD (Asp-Glu-Ala-Asp) box polypeptide 58	Multiple_Complex
EGR1	TC0500008785.hg.1	7,18	5,22	3,88	0,0001	0,0025	EGR1	early growth response 1	Coding
FAM206A	TC0900008380.hg.1	9,25	7,29	3,87	4,56E-09	2,51E-06	FAM206A	family with sequence similarity 206, member A	Multiple_Complex
C12orf75	TC1200012700.hg.1	8,84	6,89	3,85	0,0054	0,0326	C12orf75	chromosome 12 open reading frame 75	Multiple_Complex
WDR63	TC0100008897.hg.1	7,31	5,37	3,84	2,66E-05	0,0008	WDR63	WD repeat domain 63	Multiple_Complex
URM1	TC0900012176.hg.1	9,59	7,65	3,83	9,79E-07	9,66E-05	URM1	ubiquitin related modifier 1	Multiple_Complex
ZNF503	TC1000011081.hg.1	7,3	5,36	3,83	2,09E-05	0,0007	ZNF503	zinc finger protein 503	Multiple_Complex
NOL6	TC0900009861.hg.1	7,42	5,49	3,83	4,01E-06	0,0002	NOL6	nucleolar protein 6 (RNA-associated)	Multiple_Complex
TNS4	TC1700010625.hg.1	7,39	5,46	3,81	3,77E-06	0,0002	TNS4	tensin 4	Multiple_Complex
ASNS	TC0700011876.hg.1	13,2	11,28	3,78	6,41E-05	0,0015	ASNS	asparagine synthetase (glutamine-hydrolyzing)	Multiple_Complex
FGF10	TC0500010651.hg.1	10,16	8,25	3,76	0,0029	0,0207	FGF10	fibroblast growth factor 10	Coding
COPRS	TC1700010327.hg.1	8,56	6,66	3,74	1,13E-07	2,50E-05	COPRS	coordinator of PRMT5, differentiation stimulator	Multiple_Complex
NEXN	TC0100008807.hg.1	8,21	6,31	3,73	0,0009	0,0090	NEXN	nexilin (F actin binding protein)	Multiple_Complex
BEND4	TC0400010553.hg.1	7,79	5,89	3,73	0,0121	0,0586	BEND4	BEN domain containing 4	Multiple_Complex
ZNF710	TC1500008286.hg.1	10,67	8,78	3,71	1,21E-05	0,0005	ZNF710	zinc finger protein 710	Multiple_Complex
GABRB2	TC0500012670.hg.1	9,87	7,98	3,7	0,0213	0,0883	GABRB2	gamma-aminobutyric acid (GABA) A receptor, beta 2	Multiple_Complex
DDAH1	TC0100014776.hg.1	12,32	10,44	3,67	0,0032	0,0227	DDAH1	dimethylarginine dimethylaminohydrolase 1	Multiple_Complex
SLFN12	TC1700010425.hg.1	8,78	6,91	3,67	2,32E-06	0,0002	SLFN12	schlafen family member 12	Multiple_Complex
ELOF1	TC1900009682.hg.1	9,78	7,91	3,65	2,10E-06	0,0002	ELOF1	ELF1 homolog, elongation factor 1	Multiple_Complex
LIMA1	TC1200010655.hg.1	12,86	11	3,64	0,0002	0,0030	LIMA1	LIM domain and actin binding 1	Multiple_Complex
CDCP1	TC0300010913.hg.1	10,78	8,92	3,64	0,0012	0,0111	CDCP1	CUB domain containing protein 1	Multiple_Complex
EIF1AD	TC1100011265.hg.1	8,81	6,96	3,61	1,15E-07	2,50E-05	EIF1AD	eukaryotic translation initiation factor 1A domain containing	Multiple_Complex
OR5P2	TC1100010008.hg.1	10,95	9,11	3,59	2,90E-06	0,0002	OR5P2	olfactory receptor, family 5, subfamily P, member 2	Coding
KCTD2	TC1700008882.hg.1	10,42	8,58	3,59	2,09E-06	0,0002	KCTD2	potassium channel tetramerization domain containing 2	Multiple_Complex
PGD	TC0100006818.hg.1	11,23	9,39	3,57	2,92E-05	0,0009	PGD	phosphogluconate dehydrogenase	Multiple_Complex
CCNE2	TC0800011148.hg.1	8,11	6,28	3,56	3,69E-05	0,0010	CCNE2	cyclin E2	Multiple_Complex
ID3	TC0100013293.hg.1	12,79	10,96	3,55	0,0071	0,0401	ID3	inhibitor of DNA binding 3, dominant negative helix-loop-helix protein	Multiple_Complex
OR5P3	TC1100010009.hg.1	8,31	6,49	3,55	4,55E-06	0,0003	OR5P3	olfactory receptor, family 5, subfamily P, member 3	Coding
ISG20L2	TC0100016020.hg.1	11,8	9,98	3,53	8,44E-07	9,01E-05	ISG20L2	interferon stimulated exonuclease gene 20kDa like 2	Multiple_Complex
CKMT2	TC0500007933.hg.1	6,16	4,35	3,53	3,36E-06	0,0002	CKMT2	creatine kinase, mitochondrial 2 (sarcomeric)	Multiple_Complex
SLC39A8	TC0400012949.hg.1	13,13	11,32	3,52	6,23E-06	0,0003	SLC39A8	solute carrier family 39 (zinc transporter), member 8	Multiple_Complex
TOMM40	TC1900008292.hg.1	11,16	9,35	3,51	1,64E-06	0,0001	TOMM40	translocase of outer mitochondrial membrane 40 homolog (yeast)	Multiple_Complex
CDKN1A	TC0600007847.hg.1	10,78	8,97	3,5	0,0001	0,0023	CDKN1A	cyclin-dependent kinase inhibitor 1A (p21, Cip1)	Multiple_Complex
KBTBD8	TC0300007720.hg.1	9,78	7,99	3,46	1,23E-06	0,0001	KBTBD8	kelch repeat and BTB (POZ) domain containing 8	Multiple_Complex
KIAA0226L	TC1300010037.hg.1	6,01	4,23	3,44	3,51E-05	0,0010	KIAA0226L	KIAA0226-like	Multiple_Complex
TBX3	TC1200012016.hg.1	12,05	10,28	3,43	0,0004	0,0050	TBX3	T-box 3	Multiple_Complex
TACO1	TC1700008564.hg.1	9,1	7,32	3,43	0,0063	0,0363	TACO1	translational activator of mitochondrially encoded cytochrome c oxidase I	Multiple_Complex
LBH	TC0200016424.hg.1	9,33	7,55	3,43	8,94E-06	0,0004	LBH	limb bud and heart development	Multiple_Complex
CDH10	TC0500010308.hg.1	5,97	4,2	3,42	0,0096	0,0497	CDH10	cadherin 10, type 2 (T2-cadherin)	Multiple_Complex
STIL	TC0100018440.hg.1	13	11,23	3,41	3,18E-05	0,0009	STIL	SCL/TAL1 interrupting locus	Multiple_Complex
NEFM	TC0800007051.hg.1	14,81	13,04	3,41	0,0005	0,0057	NEFM	neurofilament, medium polypeptide	Multiple_Complex
F2RL1	TC0500007834.hg.1	12,23	10,47	3,4	0,0161	0,0721	F2RL1	coagulation factor II (thrombin) receptor-like 1	Multiple_Complex
NCOA5	TC2000009259.hg.1	11,12	9,36	3,39	2,23E-06	0,0002	NCOA5	nuclear receptor coactivator 5	Multiple_Complex
UROD	TC0100008114.hg.1	12,21	10,46	3,37	7,49E-06	0,0004	UROD	uroporphyrinogen decarboxylase	Multiple_Complex
INPP5D	TSUnmapped00000135.hg.1	7,99	6,26	3,33	0,0003	0,0038	INPP5D	inositol polyphosphate-5-phosphatase D	Coding
NXF1	TC1100011101.hg.1	10,79	9,06	3,33	1,49E-05	0,0006	NXF1	nuclear RNA export factor 1	Multiple_Complex
FGF18	TC0500009424.hg.1	7,19	5,45	3,32	0,0009	0,0091	FGF18	fibroblast growth factor 18	Coding
ABHD6	TC0300007606.hg.1	9,54	7,81	3,32	6,64E-05	0,0015	ABHD6	abhydrolase domain containing 6	Multiple_Complex
ATP5D	TC1900006520.hg.1	10,07	8,34	3,32	1,67E-06	0,0001	ATP5D	ATP synthase, H+ transporting, mitochondrial F1 complex, delta subunit	Multiple_Complex
ARRDC4	TC1500008470.hg.1	6,97	5,24	3,32	3,78E-05	0,0011	ARRDC4	arrestin domain containing 4	Coding
MLXIP	TSUnmapped00000103.hg.1	11,96	10,24	3,3	6,93E-07	7,95E-05	MLXIP	MLX interacting protein	NonCoding
C3orf14	TC0300007657.hg.1	9,35	7,63	3,3	7,96E-06	0,0004	C3orf14	chromosome 3 open reading frame 14	Multiple_Complex
RUNX1	TC2100008562.hg.1	8,21	6,49	3,29	0,0004	0,0053	RUNX1	runt-related transcription factor 1	Multiple_Complex
STON2	TC1400009839.hg.1	9,61	7,89	3,29	3,21E-07	4,88E-05	STON2	stonin 2	Multiple_Complex
PLAGL2	TC2000008845.hg.1	11,69	9,97	3,29	1,15E-08	4,39E-06	PLAGL2	pleiomorphic adenoma gene-like 2	Coding
GBE1	TC0300011651.hg.1	7,84	6,14	3,25	1,46E-06	0,0001	GBE1	glucan (1,4-alpha-), branching enzyme 1	Multiple_Complex
NTF3	TC1200012579.hg.1	6,83	5,13	3,25	2,25E-05	0,0008	NTF3	neurotrophin 3	Multiple_Complex
LMO2	TC1100010495.hg.1	5,42	3,72	3,25	7,07E-05	0,0016	LMO2	LIM domain only 2 (rhombotin-like 1)	Multiple_Complex
NODAL	TC1000010921.hg.1	15,17	13,47	3,24	0,0010	0,0093	NODAL	nodal growth differentiation factor	Coding
FTSJ2	TC0700010046.hg.1	9,44	7,74	3,24	5,81E-05	0,0014	FTSJ2	FtsJ RNA methyltransferase homolog 2 (E. coli)	Multiple_Complex
ISLR2	TC1500007838.hg.1	6,85	5,16	3,22	2,41E-05	0,0008	ISLR2	immunoglobulin superfamily containing leucine-rich repeat 2	Multiple_Complex
APLNR	TC1100010883.hg.1	9,52	7,84	3,2	0,0067	0,0384	APLNR	apelin receptor	Multiple_Complex
NFE2	TC1200010835.hg.1	5,55	3,88	3,18	2,23E-08	6,83E-06	NFE2	nuclear factor, erythroid 2	Multiple_Complex
CFL2	TC1400008919.hg.1	9,93	8,26	3,18	0,0002	0,0036	CFL2	cofilin 2 (muscle)	Multiple_Complex
CMTM3	TC1600008128.hg.1	8,58	6,92	3,17	0,0101	0,0516	CMTM3	CKLF-like MARVEL transmembrane domain containing 3	Multiple_Complex
RASSF9	TC1200011435.hg.1	6,78	5,12	3,17	2,21E-05	0,0007	RASSF9	Ras association (RalGDS/AF-6) domain family (N-terminal) member 9	Coding
BMP7	TC2000009579.hg.1	8,02	6,36	3,16	4,81E-06	0,0003	BMP7	bone morphogenetic protein 7	Multiple_Complex
TUBB3; MC1R	TC1600011453.hg.1	9,79	8,13	3,15	0,0002	0,0034	TUBB3; MC1R	tubulin, beta 3 class III; melanocortin 1 receptor (alpha melanocyte stimulating hormone receptor)	Multiple_Complex
GPR87	TC0300012814.hg.1	5,96	4,31	3,15	2,84E-06	0,0002	GPR87	G protein-coupled receptor 87	Multiple_Complex
KIF9	TC0300010975.hg.1	7,1	5,46	3,12	3,54E-06	0,0002	KIF9	kinesin family member 9	Multiple_Complex
SRM	TC0100012869.hg.1	13,4	11,76	3,11	3,29E-05	0,0010	SRM	spermidine synthase	Multiple_Complex
FMN1	TSUnmapped00000559.hg.1	7,1	5,46	3,1	0,0004	0,0049	FMN1	formin 1	Coding
CCDC141	TC0200016753.hg.1	7,37	5,73	3,1	0,0024	0,0184	CCDC141	coiled-coil domain containing 141	Multiple_Complex
DNER	TC0200015958.hg.1	5,95	4,32	3,08	0,0003	0,0038	DNER	delta/notch like EGF repeat containing	Multiple_Complex
CXXC1	TC1800008680.hg.1	10,3	8,67	3,08	3,17E-06	0,0002	CXXC1	CXXC finger protein 1	Multiple_Complex
NRP1	TC1000010276.hg.1	6,95	5,33	3,08	0,0009	0,0090	NRP1	Transcript Identified by AceView, Entrez Gene ID(s) 8829	Unassigned
PAK1IP1	TC0600006926.hg.1	12,71	11,09	3,07	0,0001	0,0026	PAK1IP1	PAK1 interacting protein 1	Multiple_Complex
NRBP1	TC0200007067.hg.1	12,74	11,13	3,06	3,70E-07	5,28E-05	NRBP1	nuclear receptor binding protein 1	Multiple_Complex
PYGO1	TC1500009504.hg.1	7,56	5,95	3,06	3,33E-05	0,0010	PYGO1	pygopus family PHD finger 1	Multiple_Complex
HOXB2	TC1700012431.hg.1	8,74	7,13	3,05	7,81E-06	0,0004	HOXB2	homeobox B2	Multiple_Complex
CNTFR	TC0900009905.hg.1	11	9,39	3,05	2,40E-06	0,0002	CNTFR	ciliary neurotrophic factor receptor	Multiple_Complex
CD3EAP	TC1900008323.hg.1	8,85	7,25	3,05	4,84E-05	0,0013	CD3EAP	CD3e molecule, epsilon associated protein	Multiple_Complex
DLAT	TC1100009048.hg.1	10,98	9,38	3,04	4,74E-05	0,0012	DLAT	dihydrolipoamide S-acetyltransferase	Multiple_Complex
SORBS3	TC0800012279.hg.1	6,15	4,55	3,04	4,55E-05	0,0012	SORBS3	sorbin and SH3 domain containing 3	Multiple_Complex
TPD52L2	TC2000008095.hg.1	9,46	7,86	3,03	5,51E-05	0,0014	TPD52L2	tumor protein D52-like 2	Multiple_Complex
STX18	TC0400009860.hg.1	9,88	8,28	3,03	4,60E-07	6,06E-05	STX18	syntaxin 18	Multiple_Complex
IQCH	TC1500007640.hg.1	7,33	5,74	3,02	8,28E-05	0,0018	IQCH	IQ motif containing H	Multiple_Complex
TCF4	TC1800008750.hg.1	14,31	12,72	3,01	2,36E-06	0,0002	TCF4	transcription factor 4	Multiple_Complex
SALL1	TC1600010291.hg.1	11,23	9,64	3,01	2,80E-06	0,0002	SALL1	spalt-like transcription factor 1	Multiple_Complex
CDCA5	TC1100013184.hg.1	10,56	8,97	3	2,38E-05	0,0008	CDCA5	cell division cycle associated 5	Multiple_Complex
MLXIP	TSUnmapped00000486.hg.1	9,44	7,85	3	3,72E-06	0,0002	MLXIP	MLX interacting protein	Coding
FOXH1	TC0800012217.hg.1	8,79	7,21	3	2,42E-05	0,0008	FOXH1	forkhead box H1	Multiple_Complex
ADI1	TC0200011551.hg.1	9,31	7,73	3	0,0001	0,0024	ADI1	acireductone dioxygenase 1	Multiple_Complex
CITED2	TC0600013361.hg.1	12,63	11,05	2,99	0,0022	0,0169	CITED2	Cbp/p300-interacting transactivator, with Glu/Asp rich carboxy-terminal domain, 2	Coding
CDK2	TC1200007819.hg.1	11,88	10,3	2,99	3,56E-06	0,0002	CDK2	cyclin-dependent kinase 2	Multiple_Complex
PHLDA2	TC1100009817.hg.1	7,69	6,12	2,98	5,62E-05	0,0014	PHLDA2	pleckstrin homology-like domain, family A, member 2	Multiple_Complex
STRA6	TC1500010006.hg.1	9,7	8,13	2,98	0,0104	0,0529	STRA6	stimulated by retinoic acid 6	Multiple_Complex
SEC13	TC0300010240.hg.1	12,31	10,74	2,98	3,59E-06	0,0002	SEC13	SEC13 homolog, nuclear pore and COPII coat complex component	Multiple_Complex
PIFO	TC0100009408.hg.1	8,76	7,19	2,97	0,0004	0,0049	PIFO	primary cilia formation	Multiple_Complex
LCP1	TC1300008840.hg.1	7,98	6,42	2,96	1,84E-05	0,0007	LCP1	lymphocyte cytosolic protein 1 (L-plastin)	Multiple_Complex
BUD31	TC0700008494.hg.1	9,22	7,66	2,96	4,05E-05	0,0011	BUD31	BUD31 homolog	Multiple_Complex
CDKN2A	TC0900012219.hg.1	5,75	4,19	2,96	1,24E-06	0,0001	CDKN2A	cyclin-dependent kinase inhibitor 2A	Multiple_Complex
SRF	TC0600008073.hg.1	8,87	7,31	2,95	0,0037	0,0249	SRF	serum response factor	Multiple_Complex
MOCS2	TC0500010717.hg.1	10,99	9,42	2,95	3,59E-06	0,0002	MOCS2	molybdenum cofactor synthesis 2	Multiple_Complex
SH3BP1; PDXP	TC2200007309.hg.1	9,39	7,83	2,95	4,98E-06	0,0003	SH3BP1; PDXP	SH3-domain binding protein 1; pyridoxal (pyridoxine, vitamin B6) phosphatase	Multiple_Complex
MIEF1	TC2200007404.hg.1	8,71	7,15	2,94	0,0001	0,0023	MIEF1	mitochondrial elongation factor 1	Multiple_Complex
SHISA6	TC1700006895.hg.1	7,18	5,62	2,94	0,0007	0,0074	SHISA6	shisa family member 6	Multiple_Complex
MRPL27	TC1700011096.hg.1	9,29	7,74	2,94	3,34E-06	0,0002	MRPL27	mitochondrial ribosomal protein L27	Multiple_Complex
EFEMP1	TC0200012656.hg.1	10,18	8,63	2,94	8,68E-05	0,0018	EFEMP1	EGF containing fibulin-like extracellular matrix protein 1	Multiple_Complex
C11orf1	TC1100009040.hg.1	10,06	8,51	2,94	4,07E-06	0,0002	C11orf1	chromosome 11 open reading frame 1	Coding
PUF60	TC0800012167.hg.1	10,12	8,56	2,93	1,97E-07	3,74E-05	PUF60	poly-U binding splicing factor 60KDa	Multiple_Complex
HES7	TC1700009671.hg.1	6,93	5,38	2,93	7,47E-06	0,0004	HES7	hes family bHLH transcription factor 7	Coding
FAM159B	TC0500007590.hg.1	12,72	11,17	2,93	0,0017	0,0144	FAM159B	family with sequence similarity 159, member B	Multiple_Complex
POLR1E	TC0900012124.hg.1	9,87	8,32	2,93	6,95E-06	0,0003	POLR1E	polymerase (RNA) I polypeptide E	Multiple_Complex
NKAIN2	TC0600009343.hg.1	7,32	5,77	2,93	3,10E-05	0,0009	NKAIN2	Na+/K+ transporting ATPase interacting 2	Multiple_Complex
RAP2B	TC0300009229.hg.1	11,88	10,33	2,93	0,0004	0,0054	RAP2B	RAP2B, member of RAS oncogene family	Coding
ANAPC13	TC0300012498.hg.1	10,52	8,97	2,92	4,45E-07	5,97E-05	ANAPC13	anaphase promoting complex subunit 13	Multiple_Complex
KIAA0101; CSNK1G1	TC1500009738.hg.1	8,53	6,98	2,91	0,0319	0,1177	KIAA0101; CSNK1G1	KIAA0101; casein kinase 1, gamma 1	Multiple_Complex
PHLDB2; PLCXD2	TC0300008324.hg.1	11,5	9,96	2,91	1,03E-05	0,0004	PHLDB2; PLCXD2	pleckstrin homology-like domain, family B, member 2; phosphatidylinositol-specific phospholipase C, X domain containing 2	Multiple_Complex
PES1	TC2200008447.hg.1	10,76	9,22	2,9	2,63E-06	0,0002	PES1	pescadillo ribosomal biogenesis factor 1	Multiple_Complex
UTP14A	TC0X00008392.hg.1	10,27	8,74	2,9	6,98E-05	0,0016	UTP14A	UTP14A small subunit (SSU) processome component	Multiple_Complex
CNIH3	TC0100018349.hg.1	8,16	6,63	2,89	1,91E-05	0,0007	CNIH3	cornichon family AMPA receptor auxiliary protein 3	Multiple_Complex
EEFSEC	TC0300008715.hg.1	9,31	7,78	2,89	1,17E-06	0,0001	EEFSEC	eukaryotic elongation factor, selenocysteine-tRNA-specific	Multiple_Complex
MEX3B	TC1500010233.hg.1	7,78	6,26	2,88	4,25E-06	0,0003	MEX3B	mex-3 RNA binding family member B	Coding
BCL7B	TC0700011494.hg.1	7,74	6,22	2,88	1,34E-06	0,0001	BCL7B	B-cell CLL/lymphoma 7B	Multiple_Complex
STX3	TC1100013012.hg.1	11,87	10,35	2,88	0,0009	0,0088	STX3	syntaxin 3	Multiple_Complex
ARPC5L	TC0900008742.hg.1	7,86	6,34	2,87	1,73E-06	0,0001	ARPC5L	actin related protein 2/3 complex subunit 5-like	Multiple_Complex
CENPN	TC1600008567.hg.1	11,4	9,88	2,86	0,0001	0,0026	CENPN	centromere protein N	Multiple_Complex
IL17RD	TC0300011264.hg.1	11,96	10,44	2,85	0,0008	0,0086	IL17RD	interleukin 17 receptor D	Multiple_Complex
PROX1	TC0100011566.hg.1	8,16	6,65	2,85	7,61E-05	0,0017	PROX1	prospero homeobox 1	Multiple_Complex
OSMR	TC0500007201.hg.1	6,98	5,47	2,85	0,0057	0,0340	OSMR	oncostatin M receptor	Multiple_Complex
NSDHL	TC0X00008759.hg.1	11,35	9,84	2,84	0,0003	0,0039	NSDHL	NAD(P) dependent steroid dehydrogenase-like	Multiple_Complex
BTG2	TC0100011253.hg.1	10,29	8,78	2,83	0,0065	0,0374	BTG2	BTG family, member 2	Multiple_Complex
NUBP1	TC1600006886.hg.1	9,18	7,68	2,83	7,28E-06	0,0004	NUBP1	nucleotide binding protein 1	Multiple_Complex
PLIN2	TC0900012212.hg.1	11,17	9,67	2,82	8,50E-06	0,0004	PLIN2	perilipin 2	Multiple_Complex
DACT1	TC1400007321.hg.1	7,68	6,18	2,81	0,0002	0,0034	DACT1	Transcript Identified by AceView, Entrez Gene ID(s) 51339	Unassigned
WNT8A	TC0500008774.hg.1	8,44	6,96	2,8	0,0005	0,0056	WNT8A	wingless-type MMTV integration site family, member 8A	Multiple_Complex
DDAH2	TC0600014264.hg.1	9,41	7,93	2,8	0,0003	0,0038	DDAH2	dimethylarginine dimethylaminohydrolase 2	Multiple_Complex
TOMM34	TC2000009204.hg.1	11,2	9,72	2,8	3,32E-06	0,0002	TOMM34	translocase of outer mitochondrial membrane 34	Multiple_Complex
GATA4	TC0800006752.hg.1	11,04	9,55	2,8	0,0036	0,0244	GATA4	GATA binding protein 4	Multiple_Complex
SERPINB8	TC1800009245.hg.1	6,56	5,08	2,79	7,61E-05	0,0017	SERPINB8	serpin peptidase inhibitor, clade B (ovalbumin), member 8	Multiple_Complex
IMPDH1	TC0700013620.hg.1	9,04	7,56	2,79	9,50E-06	0,0004	IMPDH1	IMP (inosine 5-monophosphate) dehydrogenase 1	Multiple_Complex
RAB30	TC1100011797.hg.1	7,56	6,09	2,78	0,0151	0,0689	RAB30	RAB30, member RAS oncogene family	Multiple_Complex
LIPG	TC1800007298.hg.1	8,57	7,09	2,78	0,0387	0,1349	LIPG	lipase, endothelial	Multiple_Complex
TP53INP1	TC0800011150.hg.1	9,4	7,92	2,78	0,0180	0,0784	TP53INP1	tumor protein p53 inducible nuclear protein 1	Multiple_Complex
ARPC4	TC0300013786.hg.1	11,92	10,45	2,77	2,34E-05	0,0008	ARPC4	actin related protein 2/3 complex subunit 4	Multiple_Complex
PARVA	TC1100006879.hg.1	11,24	9,77	2,77	0,0018	0,0150	PARVA	parvin, alpha	Multiple_Complex
MLXIP	TC1200009196.hg.1	7,17	5,71	2,77	0,0002	0,0034	MLXIP	MLX interacting protein	Multiple_Complex
CDC37; MIR1181	TC1900009628.hg.1	11,01	9,55	2,76	5,73E-05	0,0014	CDC37; MIR1181	cell division cycle 37; microRNA 1181	Multiple_Complex
TMEM154	TC0400012150.hg.1	8,34	6,88	2,76	0,0011	0,0106	TMEM154	transmembrane protein 154	Multiple_Complex
TIMM13	TC1900011840.hg.1	12,14	10,68	2,76	1,03E-06	9,97E-05	TIMM13	translocase of inner mitochondrial membrane 13 homolog (yeast)	Coding
EIF3I	TC0100007672.hg.1	12,17	10,71	2,75	7,86E-06	0,0004	EIF3I	eukaryotic translation initiation factor 3, subunit I	Multiple_Complex
IMP4	TC0200009299.hg.1	11,29	9,83	2,75	0,0002	0,0029	IMP4	IMP4 homolog, U3 small nucleolar ribonucleoprotein	Multiple_Complex
GRB14	TC0200014790.hg.1	7,88	6,42	2,75	0,0010	0,0098	GRB14	growth factor receptor bound protein 14	Multiple_Complex
NOC4L	TC1200009467.hg.1	9,3	7,84	2,75	3,51E-06	0,0002	NOC4L	nucleolar complex associated 4 homolog	Multiple_Complex
PDAP1	TC0700011938.hg.1	9,71	8,25	2,75	1,87E-06	0,0001	PDAP1	PDGFA associated protein 1	Multiple_Complex
TIAM1	TC2100008555.hg.1	9,56	8,1	2,74	3,61E-05	0,0010	TIAM1	T-cell lymphoma invasion and metastasis 1	Multiple_Complex
PAQR9	TC0300012679.hg.1	5,83	4,38	2,74	0,0001	0,0022	PAQR9	progestin and adipoQ receptor family member IX	Coding
HIGD2A	TC0500009587.hg.1	10,96	9,51	2,73	8,40E-05	0,0018	HIGD2A	HIG1 hypoxia inducible domain family, member 2A	Multiple_Complex
BAIAP2	TC1700009150.hg.1	7,52	6,07	2,73	5,36E-06	0,0003	BAIAP2	BAI1-associated protein 2	Multiple_Complex
RABGGTA	TC1400008749.hg.1	10,24	8,79	2,73	6,20E-06	0,0003	RABGGTA	Rab geranylgeranyltransferase, alpha subunit	Multiple_Complex
MTSS1L	TC1600011560.hg.1	8,72	7,27	2,73	3,55E-06	0,0002	MTSS1L	metastasis suppressor 1-like	Multiple_Complex
POLB	TC0800007439.hg.1	9,41	7,96	2,73	5,68E-07	7,08E-05	POLB	polymerase (DNA directed), beta	Multiple_Complex
BOLA3	TC0200013095.hg.1	10,79	9,35	2,72	1,15E-07	2,50E-05	BOLA3	bolA family member 3	Multiple_Complex
CASP8	TC0200010447.hg.1	8,88	7,44	2,72	3,48E-05	0,0010	CASP8	caspase 8, apoptosis-related cysteine peptidase	Multiple_Complex
ZYX	TC0700009493.hg.1	10,3	8,86	2,71	0,0068	0,0388	ZYX	zyxin	Multiple_Complex
MNX1	TC0700013231.hg.1	7,37	5,93	2,71	0,0018	0,0147	MNX1	motor neuron and pancreas homeobox 1	Multiple_Complex
VGLL4	TC0300013938.hg.1	9,45	8,01	2,71	6,17E-05	0,0015	VGLL4	vestigial-like family member 4	Multiple_Complex
IFT46	TC1100012488.hg.1	8,21	6,78	2,7	4,89E-05	0,0013	IFT46	intraflagellar transport 46	Multiple_Complex
RAB5C	TC1700012416.hg.1	13,09	11,65	2,7	3,01E-07	4,71E-05	RAB5C	RAB5C, member RAS oncogene family	Multiple_Complex
PANK2	TC2000009886.hg.1	6,83	5,4	2,69	1,64E-05	0,0006	PANK2	pantothenate kinase 2	NonCoding
HS3ST3A1	TC1700009809.hg.1	9,24	7,81	2,69	0,0026	0,0193	HS3ST3A1	heparan sulfate (glucosamine) 3-O-sulfotransferase 3A1	Coding
FAIM	TC0300008952.hg.1	9,21	7,79	2,68	2,17E-05	0,0007	FAIM	Fas apoptotic inhibitory molecule	Multiple_Complex
MTA2	TC1100011089.hg.1	13,71	12,29	2,68	8,76E-05	0,0018	MTA2	metastasis associated 1 family member 2	Multiple_Complex
NUAK2	TC0100017064.hg.1	8,11	6,69	2,67	0,0373	0,1314	NUAK2	NUAK family, SNF1-like kinase, 2	Multiple_Complex
RNF19B	TC0100013636.hg.1	10,04	8,62	2,67	8,83E-06	0,0004	RNF19B	ring finger protein 19B	Multiple_Complex
PCGF5	TC1000008431.hg.1	8,47	7,06	2,67	0,0012	0,0109	PCGF5	polycomb group ring finger 5	Multiple_Complex
KRT19	TC1700010677.hg.1	12,57	11,16	2,66	0,0063	0,0366	KRT19	keratin 19, type I	Multiple_Complex
FDXR	TC1700011721.hg.1	5,52	4,11	2,66	6,66E-05	0,0015	FDXR	Zhang2013 ALT_ACCEPTOR, ALT_DONOR, coding, INTERNAL, intronic best transcript NM_004110	NonCoding
RORA	TC1500009641.hg.1	11,03	9,62	2,66	6,37E-05	0,0015	RORA	RAR-related orphan receptor A	Multiple_Complex
AIMP2	TC0700006634.hg.1	11,44	10,03	2,66	6,34E-05	0,0015	AIMP2	aminoacyl tRNA synthetase complex-interacting multifunctional protein 2	Multiple_Complex
TAGLN3	TC0300008332.hg.1	5,58	4,17	2,65	1,33E-06	0,0001	TAGLN3	transgelin 3	Coding
RBM38	TC2000007859.hg.1	11,65	10,25	2,65	4,04E-05	0,0011	RBM38	RNA binding motif protein 38	Multiple_Complex
HUNK	TC2100006909.hg.1	8,74	7,33	2,65	6,83E-06	0,0003	HUNK	hormonally up-regulated Neu-associated kinase	Multiple_Complex
TCEB2	TC1600009137.hg.1	9,48	8,08	2,64	0,0002	0,0027	TCEB2	transcription elongation factor B (SIII), polypeptide 2 (18kDa, elongin B)	Multiple_Complex
CDK4	TC1200010977.hg.1	12,79	11,38	2,64	1,18E-06	0,0001	CDK4	cyclin-dependent kinase 4	Multiple_Complex
INPP5D	TSUnmapped00000377.hg.1	8,28	6,87	2,64	0,0001	0,0025	INPP5D	inositol polyphosphate-5-phosphatase D	NonCoding
TIMM17A	TC0100011200.hg.1	12,14	10,74	2,64	3,96E-05	0,0011	TIMM17A	translocase of inner mitochondrial membrane 17 homolog A (yeast)	Multiple_Complex
ZNF275	TC0X00008776.hg.1	6,69	5,29	2,63	1,28E-05	0,0005	ZNF275	zinc finger protein 275	Multiple_Complex
MRPS12	TC1900008036.hg.1	7,85	6,46	2,63	5,54E-05	0,0014	MRPS12	mitochondrial ribosomal protein S12	Multiple_Complex
PRDM4	TC1200011820.hg.1	9,99	8,6	2,62	1,08E-05	0,0005	PRDM4	PR domain containing 4	Multiple_Complex
SP2	TC1700008144.hg.1	9,03	7,64	2,62	7,86E-06	0,0004	SP2	Sp2 transcription factor	Multiple_Complex
OR5P3	TSUnmapped00000803.hg.1	9,19	7,8	2,62	2,87E-05	0,0009	OR5P3	olfactory receptor, family 5, subfamily P, member 3	Coding
SOX9	TC1700008794.hg.1	7,54	6,15	2,62	0,0009	0,0089	SOX9	SRY box 9	Multiple_Complex
GNAI1	TC0700008181.hg.1	12,38	10,99	2,61	4,82E-06	0,0003	GNAI1	guanine nucleotide binding protein (G protein), alpha inhibiting activity polypeptide 1	Multiple_Complex
MRTO4	TC0100007160.hg.1	8,89	7,5	2,61	1,71E-05	0,0006	MRTO4	MRT4 homolog, ribosome maturation factor	Multiple_Complex
TMEM132C	TC1200009362.hg.1	5,98	4,59	2,61	8,62E-05	0,0018	TMEM132C	transmembrane protein 132C	Coding
PCGF1	TC0200013109.hg.1	6,95	5,57	2,61	6,15E-06	0,0003	PCGF1	polycomb group ring finger 1	Multiple_Complex
MRPL21	TC1100011404.hg.1	9,51	8,13	2,6	8,35E-07	8,95E-05	MRPL21	mitochondrial ribosomal protein L21	Multiple_Complex
LAMTOR5	TC0100015236.hg.1	10,68	9,3	2,6	3,02E-05	0,0009	LAMTOR5	late endosomal/lysosomal adaptor, MAPK and MTOR activator 5	Multiple_Complex
GSK3A	TC1900011957.hg.1	10,18	8,81	2,59	5,82E-06	0,0003	GSK3A	glycogen synthase kinase 3 alpha	Multiple_Complex
HIST1H4C	TC0600011130.hg.1	9,02	7,64	2,59	8,59E-05	0,0018	HIST1H4C	Jeck2013 ANTISENSE, CDS, coding, INTERNAL, OVCODE, OVEXON, UTR3 best transcript NM_003542	NonCoding
MLX	TC1700007899.hg.1	9,82	8,45	2,59	0,0001	0,0026	MLX	MLX, MAX dimerization protein	Multiple_Complex
MLXIP	TSUnmapped00000050.hg.1	9,02	7,65	2,58	0,0004	0,0052	MLXIP	MLX interacting protein	Coding
SIX1	TC1400009351.hg.1	6,81	5,45	2,58	0,0008	0,0083	SIX1	SIX homeobox 1	Multiple_Complex
ZNF384	TC1200009748.hg.1	10,36	9	2,57	0,0001	0,0024	ZNF384	zinc finger protein 384	Multiple_Complex
VPS18	TC1500006977.hg.1	8,25	6,89	2,56	5,03E-06	0,0003	VPS18	VPS18 CORVET/HOPS core subunit	Multiple_Complex
CCDC92	TC1200012864.hg.1	8,93	7,57	2,56	0,0005	0,0058	CCDC92	coiled-coil domain containing 92	Multiple_Complex
PPIF	TC1000008193.hg.1	11,05	9,69	2,56	2,91E-06	0,0002	PPIF	peptidylprolyl isomerase F	Multiple_Complex
LIMCH1	TC0400007345.hg.1	6,16	4,8	2,56	0,0197	0,0834	LIMCH1	LIM and calponin homology domains 1	Multiple_Complex
SNRPD3	TC2200009235.hg.1	14,72	13,36	2,56	5,74E-06	0,0003	SNRPD3	small nuclear ribonucleoprotein D3 polypeptide	Multiple_Complex
SLC9C1	TC0300011989.hg.1	5,46	4,11	2,55	1,08E-05	0,0005	SLC9C1	solute carrier family 9, subfamily C (Na+-transporting carboxylic acid decarboxylase), member 1	Multiple_Complex
CSTF2	TC0X00007923.hg.1	8,49	7,14	2,55	3,68E-05	0,0010	CSTF2	cleavage stimulation factor, 3 pre-RNA, subunit 2	Multiple_Complex
NUP62; IL4I1	TC1900012007.hg.1	11,48	10,13	2,55	0,0004	0,0048	NUP62; IL4I1	nucleoporin 62kDa; interleukin 4 induced 1	Multiple_Complex
GTF2F1	TC1900009425.hg.1	9,91	8,57	2,55	5,54E-06	0,0003	GTF2F1	general transcription factor IIF subunit 1	Multiple_Complex
PNO1	TC0200007886.hg.1	9,56	8,21	2,54	3,52E-05	0,0010	PNO1	partner of NOB1 homolog	Multiple_Complex
VIM	TC1000006891.hg.1	12,25	10,9	2,54	0,0004	0,0047	VIM	vimentin	Multiple_Complex
IRS1	TC0200015912.hg.1	6,65	5,31	2,54	0,0002	0,0030	IRS1	insulin receptor substrate 1	Multiple_Complex
EPHA2	TC0100013028.hg.1	9,97	8,62	2,54	0,0253	0,1000	EPHA2	EPH receptor A2	Multiple_Complex
RPP30	TC1000008423.hg.1	12,49	11,15	2,53	1,24E-07	2,60E-05	RPP30	ribonuclease P/MRP 30kDa subunit	Multiple_Complex
CMSS1	TC0300008133.hg.1	8,7	7,36	2,53	1,01E-05	0,0004	CMSS1	cms1 ribosomal small subunit homolog (yeast)	Multiple_Complex
EIF2B1	TC1200012281.hg.1	11,97	10,64	2,52	7,09E-05	0,0016	EIF2B1	eukaryotic translation initiation factor 2B, subunit 1 alpha, 26kDa	Multiple_Complex
SERPINB5	TC1800007543.hg.1	7,04	5,71	2,52	0,0014	0,0125	SERPINB5	serpin peptidase inhibitor, clade B (ovalbumin), member 5	Multiple_Complex
DLGAP4	TC2000007246.hg.1	8,83	7,5	2,52	5,20E-05	0,0013	DLGAP4	discs, large (Drosophila) homolog-associated protein 4	Multiple_Complex
FBXL14	TC1200009580.hg.1	9,94	8,61	2,52	9,05E-05	0,0019	FBXL14	F-box and leucine-rich repeat protein 14	Multiple_Complex
PPP1R8	TC0100007538.hg.1	9,04	7,7	2,52	4,74E-06	0,0003	PPP1R8	protein phosphatase 1, regulatory subunit 8	Multiple_Complex
TOE1	TC0100008121.hg.1	9,79	8,46	2,52	2,17E-06	0,0002	TOE1	target of EGR1, member 1 (nuclear)	Multiple_Complex
BCL2L1	TC2000008815.hg.1	9,74	8,41	2,52	0,0005	0,0056	BCL2L1	BCL2-like 1	Multiple_Complex
WRNIP1	TC0600006611.hg.1	8,46	7,13	2,51	2,12E-06	0,0002	WRNIP1	Werner helicase interacting protein 1	Multiple_Complex
PSMF1	TC2000009874.hg.1	12,62	11,29	2,51	4,11E-06	0,0002	PSMF1	proteasome inhibitor subunit 1	Multiple_Complex
PEA15	TC0100010284.hg.1	13,85	12,53	2,51	0,0002	0,0033	PEA15	phosphoprotein enriched in astrocytes 15	Multiple_Complex
PROSER1	TC1300008660.hg.1	12,32	11	2,5	1,70E-05	0,0006	PROSER1	proline and serine rich 1	Multiple_Complex
SMAD3	TC1500007633.hg.1	10,24	8,91	2,5	9,07E-05	0,0019	SMAD3	SMAD family member 3	Multiple_Complex
AADAT	TC0400012396.hg.1	10,71	9,39	2,5	5,64E-05	0,0014	AADAT	aminoadipate aminotransferase	Multiple_Complex
RRP1B	TC2100007318.hg.1	10,25	8,93	2,5	5,88E-07	7,17E-05	RRP1B	ribosomal RNA processing 1B	Multiple_Complex
BCL2L11	TC0200008870.hg.1	9,93	8,62	2,5	0,0001	0,0025	BCL2L11	BCL2-like 11 (apoptosis facilitator)	Multiple_Complex
PGAM5	TC1200012731.hg.1	8,81	7,49	2,49	5,18E-06	0,0003	PGAM5	PGAM family member 5, serine/threonine protein phosphatase, mitochondrial	Multiple_Complex
TRMO	TC0900010958.hg.1	8,01	6,69	2,49	0,0003	0,0038	TRMO	tRNA methyltransferase O	Multiple_Complex
ZNF574	TC1900008172.hg.1	7,52	6,21	2,48	3,34E-05	0,0010	ZNF574	zinc finger protein 574	Coding
TOMM5	TC0900012228.hg.1	12,67	11,35	2,48	5,17E-05	0,0013	TOMM5	translocase of outer mitochondrial membrane 5 homolog (yeast)	Multiple_Complex
DSP	TC0600006869.hg.1	13,89	12,57	2,48	7,03E-05	0,0016	DSP	desmoplakin	Multiple_Complex
MPC1	TC0600013883.hg.1	10,54	9,23	2,48	5,32E-06	0,0003	MPC1	mitochondrial pyruvate carrier 1	Multiple_Complex
KCTD15	TC1900007787.hg.1	7,91	6,6	2,48	0,0005	0,0061	KCTD15	potassium channel tetramerization domain containing 15	Multiple_Complex
SUPT4H1	TC1700012438.hg.1	11,51	10,2	2,48	7,57E-07	8,41E-05	SUPT4H1	SPT4 homolog, DSIF elongation factor subunit	Multiple_Complex
FHL3	TC0100013761.hg.1	10,36	9,05	2,48	0,0009	0,0088	FHL3	four and a half LIM domains 3	Multiple_Complex
PIGC	TC0100018531.hg.1	6,93	5,62	2,48	0,0003	0,0038	PIGC	phosphatidylinositol glycan anchor biosynthesis class C	NonCoding
SYK	TC0900007904.hg.1	6,07	4,76	2,47	2,75E-05	0,0009	SYK	spleen tyrosine kinase	Multiple_Complex
ARNT2; MIR5572	TC1500008038.hg.1	8,41	7,1	2,47	0,0004	0,0049	ARNT2; MIR5572	aryl-hydrocarbon receptor nuclear translocator 2; microRNA 5572	Multiple_Complex
NOP14	TC0400009791.hg.1	10,15	8,84	2,47	7,08E-06	0,0003	NOP14	NOP14 nucleolar protein	Multiple_Complex
SF3A1	TC2200008434.hg.1	12,87	11,57	2,47	5,71E-06	0,0003	SF3A1	splicing factor 3a, subunit 1, 120kDa	Multiple_Complex
ZFP64	TC2000009469.hg.1	10	8,69	2,47	2,60E-05	0,0008	ZFP64	ZFP64 zinc finger protein	Multiple_Complex
MAP1B	TC0500007738.hg.1	14,97	13,66	2,47	6,83E-05	0,0016	MAP1B	microtubule associated protein 1B	Multiple_Complex
TMEFF2	TC0200015266.hg.1	5,72	4,42	2,47	0,0475	0,1564	TMEFF2	transmembrane protein with EGF-like and two follistatin-like domains 2	Multiple_Complex
UBE2Q1	TC0100015918.hg.1	10,94	9,63	2,46	9,62E-06	0,0004	UBE2Q1	ubiquitin-conjugating enzyme E2Q family member 1	Multiple_Complex
ERICH2	TC0200009933.hg.1	8,8	7,5	2,46	0,0003	0,0043	ERICH2	glutamate rich 2	Multiple_Complex
IFT57	TC0300011939.hg.1	7,25	5,95	2,46	1,99E-05	0,0007	IFT57	intraflagellar transport 57	Multiple_Complex
GAD1	TC0200009936.hg.1	13,79	12,49	2,46	0,0002	0,0032	GAD1	glutamate decarboxylase 1	Multiple_Complex
APOL3	TC2200008588.hg.1	5,29	3,99	2,46	3,02E-06	0,0002	APOL3	apolipoprotein L, 3	Multiple_Complex
INPP5D	TSUnmapped00000661.hg.1	7,09	5,79	2,46	0,0003	0,0047	INPP5D	inositol polyphosphate-5-phosphatase D	Coding
ADAM19	TC0500012599.hg.1	10,18	8,89	2,46	0,0048	0,0303	ADAM19	ADAM metallopeptidase domain 19	Multiple_Complex
PGAP2	TC1100006634.hg.1	9,8	8,5	2,45	2,92E-05	0,0009	PGAP2	post-GPI attachment to proteins 2	Multiple_Complex
SERTAD2	TC0200016679.hg.1	7,36	6,07	2,45	0,0055	0,0330	SERTAD2	SERTA domain containing 2	Multiple_Complex
H2AFY2	TC1000007913.hg.1	12,07	10,77	2,45	0,0031	0,0220	H2AFY2	H2A histone family, member Y2	Coding
AMOTL1	TC1100013084.hg.1	11,42	10,13	2,45	0,0024	0,0182	AMOTL1	angiomotin like 1	Multiple_Complex
FNTB	TC1400010622.hg.1	9,26	7,97	2,45	1,90E-05	0,0007	FNTB	farnesyltransferase, CAAX box, beta	Multiple_Complex
UQCR10	TC2200007035.hg.1	10,85	9,55	2,45	9,36E-05	0,0019	UQCR10	ubiquinol-cytochrome c reductase, complex III subunit X	Multiple_Complex
HCCS	TC0X00006603.hg.1	10,91	9,62	2,45	3,05E-05	0,0009	HCCS	holocytochrome c synthase	Multiple_Complex
UPF1	TC1900007410.hg.1	8,32	7,03	2,45	0,0033	0,0227	UPF1	UPF1 regulator of nonsense transcripts homolog (yeast)	Multiple_Complex
MLXIP	TSUnmapped00000502.hg.1	11,49	10,2	2,44	1,41E-05	0,0006	MLXIP	MLX interacting protein	NonCoding
MCOLN1	TC1900011653.hg.1	11,61	10,33	2,44	0,0004	0,0053	MCOLN1	mucolipin 1	Multiple_Complex
USP3	TC1500007529.hg.1	11,29	10,01	2,44	0,0004	0,0053	USP3	ubiquitin specific peptidase 3	Multiple_Complex
NDUFA2	TC0500012248.hg.1	9,95	8,66	2,44	3,88E-06	0,0002	NDUFA2	NADH dehydrogenase (ubiquinone) 1 alpha subcomplex, 2, 8kDa	Multiple_Complex
GALNT14	TC0200012161.hg.1	5,31	4,03	2,43	0,0004	0,0053	GALNT14	polypeptide N-acetylgalactosaminyltransferase 14	Multiple_Complex
U2AF2	TC1900008924.hg.1	12,84	11,56	2,43	1,24E-05	0,0005	U2AF2	U2 small nuclear RNA auxiliary factor 2	Multiple_Complex
TTLL4	TC0200010807.hg.1	11,09	9,81	2,42	0,0015	0,0127	TTLL4	tubulin tyrosine ligase-like family member 4	Multiple_Complex
TRAPPC2L	TC1600008851.hg.1	8,6	7,32	2,42	3,98E-06	0,0002	TRAPPC2L	trafficking protein particle complex 2-like	Multiple_Complex
POLR3C	TC0100009745.hg.1	12,58	11,31	2,42	5,25E-05	0,0013	POLR3C	polymerase (RNA) III (DNA directed) polypeptide C (62kD)	Multiple_Complex
SAMD4A	TC1400007207.hg.1	9,49	8,21	2,42	0,0376	0,1325	SAMD4A	sterile alpha motif domain containing 4A	Multiple_Complex
ADRBK1	TC1100008123.hg.1	7,2	5,92	2,42	0,0002	0,0028	ADRBK1	adrenergic, beta, receptor kinase 1	Multiple_Complex
SLC43A1	TC1100010893.hg.1	8,13	6,85	2,42	0,0001	0,0026	SLC43A1	solute carrier family 43 (amino acid system L transporter), member 1	Multiple_Complex
MRPL36	TC0500009881.hg.1	11,43	10,15	2,42	4,81E-05	0,0013	MRPL36	mitochondrial ribosomal protein L36	Multiple_Complex
RGL1	TC0100010874.hg.1	8,39	7,11	2,42	3,06E-05	0,0009	RGL1	ral guanine nucleotide dissociation stimulator-like 1	Multiple_Complex
HOMEZ	TC1400010716.hg.1	8,89	7,61	2,42	0,0030	0,0212	HOMEZ	homeobox and leucine zipper encoding	Multiple_Complex
RABGEF1	TC0700013383.hg.1	9,84	8,56	2,42	0,0012	0,0110	RABGEF1	RAB guanine nucleotide exchange factor (GEF) 1	Multiple_Complex
ZNF703	TC0800007305.hg.1	5,19	3,91	2,42	0,0013	0,0120	ZNF703	zinc finger protein 703	Coding
SEC61B	TC0900008207.hg.1	12,15	10,88	2,41	7,75E-05	0,0017	SEC61B	Sec61 translocon beta subunit	Multiple_Complex
RABEPK	TC0900008748.hg.1	7,14	5,87	2,41	9,93E-06	0,0004	RABEPK	Rab9 effector protein with kelch motifs	Multiple_Complex
NKX1-2	TC1000012122.hg.1	6,82	5,55	2,41	1,64E-05	0,0006	NKX1-2	NK1 homeobox 2	Multiple_Complex
CNPY1	TC0700013182.hg.1	6,64	5,37	2,41	0,0041	0,0268	CNPY1	canopy FGF signaling regulator 1	Multiple_Complex
RIOK1	TC0600006864.hg.1	11,12	9,85	2,41	7,48E-05	0,0017	RIOK1	RIO kinase 1	Multiple_Complex
TBC1D14	TC0400006706.hg.1	11,95	10,69	2,41	6,42E-05	0,0015	TBC1D14	TBC1 domain family, member 14	Multiple_Complex
PPP1R2	TC0300013639.hg.1	9,86	8,6	2,4	1,04E-05	0,0004	PPP1R2	protein phosphatase 1, regulatory (inhibitor) subunit 2	Multiple_Complex
RPS25	TSUnmapped00000735.hg.1	9,01	7,74	2,4	4,97E-06	0,0003	RPS25	ribosomal protein S25	Coding
NAV3	TC1200008269.hg.1	5,83	4,57	2,4	2,70E-05	0,0008	NAV3	neuron navigator 3	Multiple_Complex
ALKBH5	TC1700007102.hg.1	10,44	9,18	2,4	6,06E-06	0,0003	ALKBH5	alkB homolog 5, RNA demethylase	Multiple_Complex
ORAOV1	TC1100013201.hg.1	9,07	7,81	2,4	5,31E-05	0,0013	ORAOV1	oral cancer overexpressed 1	NonCoding
SETD1B	TC1200009183.hg.1	8,94	7,67	2,4	0,0004	0,0049	SETD1B	SET domain containing 1B	Multiple_Complex
FSCN1	TC0700006629.hg.1	14,78	13,52	2,39	0,0007	0,0079	FSCN1	fascin actin-bundling protein 1	Multiple_Complex
COX5A	TC1500010050.hg.1	12,5	11,24	2,39	1,41E-05	0,0006	COX5A	cytochrome c oxidase subunit Va	Multiple_Complex
PTK7	TC0600008071.hg.1	10,98	9,73	2,39	0,0018	0,0151	PTK7	protein tyrosine kinase 7 (inactive)	Multiple_Complex
ZNF142	TC0200015739.hg.1	10,75	9,49	2,39	6,49E-06	0,0003	ZNF142	zinc finger protein 142	Multiple_Complex
TTN	TC0200016752.hg.1	7,58	6,32	2,39	0,0335	0,1219	TTN	titin	Multiple_Complex
PROSC	TC0800007309.hg.1	10,99	9,74	2,39	1,99E-05	0,0007	PROSC	proline synthetase co-transcribed homolog (bacterial)	Multiple_Complex
DDX56	TC0700010925.hg.1	10,22	8,96	2,38	1,62E-05	0,0006	DDX56	DEAD (Asp-Glu-Ala-Asp) box helicase 56	Multiple_Complex
PRKAR1B	TC0700009980.hg.1	8,43	7,17	2,38	0,0008	0,0084	PRKAR1B	protein kinase, cAMP-dependent, regulatory, type I, beta	Multiple_Complex
GSTZ1	TC1400007752.hg.1	6,16	4,91	2,38	0,0036	0,0244	GSTZ1	glutathione S-transferase zeta 1	Multiple_Complex
CLTA	TC0900007117.hg.1	11,49	10,23	2,38	0,0004	0,0052	CLTA	clathrin, light chain A	Multiple_Complex
CHCHD4	TC0300010357.hg.1	9,68	8,43	2,38	1,77E-05	0,0006	CHCHD4	coiled-coil-helix-coiled-coil-helix domain containing 4	Multiple_Complex
CCAR2	TC0800006989.hg.1	9,94	8,69	2,38	1,80E-06	0,0001	CCAR2	cell cycle and apoptosis regulator 2	Multiple_Complex
PLEKHJ1; MIR6789	TC1900009217.hg.1	9,53	8,29	2,38	0,0005	0,0059	PLEKHJ1; MIR6789	pleckstrin homology domain containing, family J member 1; microRNA 6789	Multiple_Complex
GNG5	TC0100014752.hg.1	12,43	11,18	2,38	0,0004	0,0051	GNG5	guanine nucleotide binding protein (G protein), gamma 5	Multiple_Complex
THAP4	TC0200016366.hg.1	11,07	9,82	2,37	2,40E-06	0,0002	THAP4	THAP domain containing 4	Multiple_Complex
UBXN8	TC0800012290.hg.1	8,1	6,86	2,37	0,0003	0,0038	UBXN8	UBX domain protein 8	Multiple_Complex
STK40	TC0100013713.hg.1	8,76	7,52	2,37	0,0035	0,0241	STK40	serine/threonine kinase 40	Multiple_Complex
SLC35F6	TC0200016416.hg.1	11,18	9,93	2,37	0,0025	0,0186	SLC35F6	solute carrier family 35, member F6	Multiple_Complex
SNRNP27	TC0200016470.hg.1	10,22	8,98	2,37	0,0001	0,0023	SNRNP27	small nuclear ribonucleoprotein, U4/U6.U5 27kDa subunit	Multiple_Complex
RAD51C	TC1700008438.hg.1	11,02	9,78	2,37	0,0011	0,0106	RAD51C	RAD51 paralog C	Multiple_Complex
PIGY; PYURF	TC0400011294.hg.1	9,08	7,84	2,37	0,0006	0,0067	PIGY; PYURF	phosphatidylinositol glycan anchor biosynthesis class Y; PIGY upstream reading frame	Coding
TSR3	TC1600009035.hg.1	10,83	9,59	2,37	1,80E-06	0,0001	TSR3	TSR3, 20S rRNA accumulation, homolog (S. cerevisiae)	Multiple_Complex
TOMM22	TC2200007361.hg.1	12,53	11,29	2,37	1,69E-06	0,0001	TOMM22	translocase of outer mitochondrial membrane 22 homolog (yeast)	Multiple_Complex
SBDS	TC0700011383.hg.1	10,08	8,84	2,36	0,0033	0,0229	SBDS	Shwachman-Bodian-Diamond syndrome	Multiple_Complex
YKT6	TC0700007374.hg.1	9,86	8,61	2,36	0,0010	0,0098	YKT6	YKT6 v-SNARE homolog (S. cerevisiae)	Multiple_Complex
SLC25A32	TC0800011372.hg.1	12,12	10,88	2,36	4,89E-06	0,0003	SLC25A32	solute carrier family 25 (mitochondrial folate carrier), member 32	Multiple_Complex
PPP3CC	TC0800006983.hg.1	7,98	6,74	2,36	0,0006	0,0068	PPP3CC	protein phosphatase 3, catalytic subunit, gamma isozyme	Multiple_Complex
MSL3	TC0X00006614.hg.1	8,65	7,41	2,36	1,77E-06	0,0001	MSL3	male-specific lethal 3 homolog (Drosophila)	Multiple_Complex
TIGAR	TC1200006557.hg.1	11,43	10,2	2,36	0,0005	0,0057	TIGAR	TP53 induced glycolysis regulatory phosphatase	Multiple_Complex
CCNJ	TC1000008529.hg.1	11,73	10,5	2,36	4,16E-05	0,0011	CCNJ	cyclin J	Multiple_Complex
MAP3K8	TC1000007176.hg.1	7,82	6,58	2,36	0,0197	0,0836	MAP3K8	mitogen-activated protein kinase kinase kinase 8	Multiple_Complex
PPM1H	TC1200011054.hg.1	7,92	6,68	2,35	0,0006	0,0068	PPM1H	protein phosphatase, Mg2+/Mn2+ dependent, 1H	Multiple_Complex
NGDN	TC1400010577.hg.1	10,74	9,51	2,35	2,46E-05	0,0008	NGDN	neuroguidin, EIF4E binding protein	Multiple_Complex
GMPPB	TC0300013980.hg.1	6,42	5,19	2,35	0,0031	0,0220	GMPPB	GDP-mannose pyrophosphorylase B	Multiple_Complex
PIK3R3	TC0100014040.hg.1	9,99	8,76	2,35	0,0009	0,0088	PIK3R3	phosphoinositide-3-kinase, regulatory subunit 3 (gamma)	Multiple_Complex
ITGB8	TC0700006844.hg.1	7,28	6,05	2,35	0,0067	0,0384	ITGB8	integrin beta 8	Multiple_Complex
MSANTD3	TC0900012153.hg.1	8,82	7,59	2,35	0,0002	0,0032	MSANTD3	Myb/SANT-like DNA-binding domain containing 3	Multiple_Complex
LZTS1	TC0800009796.hg.1	8,22	6,99	2,34	4,37E-05	0,0012	LZTS1	leucine zipper, putative tumor suppressor 1	Coding
KDM6B	TC1700006772.hg.1	9,19	7,96	2,34	0,0016	0,0136	KDM6B	lysine (K)-specific demethylase 6B	Multiple_Complex
ANXA4	TC0200016469.hg.1	8,92	7,69	2,34	0,0006	0,0066	ANXA4	annexin A4	Multiple_Complex
POLD2	TC0700010910.hg.1	10,45	9,23	2,34	0,0001	0,0026	POLD2	polymerase (DNA directed), delta 2, accessory subunit	Multiple_Complex
FOSL1	TC1100011259.hg.1	7,91	6,68	2,34	0,0055	0,0330	FOSL1	FOS-like antigen 1	Multiple_Complex
C8orf33	TC0800009301.hg.1	8,08	6,85	2,34	0,0001	0,0025	C8orf33	chromosome 8 open reading frame 33	Multiple_Complex
UTP20	TC1200008606.hg.1	10,4	9,18	2,33	0,0003	0,0047	UTP20	UTP20 small subunit (SSU) processome component	Multiple_Complex
CXXC5	TC0500008835.hg.1	10,39	9,17	2,32	0,0013	0,0115	CXXC5	CXXC finger protein 5	Multiple_Complex
NIN	TC1400009141.hg.1	9,94	8,72	2,32	0,0051	0,0313	NIN	ninein (GSK3B interacting protein)	Multiple_Complex
PCSK2	TC2000006791.hg.1	5,84	4,63	2,32	0,0117	0,0571	PCSK2	proprotein convertase subtilisin/kexin type 2	Multiple_Complex
NBPF15	TC0100015561.hg.1	11,32	10,1	2,32	0,0064	0,0369	NBPF15	neuroblastoma breakpoint family, member 15	Multiple_Complex
HIST1H2AC	TC0600007270.hg.1	9,04	7,83	2,32	5,42E-06	0,0003	HIST1H2AC	histone cluster 1, H2ac	Multiple_Complex
POLR2E	TC1900009133.hg.1	12,08	10,87	2,31	3,94E-07	5,48E-05	POLR2E	polymerase (RNA) II (DNA directed) polypeptide E, 25kDa	Multiple_Complex
MAP2K7	TC1900006864.hg.1	5,79	4,58	2,31	0,0008	0,0083	MAP2K7	mitogen-activated protein kinase kinase 7	Multiple_Complex
PWP2	TC2100007341.hg.1	7,52	6,31	2,31	0,0003	0,0044	PWP2	PWP2 periodic tryptophan protein homolog (yeast)	Multiple_Complex
AKR1D1	TC0700013466.hg.1	4,98	3,77	2,31	1,60E-06	0,0001	AKR1D1	aldo-keto reductase family 1, member D1	Multiple_Complex
NOP16	TC0500012937.hg.1	11,59	10,38	2,31	0,0001	0,0026	NOP16	NOP16 nucleolar protein	Multiple_Complex
ATG101	TC1200007654.hg.1	8,64	7,43	2,31	0,0013	0,0117	ATG101	autophagy related 101	Multiple_Complex
TBC1D13	TC0900008887.hg.1	10,02	8,81	2,31	0,0022	0,0170	TBC1D13	TBC1 domain family, member 13	Multiple_Complex
SF3A2	TC1900006578.hg.1	13,4	12,19	2,31	6,37E-06	0,0003	SF3A2	splicing factor 3a subunit 2	Multiple_Complex
CHMP4B	TC2000007169.hg.1	9,96	8,75	2,31	3,54E-05	0,0010	CHMP4B	charged multivesicular body protein 4B	Multiple_Complex
FAM89B	TC1100013043.hg.1	7,61	6,41	2,31	2,14E-05	0,0007	FAM89B	family with sequence similarity 89, member B	Coding
RARS	TC0500009353.hg.1	12,08	10,88	2,3	7,85E-05	0,0017	RARS	arginyl-tRNA synthetase	Multiple_Complex
CLP1	TC1100013001.hg.1	7,36	6,15	2,3	0,0002	0,0027	CLP1	cleavage and polyadenylation factor I subunit 1	Coding
DDX49	TC1900007415.hg.1	9,41	8,21	2,3	6,75E-05	0,0016	DDX49	DEAD (Asp-Glu-Ala-Asp) box polypeptide 49	Multiple_Complex
ZNF600	TC1900012024.hg.1	8,09	6,89	2,29	0,0003	0,0045	ZNF600	zinc finger protein 600	Multiple_Complex
GRHL3	TC0100007361.hg.1	9,15	7,96	2,29	0,0022	0,0171	GRHL3	grainyhead-like transcription factor 3	Multiple_Complex
LZIC	TC0100012828.hg.1	9,03	7,83	2,29	0,0002	0,0029	LZIC	leucine zipper and CTNNBIP1 domain containing	Multiple_Complex
HOXB13	TC1700011004.hg.1	6,3	5,1	2,29	0,0001	0,0023	HOXB13	homeobox B13	Coding
FLRT3	TC2000008445.hg.1	11,77	10,57	2,29	0,0130	0,0619	FLRT3	fibronectin leucine rich transmembrane protein 3	Multiple_Complex
TSR2	TC0X00007353.hg.1	9,48	8,28	2,29	2,63E-06	0,0002	TSR2	TSR2, 20S rRNA accumulation, homolog (S. cerevisiae)	Coding
NDUFAF4	TC0600012628.hg.1	12,28	11,09	2,29	8,90E-05	0,0019	NDUFAF4	NADH dehydrogenase (ubiquinone) complex I, assembly factor 4	Multiple_Complex
MFN2	TC0100006875.hg.1	9,38	8,19	2,28	0,0002	0,0029	MFN2	mitofusin 2	Multiple_Complex
DUSP23	TC0100010267.hg.1	8,73	7,54	2,28	0,0012	0,0111	DUSP23	dual specificity phosphatase 23	Multiple_Complex
PTRHD1	TC0200011990.hg.1	11,52	10,33	2,28	0,0001	0,0022	PTRHD1	peptidyl-tRNA hydrolase domain containing 1	Multiple_Complex
PRTFDC1	TC1000010070.hg.1	10,16	8,98	2,28	4,30E-06	0,0003	PRTFDC1	phosphoribosyl transferase domain containing 1	Multiple_Complex
POP7	TC0700008561.hg.1	8,45	7,26	2,28	0,0002	0,0027	POP7	POP7 homolog, ribonuclease P/MRP subunit	Multiple_Complex
DNM2	TC1900006994.hg.1	9,52	8,33	2,28	0,0011	0,0107	DNM2	dynamin 2	Multiple_Complex
NUAK1	TC1200011786.hg.1	9,3	8,12	2,28	0,0003	0,0041	NUAK1	NUAK family, SNF1-like kinase, 1	Multiple_Complex
CYB5A	TC1800009029.hg.1	11,06	9,88	2,27	0,0028	0,0203	CYB5A	cytochrome b5 type A (microsomal)	Multiple_Complex
LYAR	TC0400009856.hg.1	11,55	10,36	2,27	7,97E-05	0,0017	LYAR	Ly1 antibody reactive	Multiple_Complex
PIK3C2B	TC0100017029.hg.1	7,79	6,61	2,27	1,04E-05	0,0004	PIK3C2B	phosphatidylinositol-4-phosphate 3-kinase, catalytic subunit type 2 beta	Multiple_Complex
CTNS	TC1700006585.hg.1	9,03	7,85	2,27	0,0064	0,0372	CTNS	cystinosin, lysosomal cystine transporter	Multiple_Complex
PABPC4	TC0100013796.hg.1	12,42	11,24	2,27	5,64E-06	0,0003	PABPC4	poly(A) binding protein, cytoplasmic 4 (inducible form)	Multiple_Complex
HGS	TC1700009189.hg.1	10,59	9,41	2,26	0,0016	0,0136	HGS	hepatocyte growth factor-regulated tyrosine kinase substrate	Multiple_Complex
ALYREF	TC1700012078.hg.1	13,24	12,06	2,26	3,45E-05	0,0010	ALYREF	Aly/REF export factor	Multiple_Complex
EMC8	TC1600011115.hg.1	6,84	5,66	2,26	8,66E-05	0,0018	EMC8	ER membrane protein complex subunit 8	Multiple_Complex
EIF6	TC2000010006.hg.1	12,77	11,59	2,26	9,87E-06	0,0004	EIF6	eukaryotic translation initiation factor 6	Multiple_Complex
PITHD1	TC0100007333.hg.1	12,31	11,13	2,26	2,32E-05	0,0008	PITHD1	PITH (C-terminal proteasome-interacting domain of thioredoxin-like) domain containing 1	Multiple_Complex
DNAJA1	TC0900006961.hg.1	14,06	12,88	2,26	8,01E-05	0,0017	DNAJA1	DnaJ (Hsp40) homolog, subfamily A, member 1	Multiple_Complex
ATXN2L	TC1600007362.hg.1	13,86	12,68	2,26	0,0012	0,0111	ATXN2L	ataxin 2-like	Multiple_Complex
POLDIP2	TC1700010191.hg.1	10,82	9,65	2,26	3,56E-05	0,0010	POLDIP2	polymerase (DNA-directed), delta interacting protein 2	Multiple_Complex
ARMCX6	TC0X00010366.hg.1	7,01	5,84	2,26	0,0003	0,0040	ARMCX6	armadillo repeat containing, X-linked 6	Multiple_Complex
S100A11	TC0100015822.hg.1	15,59	14,41	2,25	0,0005	0,0062	S100A11	S100 calcium binding protein A11	Multiple_Complex
C12orf4	TC1200009672.hg.1	10,2	9,02	2,25	0,0043	0,0277	C12orf4	chromosome 12 open reading frame 4	Multiple_Complex
SENP3	TC1700012189.hg.1	10	8,83	2,25	3,29E-05	0,0010	SENP3	SUMO1/sentrin/SMT3 specific peptidase 3	Multiple_Complex
MRPL4	TC1900006976.hg.1	7,74	6,57	2,25	0,0005	0,0059	MRPL4	mitochondrial ribosomal protein L4	Multiple_Complex
SNU13	TC2200008837.hg.1	12,47	11,3	2,25	4,18E-06	0,0003	SNU13	SNU13 homolog, small nuclear ribonucleoprotein (U4/U6.U5)	Multiple_Complex
MRPL9	TC0100015810.hg.1	14,1	12,93	2,25	6,04E-05	0,0015	MRPL9	mitochondrial ribosomal protein L9	Multiple_Complex
FAU	TC1100013185.hg.1	12,03	10,86	2,25	9,20E-07	9,40E-05	FAU	Finkel-Biskis-Reilly murine sarcoma virus (FBR-MuSV) ubiquitously expressed	Multiple_Complex
FZD1	TC0700008306.hg.1	9,59	8,42	2,25	2,05E-05	0,0007	FZD1	frizzled class receptor 1	Coding
IPO4	TC1400010722.hg.1	6,29	5,12	2,24	1,17E-05	0,0005	IPO4	importin 4	Multiple_Complex
BAK1	TC0600011553.hg.1	9,01	7,84	2,24	8,68E-05	0,0018	BAK1	BCL2-antagonist/killer 1	Multiple_Complex
LARP7	TC0400008443.hg.1	11,1	9,93	2,24	0,0001	0,0024	LARP7	La ribonucleoprotein domain family, member 7	Multiple_Complex
KMT5A	TC1200009239.hg.1	9,58	8,42	2,24	0,0036	0,0246	KMT5A	lysine (K)-specific methyltransferase 5A	Multiple_Complex
C8orf59	TC0800010987.hg.1	8,28	7,12	2,24	0,0021	0,0164	C8orf59	chromosome 8 open reading frame 59	Multiple_Complex
ATP6V1E1	TC2200007904.hg.1	10,94	9,78	2,24	0,0018	0,0150	ATP6V1E1	ATPase, H+ transporting, lysosomal 31kDa, V1 subunit E1	Multiple_Complex
TGIF2-C20orf24	TC2000009916.hg.1	11,74	10,58	2,24	5,65E-05	0,0014	TGIF2-C20orf24	TGIF2-C20orf24 readthrough	Multiple_Complex
MRPS2	TC0900009164.hg.1	13,53	12,36	2,24	5,92E-06	0,0003	MRPS2	mitochondrial ribosomal protein S2	Multiple_Complex
WARS	TC1400010195.hg.1	14,16	13	2,24	0,0050	0,0309	WARS	tryptophanyl-tRNA synthetase	Multiple_Complex
FXN	TC0900007494.hg.1	10,3	9,14	2,24	0,0009	0,0088	FXN	frataxin	Multiple_Complex
TTC1	TC0500009268.hg.1	10,61	9,44	2,24	0,0002	0,0032	TTC1	tetratricopeptide repeat domain 1	Multiple_Complex
ARHGDIA	TC1700012076.hg.1	12,84	11,68	2,24	0,0002	0,0034	ARHGDIA	Rho GDP dissociation inhibitor (GDI) alpha	Multiple_Complex
UTP11L	TC0100007858.hg.1	12,22	11,06	2,24	8,98E-06	0,0004	UTP11L	UTP11-like, U3 small nucleolar ribonucleoprotein (yeast)	Multiple_Complex
ANAPC15	TC1100011545.hg.1	10,65	9,49	2,23	0,0006	0,0066	ANAPC15	anaphase promoting complex subunit 15	Multiple_Complex
MED19	TC1100010905.hg.1	8,84	7,68	2,23	9,80E-06	0,0004	MED19	mediator complex subunit 19	Multiple_Complex
BAG3	TC1000009090.hg.1	9,9	8,74	2,23	0,0073	0,0408	BAG3	BCL2-associated athanogene 3	Coding
NME1; NME1-NME2; NME2	TC1700008282.hg.1	12,75	11,6	2,23	8,00E-06	0,0004	NME1; NME1-NME2; NME2	NME/NM23 nucleoside diphosphate kinase 1; NME1-NME2 readthrough; NME/NM23 nucleoside diphosphate kinase 2	Multiple_Complex
RPS27L	TC1500009702.hg.1	13,12	11,96	2,23	0,0036	0,0246	RPS27L	ribosomal protein S27-like	Multiple_Complex
GCH1	TC1400009239.hg.1	7,48	6,33	2,23	0,0060	0,0353	GCH1	GTP cyclohydrolase 1	Multiple_Complex
YRDC	TC0100013756.hg.1	10,25	9,1	2,22	6,48E-05	0,0015	YRDC	yrdC N(6)-threonylcarbamoyltransferase domain containing	Coding
HIGD1A	TC0300013960.hg.1	14	12,85	2,22	0,0009	0,0092	HIGD1A	HIG1 hypoxia inducible domain family, member 1A	Multiple_Complex
ABCF2	TC0700013065.hg.1	7,15	6	2,22	1,78E-05	0,0006	ABCF2	ATP binding cassette subfamily F member 2	Multiple_Complex
RINT1	TC0700008707.hg.1	11,06	9,91	2,22	3,87E-05	0,0011	RINT1	RAD50 interactor 1	Multiple_Complex
CNN2	TC1900006507.hg.1	13,02	11,87	2,22	0,0013	0,0118	CNN2	calponin 2	Multiple_Complex
DDX10	TC1100008991.hg.1	10,06	8,91	2,22	6,84E-06	0,0003	DDX10	DEAD (Asp-Glu-Ala-Asp) box polypeptide 10	Multiple_Complex
PDCL3	TC0200008617.hg.1	10,51	9,36	2,22	0,0005	0,0056	PDCL3	phosducin like 3	Coding
RRP36	TC0600014129.hg.1	10,75	9,6	2,22	1,94E-05	0,0007	RRP36	ribosomal RNA processing 36	Multiple_Complex
POM121	TC0700007949.hg.1	12,81	11,66	2,22	2,36E-05	0,0008	POM121	POM121 transmembrane nucleoporin	Multiple_Complex
SEC61A1	TC0300008713.hg.1	11,7	10,55	2,22	0,0209	0,0871	SEC61A1	Sec61 translocon alpha 1 subunit	Multiple_Complex
DKK1	TC1000010655.hg.1	5,4	4,26	2,22	0,0006	0,0068	DKK1	Jeck2013 ANTISENSE, CDS, coding, INTERNAL, intronic, OVCODE, OVEXON best transcript NM_012242	NonCoding
PYM1	TC1200010878.hg.1	9,33	8,19	2,21	0,0012	0,0107	PYM1	PYM homolog 1, exon junction complex associated factor	Multiple_Complex
IL6ST	TC0500010788.hg.1	10,13	8,98	2,21	0,0005	0,0058	IL6ST	interleukin 6 signal transducer	Multiple_Complex
PEBP1	TC1200012110.hg.1	7,11	5,96	2,21	0,0016	0,0138	PEBP1	Memczak2013 ANTISENSE, coding, INTERNAL, UTR3 best transcript NM_002567	NonCoding
EXOC7	TC1700011785.hg.1	8,72	7,58	2,21	0,0002	0,0037	EXOC7	Zhang2013 ALT_ACCEPTOR, ALT_DONOR, coding, INTERNAL, intronic best transcript NM_001145297	NonCoding
GYPC	TC0200009189.hg.1	8,31	7,17	2,21	0,0001	0,0022	GYPC	glycophorin C (Gerbich blood group)	Multiple_Complex
MTIF3	TC1300008439.hg.1	10,91	9,77	2,21	7,83E-05	0,0017	MTIF3	mitochondrial translational initiation factor 3	Multiple_Complex
SGTA	TC1900009254.hg.1	10,33	9,19	2,21	6,86E-05	0,0016	SGTA	small glutamine-rich tetratricopeptide repeat (TPR)-containing, alpha	Multiple_Complex
SERPINB1	TC0600014217.hg.1	9,22	8,08	2,21	0,0047	0,0295	SERPINB1	serpin peptidase inhibitor, clade B (ovalbumin), member 1	Multiple_Complex
DYNLL2	TC1700008418.hg.1	10,44	9,3	2,21	3,64E-05	0,0010	DYNLL2	dynein, light chain, LC8-type 2	Multiple_Complex
PSMG4	TC0600014060.hg.1	9,17	8,03	2,2	9,32E-05	0,0019	PSMG4	proteasome (prosome, macropain) assembly chaperone 4	Multiple_Complex
DNAAF5	TC0700006466.hg.1	10,29	9,15	2,2	9,37E-05	0,0019	DNAAF5	dynein, axonemal, assembly factor 5	Multiple_Complex
PRPF19	TC1100011010.hg.1	10,96	9,82	2,2	2,55E-05	0,0008	PRPF19	pre-mRNA processing factor 19	Multiple_Complex
R3HCC1	TC0800007018.hg.1	6,89	5,75	2,2	9,97E-06	0,0004	R3HCC1	R3H domain and coiled-coil containing 1	Multiple_Complex
CAMSAP1	TC0900011955.hg.1	8,88	7,74	2,2	7,01E-05	0,0016	CAMSAP1	calmodulin regulated spectrin-associated protein 1	Multiple_Complex
ERCC3	TC0200014167.hg.1	12,21	11,07	2,2	6,43E-06	0,0003	ERCC3	excision repair cross-complementation group 3	Multiple_Complex
AMER1	TC0X00009877.hg.1	7,62	6,49	2,2	0,0012	0,0113	AMER1	APC membrane recruitment protein 1	Multiple_Complex
ZFPL1	TC1100007996.hg.1	9,88	8,74	2,2	0,0004	0,0048	ZFPL1	zinc finger protein-like 1	Multiple_Complex
DLC1	TC0800012387.hg.1	5,71	4,57	2,2	0,0005	0,0062	DLC1	DLC1 Rho GTPase activating protein	Multiple_Complex
AHSA1	TC1400007761.hg.1	14,57	13,44	2,2	9,16E-06	0,0004	AHSA1	AHA1, activator of heat shock 90kDa protein ATPase homolog 1 (yeast)	Multiple_Complex
DNAJC9	TC1000012565.hg.1	8,03	6,89	2,2	0,0115	0,0568	DNAJC9	DnaJ (Hsp40) homolog, subfamily C, member 9	NonCoding
FAM27E3	TC0900010311.hg.1	7,9	6,77	2,2	2,33E-05	0,0008	FAM27E3	family with sequence similarity 27, member E3	Multiple_Complex
SAMM50	TC2200009282.hg.1	11,76	10,63	2,2	7,92E-06	0,0004	SAMM50	SAMM50 sorting and assembly machinery component	Multiple_Complex
FOXC1	TC0600006554.hg.1	6,7	5,57	2,2	0,0003	0,0039	FOXC1	forkhead box C1	Multiple_Complex
MLLT3	TC0900009673.hg.1	9,73	8,6	2,19	0,0096	0,0498	MLLT3	myeloid/lymphoid or mixed-lineage leukemia; translocated to, 3	Multiple_Complex
UTP6	TC1700010328.hg.1	9,58	8,45	2,19	1,92E-05	0,0007	UTP6	UTP6, small subunit (SSU) processome component, homolog (yeast)	Multiple_Complex
MKNK2	TC1900009201.hg.1	7,4	6,26	2,19	0,0073	0,0410	MKNK2	MAP kinase interacting serine/threonine kinase 2	Multiple_Complex
GTF3A	TC1300006683.hg.1	14,49	13,36	2,19	5,22E-05	0,0013	GTF3A	general transcription factor IIIA	Multiple_Complex
FEN1	TC1100013021.hg.1	12,26	11,13	2,19	1,14E-05	0,0005	FEN1	flap structure-specific endonuclease 1	Coding
ZNRF3	TC2200009246.hg.1	8,45	7,32	2,19	4,27E-05	0,0011	ZNRF3	zinc and ring finger 3	Multiple_Complex
TRIP10	TC1900006819.hg.1	13,89	12,76	2,19	2,59E-05	0,0008	TRIP10	thyroid hormone receptor interactor 10	Multiple_Complex
TMEM222	TC0100007507.hg.1	8,2	7,07	2,19	0,0025	0,0189	TMEM222	transmembrane protein 222	Multiple_Complex
BCAS2	TC0100018465.hg.1	12,17	11,04	2,19	0,0003	0,0043	BCAS2	breast carcinoma amplified sequence 2	Multiple_Complex
MRPS23	TC1700011233.hg.1	9,2	8,07	2,19	1,58E-06	0,0001	MRPS23	mitochondrial ribosomal protein S23	Multiple_Complex
INPP5A	TC1000009414.hg.1	11,04	9,91	2,19	0,0003	0,0044	INPP5A	inositol polyphosphate-5-phosphatase A	Multiple_Complex
LMO7	TC1300009980.hg.1	9,73	8,6	2,18	1,70E-05	0,0006	LMO7	LIM domain 7	Multiple_Complex
ACAT1	TC1100008983.hg.1	9,35	8,23	2,18	0,0004	0,0048	ACAT1	acetyl-CoA acetyltransferase 1	Multiple_Complex
YARS	TC0100013629.hg.1	12,55	11,43	2,18	6,71E-06	0,0003	YARS	tyrosyl-tRNA synthetase	Multiple_Complex
LRRC49	TC1500007735.hg.1	7,84	6,71	2,18	0,0005	0,0057	LRRC49	leucine rich repeat containing 49	Multiple_Complex
PTPN1	TC2000007695.hg.1	12,02	10,89	2,18	0,0006	0,0068	PTPN1	protein tyrosine phosphatase, non-receptor type 1	Multiple_Complex
TLX1	TC1000008670.hg.1	6,71	5,59	2,18	0,0186	0,0801	TLX1	T-cell leukemia homeobox 1	Multiple_Complex
HDDC2	TC0600013073.hg.1	10,22	9,1	2,17	2,00E-05	0,0007	HDDC2	HD domain containing 2	Multiple_Complex
KIFAP3	TC0100016366.hg.1	8,6	7,48	2,17	0,0055	0,0330	KIFAP3	kinesin-associated protein 3	Multiple_Complex
PRKACA	TC1900009806.hg.1	9,24	8,12	2,17	1,64E-05	0,0006	PRKACA	protein kinase, cAMP-dependent, catalytic, alpha	Multiple_Complex
TLE3	TC1500009904.hg.1	11,69	10,58	2,17	1,72E-05	0,0006	TLE3	transducin-like enhancer of split 3	Multiple_Complex
MT1A	TC1600007962.hg.1	14,05	12,93	2,17	0,0017	0,0140	MT1A	metallothionein 1A	Coding
ACAD11	TC0300014049.hg.1	8,21	7,1	2,17	0,0001	0,0025	ACAD11	acyl-CoA dehydrogenase family, member 11	Multiple_Complex
PRTG	TC1500009505.hg.1	10,4	9,28	2,17	0,0094	0,0491	PRTG	protogenin	Multiple_Complex
AP3D1	TC1900009208.hg.1	10,12	9,01	2,17	0,0003	0,0042	AP3D1	adaptor-related protein complex 3, delta 1 subunit	Multiple_Complex
CCT8	TC2100007854.hg.1	13,77	12,65	2,17	6,88E-06	0,0003	CCT8	chaperonin containing TCP1, subunit 8 (theta)	Multiple_Complex
PGM5	TC0900012139.hg.1	5,34	4,22	2,17	0,0020	0,0160	PGM5	phosphoglucomutase 5	Multiple_Complex
MED10	TC0500009987.hg.1	11,09	9,97	2,17	4,12E-05	0,0011	MED10	mediator complex subunit 10	Multiple_Complex
PPP1R7	TC0200011386.hg.1	10,23	9,11	2,16	0,0006	0,0067	PPP1R7	protein phosphatase 1, regulatory subunit 7	Multiple_Complex
TCOF1	TC0500009088.hg.1	9,75	8,63	2,16	0,0005	0,0061	TCOF1	Treacher Collins-Franceschetti syndrome 1	Multiple_Complex
GBA2	TC0900009952.hg.1	7,98	6,87	2,16	0,0003	0,0041	GBA2	glucosidase, beta (bile acid) 2	Multiple_Complex
SPTLC3	TC2000006736.hg.1	7,58	6,47	2,16	0,0040	0,0263	SPTLC3	serine palmitoyltransferase, long chain base subunit 3	Multiple_Complex
ZNF35	TC0300007216.hg.1	7,09	5,98	2,16	3,91E-05	0,0011	ZNF35	zinc finger protein 35	Multiple_Complex
PDCD5	TC1900007748.hg.1	9,86	8,75	2,16	1,97E-05	0,0007	PDCD5	programmed cell death 5	Multiple_Complex
PPP1R16A	TC0800012377.hg.1	5,25	4,14	2,16	0,0001	0,0023	PPP1R16A	protein phosphatase 1, regulatory subunit 16A	NonCoding
ANXA2R	TC0500010628.hg.1	8,89	7,78	2,16	2,57E-05	0,0008	ANXA2R	annexin A2 receptor	Coding
CCDC60	TC1200009096.hg.1	5,7	4,59	2,16	0,0052	0,0318	CCDC60	coiled-coil domain containing 60	Multiple_Complex
SLCO5A1	TC0800010737.hg.1	9,21	8,1	2,16	0,0048	0,0302	SLCO5A1	solute carrier organic anion transporter family, member 5A1	Multiple_Complex
RCOR2	TC1100011141.hg.1	7,11	6	2,16	7,14E-05	0,0016	RCOR2	REST corepressor 2	Multiple_Complex
C1orf131	TC0100017722.hg.1	8,79	7,69	2,16	6,01E-05	0,0014	C1orf131	chromosome 1 open reading frame 131	Multiple_Complex
PDSS1	TC1000007081.hg.1	9,52	8,41	2,16	7,55E-05	0,0017	PDSS1	prenyl (decaprenyl) diphosphate synthase, subunit 1	Multiple_Complex
ENOX2	TC0X00010813.hg.1	8,24	7,14	2,16	0,0003	0,0046	ENOX2	ecto-NOX disulfide-thiol exchanger 2	Multiple_Complex
KRR1	TC1200011301.hg.1	10,89	9,78	2,15	0,0005	0,0057	KRR1	KRR1, small subunit (SSU) processome component, homolog (yeast)	Multiple_Complex
MCUR1	TC0600010867.hg.1	10,64	9,53	2,15	0,0005	0,0063	MCUR1	mitochondrial calcium uniporter regulator 1	Multiple_Complex
AKIP1	TC1100006796.hg.1	6,51	5,41	2,15	0,0216	0,0891	AKIP1	A kinase (PRKA) interacting protein 1	Multiple_Complex
VEZF1	TC1700011237.hg.1	10,68	9,57	2,15	1,54E-05	0,0006	VEZF1	vascular endothelial zinc finger 1	Multiple_Complex
E2F4	TC1600008149.hg.1	10,97	9,86	2,15	2,00E-06	0,0002	E2F4	E2F transcription factor 4, p107/p130-binding	Multiple_Complex
CYB5D1	TC1700006774.hg.1	9	7,89	2,15	1,36E-05	0,0005	CYB5D1	cytochrome b5 domain containing 1	Multiple_Complex
VAMP3	TC0100006723.hg.1	10,77	9,66	2,15	0,0001	0,0024	VAMP3	vesicle associated membrane protein 3	Multiple_Complex
TUBB2A	TC0600010565.hg.1	13,97	12,86	2,15	0,0002	0,0027	TUBB2A	tubulin, beta 2A class IIa	Multiple_Complex
IMPA1	TC0800010944.hg.1	10,18	9,07	2,15	0,0004	0,0047	IMPA1	inositol(myo)-1(or 4)-monophosphatase 1	Multiple_Complex
SZRD1	TC0100018182.hg.1	10,12	9,01	2,15	2,83E-05	0,0009	SZRD1	SUZ RNA binding domain containing 1	Multiple_Complex
ZNF385A	TC1200010838.hg.1	8,27	7,17	2,15	6,47E-05	0,0015	ZNF385A	zinc finger protein 385A	Multiple_Complex
NAA20	TC2000006867.hg.1	7,19	6,09	2,14	0,0007	0,0077	NAA20	N(alpha)-acetyltransferase 20, NatB catalytic subunit	Multiple_Complex
FMN1	TSUnmapped00000713.hg.1	6,58	5,48	2,14	0,0441	0,1483	FMN1	formin 1	Coding
OXSM	TC0300013804.hg.1	7,1	6	2,14	4,98E-05	0,0013	OXSM	3-oxoacyl-ACP synthase, mitochondrial	Multiple_Complex
RHOBTB1	TC1000010737.hg.1	6,24	5,14	2,14	0,0333	0,1213	RHOBTB1	Rho-related BTB domain containing 1	Multiple_Complex
ECHDC1	TC0600013115.hg.1	12,11	11,01	2,14	0,0030	0,0216	ECHDC1	ethylmalonyl-CoA decarboxylase 1	Multiple_Complex
DIABLO	TC1200012861.hg.1	10,48	9,38	2,14	0,0127	0,0610	DIABLO	diablo, IAP-binding mitochondrial protein	Multiple_Complex
CHMP4C	TC0800008088.hg.1	8,56	7,46	2,14	0,0009	0,0088	CHMP4C	charged multivesicular body protein 4C	Coding
MRPS16	TC1000012566.hg.1	10,96	9,87	2,14	0,0002	0,0035	MRPS16	mitochondrial ribosomal protein S16	Multiple_Complex
ZFP36L1	TC1400009524.hg.1	12,13	11,03	2,14	8,85E-05	0,0018	ZFP36L1	ZFP36 ring finger protein-like 1	Coding
DESI1	TC2200008832.hg.1	8,02	6,93	2,13	0,0007	0,0075	DESI1	desumoylating isopeptidase 1	Multiple_Complex
STK24	TC1300009570.hg.1	8	6,91	2,13	0,0003	0,0038	STK24	serine/threonine kinase 24	Multiple_Complex
CCM2	TC0700007409.hg.1	7,25	6,15	2,13	0,0124	0,0596	CCM2	cerebral cavernous malformation 2	Multiple_Complex
MIDN	TC1900006522.hg.1	13,5	12,4	2,13	0,0018	0,0148	MIDN	midnolin	Multiple_Complex
GADD45A	TC0100008664.hg.1	10,07	8,98	2,13	0,0106	0,0534	GADD45A	growth arrest and DNA-damage-inducible, alpha	Multiple_Complex
CTPS1	TC0100007980.hg.1	11,3	10,21	2,13	0,0003	0,0047	CTPS1	CTP synthase 1	Multiple_Complex
EYA2	TC2000007545.hg.1	7,84	6,75	2,13	0,0176	0,0770	EYA2	EYA transcriptional coactivator and phosphatase 2	Multiple_Complex
WWTR1	TC0300012781.hg.1	8,01	6,92	2,13	0,0012	0,0113	WWTR1	WW domain containing transcription regulator 1	Multiple_Complex
AKR1B1	TC0700012684.hg.1	10,93	9,84	2,13	0,0002	0,0030	AKR1B1	aldo-keto reductase family 1, member B1 (aldose reductase)	Multiple_Complex
C11orf24	TC1100011375.hg.1	10,79	9,7	2,13	3,61E-05	0,0010	C11orf24	chromosome 11 open reading frame 24	Multiple_Complex
POLR2L	TC1100009707.hg.1	10,22	9,13	2,13	0,0001	0,0020	POLR2L	polymerase (RNA) II (DNA directed) polypeptide L, 7.6kDa	Coding
TRMT6	TC2000008310.hg.1	12,26	11,17	2,13	0,0005	0,0061	TRMT6	tRNA methyltransferase 6	Multiple_Complex
EXOSC10	TC0100012870.hg.1	10,98	9,89	2,13	2,90E-05	0,0009	EXOSC10	exosome component 10	Multiple_Complex
C9orf78	TC0900011710.hg.1	9,47	8,38	2,13	1,50E-05	0,0006	C9orf78	chromosome 9 open reading frame 78	Multiple_Complex
CNOT11	TC0200008646.hg.1	10,15	9,06	2,13	0,0001	0,0024	CNOT11	CCR4-NOT transcription complex subunit 11	Multiple_Complex
SLCO4C1	TC0500011596.hg.1	14,63	13,54	2,13	0,0031	0,0218	SLCO4C1	solute carrier organic anion transporter family, member 4C1	Coding
MRPL15	TC0800007653.hg.1	9,9	8,81	2,12	0,0002	0,0034	MRPL15	mitochondrial ribosomal protein L15	Coding
DPM1	TC2000009447.hg.1	12,85	11,77	2,12	1,74E-06	0,0001	DPM1	dolichyl-phosphate mannosyltransferase polypeptide 1, catalytic subunit	Multiple_Complex
SENP5	TC0300010035.hg.1	10,6	9,51	2,12	0,0008	0,0082	SENP5	SUMO1/sentrin specific peptidase 5	Multiple_Complex
MRPS7	TC1700008897.hg.1	10,78	9,7	2,12	0,0001	0,0026	MRPS7	mitochondrial ribosomal protein S7	Multiple_Complex
LY6G5B; CSNK2B	TC0600007605.hg.1	13,78	12,7	2,12	4,54E-05	0,0012	LY6G5B; CSNK2B	lymphocyte antigen 6 complex, locus G5B; casein kinase 2, beta polypeptide	Multiple_Complex
NDUFB2	TC0700013468.hg.1	8,35	7,27	2,12	6,89E-05	0,0016	NDUFB2	NADH dehydrogenase (ubiquinone) 1 beta subcomplex, 2, 8kDa	Multiple_Complex
CCT7	TC0200008041.hg.1	12,62	11,54	2,12	8,12E-05	0,0018	CCT7	chaperonin containing TCP1, subunit 7 (eta)	Multiple_Complex
GIT1	TC1700010248.hg.1	10,95	9,87	2,11	4,16E-05	0,0011	GIT1	G protein-coupled receptor kinase interacting ArfGAP 1	Multiple_Complex
AMMECR1L	TC0200014190.hg.1	9,89	8,81	2,11	0,0018	0,0146	AMMECR1L	AMMECR1 like	Multiple_Complex
HSPE1	TC0200016584.hg.1	13,94	12,86	2,11	0,0005	0,0060	HSPE1	heat shock 10kDa protein 1	Multiple_Complex
UTP15	TC0500007778.hg.1	9,9	8,82	2,11	0,0002	0,0037	UTP15	UTP15, U3 small nucleolar ribonucleoprotein, homolog (S. cerevisiae)	Multiple_Complex
NOL9	TC0100012687.hg.1	10,44	9,36	2,11	0,0002	0,0032	NOL9	nucleolar protein 9	Multiple_Complex
PML	TC1500007833.hg.1	9,18	8,1	2,11	6,68E-05	0,0015	PML	promyelocytic leukemia	Multiple_Complex
KLF10	TC0800011334.hg.1	9,62	8,54	2,11	0,0001	0,0021	KLF10	Kruppel-like factor 10	Multiple_Complex
RHBDD2	TC0700008072.hg.1	7,31	6,24	2,11	0,0066	0,0376	RHBDD2	rhomboid domain containing 2	Multiple_Complex
TRAPPC4; MIR3656	TC1100009234.hg.1	9,12	8,04	2,11	2,55E-05	0,0008	TRAPPC4; MIR3656	trafficking protein particle complex 4; microRNA 3656	Multiple_Complex
RANBP9	TC0600010864.hg.1	10,93	9,85	2,11	1,46E-05	0,0006	RANBP9	RAN binding protein 9	Multiple_Complex
PARK7	TC0100006729.hg.1	14,24	13,16	2,11	2,24E-05	0,0008	PARK7	parkinson protein 7	Multiple_Complex
MFSD5	TC1200007706.hg.1	7,61	6,53	2,11	0,0037	0,0248	MFSD5	major facilitator superfamily domain containing 5	Multiple_Complex
MRPL46	TC1500010921.hg.1	10,32	9,25	2,11	0,0007	0,0074	MRPL46	mitochondrial ribosomal protein L46	Multiple_Complex
NDUFC1	TC0400012968.hg.1	10,26	9,18	2,11	0,0016	0,0136	NDUFC1	NADH dehydrogenase (ubiquinone) 1, subcomplex unknown, 1, 6kDa	Multiple_Complex
PAIP2; CTB-43P18.1	TC0500012203.hg.1	8,5	7,43	2,11	0,0008	0,0085	PAIP2; CTB-43P18.1	poly(A) binding protein interacting protein 2 [Source:EntrezGene;Acc:51247]; novel transcript, antisense to PAIP2	NonCoding
VASP	TC1900008329.hg.1	11,24	10,16	2,11	0,0100	0,0511	VASP	vasodilator-stimulated phosphoprotein	Multiple_Complex
GMPR	TC0600007068.hg.1	8,37	7,3	2,1	0,0016	0,0135	GMPR	Zhang2013 ALT_ACCEPTOR, ALT_DONOR, coding, INTERNAL, intronic best transcript NM_006877	NonCoding
SARS	TC0100009344.hg.1	10,88	9,81	2,1	6,65E-05	0,0015	SARS	seryl-tRNA synthetase	Multiple_Complex
PPP5C	TC1900008372.hg.1	13,54	12,47	2,1	0,0009	0,0092	PPP5C	protein phosphatase 5, catalytic subunit	Multiple_Complex
FNDC3A	TC1300007152.hg.1	10,36	9,28	2,1	0,0008	0,0083	FNDC3A	fibronectin type III domain containing 3A	Multiple_Complex
PFDN1	TC0500012236.hg.1	10,63	9,56	2,1	3,45E-05	0,0010	PFDN1	prefoldin subunit 1	Multiple_Complex
EPHA4	TC0200015815.hg.1	11,89	10,82	2,1	0,0370	0,1310	EPHA4	EPH receptor A4	Multiple_Complex
COQ3	TC0600012654.hg.1	5,44	4,37	2,1	0,0016	0,0137	COQ3	coenzyme Q3 methyltransferase	Multiple_Complex
EIF4A3	TC1700011967.hg.1	8,88	7,82	2,1	8,87E-07	9,33E-05	EIF4A3	eukaryotic translation initiation factor 4A3	Multiple_Complex
PPP5D1	TC1900010989.hg.1	9,75	8,68	2,1	0,0007	0,0076	PPP5D1	PPP5 tetratricopeptide repeat domain containing 1	Multiple_Complex
OVCH2	TC1100013141.hg.1	9,25	8,18	2,09	1,60E-05	0,0006	OVCH2	ovochymase 2 (gene/pseudogene)	Multiple_Complex
EIF2D	TC0100017100.hg.1	9,07	8,01	2,09	0,0010	0,0096	EIF2D	eukaryotic translation initiation factor 2D	Multiple_Complex
CCND1	TC1100008236.hg.1	14,4	13,34	2,09	7,14E-05	0,0016	CCND1	cyclin D1	Multiple_Complex
CXCL14	TC0500012107.hg.1	7,76	6,7	2,09	0,0244	0,0972	CXCL14	chemokine (C-X-C motif) ligand 14	Multiple_Complex
ANP32B	TC0900008173.hg.1	14,91	13,85	2,09	2,21E-05	0,0007	ANP32B	acidic nuclear phosphoprotein 32 family member B	Multiple_Complex
LUZP6; MTPN	TC0700012712.hg.1	12,79	11,73	2,09	7,85E-05	0,0017	LUZP6; MTPN	leucine zipper protein 6; myotrophin	Multiple_Complex
ME1	TC0600012434.hg.1	9,72	8,66	2,09	0,0136	0,0639	ME1	malic enzyme 1, NADP(+)-dependent, cytosolic	Multiple_Complex
RRM2	TC0200006677.hg.1	13,48	12,41	2,09	8,85E-05	0,0018	RRM2	ribonucleotide reductase M2	Multiple_Complex
PITRM1	TC1000009589.hg.1	9,06	8	2,09	0,0007	0,0078	PITRM1	pitrilysin metallopeptidase 1	Multiple_Complex
TSTA3	TC0800012147.hg.1	12,11	11,05	2,09	2,52E-05	0,0008	TSTA3	tissue specific transplantation antigen P35B	Multiple_Complex
NECAP1	TC1200006701.hg.1	9,54	8,48	2,09	1,99E-05	0,0007	NECAP1	NECAP endocytosis associated 1	Multiple_Complex
DNAJB1	TC1900009824.hg.1	10,7	9,64	2,09	0,0011	0,0106	DNAJB1	DnaJ (Hsp40) homolog, subfamily B, member 1	Multiple_Complex
TXNDC9	TC0200013607.hg.1	8,91	7,85	2,09	0,0002	0,0029	TXNDC9	thioredoxin domain containing 9	Multiple_Complex
PMPCA	TC0900009209.hg.1	12,12	11,06	2,09	1,18E-05	0,0005	PMPCA	peptidase (mitochondrial processing) alpha	Multiple_Complex
MREG	TC0200016767.hg.1	7,65	6,59	2,08	0,0057	0,0339	MREG	melanoregulin	Multiple_Complex
TSPAN5	TC0400011383.hg.1	10,67	9,61	2,08	0,0385	0,1346	TSPAN5	tetraspanin 5	Multiple_Complex
F8A3	TC0X00011244.hg.1	9,37	8,32	2,08	0,0351	0,1260	F8A3	coagulation factor VIII-associated 3	Coding
TSHZ3	TC1900010334.hg.1	6,71	5,65	2,08	0,0068	0,0389	TSHZ3	teashirt zinc finger homeobox 3	Multiple_Complex
TYW3	TC0100008752.hg.1	9,1	8,05	2,08	2,81E-05	0,0009	TYW3	tRNA-yW synthesizing protein 3 homolog (S. cerevisiae)	Multiple_Complex
KHDRBS3	TC0800012362.hg.1	7,29	6,24	2,08	0,0230	0,0933	KHDRBS3	KH domain containing, RNA binding, signal transduction associated 3	Multiple_Complex
CWC15	TC1100012012.hg.1	8,36	7,31	2,07	0,0003	0,0044	CWC15	CWC15 spliceosome-associated protein	Multiple_Complex
RAB11FIP4; MIR4724	TC1700007481.hg.1	8,05	7	2,07	0,0130	0,0618	RAB11FIP4; MIR4724	RAB11 family interacting protein 4 (class II); microRNA 4724	Multiple_Complex
DDA1	TC1900007320.hg.1	12,27	11,22	2,07	1,08E-05	0,0005	DDA1	DET1 and DDB1 associated 1	Multiple_Complex
MSX2	TC0500009544.hg.1	9,94	8,89	2,07	0,0448	0,1500	MSX2	msh homeobox 2	Coding
BAG1	TC0900009855.hg.1	7,73	6,68	2,07	7,34E-05	0,0016	BAG1	BCL2-associated athanogene	Multiple_Complex
MESP1	TC1500010404.hg.1	7,85	6,8	2,07	0,0012	0,0108	MESP1	mesoderm posterior bHLH transcription factor 1	Multiple_Complex
RPP40	TC0600010681.hg.1	9,11	8,06	2,07	0,0003	0,0045	RPP40	ribonuclease P/MRP 40kDa subunit	Multiple_Complex
MRPS9	TC0200008724.hg.1	10,29	9,24	2,07	0,0017	0,0145	MRPS9	mitochondrial ribosomal protein S9	Multiple_Complex
RCC1; SNORA73A; SNHG3; SNORA73B	TC0100007559.hg.1	8,47	7,42	2,07	0,0003	0,0046	RCC1; SNORA73A; SNHG3; SNORA73B	regulator of chromosome condensation 1; small nucleolar RNA, H/ACA box 73A; small nucleolar RNA host gene 3; small nucleolar RNA, H/ACA box 73B	Multiple_Complex
ERMAP	TC0100008033.hg.1	5,65	4,6	2,07	0,0086	0,0456	ERMAP	erythroblast membrane-associated protein (Scianna blood group)	Multiple_Complex
MTX1	TC0100018304.hg.1	10,84	9,8	2,07	0,0003	0,0041	MTX1	metaxin 1	Multiple_Complex
GNL2	TC0100013748.hg.1	11,99	10,95	2,06	8,32E-05	0,0018	GNL2	guanine nucleotide binding protein-like 2 (nucleolar)	Multiple_Complex
POLR2I	TC1900010511.hg.1	9,37	8,32	2,06	0,0005	0,0057	POLR2I	polymerase (RNA) II (DNA directed) polypeptide I, 14.5kDa	Multiple_Complex
EFTUD2	TC1700010849.hg.1	11,97	10,92	2,06	7,62E-06	0,0004	EFTUD2	elongation factor Tu GTP binding domain containing 2	Multiple_Complex
ACTN4	TC1900008020.hg.1	12,9	11,86	2,06	0,0210	0,0875	ACTN4	actinin, alpha 4	Multiple_Complex
GRPEL1	TC0400009936.hg.1	11,79	10,74	2,06	8,27E-05	0,0018	GRPEL1	GrpE-like 1, mitochondrial (E. coli)	Multiple_Complex
PTPN14	TC0100017289.hg.1	11,45	10,41	2,06	0,0004	0,0048	PTPN14	protein tyrosine phosphatase, non-receptor type 14	Multiple_Complex
DDX1	TC0200006788.hg.1	10,99	9,94	2,06	0,0001	0,0022	DDX1	DEAD (Asp-Glu-Ala-Asp) box helicase 1	Multiple_Complex
ASNA1	TC1900007089.hg.1	11,01	9,97	2,06	0,0015	0,0131	ASNA1	arsA arsenite transporter, ATP-binding, homolog 1 (bacterial)	Multiple_Complex
CD2BP2	TC1600009961.hg.1	6,83	5,79	2,06	0,0005	0,0059	CD2BP2	CD2 (cytoplasmic tail) binding protein 2	Multiple_Complex
ST8SIA4	TC0500011579.hg.1	9,86	8,82	2,06	0,0206	0,0863	ST8SIA4	ST8 alpha-N-acetyl-neuraminide alpha-2,8-sialyltransferase 4	Multiple_Complex
GTF3C6	TC0600009140.hg.1	10,61	9,57	2,06	0,0007	0,0072	GTF3C6	general transcription factor IIIC subunit 6	Multiple_Complex
PIGW	TC1700007636.hg.1	10,99	9,95	2,06	0,0003	0,0046	PIGW	phosphatidylinositol glycan anchor biosynthesis class W	Coding
COLGALT2	TC0100016664.hg.1	6,27	5,23	2,05	0,0095	0,0491	COLGALT2	collagen beta(1-O)galactosyltransferase 2	Multiple_Complex
GMPR	TC0600007067.hg.1	7,42	6,38	2,05	0,0085	0,0455	GMPR	guanosine monophosphate reductase	Multiple_Complex
INTS12	TC0400011518.hg.1	10,86	9,82	2,05	0,0007	0,0073	INTS12	integrator complex subunit 12	Multiple_Complex
FAM92A1	TC0800008235.hg.1	11,55	10,52	2,05	0,0001	0,0026	FAM92A1	family with sequence similarity 92, member A1	Multiple_Complex
GINS3	TC1600011405.hg.1	8,41	7,37	2,05	0,0004	0,0054	GINS3	GINS complex subunit 3 (Psf3 homolog)	Multiple_Complex
IKBKAP	TC0900011146.hg.1	8,86	7,83	2,05	4,43E-05	0,0012	IKBKAP	inhibitor of kappa light polypeptide gene enhancer in B-cells, kinase complex-associated protein	Multiple_Complex
SPAG5	TC1700012380.hg.1	9,12	8,09	2,05	9,49E-05	0,0019	SPAG5	sperm associated antigen 5	Multiple_Complex
MYO1F	TC1900009548.hg.1	4,93	3,89	2,05	0,0023	0,0175	MYO1F	myosin IF	Multiple_Complex
ABHD17A	TC1900009192.hg.1	6,74	5,7	2,05	0,0001	0,0025	ABHD17A	abhydrolase domain containing 17A	Multiple_Complex
PSMD8	TC1900008013.hg.1	13,08	12,05	2,05	0,0008	0,0080	PSMD8	proteasome 26S subunit, non-ATPase 8	Multiple_Complex
MT1H	TC1600007966.hg.1	9,35	8,32	2,05	0,0078	0,0426	MT1H	metallothionein 1H	Multiple_Complex
RPLP2; SNORA52	TC1100006491.hg.1	15,43	14,39	2,05	0,0001	0,0023	RPLP2; SNORA52	ribosomal protein, large, P2; small nucleolar RNA, H/ACA box 52	Multiple_Complex
COQ7	TC1600007099.hg.1	10,03	9	2,05	0,0002	0,0034	COQ7	coenzyme Q7 homolog, ubiquinone (yeast)	Multiple_Complex
COA6	TC0100012020.hg.1	9,1	8,07	2,05	3,24E-05	0,0010	COA6	cytochrome c oxidase assembly factor 6	Multiple_Complex
GALNT13	TC0200009700.hg.1	9,16	8,13	2,04	0,0115	0,0567	GALNT13	polypeptide N-acetylgalactosaminyltransferase 13	Multiple_Complex
SDHC	TC0100010347.hg.1	11,58	10,55	2,04	0,0022	0,0170	SDHC	succinate dehydrogenase complex, subunit C, integral membrane protein, 15kDa	Multiple_Complex
LYRM1	TC1600007143.hg.1	7,8	6,77	2,04	0,0015	0,0131	LYRM1	LYR motif containing 1	Multiple_Complex
EIF3F	TSUnmapped00000363.hg.1	11,07	10,04	2,04	0,0010	0,0093	EIF3F	Eukaryotic translation initiation factor 3 subunit F [Source:UniProtKB/Swiss-Prot;Acc:O00303]	Coding
ARL4D	TC1700007949.hg.1	8,52	7,49	2,04	0,0002	0,0035	ARL4D	ADP-ribosylation factor like GTPase 4D	Coding
TNPO2	TC1900009743.hg.1	11,72	10,69	2,04	0,0002	0,0032	TNPO2	transportin 2	Multiple_Complex
DDX27	TC2000007633.hg.1	10,32	9,29	2,04	0,0002	0,0027	DDX27	DEAD (Asp-Glu-Ala-Asp) box polypeptide 27	Multiple_Complex
MLF2	TC1200009753.hg.1	14	12,97	2,04	8,89E-05	0,0019	MLF2	myeloid leukemia factor 2	Multiple_Complex
TUBB8	TC1000009508.hg.1	9,08	8,05	2,04	5,53E-05	0,0014	TUBB8	tubulin, beta 8 class VIII	Multiple_Complex
TMA7	TC0300007335.hg.1	11,18	10,16	2,04	3,04E-05	0,0009	TMA7	translation machinery associated 7 homolog	Multiple_Complex
PARP4	TC1300008359.hg.1	9,25	8,22	2,04	0,0018	0,0146	PARP4	poly(ADP-ribose) polymerase family member 4	Multiple_Complex
DCAF15	TC1900007151.hg.1	8,93	7,91	2,04	0,0023	0,0175	DCAF15	DDB1 and CUL4 associated factor 15	Multiple_Complex
TOP1	TC2000007380.hg.1	11,98	10,96	2,03	1,17E-05	0,0005	TOP1	topoisomerase (DNA) I	Multiple_Complex
DNAJC11	TC0100012693.hg.1	11,78	10,75	2,03	0,0003	0,0040	DNAJC11	DnaJ (Hsp40) homolog, subfamily C, member 11	Multiple_Complex
PLRG1	TC0400012179.hg.1	12,77	11,75	2,03	0,0068	0,0385	PLRG1	pleiotropic regulator 1	Multiple_Complex
DNAJC15	TC1300009954.hg.1	13,38	12,36	2,03	0,0022	0,0173	DNAJC15	DnaJ (Hsp40) homolog, subfamily C, member 15	Multiple_Complex
BCL2L12	TC1900008551.hg.1	9,98	8,95	2,03	4,40E-05	0,0012	BCL2L12	BCL2-like 12 (proline rich)	Multiple_Complex
BCL7A	TC1200009192.hg.1	8,46	7,44	2,03	5,37E-06	0,0003	BCL7A	B-cell CLL/lymphoma 7A	Multiple_Complex
PPME1	TC1100008409.hg.1	8,87	7,85	2,03	0,0002	0,0029	PPME1	protein phosphatase methylesterase 1	Multiple_Complex
MT1G	TC1600010421.hg.1	14,12	13,1	2,03	0,0005	0,0056	MT1G	metallothionein 1G	Coding
BOP1; MIR7112	TC0800012202.hg.1	9,82	8,8	2,03	6,25E-05	0,0015	BOP1; MIR7112	block of proliferation 1; microRNA 7112	Multiple_Complex
RPL26L1	TC0500009478.hg.1	8,98	7,96	2,03	0,0002	0,0031	RPL26L1	ribosomal protein L26-like 1	Coding
RFK	TC0900010462.hg.1	9,33	8,32	2,03	0,0002	0,0027	RFK	riboflavin kinase	Multiple_Complex
NTRK2	TC0900007752.hg.1	4,94	3,93	2,03	0,0003	0,0039	NTRK2	neurotrophic tyrosine kinase, receptor, type 2	Multiple_Complex
TIMM10	TC1100010895.hg.1	10,26	9,24	2,03	0,0001	0,0024	TIMM10	translocase of inner mitochondrial membrane 10 homolog (yeast)	Coding
RTCB	TC2200008514.hg.1	11,29	10,28	2,03	1,56E-05	0,0006	RTCB	RNA 2,3-cyclic phosphate and 5-OH ligase	Multiple_Complex
SLC25A13	TC0700011847.hg.1	12,58	11,56	2,03	0,0002	0,0034	SLC25A13	solute carrier family 25 (aspartate/glutamate carrier), member 13	Multiple_Complex
XPO5	TC0600011878.hg.1	9,84	8,82	2,02	0,0006	0,0067	XPO5	exportin 5	Multiple_Complex
C20orf24	TC2000009915.hg.1	11,76	10,75	2,02	0,0003	0,0040	C20orf24	chromosome 20 open reading frame 24	Multiple_Complex
GNPDA1	TC0500012302.hg.1	7,75	6,73	2,02	0,0003	0,0043	GNPDA1	glucosamine-6-phosphate deaminase 1	Multiple_Complex
TRMT1	TC1900009766.hg.1	11,68	10,67	2,02	0,0006	0,0069	TRMT1	tRNA methyltransferase 1	Multiple_Complex
RNF25	TC0200015741.hg.1	8,69	7,67	2,02	0,0050	0,0309	RNF25	ring finger protein 25	Multiple_Complex
LDB2	TC0400010141.hg.1	12,46	11,44	2,02	8,14E-05	0,0018	LDB2	LIM domain binding 2	Multiple_Complex
NDOR1	TC0900009268.hg.1	8,67	7,65	2,02	0,0004	0,0052	NDOR1	NADPH dependent diflavin oxidoreductase 1	Multiple_Complex
MYBBP1A	TC1700009515.hg.1	8,89	7,87	2,02	0,0066	0,0376	MYBBP1A	MYB binding protein (P160) 1a	Multiple_Complex
RGS2	TC0100011022.hg.1	9,83	8,82	2,02	0,0004	0,0053	RGS2	regulator of G-protein signaling 2	Multiple_Complex
USP36	TC1700011917.hg.1	10,83	9,82	2,02	3,50E-05	0,0010	USP36	ubiquitin specific peptidase 36	Multiple_Complex
MTERF3	TC0800011172.hg.1	8,79	7,78	2,02	1,54E-05	0,0006	MTERF3	mitochondrial transcription termination factor 3	Multiple_Complex
MRPL39	TC2100007796.hg.1	9,76	8,75	2,02	0,0008	0,0086	MRPL39	mitochondrial ribosomal protein L39	Multiple_Complex
MMAB	TC1200011873.hg.1	9,36	8,35	2,02	0,0003	0,0042	MMAB	methylmalonic aciduria (cobalamin deficiency) cblB type	Multiple_Complex
CNKSR3	TC0600014361.hg.1	7,12	6,11	2,02	0,0005	0,0063	CNKSR3	CNKSR family member 3	Multiple_Complex
PARP2	TC1400006513.hg.1	9,71	8,7	2,02	0,0002	0,0031	PARP2	poly(ADP-ribose) polymerase 2	Multiple_Complex
COTL1	TC1600011060.hg.1	12,26	11,25	2,02	0,0161	0,0722	COTL1	coactosin-like F-actin binding protein 1	Multiple_Complex
HECTD3	TC0100013998.hg.1	10,13	9,12	2,01	0,0005	0,0060	HECTD3	HECT domain containing E3 ubiquitin protein ligase 3	Multiple_Complex
IFT22	TC0700012047.hg.1	9,96	8,95	2,01	0,0015	0,0132	IFT22	intraflagellar transport 22	Multiple_Complex
MRPS34	TC1600009063.hg.1	11,11	10,1	2,01	0,0002	0,0036	MRPS34	mitochondrial ribosomal protein S34	Multiple_Complex
CLK3	TC1500010764.hg.1	8,96	7,96	2,01	0,0032	0,0222	CLK3	CDC like kinase 3	Multiple_Complex
CABYR	TC1800006905.hg.1	8,78	7,78	2	0,0025	0,0189	CABYR	calcium binding tyrosine-(Y)-phosphorylation regulated	Multiple_Complex
ZNF518B	TC0400010048.hg.1	9,06	8,06	2	0,0037	0,0247	ZNF518B	zinc finger protein 518B	Multiple_Complex
SEC24C	TC1000008045.hg.1	8,88	7,87	2	4,29E-05	0,0011	SEC24C	SEC24 homolog C, COPII coat complex component	Multiple_Complex
SMAD1	TC0400008909.hg.1	10,21	9,21	2	3,28E-05	0,0010	SMAD1	SMAD family member 1	Multiple_Complex
MYDGF	TC1900009357.hg.1	7,7	6,7	2	0,0079	0,0431	MYDGF	myeloid-derived growth factor	Multiple_Complex
DIEXF	TC0100011461.hg.1	10,7	9,7	2	0,0023	0,0174	DIEXF	digestive organ expansion factor homolog (zebrafish)	Multiple_Complex
SORBS1	TC1000011487.hg.1	10,11	9,11	2	0,0006	0,0066	SORBS1	sorbin and SH3 domain containing 1	Multiple_Complex
MED15	TC2200009194.hg.1	11,96	10,96	2	0,0006	0,0071	MED15	mediator complex subunit 15	Multiple_Complex
NDUFA11	TC1900011851.hg.1	10,86	9,86	2	0,0002	0,0030	NDUFA11	NADH dehydrogenase (ubiquinone) 1 alpha subcomplex, 11, 14.7kDa	Multiple_Complex
CCNE1	TC1900007688.hg.1	10,27	9,26	2	0,0004	0,0047	CCNE1	cyclin E1	Multiple_Complex
RHOQ	TC0200007471.hg.1	10,3	11,3	-2	9,83E-05	0,0020	RHOQ	ras homolog family member Q	Multiple_Complex
HACD1	TC1000009930.hg.1	8,73	9,74	-2	0,0032	0,0226	HACD1	3-hydroxyacyl-CoA dehydratase 1	Multiple_Complex
MAGED4B; MAGED4; SNORA11D	TC0X00007274.hg.1	8,5	9,5	-2	0,0155	0,0703	MAGED4B; MAGED4; SNORA11D	melanoma antigen family D4B; melanoma antigen family D4; small nucleolar RNA, H/ACA box 11D	Multiple_Complex
TUBGCP3	TC1300009858.hg.1	5,39	6,39	-2	0,0042	0,0270	TUBGCP3	Transcript Identified by AceView, Entrez Gene ID(s) 10426	Unassigned
PPP1R3B	TC0800009529.hg.1	9,32	10,32	-2	0,0024	0,0183	PPP1R3B	protein phosphatase 1, regulatory subunit 3B	Coding
WDFY1	TC0200015870.hg.1	8,51	9,51	-2,01	0,0014	0,0126	WDFY1	WD repeat and FYVE domain containing 1	Multiple_Complex
BLCAP	TC2000010010.hg.1	9,83	10,84	-2,01	0,0019	0,0155	BLCAP	bladder cancer associated protein	Multiple_Complex
POGZ	TC0100015795.hg.1	6,57	7,58	-2,01	7,70E-05	0,0017	POGZ	Transcript Identified by AceView, Entrez Gene ID(s) 23126	Unassigned
SYPL1	TC0700012180.hg.1	9,26	10,26	-2,01	0,0043	0,0278	SYPL1	synaptophysin-like 1	Multiple_Complex
RAB3B	TC0100014191.hg.1	10,98	11,98	-2,01	0,0002	0,0030	RAB3B	RAB3B, member RAS oncogene family	Multiple_Complex
VAPA	TC1800006657.hg.1	7,23	8,24	-2,01	0,0047	0,0295	VAPA	Memczak2013 ALT_ACCEPTOR, ALT_DONOR, coding, INTERNAL, intronic best transcript NM_003574	NonCoding
CACNA1C	TC1200012570.hg.1	4,29	5,29	-2,01	3,26E-05	0,0010	CACNA1C	calcium channel, voltage-dependent, L type, alpha 1C subunit	Multiple_Complex
HERC2P2	TC1500010689.hg.1	6,62	7,63	-2,01	0,0054	0,0324	HERC2P2	hect domain and RLD 2 pseudogene 2	Multiple_Complex
MCEE	TC0200013019.hg.1	4,79	5,79	-2,01	0,0238	0,0957	MCEE	methylmalonyl CoA epimerase	Multiple_Complex
SLC25A16	TC1000010849.hg.1	8,19	9,2	-2,01	0,0012	0,0110	SLC25A16	solute carrier family 25 (mitochondrial carrier), member 16	Multiple_Complex
UBE2E2	TC0300006827.hg.1	9,93	10,94	-2,01	0,0187	0,0804	UBE2E2	ubiquitin conjugating enzyme E2E 2	Multiple_Complex
L3MBTL4	TC1800007969.hg.1	6,19	7,2	-2,01	0,0155	0,0703	L3MBTL4	l(3)mbt-like 4 (Drosophila)	Multiple_Complex
KPNA1	TC0300012190.hg.1	8,5	9,51	-2,01	0,0015	0,0130	KPNA1	Transcript Identified by AceView, Entrez Gene ID(s) 3836	Unassigned
DAAM1	TC1400007328.hg.1	8,43	9,44	-2,01	0,0038	0,0253	DAAM1	dishevelled associated activator of morphogenesis 1	Multiple_Complex
DOCK1	TC1000009276.hg.1	7,61	8,62	-2,01	0,0002	0,0028	DOCK1	dedicator of cytokinesis 1	Multiple_Complex
ZDHHC23	TC0300008375.hg.1	7,89	8,9	-2,01	0,0093	0,0483	ZDHHC23	zinc finger, DHHC-type containing 23	Multiple_Complex
ADGRL1	TC1900009808.hg.1	7,32	8,33	-2,02	0,0002	0,0036	ADGRL1	adhesion G protein-coupled receptor L1	Multiple_Complex
DGKH	TC1300006987.hg.1	6,8	7,81	-2,02	0,0006	0,0064	DGKH	diacylglycerol kinase, eta	Multiple_Complex
ZNF148	TC0300012245.hg.1	10,08	11,09	-2,02	0,0001	0,0025	ZNF148	zinc finger protein 148	Multiple_Complex
PIP5K1B	TC0900007488.hg.1	7,07	8,09	-2,02	0,0011	0,0105	PIP5K1B	phosphatidylinositol-4-phosphate 5-kinase, type I, beta	Multiple_Complex
FAM160A1	TC0400009001.hg.1	6,05	7,07	-2,02	0,0008	0,0080	FAM160A1	family with sequence similarity 160, member A1	Multiple_Complex
NT5C2	TC1000011704.hg.1	11,84	12,86	-2,02	0,0001	0,0022	NT5C2	5-nucleotidase, cytosolic II	Multiple_Complex
PRSS8	TC1600010006.hg.1	14,7	15,71	-2,02	0,0018	0,0150	PRSS8	protease, serine, 8	Multiple_Complex
2021-03-06	TC0500006737.hg.1	12,51	13,53	-2,02	2,97E-05	0,0009	2021-03-06	membrane associated ring finger 6	Multiple_Complex
KIAA1462	TC1000010192.hg.1	4,21	5,23	-2,02	0,0090	0,0474	KIAA1462	KIAA1462	Multiple_Complex
NID1	TC0100017844.hg.1	9,42	10,44	-2,02	0,0011	0,0104	NID1	nidogen 1	Multiple_Complex
PNLIP	TC1000009004.hg.1	4,02	5,04	-2,02	0,0312	0,1158	PNLIP	pancreatic lipase	Multiple_Complex
ADAMTS7	TC1500010157.hg.1	6,34	7,35	-2,02	0,0002	0,0034	ADAMTS7	ADAM metallopeptidase with thrombospondin type 1 motif 7	Multiple_Complex
AAGAB	TC1500009846.hg.1	4,7	5,72	-2,02	0,0109	0,0545	AAGAB	Transcript Identified by AceView, Entrez Gene ID(s) 79719	Unassigned
KAT6B	TSUnmapped00000203.hg.1	9,68	10,7	-2,02	0,0003	0,0038	KAT6B	K(lysine) acetyltransferase 6B	NonCoding
KPNA3	TC1300008927.hg.1	6,7	7,72	-2,02	0,0018	0,0147	KPNA3	Transcript Identified by AceView, Entrez Gene ID(s) 3839	Unassigned
RCN3	TC1900008544.hg.1	6,14	7,16	-2,03	2,47E-05	0,0008	RCN3	reticulocalbin 3, EF-hand calcium binding domain	Multiple_Complex
KIAA0922	TC0400009038.hg.1	9,86	10,88	-2,03	0,0012	0,0109	KIAA0922	KIAA0922	Multiple_Complex
RBMS3	TC0300006905.hg.1	6,98	8	-2,03	0,0003	0,0039	RBMS3	RNA binding motif, single stranded interacting protein 3	Multiple_Complex
LMTK2	TC0700008450.hg.1	9,23	10,25	-2,03	0,0005	0,0060	LMTK2	lemur tyrosine kinase 2	Multiple_Complex
PODXL2	TC0300008703.hg.1	7,94	8,96	-2,03	0,0129	0,0614	PODXL2	podocalyxin-like 2	Multiple_Complex
N4BP2L2	TC1300010030.hg.1	11,3	12,32	-2,03	0,0017	0,0143	N4BP2L2	NEDD4 binding protein 2-like 2	Multiple_Complex
FAM26E	TC0600009234.hg.1	3,93	4,95	-2,03	0,0195	0,0830	FAM26E	family with sequence similarity 26, member E	Coding
GOLGA6L3	TC1500008183.hg.1	7,66	8,68	-2,03	0,0015	0,0131	GOLGA6L3	golgin A6 family-like 3	Multiple_Complex
NPIPB15	TC1600008407.hg.1	10,04	11,07	-2,03	0,0004	0,0054	NPIPB15	nuclear pore complex interacting protein family, member B15	Multiple_Complex
GAL3ST1	TC2200008446.hg.1	4,77	5,8	-2,03	0,0079	0,0432	GAL3ST1	galactose-3-O-sulfotransferase 1	Multiple_Complex
TMEM64	TC0800011071.hg.1	10,58	11,6	-2,03	0,0007	0,0072	TMEM64	transmembrane protein 64	Multiple_Complex
HERC4	TC1000010831.hg.1	10,09	11,12	-2,03	0,0002	0,0034	HERC4	HECT and RLD domain containing E3 ubiquitin protein ligase 4	Multiple_Complex
RCN2	TC1500007926.hg.1	13,24	14,26	-2,03	0,0004	0,0049	RCN2	reticulocalbin 2, EF-hand calcium binding domain	Multiple_Complex
OR2A7; ARHGEF34P	TC0700012909.hg.1	9,64	10,67	-2,03	0,0008	0,0086	OR2A7; ARHGEF34P	olfactory receptor, family 2, subfamily A, member 7; Rho guanine nucleotide exchange factor 34, pseudogene	Multiple_Complex
TFPI2	TC0700011809.hg.1	6,34	7,36	-2,03	0,0010	0,0098	TFPI2	tissue factor pathway inhibitor 2	Multiple_Complex
COL4A3BP	TC0500011163.hg.1	10,07	11,09	-2,03	0,0002	0,0034	COL4A3BP	collagen, type IV, alpha 3 (Goodpasture antigen) binding protein	Multiple_Complex
FMO1	TC0100010585.hg.1	4,5	5,53	-2,04	0,0011	0,0103	FMO1	Transcript Identified by AceView, Entrez Gene ID(s) 2326	Unassigned
TARM1	TC1900011390.hg.1	7,17	8,19	-2,04	0,0006	0,0068	TARM1	T cell-interacting, activating receptor on myeloid cells 1	Multiple_Complex
INPP5F	TC1000009092.hg.1	12,47	13,49	-2,04	1,69E-05	0,0006	INPP5F	inositol polyphosphate-5-phosphatase F	Multiple_Complex
PINK1; MIR6084	TC0100007207.hg.1	5,99	7,01	-2,04	0,0175	0,0768	PINK1; MIR6084	PTEN induced putative kinase 1; microRNA 6084	Multiple_Complex
TBC1D8B	TC0X00008055.hg.1	6,49	7,52	-2,04	0,0034	0,0236	TBC1D8B	TBC1 domain family, member 8B (with GRAM domain)	Multiple_Complex
NYNRIN	TC1400006741.hg.1	6,26	7,29	-2,04	0,0042	0,0271	NYNRIN	NYN domain and retroviral integrase containing	Multiple_Complex
KLRG1	TC1200006738.hg.1	5,74	6,76	-2,04	0,0009	0,0088	KLRG1	killer cell lectin-like receptor subfamily G, member 1	Multiple_Complex
DIAPH3	TC1300009088.hg.1	10,32	11,35	-2,04	0,0061	0,0356	DIAPH3	diaphanous-related formin 3	Multiple_Complex
TMEM144	TC0400012854.hg.1	7,06	8,08	-2,04	0,0367	0,1302	TMEM144	transmembrane protein 144	Multiple_Complex
PLGLB1	TC0200013332.hg.1	7,03	8,05	-2,04	0,0001	0,0026	PLGLB1	Transcript Identified by AceView, Entrez Gene ID(s) 285074; 5343	Unassigned
KIAA1324L	TC0700011692.hg.1	9,27	10,3	-2,04	0,0004	0,0050	KIAA1324L	KIAA1324-like	Multiple_Complex
MED12L	TC0300009179.hg.1	7,87	8,9	-2,04	0,0007	0,0077	MED12L	mediator complex subunit 12 like	Multiple_Complex
UACA	TC1500009921.hg.1	10,41	11,44	-2,04	0,0007	0,0079	UACA	uveal autoantigen with coiled-coil domains and ankyrin repeats	Multiple_Complex
FBXO44	TC0100006861.hg.1	6,19	7,22	-2,04	2,63E-05	0,0008	FBXO44	F-box protein 44	Multiple_Complex
EMP2	TC1600009362.hg.1	10,14	11,17	-2,04	5,62E-05	0,0014	EMP2	epithelial membrane protein 2	Multiple_Complex
ZNF774	TC1500008309.hg.1	6,3	7,33	-2,04	0,0010	0,0096	ZNF774	zinc finger protein 774	Multiple_Complex
PPT2; EGFL8; PPT2-EGFL8	TC0600007635.hg.1	9,27	10,3	-2,04	0,0002	0,0030	PPT2; EGFL8; PPT2-EGFL8	palmitoyl-protein thioesterase 2; EGF-like-domain, multiple 8; PPT2-EGFL8 readthrough (NMD candidate)	Multiple_Complex
ARSK	TC0500008121.hg.1	7,66	8,69	-2,04	2,37E-05	0,0008	ARSK	arylsulfatase family, member K	Multiple_Complex
TRDN	TC0600013062.hg.1	8,98	10,01	-2,04	0,0435	0,1469	TRDN	triadin	Coding
CDH26	TC2000007943.hg.1	5,73	6,76	-2,04	0,0002	0,0031	CDH26	cadherin 26	Multiple_Complex
WNK1	TC1200006454.hg.1	6,2	7,23	-2,04	0,0021	0,0168	WNK1	Transcript Identified by AceView, Entrez Gene ID(s) 378465; 65125	Unassigned
ZNF846	TC1900011858.hg.1	5,46	6,5	-2,05	0,0003	0,0045	ZNF846	zinc finger protein 846	Multiple_Complex
NHLRC3	TC1300006923.hg.1	7,47	8,5	-2,05	0,0088	0,0464	NHLRC3	NHL repeat containing 3	Multiple_Complex
ZDHHC13	TC1100007026.hg.1	8,88	9,91	-2,05	9,75E-05	0,0020	ZDHHC13	zinc finger, DHHC-type containing 13	Multiple_Complex
LPGAT1	TC0100017223.hg.1	6,55	7,58	-2,05	0,0029	0,0208	LPGAT1	lysophosphatidylglycerol acyltransferase 1	Multiple_Complex
POLG2	TC1700011448.hg.1	7,63	8,66	-2,05	0,0312	0,1157	POLG2	polymerase (DNA directed), gamma 2, accessory subunit	Multiple_Complex
LINC00173	TC1200012711.hg.1	4,58	5,62	-2,05	0,0202	0,0850	LINC00173	long intergenic non-protein coding RNA 173	NonCoding
ERBB2	TC1700012250.hg.1	4,14	5,17	-2,05	0,0008	0,0086	ERBB2	erb-b2 receptor tyrosine kinase 2	NonCoding
STK17B	TC0200015314.hg.1	8,16	9,2	-2,05	0,0049	0,0307	STK17B	serine/threonine kinase 17b	Multiple_Complex
FAM72B	TC0100015509.hg.1	12,16	13,2	-2,05	0,0034	0,0234	FAM72B	family with sequence similarity 72, member B	Multiple_Complex
FREM2	TC1300006919.hg.1	6,48	7,51	-2,05	0,0017	0,0140	FREM2	FRAS1 related extracellular matrix protein 2	Multiple_Complex
NAMPT	TC0700012182.hg.1	9,23	10,27	-2,05	0,0016	0,0137	NAMPT	nicotinamide phosphoribosyltransferase	Multiple_Complex
ZNF141	TC0400012754.hg.1	10,65	11,69	-2,06	8,66E-05	0,0018	ZNF141	zinc finger protein 141	Multiple_Complex
ACAP2; ACAP2-IT1; AC090018.3	TC0300013636.hg.1	4,82	5,86	-2,06	0,0001	0,0025	ACAP2; ACAP2-IT1; AC090018.3	Transcript Identified by AceView, Entrez Gene ID(s) 23527; ACAP2 intronic transcript 1 (non-protein coding) [Source:HGNC Symbol;Acc:HGNC:41426]; novel transcript; ACAP2 intronic transcript 1 [Source:HGNC Symbol;Acc:HGNC:41426]	NonCoding
SBF2	TC1100010077.hg.1	10,02	11,06	-2,06	0,0001	0,0024	SBF2	SET binding factor 2	Multiple_Complex
SDHAF2	TC1100007808.hg.1	7,65	8,69	-2,06	5,53E-05	0,0014	SDHAF2	Memczak2013 ALT_ACCEPTOR, ALT_DONOR, coding, INTERNAL, intronic best transcript NM_017841	NonCoding
ANKRD36B	TC0200013567.hg.1	8,93	9,97	-2,06	1,62E-05	0,0006	ANKRD36B	ankyrin repeat domain 36B	Multiple_Complex
FAM72A	TC0100017094.hg.1	12,06	13,1	-2,06	0,0007	0,0078	FAM72A	family with sequence similarity 72, member A	Multiple_Complex
ANKRD36	TC0200008534.hg.1	9,58	10,62	-2,06	4,97E-06	0,0003	ANKRD36	ankyrin repeat domain 36	Multiple_Complex
AKT3	TC0100017984.hg.1	6,46	7,5	-2,06	6,46E-05	0,0015	AKT3	v-akt murine thymoma viral oncogene homolog 3	Multiple_Complex
NFIA	TC0100008517.hg.1	6,16	7,21	-2,06	0,0031	0,0220	NFIA	nuclear factor I/A	Multiple_Complex
CLCN4	TC0X00006593.hg.1	6,51	7,55	-2,06	0,0005	0,0061	CLCN4	chloride channel, voltage-sensitive 4	Coding
LMNTD1	TC1200012778.hg.1	4,64	5,68	-2,06	0,0045	0,0287	LMNTD1	lamin tail domain containing 1	Coding
GOLGA8B	TC1500008995.hg.1	9	10,05	-2,06	0,0006	0,0064	GOLGA8B	golgin A8 family, member B	Multiple_Complex
CDHR3	TC0700013435.hg.1	6,7	7,75	-2,06	0,0014	0,0124	CDHR3	cadherin-related family member 3	NonCoding
OCRL	TC0X00008383.hg.1	4,85	5,9	-2,06	0,0002	0,0034	OCRL	Transcript Identified by AceView, Entrez Gene ID(s) 4952	Unassigned
LAPTM4A	TC0200011889.hg.1	14,98	16,02	-2,06	8,19E-05	0,0018	LAPTM4A	lysosomal protein transmembrane 4 alpha	Multiple_Complex
GJA5	TC0100015636.hg.1	5,19	6,24	-2,07	0,0013	0,0116	GJA5	gap junction protein alpha 5	Coding
CNTLN	TC0900006736.hg.1	7,13	8,17	-2,07	0,0003	0,0043	CNTLN	centlein, centrosomal protein	Multiple_Complex
SCAND2P	TC1500008156.hg.1	6,93	7,98	-2,07	0,0415	0,1420	SCAND2P	SCAN domain containing 2 pseudogene	Multiple_Complex
SYNGAP1; MIR5004	TC0600014111.hg.1	8,74	9,79	-2,07	0,0010	0,0097	SYNGAP1; MIR5004	synaptic Ras GTPase activating protein 1; microRNA 5004	Multiple_Complex
NPIPB9	TC1600011365.hg.1	9,98	11,02	-2,07	0,0004	0,0048	NPIPB9	nuclear pore complex interacting protein family, member B9	Coding
ITGA2	TC0500007368.hg.1	5,89	6,94	-2,07	0,0210	0,0873	ITGA2	integrin, alpha 2 (CD49B, alpha 2 subunit of VLA-2 receptor)	Multiple_Complex
DEGS1	TC0100011736.hg.1	10,79	11,84	-2,07	0,0006	0,0068	DEGS1	delta(4)-desaturase, sphingolipid 1	Multiple_Complex
SORL1	TC1100012574.hg.1	4,4	5,45	-2,07	0,0043	0,0275	SORL1	Memczak2013 ANTISENSE, CDS, coding, INTERNAL best transcript NM_003105	NonCoding
DUX4L6	TC0400009646.hg.1	5,05	6,1	-2,07	0,0225	0,0918	DUX4L6	double homeobox 4 like 6	Multiple_Complex
DUX4L5	TC0400009648.hg.1	5,05	6,1	-2,07	0,0225	0,0918	DUX4L5	double homeobox 4 like 5	Multiple_Complex
DUX4L1	TC0400009652.hg.1	5,05	6,1	-2,07	0,0225	0,0918	DUX4L1	double homeobox 4 like 1	Multiple_Complex
DUX4L3	TC0400009654.hg.1	5,05	6,1	-2,07	0,0225	0,0918	DUX4L3	double homeobox 4 like 3	Multiple_Complex
DUX4L2	TC0400009656.hg.1	5,05	6,1	-2,07	0,0225	0,0918	DUX4L2	double homeobox 4 like 2	Multiple_Complex
HMGB2	TC0400012432.hg.1	12,13	13,18	-2,07	0,0095	0,0492	HMGB2	high mobility group box 2	Multiple_Complex
C20orf194	TC2000008218.hg.1	7	8,05	-2,07	9,76E-05	0,0020	C20orf194	chromosome 20 open reading frame 194	Multiple_Complex
ZNF532	TC1800007440.hg.1	13,07	14,13	-2,07	1,89E-05	0,0007	ZNF532	zinc finger protein 532	Multiple_Complex
RGS17	TC0600013604.hg.1	4,4	5,45	-2,07	0,0018	0,0151	RGS17	regulator of G-protein signaling 17	Multiple_Complex
GOLGA8A; GOLGA8B	TC1500008988.hg.1	9,02	10,07	-2,07	0,0004	0,0053	GOLGA8A; GOLGA8B	golgin A8 family, member A; golgin A8 family, member B	Multiple_Complex
ATP9B	TC1800007797.hg.1	8,71	9,76	-2,08	0,0003	0,0040	ATP9B	ATPase, class II, type 9B	Multiple_Complex
PLAUR	TC1900010856.hg.1	4,9	5,95	-2,08	0,0051	0,0312	PLAUR	plasminogen activator, urokinase receptor	Multiple_Complex
PGPEP1	TC1900007382.hg.1	6,86	7,91	-2,08	3,23E-05	0,0010	PGPEP1	pyroglutamyl-peptidase I	Multiple_Complex
FBXO34	TC1400007232.hg.1	7,29	8,35	-2,08	0,0119	0,0580	FBXO34	F-box protein 34	Multiple_Complex
ZNF792	TC1900010460.hg.1	6,59	7,64	-2,08	0,0239	0,0958	ZNF792	zinc finger protein 792	Multiple_Complex
RFFL	TC1700012386.hg.1	6,14	7,2	-2,08	0,0004	0,0053	RFFL	ring finger and FYVE-like domain containing E3 ubiquitin protein ligase	Multiple_Complex
SPIRE1	TC1800008121.hg.1	6,21	7,26	-2,08	0,0153	0,0696	SPIRE1	spire-type actin nucleation factor 1	Multiple_Complex
2021-09-06	TC0X00010643.hg.1	9,25	10,31	-2,08	0,0009	0,0092	2021-09-06	septin 6	Multiple_Complex
MSH5; MSH5-SAPCD1; SAPCD1	TC0600007610.hg.1	5,13	6,19	-2,08	0,0132	0,0628	MSH5; MSH5-SAPCD1; SAPCD1	mutS homolog 5; MSH5-SAPCD1 readthrough (NMD candidate); suppressor APC domain containing 1	Multiple_Complex
KIAA0040	TC0100016476.hg.1	8,7	9,76	-2,08	0,0104	0,0527	KIAA0040	KIAA0040	Multiple_Complex
KCNH5	TC1400009381.hg.1	5,89	6,95	-2,08	0,0068	0,0389	KCNH5	potassium channel, voltage gated eag related subfamily H, member 5	Multiple_Complex
BLNK	TC1000011516.hg.1	7,51	8,56	-2,08	0,0056	0,0333	BLNK	Memczak2013 ALT_ACCEPTOR, ALT_DONOR, coding, INTERNAL, intronic best transcript NM_013314	NonCoding
DBNDD2	TC2000009924.hg.1	5,94	7	-2,08	0,0004	0,0049	DBNDD2	dysbindin (dystrobrevin binding protein 1) domain containing 2	Multiple_Complex
POGZ	TC0100015794.hg.1	4,93	5,98	-2,08	0,0002	0,0034	POGZ	Transcript Identified by AceView, Entrez Gene ID(s) 23126	Unassigned
INTS6	TC1300008983.hg.1	8,67	9,73	-2,08	0,0068	0,0388	INTS6	integrator complex subunit 6	Multiple_Complex
UST	TC0600009783.hg.1	9,61	10,67	-2,08	0,0003	0,0039	UST	uronyl-2-sulfotransferase	Multiple_Complex
CLGN	TC0400011973.hg.1	5,96	7,02	-2,08	0,0011	0,0106	CLGN	calmegin	Multiple_Complex
ZNF160	TC1900011327.hg.1	7,98	9,04	-2,08	0,0008	0,0083	ZNF160	zinc finger protein 160	Multiple_Complex
SLC29A3	TC1000007954.hg.1	6,67	7,73	-2,09	0,0003	0,0045	SLC29A3	solute carrier family 29 (equilibrative nucleoside transporter), member 3	Multiple_Complex
RBM26	TC1300007590.hg.1	10,62	11,68	-2,09	0,0001	0,0021	RBM26	Memczak2013 ANTISENSE, CDS, coding, INTERNAL best transcript NM_022118	NonCoding
KIDINS220	TC0200016624.hg.1	10,82	11,89	-2,09	9,25E-06	0,0004	KIDINS220	kinase D-interacting substrate 220kDa	Multiple_Complex
WRN	TC0800007210.hg.1	4,4	5,47	-2,09	0,0014	0,0126	WRN	Transcript Identified by AceView, Entrez Gene ID(s) 7486	Coding
KRTAP10-7; KRTAP10-8	TC2100007375.hg.1	6,59	7,65	-2,09	0,0067	0,0381	KRTAP10-7; KRTAP10-8	keratin associated protein 10-7; keratin associated protein 10-8	Coding
CERS6	TC0200009895.hg.1	11,08	12,14	-2,09	4,12E-05	0,0011	CERS6	ceramide synthase 6	Multiple_Complex
TAPT1	TC0400010132.hg.1	6,84	7,91	-2,09	1,33E-05	0,0005	TAPT1	transmembrane anterior posterior transformation 1	Multiple_Complex
STRN	TC0200012252.hg.1	10,95	12,01	-2,09	4,50E-06	0,0003	STRN	striatin, calmodulin binding protein	Multiple_Complex
KRAS	TC1200010158.hg.1	10,99	12,06	-2,09	0,0034	0,0233	KRAS	Kirsten rat sarcoma viral oncogene homolog	Coding
RPS6KA5	TC1400009973.hg.1	3,91	4,98	-2,09	6,47E-06	0,0003	RPS6KA5	ribosomal protein S6 kinase, 90kDa, polypeptide 5	Multiple_Complex
MEGF10	TC0500008554.hg.1	5,78	6,85	-2,09	0,0007	0,0073	MEGF10	multiple EGF-like-domains 10	Multiple_Complex
FGF11	TC1700012183.hg.1	4,64	5,7	-2,09	0,0003	0,0044	FGF11	fibroblast growth factor 11	Multiple_Complex
IGF2	TC1100013131.hg.1	6,52	7,58	-2,09	0,0122	0,0588	IGF2	insulin-like growth factor 2	Multiple_Complex
NUMB	TC1400009649.hg.1	9,53	10,59	-2,09	0,0002	0,0028	NUMB	numb homolog (Drosophila)	Multiple_Complex
PARP14	TC0300008561.hg.1	8,05	9,11	-2,09	0,0126	0,0606	PARP14	poly(ADP-ribose) polymerase family member 14	Multiple_Complex
SNX13	TC0700010376.hg.1	9,53	10,6	-2,1	6,22E-05	0,0015	SNX13	sorting nexin 13	Multiple_Complex
ERMP1	TC0900009470.hg.1	8,79	9,86	-2,1	0,0003	0,0039	ERMP1	endoplasmic reticulum metallopeptidase 1	Multiple_Complex
FGGY	TC0100008496.hg.1	5,11	6,18	-2,1	7,20E-05	0,0016	FGGY	FGGY carbohydrate kinase domain containing	Multiple_Complex
FAM126A	TC0700013526.hg.1	10,13	11,2	-2,1	3,38E-05	0,0010	FAM126A	family with sequence similarity 126, member A	Multiple_Complex
PSAP	TC1000010961.hg.1	12,06	13,12	-2,1	1,46E-05	0,0006	PSAP	prosaposin	Multiple_Complex
CDK18	TC0100011333.hg.1	5,2	6,27	-2,1	0,0003	0,0045	CDK18	cyclin-dependent kinase 18	Multiple_Complex
PLSCR4	TC0300012720.hg.1	4,42	5,48	-2,1	0,0005	0,0058	PLSCR4	phospholipid scramblase 4	Multiple_Complex
AEBP2	TC1200012599.hg.1	10,72	11,79	-2,1	0,0016	0,0137	AEBP2	AE binding protein 2	Multiple_Complex
SOX17	TC0800007662.hg.1	4,45	5,52	-2,1	0,0307	0,1145	SOX17	SRY box 17	Coding
HMGCR	TC0500007804.hg.1	13,61	14,68	-2,1	1,57E-05	0,0006	HMGCR	3-hydroxy-3-methylglutaryl-CoA reductase	Multiple_Complex
TP53I11	TC1100010639.hg.1	12,12	13,19	-2,1	0,0003	0,0038	TP53I11	tumor protein p53 inducible protein 11	Multiple_Complex
2021-03-02	TC0100011664.hg.1	5,26	6,33	-2,1	0,0021	0,0166	2021-03-02	mitochondrial amidoxime reducing component 2	Multiple_Complex
IQGAP1	TC1500008312.hg.1	12,95	14,03	-2,1	1,71E-05	0,0006	IQGAP1	IQ motif containing GTPase activating protein 1	Multiple_Complex
EIF4G3	TC0100013194.hg.1	12,39	13,46	-2,1	1,58E-05	0,0006	EIF4G3	eukaryotic translation initiation factor 4 gamma, 3	Multiple_Complex
ESRRG	TC0100017310.hg.1	6,41	7,48	-2,1	0,0009	0,0091	ESRRG	estrogen-related receptor gamma	Multiple_Complex
WDR19	TC0400007280.hg.1	8,91	9,98	-2,1	0,0002	0,0036	WDR19	WD repeat domain 19	Multiple_Complex
ZBTB20; MIR568	TC0300012048.hg.1	4,28	5,35	-2,1	0,0080	0,0433	ZBTB20; MIR568	zinc finger and BTB domain containing 20; microRNA 568	Multiple_Complex
PDXDC1	TC1600007007.hg.1	9,68	10,76	-2,1	0,0002	0,0036	PDXDC1	pyridoxal-dependent decarboxylase domain containing 1	Multiple_Complex
TMCO3	TC1300008137.hg.1	8,04	9,11	-2,1	0,0043	0,0278	TMCO3	transmembrane and coiled-coil domains 3	Multiple_Complex
GRIA4	TC1100008948.hg.1	4,66	5,73	-2,1	0,0062	0,0363	GRIA4	glutamate receptor, ionotropic, AMPA 4	Multiple_Complex
TRMT13	TC0100009204.hg.1	8,62	9,69	-2,1	0,0101	0,0516	TRMT13	tRNA methyltransferase 13 homolog (S. cerevisiae)	Multiple_Complex
KIF1B	TC0100006812.hg.1	9,2	10,28	-2,1	0,0005	0,0055	KIF1B	kinesin family member 1B	Multiple_Complex
SIX3	TC0200007432.hg.1	4,76	5,83	-2,1	7,65E-05	0,0017	SIX3	SIX homeobox 3	Coding
ZNF334	TC2000010020.hg.1	7,22	8,29	-2,1	0,0034	0,0235	ZNF334	zinc finger protein 334	Multiple_Complex
PRSS12	TC0400011685.hg.1	5,67	6,74	-2,11	0,0013	0,0115	PRSS12	protease, serine, 12 (neurotrypsin, motopsin)	Multiple_Complex
CACNA2D1	TC0700011645.hg.1	9,19	10,27	-2,11	0,0003	0,0045	CACNA2D1	calcium channel, voltage-dependent, alpha 2/delta subunit 1	Multiple_Complex
KAT6B	TSUnmapped00000398.hg.1	8,19	9,26	-2,11	0,0003	0,0044	KAT6B	K(lysine) acetyltransferase 6B	Coding
MBOAT2	TC0200016626.hg.1	7,84	8,92	-2,11	2,15E-05	0,0007	MBOAT2	membrane bound O-acyltransferase domain containing 2	Multiple_Complex
C2CD2	TC2100008229.hg.1	5,85	6,93	-2,11	6,98E-05	0,0016	C2CD2	C2 calcium-dependent domain containing 2	Multiple_Complex
KCNK6	TC1900008011.hg.1	6,93	8,01	-2,11	0,0002	0,0034	KCNK6	potassium channel, two pore domain subfamily K, member 6	Multiple_Complex
BCOR	TC0X00009427.hg.1	8,64	9,72	-2,11	0,0001	0,0023	BCOR	BCL6 corepressor	Multiple_Complex
CLDN10	TC1300007752.hg.1	8,16	9,24	-2,11	0,0039	0,0257	CLDN10	claudin 10	Multiple_Complex
CBFA2T2	TC2000007157.hg.1	7,59	8,67	-2,11	0,0002	0,0029	CBFA2T2	core-binding factor, runt domain, alpha subunit 2; translocated to, 2	Multiple_Complex
ARL17B	TC1700010914.hg.1	9,7	10,78	-2,11	7,59E-06	0,0004	ARL17B	ADP-ribosylation factor like GTPase 17B	Multiple_Complex
IFNGR1	TC0600013300.hg.1	8,61	9,69	-2,11	0,0011	0,0106	IFNGR1	interferon gamma receptor 1	Multiple_Complex
FRAS1	TC0400007928.hg.1	9,77	10,85	-2,11	6,85E-05	0,0016	FRAS1	Fraser extracellular matrix complex subunit 1	Multiple_Complex
ETNK1	TC1200007070.hg.1	10,59	11,67	-2,11	0,0036	0,0246	ETNK1	ethanolamine kinase 1	Multiple_Complex
NOVA1	TC1400008780.hg.1	7,87	8,95	-2,11	0,0034	0,0234	NOVA1	neuro-oncological ventral antigen 1	Multiple_Complex
DENND1B	TC0100016839.hg.1	5,4	6,48	-2,11	0,0296	0,1116	DENND1B	DENN/MADD domain containing 1B	Multiple_Complex
AES	TC1900009272.hg.1	10,63	11,71	-2,11	0,0003	0,0047	AES	amino-terminal enhancer of split	Multiple_Complex
OPN3	TC0100017947.hg.1	7,43	8,51	-2,11	0,0022	0,0171	OPN3	opsin 3	Multiple_Complex
SUMF2	TC0700007633.hg.1	9,04	10,12	-2,11	4,03E-05	0,0011	SUMF2	sulfatase modifying factor 2	Multiple_Complex
TANC2	TC1700008549.hg.1	7,27	8,35	-2,11	0,0002	0,0034	TANC2	tetratricopeptide repeat, ankyrin repeat and coiled-coil containing 2	Multiple_Complex
SLC44A3	TC0100009109.hg.1	4,4	5,48	-2,12	0,0009	0,0088	SLC44A3	solute carrier family 44, member 3	Multiple_Complex
RBM26	TC1300009330.hg.1	9,96	11,04	-2,12	0,0001	0,0025	RBM26	RNA binding motif protein 26	Multiple_Complex
COL6A2	TC2100007452.hg.1	4,55	5,63	-2,12	0,0318	0,1174	COL6A2	Jeck2013 ALT_ACCEPTOR, ALT_DONOR, coding, INTERNAL, intronic best transcript NM_058175	NonCoding
KIRREL	TC0100010218.hg.1	8,01	9,09	-2,12	0,0056	0,0336	KIRREL	kin of IRRE like (Drosophila)	Multiple_Complex
MATN3	TC0200011888.hg.1	6,05	7,13	-2,12	0,0009	0,0092	MATN3	matrilin 3	Multiple_Complex
CCDC18	TC0100009056.hg.1	7,31	8,4	-2,12	0,0027	0,0200	CCDC18	coiled-coil domain containing 18	Multiple_Complex
SLC16A1	TSUnmapped00000178.hg.1	7,32	8,4	-2,12	0,0014	0,0125	SLC16A1	solute carrier family 16 (monocarboxylate transporter), member 1	NonCoding
CXCL5	TC0400011014.hg.1	6,39	7,47	-2,12	0,0171	0,0756	CXCL5	chemokine (C-X-C motif) ligand 5	Multiple_Complex
CHRNB4	TC1500010897.hg.1	5,56	6,64	-2,12	0,0022	0,0170	CHRNB4	cholinergic receptor, nicotinic beta 4	Coding
SH3YL1	TC0200011449.hg.1	6,47	7,56	-2,12	0,0010	0,0098	SH3YL1	SH3 and SYLF domain containing 1	Multiple_Complex
PIK3R5	TC1700009708.hg.1	5,73	6,82	-2,13	0,0294	0,1112	PIK3R5	phosphoinositide-3-kinase, regulatory subunit 5	Multiple_Complex
FAM124A	TC1300007218.hg.1	6,6	7,68	-2,13	8,73E-05	0,0018	FAM124A	family with sequence similarity 124 member A	Multiple_Complex
USP28	TC1100012358.hg.1	10,35	11,44	-2,13	0,0040	0,0262	USP28	ubiquitin specific peptidase 28	Multiple_Complex
PDZD2	TC0500007050.hg.1	5,86	6,95	-2,13	0,0003	0,0045	PDZD2	PDZ domain containing 2	Multiple_Complex
MANSC1	TSUnmapped00000243.hg.1	5,84	6,93	-2,13	7,88E-05	0,0017	MANSC1	MANSC domain containing 1	Coding
ATP6V1E2	TC0200016659.hg.1	4,59	5,68	-2,13	0,0008	0,0085	ATP6V1E2	ATPase, H+ transporting, lysosomal 31kDa, V1 subunit E2	Multiple_Complex
LRIG2	TC0100009468.hg.1	7,3	8,39	-2,13	0,0016	0,0137	LRIG2	leucine-rich repeats and immunoglobulin-like domains 2	Multiple_Complex
ATXN7L1	TC0700012165.hg.1	8,99	10,08	-2,13	7,37E-06	0,0004	ATXN7L1	ataxin 7-like 1	Multiple_Complex
LNPEP	TC0500008157.hg.1	8,34	9,44	-2,13	0,0002	0,0036	LNPEP	leucyl/cystinyl aminopeptidase	Multiple_Complex
TFDP2	TC0300012654.hg.1	10,96	12,05	-2,13	0,0006	0,0067	TFDP2	transcription factor Dp-2 (E2F dimerization partner 2)	Multiple_Complex
FOXA2	TC2000008636.hg.1	4,98	6,07	-2,13	0,0080	0,0436	FOXA2	forkhead box A2	Coding
FZD6	TC0800008478.hg.1	8,75	9,85	-2,13	0,0003	0,0044	FZD6	frizzled class receptor 6	Coding
RAI14	TC0500007114.hg.1	11,93	13,02	-2,13	0,0023	0,0177	RAI14	retinoic acid induced 14	Multiple_Complex
SAXO2	TC1500008086.hg.1	10,56	11,65	-2,13	2,16E-05	0,0007	SAXO2	stabilizer of axonemal microtubules 2	Multiple_Complex
CLCN3	TC0400009284.hg.1	10,43	11,52	-2,13	0,0003	0,0043	CLCN3	chloride channel, voltage-sensitive 3	Multiple_Complex
ATP8B1	TC1800008781.hg.1	5,12	6,21	-2,13	0,0002	0,0034	ATP8B1	ATPase, aminophospholipid transporter, class I, type 8B, member 1	Multiple_Complex
LRRC37A	TC1700008095.hg.1	10,15	11,25	-2,13	0,0022	0,0173	LRRC37A	leucine rich repeat containing 37A	Multiple_Complex
CRLF1	TC1900010025.hg.1	4,38	5,48	-2,14	2,31E-05	0,0008	CRLF1	cytokine receptor-like factor 1	Multiple_Complex
MTMR6	TC1300008388.hg.1	5,61	6,71	-2,14	0,0007	0,0072	MTMR6	Transcript Identified by AceView, Entrez Gene ID(s) 9107	Unassigned
PBX1	TC0100010430.hg.1	11,08	12,18	-2,14	5,91E-05	0,0014	PBX1	pre-B-cell leukemia homeobox 1	NonCoding
MDK	TC1100007453.hg.1	13,57	14,67	-2,14	0,0003	0,0041	MDK	midkine (neurite growth-promoting factor 2)	Multiple_Complex
KIAA1715	TC0200015019.hg.1	7,45	8,54	-2,14	0,0012	0,0112	KIAA1715	KIAA1715	Multiple_Complex
BTN2A2	TC0600007302.hg.1	7,9	8,99	-2,14	0,0012	0,0109	BTN2A2	butyrophilin, subfamily 2, member A2	Multiple_Complex
XPR1	TC0100010806.hg.1	12,08	13,18	-2,14	6,81E-05	0,0016	XPR1	xenotropic and polytropic retrovirus receptor 1	Multiple_Complex
MEGF6	TC0100012588.hg.1	4,59	5,68	-2,14	0,0012	0,0111	MEGF6	multiple EGF-like-domains 6	Multiple_Complex
NPIPB4	TC1600009958.hg.1	12,77	13,86	-2,14	0,0001	0,0026	NPIPB4	nuclear pore complex interacting protein family, member B4	Multiple_Complex
ROBO2	TC0300013849.hg.1	4,99	6,09	-2,14	0,0121	0,0587	ROBO2	roundabout guidance receptor 2	Multiple_Complex
GALNT1	TC1800007080.hg.1	10,13	11,24	-2,14	5,63E-06	0,0003	GALNT1	polypeptide N-acetylgalactosaminyltransferase 1	Multiple_Complex
ELMOD2	TC0400008841.hg.1	12,83	13,93	-2,14	5,84E-05	0,0014	ELMOD2	ELMO/CED-12 domain containing 2	Multiple_Complex
POLR2J4	TC0700010899.hg.1	4,31	5,42	-2,15	5,40E-05	0,0014	POLR2J4	polymerase (RNA) II (DNA directed) polypeptide J4, pseudogene	Multiple_Complex
LY6E	TC0800012371.hg.1	8,08	9,18	-2,15	0,0018	0,0150	LY6E	lymphocyte antigen 6 complex, locus E	Multiple_Complex
ADGRA2	TC0800007311.hg.1	5,67	6,77	-2,15	0,0002	0,0033	ADGRA2	adhesion G protein-coupled receptor A2	Multiple_Complex
RIF1	TC0200016544.hg.1	7,05	8,15	-2,15	8,73E-05	0,0018	RIF1	replication timing regulatory factor 1	NonCoding
B3GNT5	TC0300009661.hg.1	8,08	9,18	-2,15	0,0008	0,0085	B3GNT5	UDP-GlcNAc:betaGal beta-1,3-N-acetylglucosaminyltransferase 5	Multiple_Complex
C1RL	TC1200012745.hg.1	6,91	8,01	-2,15	0,0008	0,0079	C1RL	complement component 1, r subcomponent-like	Multiple_Complex
NUCB1	TC1900008498.hg.1	10,04	11,14	-2,15	2,42E-05	0,0008	NUCB1	nucleobindin 1	Multiple_Complex
DMTF1	TC0700008246.hg.1	14,18	15,29	-2,15	1,23E-05	0,0005	DMTF1	cyclin D binding myb-like transcription factor 1	Multiple_Complex
ITSN1	TC2100006980.hg.1	4,67	5,78	-2,15	0,0004	0,0048	ITSN1	Transcript Identified by AceView, Entrez Gene ID(s) 6453	Unassigned
MBOAT1	TC0600010991.hg.1	9,37	10,48	-2,16	3,64E-05	0,0010	MBOAT1	membrane bound O-acyltransferase domain containing 1	Multiple_Complex
APOBEC3G	TC2200009274.hg.1	4,58	5,69	-2,16	0,0333	0,1214	APOBEC3G	apolipoprotein B mRNA editing enzyme, catalytic polypeptide-like 3G	Multiple_Complex
NSUN7	TC0400007330.hg.1	6,98	8,08	-2,16	0,0007	0,0073	NSUN7	NOP2/Sun domain family, member 7	Multiple_Complex
RGL3	TC1900011869.hg.1	5,25	6,36	-2,16	0,0006	0,0071	RGL3	ral guanine nucleotide dissociation stimulator-like 3	Multiple_Complex
DNAJC28	TC2100007999.hg.1	6,91	8,02	-2,16	0,0011	0,0102	DNAJC28	DnaJ (Hsp40) homolog, subfamily C, member 28	Coding
PDIA4	TC0700012968.hg.1	12,52	13,63	-2,16	0,0104	0,0526	PDIA4	protein disulfide isomerase family A, member 4	Multiple_Complex
MASP1	TC0300013461.hg.1	4,37	5,48	-2,16	0,0021	0,0166	MASP1	mannan-binding lectin serine peptidase 1 (C4/C2 activating component of Ra-reactive factor)	Multiple_Complex
ZIC5	TC1300009622.hg.1	9,44	10,55	-2,16	5,72E-05	0,0014	ZIC5	Zic family member 5	Coding
ERP44	TC0900011013.hg.1	10,52	11,63	-2,16	0,0023	0,0177	ERP44	endoplasmic reticulum protein 44	Multiple_Complex
UPRT	TC0X00007668.hg.1	8,26	9,37	-2,16	0,0012	0,0108	UPRT	uracil phosphoribosyltransferase (FUR1) homolog (S. cerevisiae)	Multiple_Complex
IGSF11	TC0300012109.hg.1	5,02	6,13	-2,16	0,0002	0,0032	IGSF11	immunoglobulin superfamily, member 11	Multiple_Complex
PRKCA	TC1700008668.hg.1	4,73	5,84	-2,16	0,0038	0,0251	PRKCA	Jeck2013 ALT_ACCEPTOR, ALT_DONOR, coding, INTERNAL, intronic best transcript NM_002737	NonCoding
PCMTD1	TC0800010417.hg.1	9,49	10,6	-2,16	0,0028	0,0206	PCMTD1	protein-L-isoaspartate (D-aspartate) O-methyltransferase domain containing 1	Multiple_Complex
GABRA3	TC0X00011126.hg.1	5,31	6,42	-2,16	3,88E-05	0,0011	GABRA3	gamma-aminobutyric acid (GABA) A receptor, alpha 3	Multiple_Complex
DONSON; CRYZL1	TC2100008560.hg.1	8,72	9,84	-2,17	7,10E-05	0,0016	DONSON; CRYZL1	downstream neighbor of SON; crystallin zeta like 1	Multiple_Complex
SCAMP1	TC0500007868.hg.1	9,47	10,59	-2,17	0,0018	0,0151	SCAMP1	secretory carrier membrane protein 1	Multiple_Complex
AXL	TC1900008143.hg.1	6,32	7,43	-2,17	3,35E-05	0,0010	AXL	AXL receptor tyrosine kinase	Multiple_Complex
SETBP1	TC1800007186.hg.1	7,94	9,06	-2,17	0,0001	0,0023	SETBP1	SET binding protein 1	Multiple_Complex
ZFHX4	TC0800008011.hg.1	5,38	6,5	-2,17	0,0016	0,0136	ZFHX4	zinc finger homeobox 4	Multiple_Complex
DPY19L3	TC1900007744.hg.1	9,28	10,4	-2,17	0,0001	0,0026	DPY19L3	dpy-19-like 3 (C. elegans)	Multiple_Complex
PIGM	TC0100016120.hg.1	9,6	10,72	-2,17	0,0003	0,0038	PIGM	phosphatidylinositol glycan anchor biosynthesis class M	Coding
UBE2J2	TC0100012460.hg.1	6,07	7,2	-2,18	0,0005	0,0057	UBE2J2	Transcript Identified by AceView, Entrez Gene ID(s) 118424	Unassigned
PTPRF	TC0100008066.hg.1	8,39	9,51	-2,18	2,13E-05	0,0007	PTPRF	protein tyrosine phosphatase, receptor type, F	Multiple_Complex
ARL17B; ARL17A	TC1700010916.hg.1	9,62	10,75	-2,18	8,36E-05	0,0018	ARL17B; ARL17A	ADP-ribosylation factor like GTPase 17B; ADP-ribosylation factor like GTPase 17A	Multiple_Complex
HELZ	TC1700011519.hg.1	11,27	12,39	-2,18	0,0393	0,1364	HELZ	helicase with zinc finger	Multiple_Complex
EPHA3	TC0300008029.hg.1	4,62	5,75	-2,18	0,0024	0,0183	EPHA3	EPH receptor A3	Multiple_Complex
PLAU	TC1000008054.hg.1	7,66	8,78	-2,18	0,0046	0,0292	PLAU	plasminogen activator, urokinase	Multiple_Complex
AR	TC0X00007493.hg.1	6,36	7,49	-2,18	0,0034	0,0233	AR	androgen receptor	Multiple_Complex
PPM1K	TC0400011283.hg.1	7,37	8,5	-2,19	0,0005	0,0057	PPM1K	protein phosphatase, Mg2+/Mn2+ dependent, 1K	Multiple_Complex
DDR1; MIR4640	TC0600007552.hg.1	9,1	10,23	-2,19	7,90E-05	0,0017	DDR1; MIR4640	discoidin domain receptor tyrosine kinase 1; microRNA 4640	Multiple_Complex
OSBPL3	TC0700010504.hg.1	6,49	7,62	-2,19	0,0001	0,0025	OSBPL3	oxysterol binding protein-like 3	Multiple_Complex
PAK3	TC0X00008125.hg.1	4,68	5,81	-2,19	0,0059	0,0350	PAK3	p21 protein (Cdc42/Rac)-activated kinase 3	Multiple_Complex
NOL4L	TC2000008852.hg.1	9,31	10,44	-2,19	0,0003	0,0041	NOL4L	nucleolar protein 4-like	Multiple_Complex
SLC12A8	TC0300012243.hg.1	5,65	6,78	-2,19	3,23E-05	0,0010	SLC12A8	solute carrier family 12, member 8	Multiple_Complex
TMEM108	TC0300008853.hg.1	5,79	6,92	-2,19	0,0024	0,0184	TMEM108	transmembrane protein 108	Multiple_Complex
SGCE	TC0700011821.hg.1	7,11	8,24	-2,19	0,0003	0,0043	SGCE	sarcoglycan epsilon	Multiple_Complex
HERC2P3	TC1500008616.hg.1	7,82	8,95	-2,2	0,0001	0,0025	HERC2P3	hect domain and RLD 2 pseudogene 3	Multiple_Complex
NAP1L3	TC0X00010278.hg.1	6,26	7,4	-2,2	0,0005	0,0056	NAP1L3	nucleosome assembly protein 1-like 3	Coding
NLGN4Y	TC0Y00006651.hg.1	11,63	12,76	-2,2	0,0003	0,0038	NLGN4Y	neuroligin 4, Y-linked	Multiple_Complex
SLC38A6	TC1400010616.hg.1	8,58	9,71	-2,2	9,82E-05	0,0020	SLC38A6	solute carrier family 38, member 6	Multiple_Complex
EPHB2	TC0100007295.hg.1	6,27	7,41	-2,2	0,0154	0,0703	EPHB2	EPH receptor B2	Multiple_Complex
STAG3L1	TC0700013388.hg.1	10,14	11,28	-2,2	0,0004	0,0048	STAG3L1	stromal antigen 3-like 1 (pseudogene)	Multiple_Complex
CASK	TC0X00009462.hg.1	11,26	12,4	-2,2	5,59E-06	0,0003	CASK	calcium/calmodulin-dependent serine protein kinase (MAGUK family)	Multiple_Complex
PJA2	TC0500011672.hg.1	10,09	11,23	-2,21	9,96E-06	0,0004	PJA2	praja ring finger 2, E3 ubiquitin protein ligase	Multiple_Complex
SYNE1	TC0600013589.hg.1	4,84	5,98	-2,21	0,0304	0,1135	SYNE1	Memczak2013 ALT_ACCEPTOR, ALT_DONOR, coding, INTERNAL, intronic best transcript NM_033071	NonCoding
CACNB3	TC1200007535.hg.1	6,16	7,3	-2,21	0,0158	0,0713	CACNB3	calcium channel, voltage-dependent, beta 3 subunit	Multiple_Complex
COCH	TC1400006828.hg.1	6,24	7,38	-2,21	5,66E-05	0,0014	COCH	cochlin	Multiple_Complex
UGT8	TC0400008483.hg.1	9,3	10,44	-2,22	0,0059	0,0350	UGT8	UDP glycosyltransferase 8	Multiple_Complex
MAGEA9B; MAGEA9	TC0X00008688.hg.1	5,77	6,92	-2,22	0,0099	0,0508	MAGEA9B; MAGEA9	MAGE family member A9B; MAGE family member A9	Coding
SKIL	TC0300009471.hg.1	11,22	12,37	-2,22	0,0004	0,0048	SKIL	SKI-like proto-oncogene	Multiple_Complex
NUF2	TC0100010397.hg.1	10	11,15	-2,22	0,0008	0,0085	NUF2	NUF2, NDC80 kinetochore complex component	Multiple_Complex
IFT80	TC0300014074.hg.1	8,27	9,42	-2,22	0,0004	0,0049	IFT80	intraflagellar transport 80	Multiple_Complex
ABCA7	TC1900006508.hg.1	7,19	8,34	-2,22	7,72E-05	0,0017	ABCA7	ATP binding cassette subfamily A member 7	Multiple_Complex
MYCT1	TC0600009884.hg.1	5,75	6,9	-2,22	8,05E-05	0,0017	MYCT1	myc target 1	Coding
SLC22A17	TC1400008714.hg.1	8,9	10,05	-2,22	0,0005	0,0057	SLC22A17	solute carrier family 22, member 17	Multiple_Complex
PHC1	TC1200006737.hg.1	13,06	14,21	-2,22	0,0002	0,0037	PHC1	polyhomeotic homolog 1 (Drosophila)	Multiple_Complex
YPEL5	TC0200007132.hg.1	9,91	11,06	-2,22	0,0013	0,0115	YPEL5	yippee like 5	Multiple_Complex
PCCA	TC1300007861.hg.1	8,36	9,51	-2,22	0,0004	0,0047	PCCA	propionyl-CoA carboxylase alpha subunit	Multiple_Complex
LCORL	TC0400010168.hg.1	10,89	12,04	-2,22	6,72E-05	0,0016	LCORL	ligand dependent nuclear receptor corepressor like	Multiple_Complex
SSH3	TC1100008127.hg.1	9,04	10,19	-2,22	6,30E-05	0,0015	SSH3	slingshot protein phosphatase 3	Multiple_Complex
NEMP1	TC1200010946.hg.1	11,85	13,01	-2,22	8,23E-06	0,0004	NEMP1	nuclear envelope integral membrane protein 1	Multiple_Complex
ITSN2	TC0200011980.hg.1	8,64	9,79	-2,22	1,92E-05	0,0007	ITSN2	intersectin 2	Multiple_Complex
ETNPPL	TC0400011563.hg.1	3,84	4,99	-2,22	0,0017	0,0145	ETNPPL	ethanolamine-phosphate phospho-lyase	Multiple_Complex
HDAC9	TC0700006813.hg.1	7,71	8,86	-2,22	0,0045	0,0289	HDAC9	histone deacetylase 9	Multiple_Complex
ZNF439	TC1900007051.hg.1	8,11	9,27	-2,23	0,0017	0,0144	ZNF439	zinc finger protein 439	Multiple_Complex
PLTP	TC2000009250.hg.1	9,16	10,31	-2,23	5,44E-05	0,0014	PLTP	phospholipid transfer protein	Multiple_Complex
VN1R1	TC1900012055.hg.1	5,93	7,09	-2,23	0,0186	0,0802	VN1R1	vomeronasal 1 receptor 1	Multiple_Complex
NPIPB11	TC1600009916.hg.1	11,19	12,35	-2,23	0,0005	0,0060	NPIPB11	nuclear pore complex interacting protein family, member B11	Coding
ANKRD18B	TC0900006986.hg.1	7,74	8,9	-2,23	0,0018	0,0147	ANKRD18B	ankyrin repeat domain 18B	Multiple_Complex
HLA-DPB1	TC0600007677.hg.1	7,22	8,38	-2,23	0,0002	0,0031	HLA-DPB1	major histocompatibility complex, class II, DP beta 1	Multiple_Complex
DDIT4L	TC0400011429.hg.1	3,49	4,65	-2,23	5,59E-05	0,0014	DDIT4L	DNA-damage-inducible transcript 4-like	Coding
HS2ST1	TC0100018242.hg.1	10,01	11,17	-2,23	0,0040	0,0260	HS2ST1	heparan sulfate 2-O-sulfotransferase 1	Coding
TNFSF11	TC1300006994.hg.1	4,24	5,4	-2,23	0,0005	0,0060	TNFSF11	tumor necrosis factor (ligand) superfamily, member 11	Multiple_Complex
ELL2	TC0500011502.hg.1	10,51	11,67	-2,23	0,0058	0,0345	ELL2	elongation factor, RNA polymerase II, 2	Multiple_Complex
ANKZF1	TC0200010837.hg.1	8,34	9,5	-2,23	0,0004	0,0055	ANKZF1	ankyrin repeat and zinc finger domain containing 1	Multiple_Complex
GINM1	TC0600009800.hg.1	8,94	10,1	-2,24	4,70E-05	0,0012	GINM1	glycoprotein integral membrane 1	Multiple_Complex
FAT3	TC1100008761.hg.1	7,03	8,19	-2,24	7,74E-06	0,0004	FAT3	FAT atypical cadherin 3	Multiple_Complex
ETV6	TC1200006850.hg.1	8,97	10,13	-2,24	3,80E-05	0,0011	ETV6	ets variant 6	Multiple_Complex
CEP55	TC1000008482.hg.1	7,75	8,91	-2,24	0,0010	0,0095	CEP55	centrosomal protein 55kDa	Multiple_Complex
CNTN1	TC1200007359.hg.1	5,61	6,77	-2,24	0,0002	0,0033	CNTN1	contactin 1	Multiple_Complex
MTURN	TC0700007067.hg.1	4,23	5,39	-2,24	0,0057	0,0340	MTURN	maturin, neural progenitor differentiation regulator homolog (Xenopus)	Multiple_Complex
CGN	TC0100009958.hg.1	6,9	8,06	-2,24	7,93E-06	0,0004	CGN	cingulin	Multiple_Complex
SCAI; GOLGA1	TC0900012276.hg.1	7,19	8,36	-2,25	0,0101	0,0516	SCAI; GOLGA1	suppressor of cancer cell invasion; golgin A1	Multiple_Complex
MDN1	TC0600012551.hg.1	9,83	11	-2,25	0,0002	0,0030	MDN1	midasin AAA ATPase 1	Multiple_Complex
SYCP2L	TC0600014070.hg.1	5,78	6,95	-2,25	0,0107	0,0536	SYCP2L	synaptonemal complex protein 2-like	Multiple_Complex
WFDC2	TC2000007492.hg.1	8,37	9,54	-2,25	0,0145	0,0670	WFDC2	WAP four-disulfide core domain 2	Multiple_Complex
VEZT	TC1200008508.hg.1	9,41	10,58	-2,25	2,11E-05	0,0007	VEZT	vezatin, adherens junctions transmembrane protein	Multiple_Complex
SC5D	TC1100009306.hg.1	11,35	12,52	-2,26	8,96E-05	0,0019	SC5D	sterol-C5-desaturase	Multiple_Complex
PTPRK	TC0600013126.hg.1	11,3	12,48	-2,26	5,29E-05	0,0013	PTPRK	protein tyrosine phosphatase, receptor type, K	Multiple_Complex
KCNK5	TC0600011733.hg.1	6,31	7,49	-2,26	4,79E-05	0,0012	KCNK5	potassium channel, two pore domain subfamily K, member 5	Multiple_Complex
RP11-380G5.2; PTEN	TC1000008364.hg.1	6,86	8,04	-2,26	0,0007	0,0077	RP11-380G5.2; PTEN	Jeck2013 ALT_ACCEPTOR, ALT_DONOR, coding, INTERNAL, intronic best transcript NM_000314; novel transcript, sense intronic to PTEN	NonCoding
PIAS2	TC1800008605.hg.1	5,12	6,29	-2,26	0,0022	0,0173	PIAS2	protein inhibitor of activated STAT 2	Multiple_Complex
SLC7A2	TC0800006869.hg.1	6,37	7,54	-2,26	0,0004	0,0048	SLC7A2	solute carrier family 7 (cationic amino acid transporter, y+ system), member 2	Multiple_Complex
SUN1	TC0700013323.hg.1	10,78	11,95	-2,26	3,78E-05	0,0011	SUN1	Sad1 and UNC84 domain containing 1	Multiple_Complex
MOGS	TC0200013104.hg.1	8,48	9,66	-2,26	0,0010	0,0094	MOGS	mannosyl-oligosaccharide glucosidase	Multiple_Complex
COL1A1	TC1700008240.hg.1	11,12	12,3	-2,26	5,22E-06	0,0003	COL1A1	Jeck2013 ANTISENSE, coding, INTERNAL, intronic best transcript NM_000088	NonCoding
ACAD10	TC1200012706.hg.1	5,74	6,92	-2,26	0,0016	0,0138	ACAD10	acyl-CoA dehydrogenase family, member 10	Multiple_Complex
TMEM133	TC1100008886.hg.1	5,99	7,17	-2,26	0,0003	0,0039	TMEM133	transmembrane protein 133	Coding
XYLT1	TC1600009580.hg.1	6,57	7,75	-2,26	0,0002	0,0027	XYLT1	xylosyltransferase I	Multiple_Complex
SLC12A6	TC1500008983.hg.1	8,72	9,9	-2,26	2,42E-05	0,0008	SLC12A6	solute carrier family 12 (potassium/chloride transporter), member 6	Multiple_Complex
USO1	TC0400007879.hg.1	14,24	15,42	-2,27	0,0003	0,0046	USO1	USO1 vesicle transport factor	Multiple_Complex
UNC93B1	TC1100011367.hg.1	6,56	7,74	-2,27	0,0026	0,0192	UNC93B1	unc-93 homolog B1 (C. elegans)	Multiple_Complex
CD99	TC0Y00006476.hg.1	10,97	12,15	-2,27	0,0134	0,0634	CD99	Homo sapiens CD99 molecule (CD99), transcript variant 2, mRNA.; Homo sapiens CD99 molecule (CD99), transcript variant 3, mRNA.; Homo sapiens CD99 molecule (CD99), transcript variant 1, mRNA.; CD99 molecule [Source:HGNC Symbol;Acc:HGNC:7082]; Homo sapiens CD99 molecule, mRNA (cDNA clone MGC:2282 IMAGE:3161673), complete cds.; Homo sapiens CD99 molecule, mRNA (cDNA clone MGC:3938 IMAGE:2906143), co…	Multiple_Complex
ST8SIA3	TC1800007394.hg.1	6,24	7,43	-2,27	0,0013	0,0118	ST8SIA3	ST8 alpha-N-acetyl-neuraminide alpha-2,8-sialyltransferase 3	Multiple_Complex
STOML1	TC1500009996.hg.1	5,61	6,79	-2,27	8,37E-05	0,0018	STOML1	stomatin (EPB72)-like 1	Multiple_Complex
CFLAR	TC0200010443.hg.1	11,43	12,62	-2,27	0,0078	0,0426	CFLAR	CASP8 and FADD like apoptosis regulator	Multiple_Complex
ZDHHC17	TC1200008255.hg.1	7,06	8,25	-2,27	0,0001	0,0020	ZDHHC17	zinc finger, DHHC-type containing 17	Multiple_Complex
DLGAP1	TC1800007927.hg.1	4,55	5,73	-2,27	0,0022	0,0172	DLGAP1	discs, large (Drosophila) homolog-associated protein 1	Multiple_Complex
NPIPB8	TC1600007353.hg.1	11,21	12,4	-2,28	0,0004	0,0055	NPIPB8	nuclear pore complex interacting protein family, member B8	Coding
PLEKHA6	TC0100017024.hg.1	4,78	5,97	-2,28	0,0030	0,0212	PLEKHA6	Transcript Identified by AceView, Entrez Gene ID(s) 22874	Unassigned
ADGRV1	TC0500008055.hg.1	8,48	9,66	-2,28	0,0089	0,0468	ADGRV1	adhesion G protein-coupled receptor V1	Multiple_Complex
NPIPB4	TC1600011505.hg.1	13,38	14,57	-2,28	0,0003	0,0038	NPIPB4	nuclear pore complex interacting protein family, member B4	Multiple_Complex
VOPP1	TC0700011147.hg.1	7,49	8,68	-2,28	0,0184	0,0795	VOPP1	Jeck2013 ALT_ACCEPTOR, ALT_DONOR, coding, INTERNAL, intronic best transcript NM_030796	NonCoding
CNTNAP3P2; CNTNAP3	TC0900007457.hg.1	7,14	8,33	-2,29	0,0047	0,0295	CNTNAP3P2; CNTNAP3	contactin associated protein-like 3 pseudogene 2; contactin associated protein-like 3	Multiple_Complex
ST3GAL5	TC0200013298.hg.1	5,4	6,59	-2,29	0,0009	0,0089	ST3GAL5	ST3 beta-galactoside alpha-2,3-sialyltransferase 5	Multiple_Complex
TGFB2; TGFB2-OT1	TC0100011621.hg.1	6,51	7,7	-2,29	0,0100	0,0511	TGFB2; TGFB2-OT1	transforming growth factor beta 2; TGFB2 overlapping transcript 1	Multiple_Complex
SALL2	TC1400008637.hg.1	7,6	8,8	-2,29	1,64E-05	0,0006	SALL2	spalt-like transcription factor 2	Multiple_Complex
FCRLA	TC0100010365.hg.1	7,62	8,81	-2,29	7,70E-05	0,0017	FCRLA	Fc receptor-like A	Multiple_Complex
WDFY2	TC1300007228.hg.1	7,83	9,02	-2,29	0,0004	0,0052	WDFY2	WD repeat and FYVE domain containing 2	Multiple_Complex
IL27RA	TC1900011677.hg.1	4,08	5,28	-2,29	0,0001	0,0025	IL27RA	interleukin 27 receptor, alpha	Multiple_Complex
CDA	TC0100007206.hg.1	6,79	7,99	-2,29	0,0028	0,0204	CDA	cytidine deaminase	Multiple_Complex
dorsnarby; IGF2BP2	TC0300013421.hg.1	6,49	7,68	-2,29	0,0003	0,0043	dorsnarby; IGF2BP2	Transcript Identified by AceView; Zhang2013 ALT_ACCEPTOR, ALT_DONOR, coding, INTERNAL, intronic best transcript NM_006548	Multiple_Complex
CLDN12	TC0700013396.hg.1	9,85	11,05	-2,29	1,61E-05	0,0006	CLDN12	claudin 12	Multiple_Complex
TFRC	TC0300013684.hg.1	9,7	10,9	-2,29	0,0005	0,0062	TFRC	transferrin receptor	Multiple_Complex
ASPM	TC0100016831.hg.1	10,28	11,48	-2,3	0,0002	0,0027	ASPM	abnormal spindle microtubule assembly	Multiple_Complex
HOOK2	TC1900011891.hg.1	6,6	7,8	-2,3	0,0001	0,0025	HOOK2	hook microtubule-tethering protein 2	Multiple_Complex
GPRC5B	TC1600011495.hg.1	6,9	8,1	-2,3	0,0119	0,0578	GPRC5B	G protein-coupled receptor, class C, group 5, member B	NonCoding
NLGN4X	TC0X00008989.hg.1	12,53	13,73	-2,3	7,26E-05	0,0016	NLGN4X	neuroligin 4, X-linked	Multiple_Complex
ANP32E	TC0100015725.hg.1	10,6	11,8	-2,3	0,0014	0,0126	ANP32E	acidic nuclear phosphoprotein 32 family member E	Multiple_Complex
CFL1	TC1100013189.hg.1	5,74	6,94	-2,3	0,0001	0,0025	CFL1	cofilin 1 (non-muscle)	NonCoding
ANKRD36C	TC0200016710.hg.1	9,58	10,78	-2,3	0,0001	0,0024	ANKRD36C	ankyrin repeat domain 36C	Multiple_Complex
MAD2L2	TC0100012889.hg.1	10,66	11,87	-2,3	0,0021	0,0167	MAD2L2	MAD2 mitotic arrest deficient-like 2 (yeast)	Multiple_Complex
SEMA6C	TC0100015771.hg.1	6,05	7,25	-2,3	0,0004	0,0048	SEMA6C	sema domain, transmembrane domain (TM), and cytoplasmic domain, (semaphorin) 6C	Multiple_Complex
POGZ	TC0100015797.hg.1	5,85	7,06	-2,3	0,0003	0,0045	POGZ	Transcript Identified by AceView, Entrez Gene ID(s) 23126	Unassigned
APTX	TC0900012222.hg.1	5,32	6,53	-2,3	0,0002	0,0032	APTX	aprataxin	Multiple_Complex
GOLGA4	TC0300007044.hg.1	9,71	10,92	-2,3	0,0005	0,0060	GOLGA4	golgin A4	Multiple_Complex
C8orf34	TC0800007888.hg.1	7,52	8,72	-2,3	0,0232	0,0938	C8orf34	chromosome 8 open reading frame 34	Multiple_Complex
TMEM141	TC0900012189.hg.1	6,72	7,92	-2,3	0,0052	0,0318	TMEM141	transmembrane protein 141	Multiple_Complex
SIRT1	TC1000007846.hg.1	10,68	11,88	-2,3	0,0015	0,0132	SIRT1	sirtuin 1	Multiple_Complex
ARHGEF10	TC0800006488.hg.1	7,91	9,11	-2,3	0,0009	0,0088	ARHGEF10	Jeck2013 ALT_ACCEPTOR, ALT_DONOR, coding, INTERNAL, intronic best transcript NM_014629	NonCoding
KCNK12	TC0200016664.hg.1	4,89	6,1	-2,31	0,0002	0,0035	KCNK12	potassium channel, two pore domain subfamily K, member 12	Multiple_Complex
MDM4	TC0100018339.hg.1	11,66	12,87	-2,31	2,80E-06	0,0002	MDM4	MDM4, p53 regulator	Multiple_Complex
PIGN	TC1800008862.hg.1	8,52	9,72	-2,31	1,37E-05	0,0006	PIGN	phosphatidylinositol glycan anchor biosynthesis class N	Multiple_Complex
HNF1B	TC1700010504.hg.1	3,65	4,86	-2,31	0,0006	0,0067	HNF1B	HNF1 homeobox B	Multiple_Complex
PCYOX1	TC0200007954.hg.1	12,62	13,84	-2,32	8,57E-06	0,0004	PCYOX1	prenylcysteine oxidase 1	Multiple_Complex
DNAJB6	TC0700009886.hg.1	12,69	13,9	-2,32	0,0009	0,0087	DNAJB6	DnaJ (Hsp40) homolog, subfamily B, member 6	Multiple_Complex
RAD51B	TC1400007511.hg.1	5,53	6,74	-2,32	0,0004	0,0048	RAD51B	RAD51 paralog B	Multiple_Complex
TTC39C	TC1800006902.hg.1	8,14	9,36	-2,32	0,0084	0,0448	TTC39C	tetratricopeptide repeat domain 39C	Multiple_Complex
ACOX3	TC0400009978.hg.1	6,79	8,01	-2,32	0,0054	0,0326	ACOX3	acyl-CoA oxidase 3, pristanoyl	Multiple_Complex
EIF2AK3	TC0200013376.hg.1	7,64	8,85	-2,32	0,0001	0,0026	EIF2AK3	eukaryotic translation initiation factor 2-alpha kinase 3	Multiple_Complex
SGOL2	TC0200010419.hg.1	8,11	9,32	-2,32	0,0108	0,0542	SGOL2	shugoshin-like 2 (S. pombe)	Multiple_Complex
TMEM37	TC0200009067.hg.1	8,42	9,64	-2,32	0,0032	0,0222	TMEM37	transmembrane protein 37	Multiple_Complex
SLC29A1	TC0600008127.hg.1	10,26	11,48	-2,32	0,0028	0,0203	SLC29A1	solute carrier family 29 (equilibrative nucleoside transporter), member 1	Multiple_Complex
ACVR1B	TC1200007647.hg.1	7,64	8,86	-2,32	0,0002	0,0030	ACVR1B	activin A receptor type IB	Multiple_Complex
FNDC3B	TC0300009500.hg.1	13,23	14,45	-2,32	0,0015	0,0128	FNDC3B	fibronectin type III domain containing 3B	Multiple_Complex
GOLGA6L5P; GOLGA6L17P	TC1500010915.hg.1	7,15	8,37	-2,33	0,0003	0,0044	GOLGA6L5P; GOLGA6L17P	golgin A6 family-like 5, pseudogene; golgin A6 family-like 17, pseudogene	Multiple_Complex
ENG	TC0900011603.hg.1	7,04	8,25	-2,33	6,29E-05	0,0015	ENG	endoglin	Multiple_Complex
APP	TC2100007803.hg.1	14,04	15,26	-2,33	2,74E-07	4,59E-05	APP	amyloid beta (A4) precursor protein	Multiple_Complex
MAP4K3	TC0200012320.hg.1	9,71	10,92	-2,33	0,0002	0,0033	MAP4K3	mitogen-activated protein kinase kinase kinase kinase 3	Multiple_Complex
CTGF	TC0600013186.hg.1	6,92	8,14	-2,33	0,0080	0,0436	CTGF	connective tissue growth factor	Multiple_Complex
ZYG11A	TC0100008334.hg.1	5,69	6,91	-2,33	0,0225	0,0918	ZYG11A	zyg-11 family member A, cell cycle regulator	Multiple_Complex
TBC1D8	TC0200016717.hg.1	6,74	7,96	-2,33	1,96E-05	0,0007	TBC1D8	TBC1 domain family, member 8 (with GRAM domain)	Multiple_Complex
PRKD1	TC1400008816.hg.1	5,27	6,49	-2,33	0,0020	0,0161	PRKD1	protein kinase D1	Multiple_Complex
ARHGEF35	TC0700012906.hg.1	8,49	9,72	-2,34	4,33E-05	0,0012	ARHGEF35	Rho guanine nucleotide exchange factor 35	Coding
NR5A2	TC0100011129.hg.1	10,97	12,2	-2,34	0,0004	0,0052	NR5A2	nuclear receptor subfamily 5, group A, member 2	Multiple_Complex
ZDHHC21	TC0900009579.hg.1	7,78	9,01	-2,34	0,0003	0,0038	ZDHHC21	zinc finger, DHHC-type containing 21	Multiple_Complex
KAT7	TC1700008216.hg.1	10,99	12,22	-2,35	0,0011	0,0106	KAT7	K(lysine) acetyltransferase 7	Multiple_Complex
SEC14L1; SCARNA16; SNHG20; MIR6516	TC1700008984.hg.1	9,79	11,02	-2,35	2,46E-06	0,0002	SEC14L1; SCARNA16; SNHG20; MIR6516	SEC14-like lipid binding 1; small Cajal body-specific RNA 16; small nucleolar RNA host gene 20; microRNA 6516	Multiple_Complex
ZMYM2	TC1300006481.hg.1	9,65	10,88	-2,35	0,0003	0,0038	ZMYM2	zinc finger, MYM-type 2	Multiple_Complex
CASP8AP2	TC0600008780.hg.1	9,73	10,96	-2,35	7,21E-06	0,0004	CASP8AP2	caspase 8 associated protein 2	Multiple_Complex
HES3	TC0100006683.hg.1	5,16	6,4	-2,35	0,0103	0,0523	HES3	hes family bHLH transcription factor 3	Coding
AK4	TC0100008618.hg.1	10,23	11,46	-2,35	0,0054	0,0328	AK4	adenylate kinase 4	Multiple_Complex
DUSP16	TC1200009967.hg.1	7,79	9,02	-2,35	0,0002	0,0032	DUSP16	dual specificity phosphatase 16	Multiple_Complex
GALNT12	TC0900008197.hg.1	7,29	8,53	-2,36	0,0002	0,0033	GALNT12	polypeptide N-acetylgalactosaminyltransferase 12	Multiple_Complex
SEMA4A	TC0100010155.hg.1	5,47	6,7	-2,36	0,0006	0,0065	SEMA4A	sema domain, immunoglobulin domain (Ig), transmembrane domain (TM) and short cytoplasmic domain, (semaphorin) 4A	Multiple_Complex
CECR2	TC2200006517.hg.1	10,59	11,83	-2,36	4,54E-06	0,0003	CECR2	cat eye syndrome chromosome region, candidate 2	Multiple_Complex
RAPGEF6	TC0500013350.hg.1	7,44	8,68	-2,36	1,79E-05	0,0007	RAPGEF6	Rap guanine nucleotide exchange factor 6	Multiple_Complex
MFSD14A	TC0100009199.hg.1	11,24	12,47	-2,36	2,85E-05	0,0009	MFSD14A	major facilitator superfamily domain containing 14A	Multiple_Complex
CRABP1	TC1500007972.hg.1	14,52	15,75	-2,36	0,0438	0,1476	CRABP1	cellular retinoic acid binding protein 1	Multiple_Complex
ARHGAP11B	TC1500010709.hg.1	6,31	7,55	-2,36	0,0003	0,0042	ARHGAP11B	Rho GTPase activating protein 11B	NonCoding
RRAGD	TC0600012544.hg.1	5,99	7,23	-2,36	0,0104	0,0526	RRAGD	Ras-related GTP binding D	Multiple_Complex
TSPAN31	TC1200007897.hg.1	7,26	8,5	-2,36	1,59E-05	0,0006	TSPAN31	tetraspanin 31	Multiple_Complex
LPAR4	TC0X00007713.hg.1	5,01	6,25	-2,36	0,0063	0,0366	LPAR4	lysophosphatidic acid receptor 4	Multiple_Complex
LACTB	TC1500007513.hg.1	6,34	7,59	-2,37	0,0200	0,0844	LACTB	lactamase, beta	Multiple_Complex
VPS13B	TC0800008352.hg.1	11,63	12,87	-2,37	1,74E-05	0,0006	VPS13B	vacuolar protein sorting 13 homolog B (yeast)	Multiple_Complex
ALG10	TC1200007295.hg.1	8,64	9,89	-2,37	1,51E-06	0,0001	ALG10	ALG10, alpha-1,2-glucosyltransferase	Multiple_Complex
LMBR1	TC0700013224.hg.1	5,42	6,66	-2,37	0,0008	0,0080	LMBR1	Transcript Identified by AceView, Entrez Gene ID(s) 64327	Unassigned
PLPP6	TC0900006526.hg.1	6,72	7,97	-2,37	1,24E-06	0,0001	PLPP6	phospholipid phosphatase 6	Coding
2021-03-03	TC0500011935.hg.1	7,44	8,69	-2,37	0,0006	0,0071	2021-03-03	membrane associated ring finger 3	Multiple_Complex
CLMN	TC1400010071.hg.1	3,73	4,97	-2,37	0,0049	0,0307	CLMN	calmin (calponin-like, transmembrane)	Multiple_Complex
EHD2	TC1900008432.hg.1	6,84	8,09	-2,37	4,75E-06	0,0003	EHD2	EH domain containing 2	Multiple_Complex
ADCYAP1R1	TC0700007105.hg.1	4,95	6,2	-2,37	0,0003	0,0043	ADCYAP1R1	adenylate cyclase activating polypeptide 1 (pituitary) receptor type I	Multiple_Complex
TOX3	TC1600010316.hg.1	7,15	8,4	-2,37	0,0002	0,0036	TOX3	TOX high mobility group box family member 3	Multiple_Complex
TMEM59	TC0100014250.hg.1	10,71	11,96	-2,37	6,32E-05	0,0015	TMEM59	transmembrane protein 59	Multiple_Complex
THSD7A	TC0700010281.hg.1	4,57	5,82	-2,37	0,0019	0,0155	THSD7A	thrombospondin type 1 domain containing 7A	Multiple_Complex
LINGO1	TC1500010119.hg.1	8,47	9,72	-2,37	1,05E-05	0,0004	LINGO1	leucine rich repeat and Ig domain containing 1	Multiple_Complex
CLCC1	TC0100018462.hg.1	10,35	11,6	-2,38	6,68E-05	0,0015	CLCC1	chloride channel CLIC-like 1	Multiple_Complex
LMX1B	TC0900008784.hg.1	6,38	7,63	-2,38	0,0025	0,0189	LMX1B	LIM homeobox transcription factor 1, beta	Multiple_Complex
KRTAP9-8	TC1700012258.hg.1	4,53	5,79	-2,38	0,0002	0,0037	KRTAP9-8	keratin associated protein 9-8	Coding
PTCH1	TC0900010886.hg.1	11,06	12,32	-2,39	1,01E-05	0,0004	PTCH1	patched 1	Multiple_Complex
FAM149A	TC0400012873.hg.1	5,38	6,64	-2,39	0,0024	0,0182	FAM149A	family with sequence similarity 149, member A	Multiple_Complex
POGZ	TC0100015793.hg.1	6,34	7,6	-2,39	0,0004	0,0050	POGZ	Transcript Identified by AceView, Entrez Gene ID(s) 23126	Unassigned
SLC35A1	TC0600014154.hg.1	5,83	7,09	-2,4	0,0044	0,0281	SLC35A1	solute carrier family 35 (CMP-sialic acid transporter), member A1	Multiple_Complex
PABPC1L	TC2000007474.hg.1	7,26	8,52	-2,4	0,0002	0,0035	PABPC1L	poly(A) binding protein, cytoplasmic 1-like	Multiple_Complex
PPM1B	TC0200007411.hg.1	10,56	11,82	-2,4	5,22E-05	0,0013	PPM1B	protein phosphatase, Mg2+/Mn2+ dependent, 1B	Multiple_Complex
2021-09-03	TC2200007505.hg.1	6,97	8,23	-2,4	0,0026	0,0192	2021-09-03	septin 3	Multiple_Complex
GNPTAB	TC1200011711.hg.1	7,88	9,14	-2,4	0,0016	0,0135	GNPTAB	N-acetylglucosamine-1-phosphate transferase, alpha and beta subunits	Multiple_Complex
CADM2	TC0300007973.hg.1	4,78	6,04	-2,4	7,12E-06	0,0003	CADM2	cell adhesion molecule 2	Multiple_Complex
MPPE1	TC1800008097.hg.1	5,3	6,56	-2,4	0,0065	0,0373	MPPE1	metallophosphoesterase 1	Multiple_Complex
BORCS7-ASMT	TC1000012497.hg.1	6,49	7,75	-2,41	0,0002	0,0036	BORCS7-ASMT	BORCS7-ASMT readthrough (NMD candidate)	Multiple_Complex
TVP23B	TC1700007138.hg.1	11,62	12,89	-2,41	0,0005	0,0060	TVP23B	trans-golgi network vesicle protein 23 homolog B (S. cerevisiae)	Multiple_Complex
TYRO3	TC1500007008.hg.1	5,26	6,53	-2,41	0,0003	0,0047	TYRO3	TYRO3 protein tyrosine kinase	Multiple_Complex
TEX15	TC0800010045.hg.1	4,79	6,06	-2,41	0,0207	0,0865	TEX15	testis expressed 15	Multiple_Complex
MEIS3	TC1900011029.hg.1	8,04	9,31	-2,41	0,0105	0,0532	MEIS3	Meis homeobox 3	Multiple_Complex
SLC39A11	TC1700011629.hg.1	6,86	8,13	-2,41	0,0074	0,0411	SLC39A11	solute carrier family 39, member 11	Multiple_Complex
COL27A1	TC0900008504.hg.1	7,02	8,3	-2,42	0,0116	0,0569	COL27A1	collagen, type XXVII, alpha 1	Multiple_Complex
RAB17	TC0200016202.hg.1	9	10,27	-2,42	4,46E-05	0,0012	RAB17	RAB17, member RAS oncogene family	Multiple_Complex
ATP8A2	TC1300006643.hg.1	5,62	6,9	-2,42	2,16E-06	0,0002	ATP8A2	ATPase, aminophospholipid transporter, class I, type 8A, member 2	Multiple_Complex
MAN1C1	TC0100007412.hg.1	5,02	6,29	-2,42	0,0055	0,0330	MAN1C1	mannosidase, alpha, class 1C, member 1	Multiple_Complex
TXNDC16	TC1400009184.hg.1	7,44	8,72	-2,43	1,84E-05	0,0007	TXNDC16	thioredoxin domain containing 16	Multiple_Complex
CERCAM	TC0900008865.hg.1	5,99	7,27	-2,43	0,0001	0,0026	CERCAM	cerebral endothelial cell adhesion molecule	Multiple_Complex
SLC44A2	TC1900006991.hg.1	9,25	10,53	-2,43	9,64E-05	0,0020	SLC44A2	solute carrier family 44 (choline transporter), member 2	Multiple_Complex
PPP6R3	TC1100008188.hg.1	9,03	10,31	-2,43	6,41E-05	0,0015	PPP6R3	Memczak2013 ALT_ACCEPTOR, ALT_DONOR, coding, INTERNAL, intronic best transcript NM_001164162	NonCoding
CCDC88A	TC0200012643.hg.1	9,9	11,18	-2,44	6,21E-05	0,0015	CCDC88A	coiled-coil domain containing 88A	Multiple_Complex
B4GALT6	TC1800008399.hg.1	7,59	8,87	-2,44	0,0003	0,0041	B4GALT6	UDP-Gal:betaGlcNAc beta 1,4- galactosyltransferase, polypeptide 6	Multiple_Complex
SAV1	TC1400009139.hg.1	5,25	6,54	-2,44	0,0031	0,0221	SAV1	salvador family WW domain containing protein 1	NonCoding
SFMBT2	TC1000009725.hg.1	7,83	9,11	-2,44	0,0003	0,0041	SFMBT2	Scm-like with four mbt domains 2	Multiple_Complex
MTMR7	TC0800009726.hg.1	5,53	6,82	-2,44	0,0117	0,0571	MTMR7	myotubularin related protein 7	Multiple_Complex
BLCAP	TC2000010009.hg.1	5,45	6,74	-2,44	3,51E-05	0,0010	BLCAP	bladder cancer associated protein	NonCoding
CAMK1D	TC1000006802.hg.1	4,89	6,17	-2,44	4,54E-05	0,0012	CAMK1D	calcium/calmodulin-dependent protein kinase ID	Multiple_Complex
KANSL1L	TC0200015601.hg.1	7,06	8,35	-2,44	0,0033	0,0229	KANSL1L	KAT8 regulatory NSL complex subunit 1 like	Multiple_Complex
SLC6A9	TC0100013949.hg.1	8,75	10,04	-2,44	0,0002	0,0032	SLC6A9	solute carrier family 6 (neurotransmitter transporter, glycine), member 9	Multiple_Complex
CTAGE9	TC0600013180.hg.1	6,65	7,94	-2,44	3,12E-05	0,0009	CTAGE9	CTAGE family, member 9	Coding
RAPGEF2	TC0400012857.hg.1	9,19	10,48	-2,44	1,77E-06	0,0001	RAPGEF2	Rap guanine nucleotide exchange factor 2	Multiple_Complex
FAM214A	TC1500009460.hg.1	4,42	5,71	-2,45	0,0036	0,0242	FAM214A	family with sequence similarity 214, member A	Multiple_Complex
WIPI1	TC1700011561.hg.1	8,8	10,1	-2,45	0,0032	0,0223	WIPI1	WD repeat domain, phosphoinositide interacting 1	Multiple_Complex
DMXL1	TC0500008431.hg.1	9,21	10,51	-2,46	0,0001	0,0023	DMXL1	Dmx-like 1	Multiple_Complex
RICTOR	TC0500010549.hg.1	7,41	8,71	-2,46	1,50E-06	0,0001	RICTOR	RPTOR independent companion of MTOR, complex 2	Multiple_Complex
SLC17A5	TC0600012299.hg.1	5,81	7,11	-2,46	0,0002	0,0029	SLC17A5	solute carrier family 17 (acidic sugar transporter), member 5	Multiple_Complex
LAPTM4B	TC0800008321.hg.1	14,03	15,33	-2,47	1,04E-05	0,0004	LAPTM4B	lysosomal protein transmembrane 4 beta	Multiple_Complex
YIPF4	TC0200007181.hg.1	8,32	9,62	-2,47	2,17E-05	0,0007	YIPF4	Yip1 domain family member 4	Multiple_Complex
SLAIN1	TC1300007565.hg.1	6,02	7,32	-2,47	0,0006	0,0067	SLAIN1	SLAIN motif family member 1	Multiple_Complex
ARHGAP26	TC0500008941.hg.1	8,81	10,12	-2,47	1,43E-06	0,0001	ARHGAP26	Rho GTPase activating protein 26	Multiple_Complex
SCPEP1	TC1700008372.hg.1	9,14	10,44	-2,47	1,90E-06	0,0001	SCPEP1	serine carboxypeptidase 1	Multiple_Complex
HEBP2	TC0600009611.hg.1	10,04	11,34	-2,47	1,51E-05	0,0006	HEBP2	heme binding protein 2	Multiple_Complex
SEPN1	TC0100018200.hg.1	8,07	9,37	-2,47	3,24E-05	0,0010	SEPN1	selenoprotein N, 1	Multiple_Complex
ALG10B	TC1200007326.hg.1	7,78	9,08	-2,47	2,48E-05	0,0008	ALG10B	ALG10B, alpha-1,2-glucosyltransferase	Multiple_Complex
GLB1L3	TC1100009617.hg.1	6,06	7,36	-2,47	0,0005	0,0061	GLB1L3	galactosidase beta 1 like 3	Multiple_Complex
ALPK2	TC1800008804.hg.1	5,47	6,78	-2,47	0,0198	0,0837	ALPK2	alpha kinase 2	Multiple_Complex
KIAA0319L	TC0100013692.hg.1	11,34	12,64	-2,47	3,91E-06	0,0002	KIAA0319L	KIAA0319-like	Multiple_Complex
POGZ	TC0100015789.hg.1	6,64	7,95	-2,48	0,0001	0,0026	POGZ	Transcript Identified by AceView, Entrez Gene ID(s) 23126	Unassigned
ATRNL1	TC1000008995.hg.1	9,13	10,44	-2,48	0,0115	0,0567	ATRNL1	attractin-like 1	Multiple_Complex
ID1	TC2000007083.hg.1	11,65	12,96	-2,48	0,0006	0,0071	ID1	inhibitor of DNA binding 1, dominant negative helix-loop-helix protein	Multiple_Complex
CHST4	TC1600008307.hg.1	4,39	5,7	-2,48	3,78E-05	0,0011	CHST4	carbohydrate (N-acetylglucosamine 6-O) sulfotransferase 4	Multiple_Complex
CACNA2D2	TC0300011110.hg.1	5,5	6,81	-2,48	3,05E-05	0,0009	CACNA2D2	calcium channel, voltage-dependent, alpha 2/delta subunit 2	Multiple_Complex
ALCAM	TC0300008242.hg.1	10,09	11,4	-2,48	0,0002	0,0033	ALCAM	activated leukocyte cell adhesion molecule	Multiple_Complex
RORB	TC0900007593.hg.1	7,62	8,93	-2,48	3,66E-05	0,0010	RORB	RAR-related orphan receptor B	Coding
GLG1	TC1600010855.hg.1	11,64	12,96	-2,48	1,37E-06	0,0001	GLG1	golgi glycoprotein 1	Multiple_Complex
FLNB	TC0300007596.hg.1	7,52	8,83	-2,48	0,0022	0,0169	FLNB	filamin B, beta	Multiple_Complex
SCAPER	TC1500010097.hg.1	6,16	7,47	-2,48	1,35E-06	0,0001	SCAPER	S-phase cyclin A-associated protein in the ER	Multiple_Complex
FAM20C	TC0700006445.hg.1	6,49	7,8	-2,49	0,0010	0,0097	FAM20C	family with sequence similarity 20, member C	Multiple_Complex
ICA1	TC0700010257.hg.1	8,41	9,72	-2,49	8,68E-05	0,0018	ICA1	islet cell autoantigen 1	Multiple_Complex
QSER1	TC1100007217.hg.1	11,3	12,62	-2,49	3,43E-06	0,0002	QSER1	glutamine and serine rich 1	Multiple_Complex
ERV3-1; ZNF117	TC0700011318.hg.1	10,11	11,42	-2,49	0,0003	0,0041	ERV3-1; ZNF117	endogenous retrovirus group 3, member 1; zinc finger protein 117	Multiple_Complex
LEFTY2	TC0100017503.hg.1	7,3	8,62	-2,49	0,0172	0,0759	LEFTY2	left-right determination factor 2	Multiple_Complex
BCKDHB	TC0600008632.hg.1	8,22	9,53	-2,49	0,0003	0,0041	BCKDHB	branched chain keto acid dehydrogenase E1, beta polypeptide	Multiple_Complex
TMEM132B	TC1200009307.hg.1	5,89	7,21	-2,49	1,09E-05	0,0005	TMEM132B	transmembrane protein 132B	Multiple_Complex
RAB28	TC0400010078.hg.1	4,83	6,15	-2,5	0,0004	0,0049	RAB28	Jeck2013 ALT_ACCEPTOR, ALT_DONOR, coding, INTERNAL, intronic best transcript NM_004249	NonCoding
VPS13A	TC0900007646.hg.1	6,74	8,06	-2,5	0,0001	0,0022	VPS13A	vacuolar protein sorting 13 homolog A (S. cerevisiae)	Multiple_Complex
TOX	TC0800010558.hg.1	6,15	7,47	-2,5	0,0013	0,0115	TOX	thymocyte selection-associated high mobility group box	Multiple_Complex
P4HA2	TC0500013354.hg.1	7,38	8,71	-2,5	4,00E-05	0,0011	P4HA2	prolyl 4-hydroxylase, alpha polypeptide II	Multiple_Complex
DCAF6	TC0100010518.hg.1	9,22	10,55	-2,5	8,57E-06	0,0004	DCAF6	DDB1 and CUL4 associated factor 6	Multiple_Complex
PKDCC	TC0200007348.hg.1	8,04	9,36	-2,5	0,0018	0,0149	PKDCC	protein kinase domain containing, cytoplasmic	Multiple_Complex
EXT1; hunera	TC0800011595.hg.1	6,99	8,31	-2,5	0,0064	0,0370	EXT1; hunera	Jeck2013 ALT_ACCEPTOR, ALT_DONOR, coding, INTERNAL, intronic best transcript NM_000127; Transcript Identified by AceView	NonCoding
RAB19	TC0700009369.hg.1	4,84	6,17	-2,51	0,0002	0,0032	RAB19	RAB19, member RAS oncogene family	Multiple_Complex
CLEC2D	TC1200006771.hg.1	6,79	8,12	-2,51	0,0003	0,0041	CLEC2D	C-type lectin domain family 2, member D	Multiple_Complex
SLC2A12	TC0600013228.hg.1	5,89	7,22	-2,51	2,56E-05	0,0008	SLC2A12	solute carrier family 2 (facilitated glucose transporter), member 12	Multiple_Complex
GATSL2	TC0700008023.hg.1	9,1	10,43	-2,51	0,0003	0,0043	GATSL2	GATS protein-like 2	Multiple_Complex
TET1	TC1000007861.hg.1	10,1	11,42	-2,51	0,0006	0,0069	TET1	tet methylcytosine dioxygenase 1	Multiple_Complex
ANKRD36	TC0200008536.hg.1	6,21	7,54	-2,51	0,0191	0,0816	ANKRD36	Transcript Identified by AceView, Entrez Gene ID(s) 375248	Unassigned
SLC35A3	TC0100009195.hg.1	9,72	11,05	-2,51	2,52E-05	0,0008	SLC35A3	solute carrier family 35 (UDP-N-acetylglucosamine (UDP-GlcNAc) transporter), member A3	Multiple_Complex
NUCB2	TC1100012976.hg.1	10,26	11,59	-2,51	0,0434	0,1467	NUCB2	nucleobindin 2	Multiple_Complex
PHYKPL	TC0500013015.hg.1	5,26	6,59	-2,52	0,0001	0,0026	PHYKPL	5-phosphohydroxy-L-lysine phospho-lyase	Multiple_Complex
HTR1D	TC0100013272.hg.1	4,83	6,16	-2,52	0,0002	0,0029	HTR1D	5-hydroxytryptamine (serotonin) receptor 1D, G protein-coupled	Coding
PDS5B	TC1300006811.hg.1	6,63	7,96	-2,52	0,0016	0,0134	PDS5B	Memczak2013 ALT_ACCEPTOR, ALT_DONOR, coding, INTERNAL, intronic best transcript NM_015032	NonCoding
TMX1	TC1400007139.hg.1	12,48	13,81	-2,52	0,0003	0,0041	TMX1	thioredoxin-related transmembrane protein 1	Multiple_Complex
CLDN4	TC0700007993.hg.1	6,82	8,16	-2,52	0,0023	0,0177	CLDN4	claudin 4	Multiple_Complex
STC2	TC0500012870.hg.1	9,23	10,56	-2,52	0,0047	0,0298	STC2	stanniocalcin 2	Multiple_Complex
GP1BB; SEPT5	TC2200006614.hg.1	6,36	7,7	-2,52	1,52E-05	0,0006	GP1BB; SEPT5	glycoprotein Ib (platelet), beta polypeptide; septin 5	Multiple_Complex
SMIM14	TC0400010470.hg.1	6,77	8,11	-2,53	0,0116	0,0570	SMIM14	small integral membrane protein 14	Multiple_Complex
CTSH	TC1500010160.hg.1	4,34	5,68	-2,53	0,0007	0,0073	CTSH	cathepsin H	Multiple_Complex
GREM2	TC0100017926.hg.1	4,7	6,04	-2,53	1,66E-05	0,0006	GREM2	gremlin 2, DAN family BMP antagonist	Coding
RBPMS	TC0800007185.hg.1	12,41	13,75	-2,53	4,31E-06	0,0003	RBPMS	RNA binding protein with multiple splicing	Multiple_Complex
CNTNAP3B	TC0900010147.hg.1	6,81	8,15	-2,53	0,0034	0,0236	CNTNAP3B	contactin associated protein-like 3B	Multiple_Complex
C1orf54	TC0100009899.hg.1	5,37	6,71	-2,53	0,0004	0,0049	C1orf54	chromosome 1 open reading frame 54	Multiple_Complex
SDC3	TC0100013545.hg.1	6,99	8,34	-2,53	0,0098	0,0503	SDC3	syndecan 3	Multiple_Complex
PAPSS2	TC1000008354.hg.1	6,28	7,62	-2,54	0,0028	0,0204	PAPSS2	3-phosphoadenosine 5-phosphosulfate synthase 2	Multiple_Complex
L1TD1	TC0100008549.hg.1	12,63	13,98	-2,54	0,0002	0,0032	L1TD1	LINE-1 type transposase domain containing 1	Multiple_Complex
LPCAT3	TC1200009768.hg.1	9,81	11,15	-2,54	0,0018	0,0149	LPCAT3	lysophosphatidylcholine acyltransferase 3	Multiple_Complex
NPIPB5	TC1600011364.hg.1	12,53	13,87	-2,54	0,0004	0,0049	NPIPB5	nuclear pore complex interacting protein family, member B5	Multiple_Complex
CYP4X1	TC0100008182.hg.1	4,58	5,93	-2,54	0,0003	0,0038	CYP4X1	cytochrome P450, family 4, subfamily X, polypeptide 1	Multiple_Complex
FOXP1; RP11-298C2.1	TC0300011502.hg.1	4,91	6,25	-2,54	0,0002	0,0037	FOXP1; RP11-298C2.1	Transcript Identified by AceView, Entrez Gene ID(s) 27086; novel transcript, sense intronic to FOXP1	NonCoding
EFEMP2	TC1100011257.hg.1	6,58	7,93	-2,54	0,0001	0,0023	EFEMP2	EGF containing fibulin-like extracellular matrix protein 2	Multiple_Complex
NPIPB3	TC1600011501.hg.1	12,71	14,05	-2,54	0,0002	0,0035	NPIPB3	nuclear pore complex interacting protein family, member B3	Multiple_Complex
WEE1	TC1100006815.hg.1	11,9	13,24	-2,54	0,0001	0,0025	WEE1	WEE1 G2 checkpoint kinase	Multiple_Complex
DSCAM	TC2100008182.hg.1	4,7	6,05	-2,54	0,0314	0,1164	DSCAM	Down syndrome cell adhesion molecule	Multiple_Complex
ELOVL4	TC0600012379.hg.1	6,6	7,94	-2,54	0,0004	0,0053	ELOVL4	ELOVL fatty acid elongase 4	Multiple_Complex
TAS2R30; TAS2R43; PRR4	TC1200012763.hg.1	7,28	8,63	-2,55	0,0005	0,0059	TAS2R30; TAS2R43; PRR4	taste receptor, type 2, member 30; taste receptor, type 2, member 43; proline rich 4 (lacrimal)	Multiple_Complex
SDC4	TC2000009218.hg.1	10,64	11,99	-2,55	3,79E-06	0,0002	SDC4	syndecan 4	Multiple_Complex
PSIP1	TC0900009592.hg.1	13,47	14,82	-2,55	5,37E-05	0,0014	PSIP1	PC4 and SFRS1 interacting protein 1	Multiple_Complex
PCSK5	TC0900007618.hg.1	6,46	7,81	-2,55	0,0051	0,0313	PCSK5	proprotein convertase subtilisin/kexin type 5	Multiple_Complex
MYEF2	TC1500009336.hg.1	4,87	6,22	-2,55	0,0007	0,0073	MYEF2	Transcript Identified by AceView, Entrez Gene ID(s) 50804	Unassigned
AIM1	TC0600008981.hg.1	5,27	6,63	-2,56	0,0055	0,0333	AIM1	absent in melanoma 1	Multiple_Complex
BMPR2	TC0200010489.hg.1	9,2	10,55	-2,56	4,08E-05	0,0011	BMPR2	bone morphogenetic protein receptor type II	Multiple_Complex
MAGT1	TC0X00010130.hg.1	13,17	14,52	-2,56	6,57E-06	0,0003	MAGT1	magnesium transporter 1	Multiple_Complex
CD46	TC0100011419.hg.1	10,99	12,35	-2,56	0,0001	0,0023	CD46	CD46 molecule, complement regulatory protein	Multiple_Complex
DST	TC0600012123.hg.1	11,79	13,14	-2,56	7,34E-05	0,0016	DST	dystonin	Multiple_Complex
NUP210	TC0300010329.hg.1	6,01	7,36	-2,56	1,63E-05	0,0006	NUP210	nucleoporin 210kDa	Multiple_Complex
MGAT5	TC0200009402.hg.1	9,45	10,81	-2,56	3,89E-05	0,0011	MGAT5	mannosyl (alpha-1,6-)-glycoprotein beta-1,6-N-acetyl-glucosaminyltransferase	Multiple_Complex
NOTCH3	TC1900009854.hg.1	5,88	7,24	-2,56	0,0002	0,0032	NOTCH3	notch 3	Multiple_Complex
ZNF700	TC1900011667.hg.1	8,96	10,32	-2,57	3,18E-05	0,0009	ZNF700	zinc finger protein 700	Multiple_Complex
ZNF883	TC0900011246.hg.1	8,36	9,72	-2,58	0,0003	0,0041	ZNF883	zinc finger protein 883	Multiple_Complex
LINGO2	TC0900009785.hg.1	4,46	5,82	-2,58	3,60E-06	0,0002	LINGO2	leucine rich repeat and Ig domain containing 2	Multiple_Complex
NOTCH2	TC0100015483.hg.1	9,86	11,23	-2,58	0,0001	0,0022	NOTCH2	notch 2	Multiple_Complex
TAS2R14	TC1200012758.hg.1	5,9	7,27	-2,58	0,0006	0,0069	TAS2R14	taste receptor, type 2, member 14	Coding
CKMT1A	TC1500007067.hg.1	9,76	11,13	-2,58	0,0390	0,1358	CKMT1A	creatine kinase, mitochondrial 1A	Multiple_Complex
SEMA3F	TC0300007406.hg.1	5,05	6,42	-2,58	6,13E-05	0,0015	SEMA3F	sema domain, immunoglobulin domain (Ig), short basic domain, secreted, (semaphorin) 3F	Multiple_Complex
CD99	TC0X00006477.hg.1	10,79	12,16	-2,58	0,0172	0,0758	CD99	CD99 molecule	Multiple_Complex
BAZ2B	TC0200014719.hg.1	8,42	9,79	-2,58	2,04E-06	0,0002	BAZ2B	bromodomain adjacent to zinc finger domain 2B	Multiple_Complex
ZNF354C	TC0500009678.hg.1	7,36	8,73	-2,59	0,0012	0,0113	ZNF354C	zinc finger protein 354C	Coding
LIFR	TC0500010540.hg.1	8,27	9,64	-2,59	0,0007	0,0076	LIFR	leukemia inhibitory factor receptor alpha	Multiple_Complex
PLEKHM3	TC0200015559.hg.1	5,76	7,13	-2,59	0,0003	0,0041	PLEKHM3	pleckstrin homology domain containing, family M, member 3	Multiple_Complex
IGF1R	TC1500008485.hg.1	12,66	14,03	-2,59	2,24E-07	4,11E-05	IGF1R	insulin-like growth factor 1 receptor	Multiple_Complex
CNNM4	TC0200016494.hg.1	7,04	8,41	-2,59	3,74E-06	0,0002	CNNM4	cyclin and CBS domain divalent metal cation transport mediator 4	Multiple_Complex
ACADSB	TC1000009169.hg.1	6,62	7,99	-2,59	0,0010	0,0096	ACADSB	acyl-CoA dehydrogenase, short/branched chain	Multiple_Complex
FAM102B	TC0100009324.hg.1	9,35	10,72	-2,59	0,0060	0,0352	FAM102B	family with sequence similarity 102, member B	Multiple_Complex
MFSD8	TC0400011815.hg.1	9,58	10,96	-2,59	2,09E-06	0,0002	MFSD8	major facilitator superfamily domain containing 8	Multiple_Complex
MCF2L	TC1300010006.hg.1	5,45	6,83	-2,6	8,31E-06	0,0004	MCF2L	MCF.2 cell line derived transforming sequence like	Multiple_Complex
TTBK2	TC1500009200.hg.1	6,23	7,61	-2,6	0,0009	0,0089	TTBK2	tau tubulin kinase 2	Multiple_Complex
PLPPR1	TC0900008243.hg.1	5,35	6,73	-2,6	0,0002	0,0034	PLPPR1	phospholipid phosphatase related 1	Multiple_Complex
ABCA1	TC0900011072.hg.1	6,54	7,92	-2,6	0,0146	0,0674	ABCA1	ATP binding cassette subfamily A member 1	Multiple_Complex
EZH1	TC1700010738.hg.1	7,2	8,57	-2,6	7,49E-06	0,0004	EZH1	enhancer of zeste 1 polycomb repressive complex 2 subunit	Multiple_Complex
PTGIS	TC2000009388.hg.1	6,26	7,64	-2,61	0,0004	0,0049	PTGIS	prostaglandin I2 (prostacyclin) synthase	Multiple_Complex
RPS6KA6	TC0X00010196.hg.1	6,8	8,18	-2,61	0,0023	0,0177	RPS6KA6	ribosomal protein S6 kinase, 90kDa, polypeptide 6	Multiple_Complex
ST3GAL6	TC0300013852.hg.1	7,58	8,96	-2,61	2,65E-05	0,0008	ST3GAL6	ST3 beta-galactoside alpha-2,3-sialyltransferase 6	Multiple_Complex
MAML3	TC0400011957.hg.1	5,57	6,96	-2,61	2,80E-05	0,0009	MAML3	Memczak2013 ALT_ACCEPTOR, ALT_DONOR, coding, INTERNAL, intronic best transcript NM_018717	NonCoding
SCNN1A	TC1200009724.hg.1	10,29	11,68	-2,61	1,55E-05	0,0006	SCNN1A	sodium channel, non voltage gated 1 alpha subunit	Multiple_Complex
VAMP4	TC0100016406.hg.1	7,71	9,1	-2,62	0,0001	0,0022	VAMP4	vesicle associated membrane protein 4	Multiple_Complex
OR2A4	TC0600013179.hg.1	4,66	6,05	-2,62	3,62E-05	0,0010	OR2A4	olfactory receptor, family 2, subfamily A, member 4	Coding
MEF2A	TC1500008521.hg.1	10,58	11,97	-2,63	1,46E-05	0,0006	MEF2A	myocyte enhancer factor 2A	Multiple_Complex
HTRA1	TC1000009152.hg.1	6,45	7,84	-2,63	0,0008	0,0084	HTRA1	HtrA serine peptidase 1	Multiple_Complex
BDNF	TC1100010410.hg.1	4,62	6,01	-2,63	0,0023	0,0174	BDNF	brain-derived neurotrophic factor	Multiple_Complex
CIART	TC0100009900.hg.1	5,34	6,74	-2,63	6,85E-05	0,0016	CIART	circadian associated repressor of transcription	Multiple_Complex
ETV5	TC0300014082.hg.1	7,56	8,96	-2,63	0,0072	0,0403	ETV5	ets variant 5	Multiple_Complex
NDNF	TC0400011732.hg.1	5,29	6,68	-2,63	0,0290	0,1102	NDNF	neuron-derived neurotrophic factor	Multiple_Complex
KLHL24	TC0300009673.hg.1	7,33	8,72	-2,64	0,0005	0,0061	KLHL24	kelch-like family member 24	Multiple_Complex
PIM1	TC0600007862.hg.1	9,22	10,63	-2,64	0,0050	0,0307	PIM1	Pim-1 proto-oncogene, serine/threonine kinase	Multiple_Complex
CSRNP3	TC0200009871.hg.1	5,05	6,45	-2,64	0,0003	0,0042	CSRNP3	cysteine-serine-rich nuclear protein 3	Multiple_Complex
SMAD7	TC1800008651.hg.1	7,15	8,55	-2,64	0,0009	0,0088	SMAD7	Memczak2013 ALT_ACCEPTOR, ALT_DONOR, coding, INTERNAL, intronic best transcript NM_001190821	NonCoding
DBF4	TC0700008264.hg.1	4,32	5,73	-2,64	0,0013	0,0117	DBF4	Transcript Identified by AceView, Entrez Gene ID(s) 10926	Unassigned
ATP11C	TC0X00010966.hg.1	10,64	12,04	-2,65	0,0002	0,0029	ATP11C	ATPase, class VI, type 11C	Multiple_Complex
AS3MT	TC1000012496.hg.1	6,97	8,37	-2,65	3,08E-05	0,0009	AS3MT	arsenite methyltransferase	Multiple_Complex
PIWIL2	TC0800006979.hg.1	3,71	5,12	-2,65	0,0054	0,0327	PIWIL2	piwi-like RNA-mediated gene silencing 2	Multiple_Complex
KPNA5	TC0600009240.hg.1	7,97	9,38	-2,65	6,32E-05	0,0015	KPNA5	karyopherin alpha 5 (importin alpha 6)	Multiple_Complex
ZNF322	TC0600011162.hg.1	10,46	11,87	-2,65	0,0002	0,0027	ZNF322	zinc finger protein 322	Multiple_Complex
KIF21A	TC1200010407.hg.1	9,05	10,46	-2,66	4,02E-07	5,53E-05	KIF21A	kinesin family member 21A	Multiple_Complex
SYT6	TC0100015342.hg.1	10,78	12,19	-2,66	7,40E-05	0,0017	SYT6	synaptotagmin VI	Multiple_Complex
NIPSNAP1	TC2200009336.hg.1	7,63	9,04	-2,66	3,93E-05	0,0011	NIPSNAP1	nipsnap homolog 1 (C. elegans)	Multiple_Complex
FRRS1	TC0100015049.hg.1	7,04	8,46	-2,66	0,0011	0,0104	FRRS1	ferric-chelate reductase 1	Multiple_Complex
HES1	TC0300009916.hg.1	9,82	11,23	-2,66	0,0003	0,0043	HES1	hes family bHLH transcription factor 1	Multiple_Complex
CRYM	TC1600009677.hg.1	5,92	7,34	-2,67	7,05E-06	0,0003	CRYM	crystallin mu	Multiple_Complex
HEPH	TC0X00007480.hg.1	5,84	7,26	-2,67	0,0004	0,0055	HEPH	hephaestin	Multiple_Complex
LHFPL2	TC0500011225.hg.1	8,46	9,88	-2,67	0,0046	0,0293	LHFPL2	lipoma HMGIC fusion partner-like 2	Multiple_Complex
DOPEY1	TC0600008663.hg.1	7,04	8,45	-2,67	5,51E-05	0,0014	DOPEY1	dopey family member 1	Multiple_Complex
NEMP2	TC0200015231.hg.1	5,78	7,2	-2,67	0,0053	0,0324	NEMP2	nuclear envelope integral membrane protein 2	Multiple_Complex
IGF2BP2	TC0300013420.hg.1	12,48	13,9	-2,67	2,87E-07	4,64E-05	IGF2BP2	insulin-like growth factor 2 mRNA binding protein 2	Multiple_Complex
SSBP2	TC0500013336.hg.1	8,73	10,15	-2,67	0,0014	0,0124	SSBP2	single-stranded DNA binding protein 2	Multiple_Complex
ADCY2	TC0500006665.hg.1	8	9,42	-2,67	0,0020	0,0160	ADCY2	adenylate cyclase 2 (brain)	Multiple_Complex
PDXDC2P	TC1600010740.hg.1	8,62	10,04	-2,68	3,24E-07	4,89E-05	PDXDC2P	pyridoxal-dependent decarboxylase domain containing 2, pseudogene	Multiple_Complex
FRMPD4	TC0X00006616.hg.1	3,94	5,37	-2,68	0,0003	0,0043	FRMPD4	FERM and PDZ domain containing 4	Coding
SLC36A4	TC1100011966.hg.1	7,11	8,54	-2,69	5,61E-05	0,0014	SLC36A4	solute carrier family 36 (proton/amino acid symporter), member 4	Multiple_Complex
LRRN2	TC0100017043.hg.1	6,57	8	-2,69	0,0078	0,0429	LRRN2	leucine rich repeat neuronal 2	Multiple_Complex
ACHE	TC0700013599.hg.1	7,01	8,43	-2,69	0,0012	0,0112	ACHE	acetylcholinesterase (Yt blood group)	Coding
INSIG2	TC0200009049.hg.1	7,34	8,77	-2,69	1,39E-05	0,0006	INSIG2	insulin induced gene 2	Multiple_Complex
PDGFRL	TC0800006873.hg.1	6,38	7,81	-2,69	1,10E-06	0,0001	PDGFRL	platelet-derived growth factor receptor-like	Multiple_Complex
C1orf210	TC0100013920.hg.1	6,37	7,8	-2,69	0,0001	0,0026	C1orf210	chromosome 1 open reading frame 210	Coding
SPATS2L	TC0200010410.hg.1	12,61	14,04	-2,69	0,0005	0,0056	SPATS2L	spermatogenesis associated, serine-rich 2-like	Multiple_Complex
DDIT4	TC1000007990.hg.1	7,45	8,88	-2,7	0,0004	0,0053	DDIT4	DNA damage inducible transcript 4	Multiple_Complex
HLTF	TC0300012765.hg.1	5,81	7,24	-2,7	0,0006	0,0067	HLTF	Transcript Identified by AceView, Entrez Gene ID(s) 6596	Coding
RNF130	TC0500013429.hg.1	11,13	12,57	-2,71	6,52E-06	0,0003	RNF130	ring finger protein 130	Multiple_Complex
CPZ; GPR78	TC0400012765.hg.1	6,69	8,13	-2,71	4,26E-07	5,75E-05	CPZ; GPR78	carboxypeptidase Z; G protein-coupled receptor 78	Multiple_Complex
CHD6	TC2000009134.hg.1	9,37	10,81	-2,71	8,30E-07	8,95E-05	CHD6	chromodomain helicase DNA binding protein 6	Multiple_Complex
AP1S2	TC0X00009139.hg.1	13,42	14,85	-2,71	0,0035	0,0240	AP1S2	adaptor-related protein complex 1 sigma 2 subunit	Multiple_Complex
PTPRD	TC0900009520.hg.1	9,48	10,92	-2,72	0,0001	0,0022	PTPRD	protein tyrosine phosphatase, receptor type, D	Multiple_Complex
TMTC3	TC1200008373.hg.1	12,07	13,51	-2,72	3,34E-07	4,94E-05	TMTC3	transmembrane and tetratricopeptide repeat containing 3	Multiple_Complex
SLC4A7	TC0300010561.hg.1	10,75	12,19	-2,72	1,00E-05	0,0004	SLC4A7	solute carrier family 4, sodium bicarbonate cotransporter, member 7	Multiple_Complex
SMPDL3B	TC0100007542.hg.1	8,71	10,16	-2,72	0,0004	0,0053	SMPDL3B	sphingomyelin phosphodiesterase, acid-like 3B	Multiple_Complex
FOXN3	TC1400010774.hg.1	10,04	11,48	-2,72	0,0002	0,0027	FOXN3	forkhead box N3	Multiple_Complex
SULT1C4	TC0200008801.hg.1	6,53	7,97	-2,73	0,0008	0,0084	SULT1C4	sulfotransferase family 1C member 4	Multiple_Complex
TRHDE	TC1200012668.hg.1	5,34	6,79	-2,73	0,0156	0,0708	TRHDE	thyrotropin-releasing hormone degrading enzyme	Multiple_Complex
CLMP	TC1100012615.hg.1	10,04	11,49	-2,73	0,0092	0,0480	CLMP	CXADR-like membrane protein	Multiple_Complex
GABRB3	TC1500008772.hg.1	13,62	15,08	-2,74	0,0003	0,0043	GABRB3	gamma-aminobutyric acid (GABA) A receptor, beta 3	Multiple_Complex
RECK	TC0900007113.hg.1	6,67	8,13	-2,74	7,53E-05	0,0017	RECK	reversion-inducing-cysteine-rich protein with kazal motifs	Multiple_Complex
CXCL12	TC1000010468.hg.1	10,38	11,83	-2,75	4,33E-05	0,0012	CXCL12	chemokine (C-X-C motif) ligand 12	Multiple_Complex
TBX20	TC0700010719.hg.1	5,88	7,34	-2,75	4,89E-06	0,0003	TBX20	T-box 20	Multiple_Complex
B3GALT5	TC2100008521.hg.1	5,4	6,86	-2,75	0,0003	0,0040	B3GALT5	UDP-Gal:betaGlcNAc beta 1,3-galactosyltransferase 5	Multiple_Complex
HEG1	TC0300012238.hg.1	6,49	7,95	-2,75	0,0008	0,0079	HEG1	heart development protein with EGF-like domains 1	Multiple_Complex
CNTNAP3	TC0900010063.hg.1	5,58	7,04	-2,75	0,0001	0,0026	CNTNAP3	contactin associated protein-like 3	Multiple_Complex
NOTCH2NL	TC0100018481.hg.1	6,85	8,31	-2,76	0,0003	0,0039	NOTCH2NL	notch 2 N-terminal like	Coding
SGK3; C8orf44-SGK3	TC0800012313.hg.1	5,87	7,34	-2,76	1,27E-05	0,0005	SGK3; C8orf44-SGK3	serum/glucocorticoid regulated kinase family, member 3; C8orf44-SGK3 readthrough	Multiple_Complex
CREBRF	TC0500009488.hg.1	5,02	6,48	-2,76	5,63E-05	0,0014	CREBRF	CREB3 regulatory factor	Multiple_Complex
PTBP2	TC0100009142.hg.1	10,38	11,85	-2,77	2,05E-07	3,85E-05	PTBP2	polypyrimidine tract binding protein 2	Multiple_Complex
CD83	TC0600007012.hg.1	5,71	7,19	-2,77	0,0002	0,0031	CD83	CD83 molecule	Multiple_Complex
PGM1	TC0100008591.hg.1	8,97	10,45	-2,78	0,0015	0,0132	PGM1	phosphoglucomutase 1	Multiple_Complex
FGFR1	TC0800010163.hg.1	8,74	10,21	-2,78	0,0002	0,0033	FGFR1	fibroblast growth factor receptor 1	Multiple_Complex
GOLGA8K; ULK4P1	TC1500010846.hg.1	6,9	8,38	-2,78	0,0006	0,0064	GOLGA8K; ULK4P1	golgin A8 family, member K; ULK4 pseudogene 1	Multiple_Complex
ABCC4	TC1300009505.hg.1	7,59	9,07	-2,78	0,0002	0,0031	ABCC4	ATP binding cassette subfamily C member 4	Multiple_Complex
FOXO4	TC0X00007556.hg.1	4,75	6,23	-2,79	7,03E-06	0,0003	FOXO4	forkhead box O4	Multiple_Complex
HSD11B2	TC1600008159.hg.1	5,66	7,14	-2,79	3,79E-06	0,0002	HSD11B2	hydroxysteroid (11-beta) dehydrogenase 2	Multiple_Complex
SLC38A9	TC0500010781.hg.1	5,88	7,36	-2,79	0,0004	0,0050	SLC38A9	Transcript Identified by AceView, Entrez Gene ID(s) 153129	Unassigned
PPAP2B	TC0100014313.hg.1	6,59	8,08	-2,79	0,0001	0,0023	PPAP2B	Transcript Identified by AceView, Entrez Gene ID(s) 8613	Unassigned
PDCD4; MIR4680	TC1000008904.hg.1	7,48	8,97	-2,8	0,0001	0,0023	PDCD4; MIR4680	programmed cell death 4 (neoplastic transformation inhibitor); microRNA 4680	Multiple_Complex
LRP6	TSUnmapped00000154.hg.1	9,9	11,38	-2,8	1,22E-06	0,0001	LRP6	LDL receptor related protein 6	Coding
GABBR1	TC0600014256.hg.1	9,52	11,02	-2,82	6,57E-07	7,61E-05	GABBR1	gamma-aminobutyric acid (GABA) B receptor, 1	Multiple_Complex
SLC38A2	TC1200010518.hg.1	14,21	15,71	-2,82	7,36E-07	8,27E-05	SLC38A2	solute carrier family 38, member 2	Multiple_Complex
CPE	TC0400009223.hg.1	8,72	10,22	-2,82	1,12E-06	0,0001	CPE	carboxypeptidase E	Coding
CTTNBP2	TC0700012377.hg.1	5,62	7,12	-2,83	0,0008	0,0083	CTTNBP2	cortactin binding protein 2	Multiple_Complex
USP32P2; FAM106A; CCDC144B	TC1700009982.hg.1	9,37	10,87	-2,83	0,0009	0,0092	USP32P2; FAM106A; CCDC144B	ubiquitin specific peptidase 32 pseudogene 2; family with sequence similarity 106, member A; coiled-coil domain containing 144B (pseudogene)	Multiple_Complex
PPP1R9A	TC0700008375.hg.1	7,39	8,89	-2,83	7,29E-05	0,0016	PPP1R9A	protein phosphatase 1, regulatory subunit 9A	Multiple_Complex
STEAP2	TC0700008293.hg.1	8,83	10,33	-2,83	0,0007	0,0079	STEAP2	STEAP family member 2, metalloreductase	Multiple_Complex
ACVR2B	TC0300007077.hg.1	8,1	9,6	-2,83	7,34E-05	0,0016	ACVR2B	activin A receptor type IIB	Multiple_Complex
SNTG2	TC0200006476.hg.1	5,41	6,91	-2,83	0,0012	0,0110	SNTG2	syntrophin, gamma 2	Multiple_Complex
MLLT11	TC0100009938.hg.1	12,05	13,55	-2,84	8,95E-05	0,0019	MLLT11	myeloid/lymphoid or mixed-lineage leukemia; translocated to, 11	Multiple_Complex
GOLGA6L10	TC1500010236.hg.1	6,5	8	-2,84	0,0043	0,0279	GOLGA6L10	golgin A6 family-like 10	Multiple_Complex
LMO4	TC0100008938.hg.1	8,55	10,06	-2,84	1,75E-05	0,0006	LMO4	LIM domain only 4	Multiple_Complex
IPMK	TC1000010699.hg.1	9,13	10,64	-2,84	0,0008	0,0080	IPMK	inositol polyphosphate multikinase	Multiple_Complex
MCF2L2	TC0300013337.hg.1	6,36	7,87	-2,85	1,19E-05	0,0005	MCF2L2	MCF.2 cell line derived transforming sequence-like 2	Multiple_Complex
KSR1	TC1700012215.hg.1	7,67	9,18	-2,85	0,0020	0,0157	KSR1	kinase suppressor of ras 1	Multiple_Complex
ATP1B1	TC0100010543.hg.1	11,08	12,59	-2,85	9,95E-07	9,74E-05	ATP1B1	ATPase, Na+/K+ transporting, beta 1 polypeptide	Multiple_Complex
PLEKHA6	TC0100018553.hg.1	6,45	7,96	-2,85	0,0028	0,0203	PLEKHA6	pleckstrin homology domain containing, family A member 6	Multiple_Complex
COL6A2	TC2100007451.hg.1	7,84	9,35	-2,85	0,0003	0,0044	COL6A2	collagen, type VI, alpha 2	Multiple_Complex
CTAGE8	TC0700012911.hg.1	7,48	8,99	-2,85	2,60E-05	0,0008	CTAGE8	CTAGE family, member 8	Coding
PLEKHA1	TC1000009149.hg.1	9,55	11,06	-2,85	5,05E-05	0,0013	PLEKHA1	pleckstrin homology domain containing, family A (phosphoinositide binding specific) member 1	Multiple_Complex
NEO1	TC1500007814.hg.1	10,9	12,42	-2,85	3,21E-07	4,88E-05	NEO1	neogenin 1	Multiple_Complex
DPP10	TC0200009005.hg.1	6,71	8,22	-2,85	5,08E-05	0,0013	DPP10	dipeptidyl-peptidase 10 (inactive)	Multiple_Complex
WSB1	TC1700007319.hg.1	12,26	13,77	-2,85	2,60E-05	0,0008	WSB1	WD repeat and SOCS box containing 1	Multiple_Complex
TVP23C; CDRT4; TVP23C-CDRT4	TC1700009861.hg.1	11,28	12,8	-2,86	6,46E-05	0,0015	TVP23C; CDRT4; TVP23C-CDRT4	trans-golgi network vesicle protein 23 homolog C (S. cerevisiae); CMT1A duplicated region transcript 4; TVP23C-CDRT4 readthrough	Multiple_Complex
SLC18B1	TC0600013206.hg.1	9,49	11,01	-2,87	0,0008	0,0086	SLC18B1	solute carrier family 18, subfamily B, member 1	Multiple_Complex
FGD6	TC1200011574.hg.1	9,39	10,92	-2,87	8,15E-07	8,87E-05	FGD6	FYVE, RhoGEF and PH domain containing 6	Multiple_Complex
KCNMB4	TC1200008165.hg.1	8,64	10,17	-2,88	1,50E-06	0,0001	KCNMB4	potassium channel subfamily M regulatory beta subunit 4	Multiple_Complex
SEL1L	TC1400009842.hg.1	10,36	11,88	-2,88	2,74E-05	0,0009	SEL1L	sel-1 suppressor of lin-12-like (C. elegans)	Multiple_Complex
ANKRD12	TC1800009215.hg.1	8,89	10,41	-2,88	1,86E-07	3,61E-05	ANKRD12	ankyrin repeat domain 12	Multiple_Complex
OLIG3	TC0600013305.hg.1	5,44	6,96	-2,88	0,0072	0,0403	OLIG3	oligodendrocyte transcription factor 3	Coding
ANKRD19P	TC0900012151.hg.1	7,95	9,48	-2,88	1,72E-05	0,0006	ANKRD19P	ankyrin repeat domain 19, pseudogene	Multiple_Complex
UTY	TC0Y00007074.hg.1	9,42	10,95	-2,88	2,08E-06	0,0002	UTY	ubiquitously transcribed tetratricopeptide repeat containing, Y-linked	Multiple_Complex
BICD1	TC1200007262.hg.1	8,49	10,02	-2,88	0,0003	0,0038	BICD1	bicaudal D homolog 1 (Drosophila)	Multiple_Complex
SLC24A2	TC0900009660.hg.1	4,67	6,2	-2,89	0,0002	0,0034	SLC24A2	solute carrier family 24 (sodium/potassium/calcium exchanger), member 2	Multiple_Complex
NFASC	TC0100011316.hg.1	6,9	8,43	-2,89	4,77E-05	0,0012	NFASC	neurofascin	Multiple_Complex
MYO3A	TC1000007067.hg.1	6,84	8,37	-2,89	0,0001	0,0023	MYO3A	myosin IIIA	Multiple_Complex
KDELC2	TC1100012229.hg.1	8,8	10,33	-2,89	2,21E-06	0,0002	KDELC2	KDEL (Lys-Asp-Glu-Leu) containing 2	Multiple_Complex
SEMA5B	TC0300012200.hg.1	4,86	6,39	-2,89	5,09E-06	0,0003	SEMA5B	sema domain, seven thrombospondin repeats (type 1 and type 1-like), transmembrane domain (TM) and short cytoplasmic domain, (semaphorin) 5B	Multiple_Complex
TMEM135	TC1100008673.hg.1	8,41	9,94	-2,9	0,0001	0,0021	TMEM135	transmembrane protein 135	Multiple_Complex
SGIP1	TC0100008631.hg.1	3,92	5,46	-2,9	0,0022	0,0169	SGIP1	SH3-domain GRB2-like (endophilin) interacting protein 1	Multiple_Complex
SYT1	TC1200008275.hg.1	10,55	12,09	-2,9	0,0045	0,0286	SYT1	synaptotagmin I	Multiple_Complex
ZNF217	TC2000009504.hg.1	10,83	12,37	-2,91	3,80E-07	5,37E-05	ZNF217	zinc finger protein 217	Multiple_Complex
DTNA	TC1800007063.hg.1	4,42	5,96	-2,91	2,11E-05	0,0007	DTNA	Transcript Identified by AceView, Entrez Gene ID(s) 1837	Unassigned
ARL6IP5	TC0300007745.hg.1	11,26	12,8	-2,92	1,02E-05	0,0004	ARL6IP5	ADP-ribosylation factor like GTPase 6 interacting protein 5	Multiple_Complex
GNA14	TC0900010482.hg.1	6,2	7,75	-2,92	1,37E-05	0,0006	GNA14	guanine nucleotide binding protein (G protein), alpha 14	Multiple_Complex
AAMDC	TC1100008541.hg.1	6,76	8,31	-2,92	0,0003	0,0042	AAMDC	adipogenesis associated, Mth938 domain containing	Multiple_Complex
EBF2	TC0800009927.hg.1	5,53	7,08	-2,92	0,0006	0,0068	EBF2	early B-cell factor 2	Multiple_Complex
ARHGEF10	TC0800006482.hg.1	8,87	10,43	-2,94	4,74E-05	0,0012	ARHGEF10	Rho guanine nucleotide exchange factor 10	Multiple_Complex
SDC2	TC0800008299.hg.1	11,26	12,82	-2,94	3,86E-05	0,0011	SDC2	syndecan 2	Multiple_Complex
TCN2	TC2200009257.hg.1	8,74	10,29	-2,94	0,0005	0,0062	TCN2	transcobalamin II	Multiple_Complex
LRRCC1	TC0800008120.hg.1	7,25	8,81	-2,95	2,38E-06	0,0002	LRRCC1	leucine rich repeat and coiled-coil centrosomal protein 1	Multiple_Complex
CBLB	TC0300011899.hg.1	9,01	10,57	-2,95	0,0002	0,0035	CBLB	Cbl proto-oncogene B, E3 ubiquitin protein ligase	Multiple_Complex
WDR44	TC0X00008223.hg.1	8,37	9,93	-2,95	7,56E-07	8,41E-05	WDR44	WD repeat domain 44	Multiple_Complex
VEGFA	TC0600008109.hg.1	10,14	11,71	-2,97	3,83E-05	0,0011	VEGFA	vascular endothelial growth factor A	Multiple_Complex
HELLS	TC1000012477.hg.1	12,2	13,77	-2,97	0,0002	0,0036	HELLS	helicase, lymphoid-specific	Multiple_Complex
COL4A5	TC0X00008084.hg.1	7,48	9,05	-2,97	1,54E-06	0,0001	COL4A5	collagen, type IV, alpha 5	Multiple_Complex
PBX1	TC0100010416.hg.1	9,84	11,42	-2,97	1,65E-05	0,0006	PBX1	pre-B-cell leukemia homeobox 1	Multiple_Complex
LMBRD1	TC0600012240.hg.1	10,48	12,06	-2,98	3,53E-07	5,08E-05	LMBRD1	LMBR1 domain containing 1	Multiple_Complex
NRCAM	TC0700012230.hg.1	7,03	8,61	-2,99	0,0049	0,0305	NRCAM	neuronal cell adhesion molecule	Multiple_Complex
UNC79	TC1400008034.hg.1	4,25	5,83	-2,99	0,0482	0,1581	UNC79	unc-79 homolog (C. elegans)	Multiple_Complex
HOOK1	TC0100008503.hg.1	6,71	8,29	-2,99	0,0003	0,0045	HOOK1	hook microtubule-tethering protein 1	Multiple_Complex
PHACTR2	TC0600009697.hg.1	3,6	5,18	-2,99	1,55E-05	0,0006	PHACTR2	Jeck2013 ALT_ACCEPTOR, ALT_DONOR, coding, INTERNAL, intronic best transcript NM_001100164	NonCoding
ANO5	TC1100007063.hg.1	4,97	6,55	-2,99	0,0009	0,0088	ANO5	anoctamin 5	Multiple_Complex
SLC7A8	TC1400008705.hg.1	12,1	13,68	-2,99	0,0001	0,0024	SLC7A8	solute carrier family 7 (amino acid transporter light chain, L system), member 8	Multiple_Complex
SLC1A1	TC0900006522.hg.1	6,23	7,82	-3	0,0169	0,0750	SLC1A1	solute carrier family 1 (neuronal/epithelial high affinity glutamate transporter, system Xag), member 1	Multiple_Complex
ATP2B4	TC0100011267.hg.1	11,54	13,12	-3	3,93E-05	0,0011	ATP2B4	ATPase, Ca++ transporting, plasma membrane 4	Multiple_Complex
TMEM50B	TC2100007996.hg.1	8,72	10,31	-3	5,18E-05	0,0013	TMEM50B	transmembrane protein 50B	Multiple_Complex
KCNK1	TC0100012006.hg.1	5,85	7,44	-3,01	2,07E-05	0,0007	KCNK1	potassium channel, two pore domain subfamily K, member 1	Multiple_Complex
MBNL2	TC1300007774.hg.1	4,99	6,58	-3,01	0,0017	0,0145	MBNL2	muscleblind-like splicing regulator 2	Multiple_Complex
CCNG2	TC0400012818.hg.1	8,21	9,8	-3,02	5,16E-06	0,0003	CCNG2	cyclin G2	Multiple_Complex
GALNT7	TC0400009322.hg.1	10,74	12,33	-3,02	3,64E-06	0,0002	GALNT7	polypeptide N-acetylgalactosaminyltransferase 7	Multiple_Complex
PTBP2	TC0100009149.hg.1	8,66	10,25	-3,02	1,48E-05	0,0006	PTBP2	Transcript Identified by AceView, Entrez Gene ID(s) 58155	Unassigned
DNM1	TC0900008851.hg.1	7,86	9,45	-3,02	3,07E-05	0,0009	DNM1	dynamin 1	Multiple_Complex
SLC39A10	TC0200010328.hg.1	12,02	13,62	-3,03	1,48E-06	0,0001	SLC39A10	solute carrier family 39 (zinc transporter), member 10	Multiple_Complex
LRP6	TSUnmapped00000012.hg.1	7,81	9,4	-3,03	6,09E-07	7,28E-05	LRP6	LDL receptor related protein 6	Coding
DCC	TC1800007340.hg.1	5,3	6,9	-3,03	0,0024	0,0179	DCC	DCC netrin 1 receptor	Multiple_Complex
ARHGAP40	TC2000007327.hg.1	5,78	7,38	-3,03	0,0019	0,0153	ARHGAP40	Rho GTPase activating protein 40	Multiple_Complex
C3orf58	TC0300013884.hg.1	11	12,6	-3,03	1,83E-07	3,60E-05	C3orf58	chromosome 3 open reading frame 58	Multiple_Complex
TCP11L2	TC1200008726.hg.1	5,14	6,74	-3,03	0,0008	0,0083	TCP11L2	t-complex 11, testis-specific-like 2	Multiple_Complex
CLVS2	TC0600009336.hg.1	4,23	5,83	-3,03	1,89E-05	0,0007	CLVS2	clavesin 2	Multiple_Complex
MSANTD3-TMEFF1	TC0900012155.hg.1	10,06	11,66	-3,03	1,69E-06	0,0001	MSANTD3-TMEFF1	MSANTD3-TMEFF1 readthrough	Coding
CHRFAM7A	TC1500010841.hg.1	6,33	7,93	-3,04	8,17E-05	0,0018	CHRFAM7A	CHRNA7 (cholinergic receptor, nicotinic, alpha 7, exons 5-10) and FAM7A (family with sequence similarity 7A, exons A-E) fusion	Multiple_Complex
STEAP1	TC0700008292.hg.1	7,77	9,37	-3,04	0,0003	0,0042	STEAP1	six transmembrane epithelial antigen of the prostate 1	Multiple_Complex
IRS4	TC0X00011380.hg.1	4,99	6,59	-3,04	0,0015	0,0128	IRS4	insulin receptor substrate 4	Coding
FOXO1	TC1300008688.hg.1	6,65	8,25	-3,04	6,11E-06	0,0003	FOXO1	forkhead box O1	Multiple_Complex
PTPRS	TC1900009382.hg.1	10,71	12,31	-3,05	6,94E-08	1,67E-05	PTPRS	protein tyrosine phosphatase, receptor type, S	Multiple_Complex
SEPHS1	TC1000009844.hg.1	12,83	14,44	-3,06	9,81E-07	9,66E-05	SEPHS1	selenophosphate synthetase 1	Multiple_Complex
GLDC	TC0900009489.hg.1	10,77	12,38	-3,06	0,0003	0,0047	GLDC	glycine dehydrogenase (decarboxylating)	Multiple_Complex
NEK7	TC0100011096.hg.1	6,99	8,6	-3,07	1,55E-06	0,0001	NEK7	NIMA-related kinase 7	Multiple_Complex
ZNF398	TC0700009604.hg.1	7,6	9,21	-3,07	0,0003	0,0041	ZNF398	zinc finger protein 398	Multiple_Complex
THY1	TC1100012528.hg.1	9,91	11,53	-3,07	0,0001	0,0023	THY1	Thy-1 cell surface antigen	Multiple_Complex
EPHA1	TC0700012886.hg.1	7,15	8,77	-3,07	0,0001	0,0023	EPHA1	EPH receptor A1	Multiple_Complex
PLPPR4	TC0100009181.hg.1	3,94	5,57	-3,08	0,0242	0,0966	PLPPR4	phospholipid phosphatase related 4	Multiple_Complex
ADAMTS6	TC0500010924.hg.1	5,47	7,1	-3,08	0,0001	0,0023	ADAMTS6	ADAM metallopeptidase with thrombospondin type 1 motif 6	Multiple_Complex
HHLA1	TC0800012468.hg.1	8,2	9,82	-3,08	1,92E-05	0,0007	HHLA1	HERV-H LTR-associating 1	Multiple_Complex
PPP4R4	TC1400008058.hg.1	4,37	6	-3,1	0,0028	0,0206	PPP4R4	protein phosphatase 4, regulatory subunit 4	Multiple_Complex
FAM184A	TC0600013007.hg.1	5,07	6,7	-3,1	0,0005	0,0056	FAM184A	family with sequence similarity 184, member A	Multiple_Complex
POLI	TC1800007354.hg.1	8,92	10,55	-3,1	3,65E-05	0,0010	POLI	polymerase (DNA directed) iota	Multiple_Complex
RSF1	TC1100011723.hg.1	9,37	11,01	-3,11	8,33E-06	0,0004	RSF1	remodeling and spacing factor 1	Multiple_Complex
PRDM5	TC0400011727.hg.1	8,43	10,06	-3,11	5,38E-05	0,0014	PRDM5	PR domain containing 5	Multiple_Complex
RAB15	TC1400009422.hg.1	10,93	12,57	-3,12	4,27E-06	0,0003	RAB15	RAB15, member RAS oncogene family	Multiple_Complex
ADD3	TC1000008875.hg.1	8,2	9,84	-3,12	2,40E-05	0,0008	ADD3	adducin 3 (gamma)	Multiple_Complex
FAM122C	TC0X00008481.hg.1	7,72	9,36	-3,12	0,0001	0,0024	FAM122C	family with sequence similarity 122C	Multiple_Complex
HLTF	TC0300012764.hg.1	7,86	9,5	-3,12	0,0003	0,0044	HLTF	helicase-like transcription factor	Multiple_Complex
OCIAD1	TC0400007460.hg.1	6,68	8,33	-3,13	0,0004	0,0051	OCIAD1	Transcript Identified by AceView, Entrez Gene ID(s) 54940	Unassigned
NFE2L3	TC0700006977.hg.1	7,57	9,21	-3,13	2,40E-05	0,0008	NFE2L3	nuclear factor, erythroid 2-like 3	Multiple_Complex
GARNL3	TC0900012173.hg.1	6,9	8,54	-3,13	0,0005	0,0059	GARNL3	GTPase activating Rap/RanGAP domain-like 3	Multiple_Complex
TLE1	TC0900010543.hg.1	8,11	9,76	-3,14	7,40E-06	0,0004	TLE1	transducin-like enhancer of split 1 (E(sp1) homolog, Drosophila)	Multiple_Complex
DNMBP	TC1000011596.hg.1	8,27	9,93	-3,14	6,07E-06	0,0003	DNMBP	dynamin binding protein	Multiple_Complex
ARHGAP42	TC1100008881.hg.1	9,44	11,09	-3,15	2,52E-07	4,32E-05	ARHGAP42	Rho GTPase activating protein 42	Multiple_Complex
DSE	TC0600014177.hg.1	8,97	10,62	-3,15	2,51E-06	0,0002	DSE	dermatan sulfate epimerase	Multiple_Complex
CTH	TC0100008697.hg.1	5,86	7,51	-3,15	1,41E-05	0,0006	CTH	cystathionine gamma-lyase	Multiple_Complex
USP9X	TC0X00007026.hg.1	11,84	13,49	-3,15	0,0002	0,0029	USP9X	ubiquitin specific peptidase 9, X-linked	Multiple_Complex
TAOK3	TC1200012111.hg.1	7,22	8,88	-3,15	0,0001	0,0023	TAOK3	TAO kinase 3	Multiple_Complex
CTAGE8; CTAGE4	TC0700009526.hg.1	6,65	8,31	-3,16	7,28E-06	0,0004	CTAGE8; CTAGE4	CTAGE family, member 8; CTAGE family, member 4	Coding
ADAM10	TC1500009574.hg.1	12,21	13,87	-3,16	1,90E-07	3,64E-05	ADAM10	ADAM metallopeptidase domain 10	Multiple_Complex
RP11-351M8.2; MESDC2; RP11-351M8.1	TC1500010906.hg.1	4,91	6,58	-3,17	2,38E-05	0,0008	RP11-351M8.2; MESDC2; RP11-351M8.1	Transcript Identified by AceView, Entrez Gene ID(s) 23184; novel transcript, antisense to CEMIP	Multiple_Complex
SERINC1	TC0600013054.hg.1	10,75	12,41	-3,17	2,31E-07	4,13E-05	SERINC1	serine incorporator 1	Multiple_Complex
EPHA7	TC0600012597.hg.1	9,38	11,05	-3,18	2,42E-05	0,0008	EPHA7	EPH receptor A7	Multiple_Complex
PPFIA4	TC0100011243.hg.1	6,48	8,15	-3,18	0,0032	0,0226	PPFIA4	protein tyrosine phosphatase, receptor type, f polypeptide (PTPRF), interacting protein (liprin), alpha 4	Multiple_Complex
FAM20A	TC1700011566.hg.1	4,73	6,39	-3,18	7,04E-07	8,02E-05	FAM20A	family with sequence similarity 20, member A	Multiple_Complex
PVRL2	TC1900008287.hg.1	9,38	11,05	-3,18	9,22E-05	0,0019	PVRL2	poliovirus receptor-related 2 (herpesvirus entry mediator B)	Multiple_Complex
EDNRA	TC0400008943.hg.1	5,37	7,04	-3,18	6,81E-07	7,85E-05	EDNRA	endothelin receptor type A	Multiple_Complex
MTA3	TC0200007363.hg.1	10,77	12,44	-3,18	0,0002	0,0037	MTA3	metastasis associated 1 family member 3	Multiple_Complex
ZGRF1	TC0400011620.hg.1	10,01	11,68	-3,18	1,29E-06	0,0001	ZGRF1	zinc finger, GRF-type containing 1	Multiple_Complex
NLGN3	TC0X00007558.hg.1	5,72	7,39	-3,19	0,0030	0,0212	NLGN3	neuroligin 3	Multiple_Complex
AEBP1; MIR4649	TC0700007370.hg.1	8,05	9,72	-3,19	4,64E-06	0,0003	AEBP1; MIR4649	AE binding protein 1; microRNA 4649	Multiple_Complex
RDH10	TC0800007957.hg.1	9,01	10,69	-3,19	0,0001	0,0026	RDH10	retinol dehydrogenase 10 (all-trans)	Multiple_Complex
DZIP3	TC0300008289.hg.1	9,8	11,48	-3,2	1,10E-05	0,0005	DZIP3	DAZ interacting zinc finger protein 3	Multiple_Complex
USP2	TC1100012526.hg.1	5,45	7,13	-3,2	8,61E-07	9,14E-05	USP2	ubiquitin specific peptidase 2	Multiple_Complex
IRF2BPL	TC1400009766.hg.1	5,84	7,52	-3,2	7,14E-06	0,0003	IRF2BPL	interferon regulatory factor 2 binding protein-like	Multiple_Complex
SPATA6	TC0100014127.hg.1	8,46	10,14	-3,21	5,49E-05	0,0014	SPATA6	spermatogenesis associated 6	Multiple_Complex
MURC	TC0900008238.hg.1	6,55	8,23	-3,21	1,76E-05	0,0006	MURC	muscle-related coiled-coil protein	Coding
CD55	TC0100011406.hg.1	11,14	12,83	-3,21	0,0013	0,0115	CD55	CD55 molecule, decay accelerating factor for complement (Cromer blood group)	Multiple_Complex
SYT11	TC0100010140.hg.1	6,14	7,82	-3,21	5,60E-05	0,0014	SYT11	synaptotagmin XI	Coding
TAS2R31	TC1200012761.hg.1	7,61	9,3	-3,21	0,0012	0,0111	TAS2R31	taste receptor, type 2, member 31	Coding
SERPINF1	TC1700006524.hg.1	7,37	9,05	-3,21	6,19E-05	0,0015	SERPINF1	serpin peptidase inhibitor, clade F (alpha-2 antiplasmin, pigment epithelium derived factor), member 1	Multiple_Complex
SULF1	TC0800007899.hg.1	6,03	7,72	-3,21	9,19E-06	0,0004	SULF1	sulfatase 1	Multiple_Complex
ARHGAP18	TC0600013147.hg.1	4,76	6,45	-3,22	0,0002	0,0034	ARHGAP18	Rho GTPase activating protein 18	Multiple_Complex
NBEA	TC1300006861.hg.1	5,41	7,1	-3,22	2,98E-06	0,0002	NBEA	neurobeachin	Multiple_Complex
RTN3	TC1100007906.hg.1	12,01	13,7	-3,22	6,18E-07	7,28E-05	RTN3	reticulon 3	Multiple_Complex
EGLN3	TC1400010730.hg.1	5,89	7,57	-3,22	0,0003	0,0046	EGLN3	egl-9 family hypoxia-inducible factor 3	Multiple_Complex
ARID4A	TC1400007307.hg.1	7,52	9,21	-3,22	5,39E-05	0,0014	ARID4A	AT rich interactive domain 4A (RBP1-like)	Multiple_Complex
GLS	TC0200010275.hg.1	10,45	12,14	-3,23	0,0003	0,0044	GLS	glutaminase	Multiple_Complex
ELMO1	TC0700010760.hg.1	7,66	9,35	-3,23	0,0035	0,0237	ELMO1	engulfment and cell motility 1	Multiple_Complex
RNF125	TC1800009222.hg.1	5,63	7,33	-3,23	2,57E-05	0,0008	RNF125	ring finger protein 125, E3 ubiquitin protein ligase	Multiple_Complex
DEPTOR	TC0800008674.hg.1	4,38	6,07	-3,23	0,0014	0,0124	DEPTOR	DEP domain containing MTOR-interacting protein	Multiple_Complex
PPM1B	TC0200012429.hg.1	6,34	8,03	-3,23	6,32E-07	7,36E-05	PPM1B	Memczak2013 ANTISENSE, coding, INTERNAL, intronic best transcript NM_001033556	NonCoding
SERPING1	TC1100007684.hg.1	4,68	6,38	-3,24	0,0038	0,0254	SERPING1	serpin peptidase inhibitor, clade G (C1 inhibitor), member 1	Multiple_Complex
TDGF1	TC0300013824.hg.1	15,41	17,11	-3,24	0,0002	0,0030	TDGF1	teratocarcinoma-derived growth factor 1	Multiple_Complex
SYT2	TC0100016960.hg.1	7,01	8,71	-3,25	0,0014	0,0121	SYT2	synaptotagmin II	Multiple_Complex
PLXDC2	TC1000006937.hg.1	10,3	12	-3,25	1,26E-07	2,62E-05	PLXDC2	plexin domain containing 2	Multiple_Complex
MAML2	TC1100012037.hg.1	7,46	9,17	-3,26	3,06E-05	0,0009	MAML2	mastermind-like transcriptional coactivator 2	Multiple_Complex
NOTCH2NL	TC0100018479.hg.1	9,17	10,87	-3,26	2,92E-05	0,0009	NOTCH2NL	notch 2 N-terminal like	Multiple_Complex
CRIM1	TC0200007237.hg.1	8,49	10,19	-3,26	2,80E-07	4,60E-05	CRIM1	cysteine rich transmembrane BMP regulator 1 (chordin-like)	Multiple_Complex
C4orf51	TC0400008913.hg.1	6,72	8,42	-3,26	6,24E-07	7,32E-05	C4orf51	chromosome 4 open reading frame 51	Multiple_Complex
LRP6	TSUnmapped00000106.hg.1	8,65	10,36	-3,26	7,59E-08	1,77E-05	LRP6	LDL receptor related protein 6	NonCoding
AGL	TC0100009191.hg.1	8,1	9,81	-3,26	0,0001	0,0023	AGL	amylo-alpha-1, 6-glucosidase, 4-alpha-glucanotransferase	Multiple_Complex
ERRFI1	TC0100018403.hg.1	12,62	14,32	-3,27	9,13E-07	9,40E-05	ERRFI1	ERBB receptor feedback inhibitor 1	Multiple_Complex
C2orf27A	TC0200009350.hg.1	6,12	7,83	-3,27	8,40E-05	0,0018	C2orf27A	chromosome 2 open reading frame 27A	Multiple_Complex
FSTL1; MIR198	TC0300012145.hg.1	10,46	12,17	-3,27	1,50E-05	0,0006	FSTL1; MIR198	follistatin like 1; microRNA 198	Multiple_Complex
EPB41L4B	TC0900011160.hg.1	8,68	10,39	-3,27	0,0006	0,0064	EPB41L4B	erythrocyte membrane protein band 4.1 like 4B	Multiple_Complex
COL11A1	TC0100015102.hg.1	9,1	10,81	-3,28	5,61E-06	0,0003	COL11A1	collagen, type XI, alpha 1	Multiple_Complex
RNF213	TC1700009123.hg.1	6,35	8,06	-3,28	2,05E-05	0,0007	RNF213	ring finger protein 213	Multiple_Complex
ZDBF2	TC0200010572.hg.1	7,89	9,61	-3,28	0,0002	0,0031	ZDBF2	zinc finger, DBF-type containing 2	Multiple_Complex
SLITRK3	TC0300013022.hg.1	4,02	5,74	-3,3	0,0052	0,0318	SLITRK3	SLIT and NTRK-like family, member 3	Coding
ANK2	TC0400008450.hg.1	7,2	8,92	-3,3	1,40E-06	0,0001	ANK2	ankyrin 2, neuronal	Multiple_Complex
GLCCI1	TC0700013338.hg.1	6,57	8,29	-3,31	2,20E-07	4,10E-05	GLCCI1	glucocorticoid induced 1	Multiple_Complex
MGEA5	TC1000011660.hg.1	5,35	7,08	-3,32	0,0001	0,0023	MGEA5	Salzman2013 ALT_ACCEPTOR, ALT_DONOR, coding, INTERNAL, intronic best transcript NM_012215	NonCoding
HMCN1	TC0100010921.hg.1	8,08	9,81	-3,32	0,0016	0,0137	HMCN1	hemicentin 1	Multiple_Complex
NMU	TC0400010750.hg.1	7,15	8,89	-3,33	3,80E-05	0,0011	NMU	neuromedin U	Multiple_Complex
LRP6	TC1200009959.hg.1	8,74	10,47	-3,33	1,68E-08	5,62E-06	LRP6	LDL receptor related protein 6	Multiple_Complex
SLITRK4	TC0X00011012.hg.1	5,48	7,22	-3,34	5,77E-05	0,0014	SLITRK4	SLIT and NTRK-like family, member 4	Multiple_Complex
ADM5; CPT1C	TC1900011782.hg.1	5,83	7,58	-3,35	0,0001	0,0025	ADM5; CPT1C	adrenomedullin 5 (putative); carnitine palmitoyltransferase 1C	Multiple_Complex
TRERF1	TC0600011823.hg.1	7,41	9,15	-3,35	6,73E-06	0,0003	TRERF1	transcriptional regulating factor 1	Multiple_Complex
STX16	TC2000009949.hg.1	10,54	12,29	-3,36	1,61E-06	0,0001	STX16	syntaxin 16	Multiple_Complex
TM7SF2	TC1100013040.hg.1	8,92	10,67	-3,36	0,0002	0,0034	TM7SF2	transmembrane 7 superfamily member 2	Multiple_Complex
PLPP2	TC1900009076.hg.1	7,43	9,18	-3,37	1,49E-06	0,0001	PLPP2	phospholipid phosphatase 2	Multiple_Complex
CDH6	TC0500007044.hg.1	8,16	9,92	-3,37	0,0155	0,0704	CDH6	cadherin 6, type 2, K-cadherin (fetal kidney)	Multiple_Complex
RAP1GAP2	TC1700006569.hg.1	8,3	10,05	-3,37	4,98E-07	6,46E-05	RAP1GAP2	RAP1 GTPase activating protein 2	Multiple_Complex
LOC101927668; AC005062.2; MACC1	TC0700013523.hg.1	10,35	12,1	-3,37	6,42E-06	0,0003	LOC101927668; AC005062.2; MACC1	uncharacterized LOC101927668; Transcript Identified by AceView, Entrez Gene ID(s) 346389; novel transcript, sense overlapping to MACC1	NonCoding
CUL4A	TC1300008114.hg.1	9,17	10,93	-3,38	0,0002	0,0030	CUL4A	Memczak2013 ALT_ACCEPTOR, ALT_DONOR, coding, INTERNAL, intronic best transcript NM_001008895	NonCoding
CCPG1; MIR628	TC1500010869.hg.1	7,41	9,17	-3,38	4,20E-06	0,0003	CCPG1; MIR628	cell cycle progression 1; microRNA 628	Multiple_Complex
SLC6A15	TC1200011420.hg.1	7,56	9,32	-3,4	0,0189	0,0809	SLC6A15	solute carrier family 6 (neutral amino acid transporter), member 15	Multiple_Complex
DNMT3B	TC2000007132.hg.1	13,61	15,38	-3,41	1,32E-05	0,0005	DNMT3B	DNA (cytosine-5-)-methyltransferase 3 beta	Multiple_Complex
NLGN1	TC0300009531.hg.1	4,91	6,68	-3,42	0,0002	0,0035	NLGN1	neuroligin 1	Multiple_Complex
DPPA4	TC0300011956.hg.1	12,88	14,66	-3,42	5,01E-06	0,0003	DPPA4	developmental pluripotency associated 4	Multiple_Complex
PLP1	TC0X00008017.hg.1	7,66	9,44	-3,43	0,0003	0,0041	PLP1	proteolipid protein 1	Multiple_Complex
FGF2	TC0400008618.hg.1	10,63	12,41	-3,43	0,0001	0,0021	FGF2	fibroblast growth factor 2 (basic)	Multiple_Complex
GLI2	TC0200009109.hg.1	6,17	7,95	-3,44	3,15E-05	0,0009	GLI2	Jeck2013 ALT_ACCEPTOR, ALT_DONOR, coding, INTERNAL, intronic best transcript NM_005270	NonCoding
PLD3	TC1900008103.hg.1	10,81	12,59	-3,45	5,24E-05	0,0013	PLD3	phospholipase D family, member 3	Multiple_Complex
ANKRD6	TC0600008764.hg.1	6,53	8,32	-3,46	2,19E-05	0,0007	ANKRD6	ankyrin repeat domain 6	Multiple_Complex
GRB7	TC1700007757.hg.1	5,15	6,94	-3,46	2,39E-06	0,0002	GRB7	growth factor receptor bound protein 7	Multiple_Complex
PROS1	TC0300011757.hg.1	5,74	7,53	-3,46	1,27E-05	0,0005	PROS1	protein S (alpha)	Multiple_Complex
GPR176	TC1500010854.hg.1	5,78	7,57	-3,47	7,06E-05	0,0016	GPR176	G protein-coupled receptor 176	Multiple_Complex
TBC1D23	TC0300008142.hg.1	11,34	13,13	-3,47	0,0001	0,0023	TBC1D23	TBC1 domain family, member 23	Multiple_Complex
JMJD1C	TC1000012561.hg.1	11,14	12,94	-3,47	2,41E-07	4,21E-05	JMJD1C	jumonji domain containing 1C	Multiple_Complex
PEG10	TC0700008367.hg.1	9,21	11	-3,47	0,0009	0,0088	PEG10	paternally expressed 10	Multiple_Complex
ITGAV	TC0200010216.hg.1	8,97	10,77	-3,49	0,0003	0,0041	ITGAV	integrin alpha V	Multiple_Complex
SEMA3A	TC0700011665.hg.1	3,85	5,65	-3,49	0,0003	0,0042	SEMA3A	Transcript Identified by AceView, Entrez Gene ID(s) 10371	Unassigned
PLA2G16	TC1100011126.hg.1	8,8	10,6	-3,49	0,0005	0,0057	PLA2G16	phospholipase A2, group XVI	Multiple_Complex
TMEFF1	TC0900012154.hg.1	11,5	13,31	-3,51	5,25E-07	6,74E-05	TMEFF1	transmembrane protein with EGF-like and two follistatin-like domains 1	Multiple_Complex
ARHGAP24	TC0400008030.hg.1	6,42	8,23	-3,51	0,0054	0,0324	ARHGAP24	Rho GTPase activating protein 24	Multiple_Complex
NEGR1	TC0100014585.hg.1	5,55	7,38	-3,54	0,0001	0,0021	NEGR1	neuronal growth regulator 1	Multiple_Complex
TMEM88	TC1700006773.hg.1	8,49	10,31	-3,54	0,0009	0,0088	TMEM88	transmembrane protein 88	Coding
KLF8	TC0X00007390.hg.1	6,88	8,71	-3,55	4,29E-05	0,0011	KLF8	Kruppel-like factor 8	Multiple_Complex
GCNT2	TC0600006918.hg.1	8,49	10,33	-3,57	0,0001	0,0024	GCNT2	glucosaminyl (N-acetyl) transferase 2, I-branching enzyme (I blood group)	Multiple_Complex
MAN1A1	TC0600013010.hg.1	9,84	11,68	-3,59	4,79E-06	0,0003	MAN1A1	mannosidase, alpha, class 1A, member 1	Multiple_Complex
CNGA4	TC1100006721.hg.1	5,24	7,09	-3,59	0,0044	0,0281	CNGA4	cyclic nucleotide gated channel alpha 4	Coding
LRIG1	TSUnmapped00000598.hg.1	4,92	6,76	-3,6	3,17E-05	0,0009	LRIG1		NonCoding
UBR5	TC0800011314.hg.1	9,49	11,34	-3,6	9,73E-07	9,66E-05	UBR5	ubiquitin protein ligase E3 component n-recognin 5	Multiple_Complex
ZNF729	TC1900007554.hg.1	11,41	13,26	-3,61	1,32E-05	0,0005	ZNF729	zinc finger protein 729	Multiple_Complex
CDH12	TC0500010282.hg.1	5,84	7,7	-3,62	0,0050	0,0311	CDH12	cadherin 12, type 2 (N-cadherin 2)	Multiple_Complex
MXRA7	TC1700011815.hg.1	8,09	9,94	-3,63	4,66E-07	6,09E-05	MXRA7	matrix-remodelling associated 7	Multiple_Complex
COBLL1	TC0200014792.hg.1	6,31	8,17	-3,63	0,0036	0,0245	COBLL1	cordon-bleu WH2 repeat protein like 1	Multiple_Complex
CAMKV	TC0300011084.hg.1	6,76	8,62	-3,63	6,46E-05	0,0015	CAMKV	CaM kinase-like vesicle-associated	Multiple_Complex
SLC39A6	TC1800008474.hg.1	9,8	11,67	-3,63	4,49E-07	5,99E-05	SLC39A6	solute carrier family 39 (zinc transporter), member 6	Multiple_Complex
WBSCR17	TC0700007933.hg.1	5,66	7,52	-3,64	1,83E-06	0,0001	WBSCR17	Memczak2013 ALT_ACCEPTOR, ALT_DONOR, coding, INTERNAL, intronic best transcript NM_022479	NonCoding
PGAP1	TC0200015332.hg.1	8,76	10,63	-3,64	9,63E-07	9,65E-05	PGAP1	post-GPI attachment to proteins 1	Multiple_Complex
POLR3G	TC0500008054.hg.1	11,53	13,41	-3,66	0,0002	0,0027	POLR3G	polymerase (RNA) III (DNA directed) polypeptide G (32kD)	Multiple_Complex
DGAT2	TC1100008477.hg.1	6,07	7,95	-3,67	5,38E-06	0,0003	DGAT2	diacylglycerol O-acyltransferase 2	Multiple_Complex
MERTK	TC0200008894.hg.1	8,7	10,57	-3,67	4,83E-06	0,0003	MERTK	MER proto-oncogene, tyrosine kinase	Multiple_Complex
GATS	TC0700011982.hg.1	9,06	10,94	-3,68	6,86E-05	0,0016	GATS	GATS, stromal antigen 3 opposite strand	Multiple_Complex
IQGAP2	TC0500007826.hg.1	9,39	11,27	-3,68	0,0005	0,0057	IQGAP2	IQ motif containing GTPase activating protein 2	Multiple_Complex
MET	TC0700008875.hg.1	4,95	6,83	-3,68	0,0003	0,0039	MET	MET proto-oncogene, receptor tyrosine kinase	Multiple_Complex
DTNA	TC1800007059.hg.1	7,05	8,93	-3,69	2,23E-05	0,0008	DTNA	dystrobrevin, alpha	Multiple_Complex
SEMA6A	TC0500011775.hg.1	14,71	16,6	-3,69	2,80E-05	0,0009	SEMA6A	sema domain, transmembrane domain (TM), and cytoplasmic domain, (semaphorin) 6A	Multiple_Complex
P4HA1	TC1000011005.hg.1	10,68	12,57	-3,69	1,20E-08	4,50E-06	P4HA1	prolyl 4-hydroxylase, alpha polypeptide I	Multiple_Complex
SCN4A	TC1700011431.hg.1	3,79	5,68	-3,71	1,44E-05	0,0006	SCN4A	sodium channel, voltage gated, type IV alpha subunit	Multiple_Complex
C1GALT1	TC0700006662.hg.1	11,08	12,97	-3,72	1,52E-06	0,0001	C1GALT1	core 1 synthase, glycoprotein-N-acetylgalactosamine 3-beta-galactosyltransferase 1	Multiple_Complex
SYNGR1	TC2200007398.hg.1	8,42	10,32	-3,74	2,01E-05	0,0007	SYNGR1	synaptogyrin 1	Multiple_Complex
KCNG3	TC0200012374.hg.1	4,96	6,87	-3,76	0,0014	0,0123	KCNG3	potassium channel, voltage gated modifier subfamily G, member 3	Coding
ITGA5	TC1200010839.hg.1	8,38	10,29	-3,76	0,0500	0,1621	ITGA5	integrin alpha 5	Multiple_Complex
NAALAD2	TC1100008736.hg.1	6,16	8,08	-3,78	0,0001	0,0020	NAALAD2	N-acetylated alpha-linked acidic dipeptidase 2	Multiple_Complex
ZNF638	TC0200007999.hg.1	6,94	8,86	-3,79	0,0003	0,0043	ZNF638	Transcript Identified by AceView, Entrez Gene ID(s) 27332	Coding
SLC6A6	TC0300006677.hg.1	11,84	13,76	-3,79	3,71E-05	0,0010	SLC6A6	solute carrier family 6 (neurotransmitter transporter), member 6	Multiple_Complex
MGAT4C	TC1200011438.hg.1	4,53	6,46	-3,82	0,0031	0,0219	MGAT4C	MGAT4 family, member C	Multiple_Complex
HBP1	TC0700008747.hg.1	9,41	11,34	-3,83	4,24E-07	5,75E-05	HBP1	HMG-box transcription factor 1	Multiple_Complex
BNIP3L	TC0800007080.hg.1	10,82	12,77	-3,85	4,74E-06	0,0003	BNIP3L	BCL2/adenovirus E1B 19kDa interacting protein 3-like	Multiple_Complex
PPFIBP2	TC1100006760.hg.1	6,18	8,13	-3,85	0,0021	0,0167	PPFIBP2	PTPRF interacting protein, binding protein 2 (liprin beta 2)	Multiple_Complex
BRWD1	TC2100008165.hg.1	9,35	11,29	-3,85	7,89E-07	8,72E-05	BRWD1	bromodomain and WD repeat domain containing 1	Multiple_Complex
MECOM	TC0300013068.hg.1	6	7,94	-3,85	1,03E-05	0,0004	MECOM	MDS1 and EVI1 complex locus	Multiple_Complex
CCDC136	TC0700009065.hg.1	5,8	7,75	-3,86	0,0002	0,0031	CCDC136	coiled-coil domain containing 136	Multiple_Complex
LRP6	TSUnmapped00000267.hg.1	10,08	12,04	-3,87	5,24E-08	1,32E-05	LRP6	LDL receptor related protein 6	Coding
LRP6	TSUnmapped00000284.hg.1	8,1	10,06	-3,89	4,02E-07	5,53E-05	LRP6	LDL receptor related protein 6	Coding
SLC9A7	TC0X00009541.hg.1	6,21	8,18	-3,92	9,62E-05	0,0020	SLC9A7	solute carrier family 9, subfamily A (NHE7, cation proton antiporter 7), member 7	Multiple_Complex
CACNA1A	TC1900011894.hg.1	5,56	7,53	-3,92	3,08E-07	4,76E-05	CACNA1A	calcium channel, voltage-dependent, P/Q type, alpha 1A subunit	Multiple_Complex
USP53	TC0400008557.hg.1	8,51	10,49	-3,93	8,72E-06	0,0004	USP53	ubiquitin specific peptidase 53	Multiple_Complex
GPM6B	TC0X00009101.hg.1	11,15	13,13	-3,94	0,0001	0,0026	GPM6B	glycoprotein M6B	Multiple_Complex
CFC1B; CFC1	TC0200009305.hg.1	7,02	9	-3,95	0,0020	0,0161	CFC1B; CFC1	cripto, FRL-1, cryptic family 1B; cripto, FRL-1, cryptic family 1	Coding
USP32	TC1700011313.hg.1	7,83	9,84	-4,01	0,0013	0,0113	USP32	ubiquitin specific peptidase 32	Multiple_Complex
FEZF1	TC0700012443.hg.1	5,61	7,62	-4,02	0,0059	0,0348	FEZF1	FEZ family zinc finger 1	Coding
RNF19A	TC0800011249.hg.1	6,37	8,38	-4,03	0,0034	0,0236	RNF19A	ring finger protein 19A, RBR E3 ubiquitin protein ligase	Multiple_Complex
ARHGAP28	TC1800006571.hg.1	6,51	8,52	-4,03	0,0022	0,0173	ARHGAP28	Rho GTPase activating protein 28	Multiple_Complex
GABRA5	TC1500006643.hg.1	6,62	8,63	-4,04	2,94E-06	0,0002	GABRA5	gamma-aminobutyric acid (GABA) A receptor, alpha 5	Multiple_Complex
TMEM200B	TC0100013495.hg.1	6,2	8,23	-4,06	1,04E-05	0,0004	TMEM200B	transmembrane protein 200B	Coding
PVRL3	TC0300008316.hg.1	8,62	10,64	-4,07	1,67E-05	0,0006	PVRL3	poliovirus receptor-related 3	Multiple_Complex
ETV1	TC0700010321.hg.1	8,84	10,87	-4,09	1,51E-05	0,0006	ETV1	ets variant 1	Multiple_Complex
FGD4	TC1200012617.hg.1	8,77	10,8	-4,09	1,97E-06	0,0002	FGD4	FYVE, RhoGEF and PH domain containing 4	Multiple_Complex
NBPF19	TC0100018285.hg.1	7,91	9,94	-4,1	3,76E-05	0,0011	NBPF19	neuroblastoma breakpoint family, member 19	Coding
GUCY1B3	TC0400009088.hg.1	5,36	7,4	-4,1	2,87E-05	0,0009	GUCY1B3	guanylate cyclase 1, soluble, beta 3	Multiple_Complex
SLC22A3	TC0600010078.hg.1	8,66	10,7	-4,1	6,17E-05	0,0015	SLC22A3	solute carrier family 22 (organic cation transporter), member 3	Multiple_Complex
ADAMTS12	TC0500010453.hg.1	5,44	7,48	-4,11	9,79E-07	9,66E-05	ADAMTS12	ADAM metallopeptidase with thrombospondin type 1 motif 12	Multiple_Complex
TMEM178A	TC0200016433.hg.1	5,68	7,72	-4,12	0,0003	0,0044	TMEM178A	transmembrane protein 178A	Multiple_Complex
ETS2	TC2100007140.hg.1	8,99	11,04	-4,14	1,09E-08	4,24E-06	ETS2	v-ets avian erythroblastosis virus E26 oncogene homolog 2	Multiple_Complex
BBX	TC0300008271.hg.1	10,64	12,7	-4,15	2,81E-07	4,60E-05	BBX	bobby sox homolog (Drosophila)	Multiple_Complex
TRPC4	TC1300008645.hg.1	4,44	6,51	-4,18	4,36E-06	0,0003	TRPC4	transient receptor potential cation channel, subfamily C, member 4	Multiple_Complex
SFRP2	TC0400012173.hg.1	11,79	13,85	-4,18	1,40E-05	0,0006	SFRP2	secreted frizzled-related protein 2	Coding
ACVR1	TC0200014697.hg.1	6,61	8,67	-4,18	2,30E-07	4,13E-05	ACVR1	activin A receptor type I	Multiple_Complex
NECAB1	TC0800008194.hg.1	4,17	6,25	-4,21	0,0019	0,0155	NECAB1	N-terminal EF-hand calcium binding protein 1	Multiple_Complex
PHACTR2	TC0600014188.hg.1	9,97	12,04	-4,22	5,94E-07	7,17E-05	PHACTR2	phosphatase and actin regulator 2	Multiple_Complex
TMEM63A	TC0100017500.hg.1	7,1	9,18	-4,22	4,91E-06	0,0003	TMEM63A	transmembrane protein 63A	Multiple_Complex
RAPGEF5	TC0700010437.hg.1	6,27	8,35	-4,23	2,59E-05	0,0008	RAPGEF5	Rap guanine nucleotide exchange factor 5	Multiple_Complex
OTX2	TC1400009282.hg.1	10,99	13,07	-4,23	0,0002	0,0030	OTX2	orthodenticle homeobox 2	Multiple_Complex
STOM	TC0900011404.hg.1	8,41	10,5	-4,24	4,93E-06	0,0003	STOM	stomatin	Multiple_Complex
PCDH11X	TC0X00010266.hg.1	9,31	11,4	-4,27	6,07E-06	0,0003	PCDH11X	Salzman2013 ANTISENSE, coding, INTERNAL, intronic best transcript NM_032968	NonCoding
MYLIP; MIR4639	TC0600007060.hg.1	7,69	9,79	-4,27	1,32E-05	0,0005	MYLIP; MIR4639	myosin regulatory light chain interacting protein; microRNA 4639	Multiple_Complex
AIG1	TC0600009683.hg.1	9,04	11,14	-4,28	2,22E-06	0,0002	AIG1	androgen-induced 1	Multiple_Complex
TRIML2	TC0400012696.hg.1	6,64	8,74	-4,29	5,59E-05	0,0014	TRIML2	tripartite motif family like 2	Multiple_Complex
PTPRJ	TC1100007507.hg.1	6,54	8,65	-4,3	1,17E-07	2,52E-05	PTPRJ	protein tyrosine phosphatase, receptor type, J	Multiple_Complex
ACPP	TC0300008839.hg.1	3,34	5,44	-4,3	0,0443	0,1488	ACPP	acid phosphatase, prostate	Multiple_Complex
PODXL	TC0700012636.hg.1	13,34	15,44	-4,3	1,46E-05	0,0006	PODXL	podocalyxin-like	Multiple_Complex
TRPA1	TC0800010784.hg.1	5,4	7,51	-4,31	0,0004	0,0049	TRPA1	transient receptor potential cation channel, subfamily A, member 1	Multiple_Complex
ANK3	TC1000010727.hg.1	10,11	12,22	-4,32	0,0002	0,0031	ANK3	ankyrin 3, node of Ranvier (ankyrin G)	Multiple_Complex
SPATS2L	TC0200010416.hg.1	7,19	9,31	-4,35	2,33E-07	4,13E-05	SPATS2L	Transcript Identified by AceView, Entrez Gene ID(s) 26010	Unassigned
PRKAR2B	TC0700008745.hg.1	7,54	9,67	-4,36	0,0024	0,0179	PRKAR2B	protein kinase, cAMP-dependent, regulatory, type II, beta	Multiple_Complex
VASH2	TC0100011552.hg.1	9,93	12,06	-4,38	2,09E-05	0,0007	VASH2	vasohibin 2	Multiple_Complex
PDPN	TC0100006931.hg.1	10,51	12,64	-4,38	0,0005	0,0055	PDPN	podoplanin	Multiple_Complex
SLC2A13	TC1200010415.hg.1	7,01	9,14	-4,38	2,71E-05	0,0009	SLC2A13	solute carrier family 2 (facilitated glucose transporter), member 13	Multiple_Complex
GPX3	TC0500009108.hg.1	9,49	11,63	-4,4	0,0001	0,0026	GPX3	glutathione peroxidase 3	Multiple_Complex
GPC4	TC0X00010849.hg.1	12,13	14,28	-4,45	8,01E-07	8,82E-05	GPC4	glypican 4	Multiple_Complex
PRKCA	TC1700008661.hg.1	4,93	7,1	-4,48	0,0001	0,0021	PRKCA	protein kinase C, alpha	Multiple_Complex
ACKR3	TC0200011219.hg.1	6,71	8,88	-4,5	0,0332	0,1211	ACKR3	atypical chemokine receptor 3	Multiple_Complex
DIAPH2	TC0X00007889.hg.1	7,32	9,49	-4,5	3,19E-08	9,26E-06	DIAPH2	diaphanous-related formin 2	Multiple_Complex
APOE	TC1900011758.hg.1	12,79	14,96	-4,51	1,83E-05	0,0007	APOE	apolipoprotein E	Multiple_Complex
FEZ1	TC1100012708.hg.1	4,83	7,01	-4,52	1,56E-06	0,0001	FEZ1	fasciculation and elongation protein zeta 1	Multiple_Complex
VWDE	TC0700010286.hg.1	8,52	10,7	-4,53	1,32E-05	0,0005	VWDE	von Willebrand factor D and EGF domains	Multiple_Complex
CDK14	TC0700013397.hg.1	9,01	11,19	-4,54	2,19E-06	0,0002	CDK14	cyclin-dependent kinase 14	Multiple_Complex
SAMD3	TC0600013160.hg.1	4,45	6,63	-4,55	0,0001	0,0021	SAMD3	sterile alpha motif domain containing 3	Multiple_Complex
SMAD6	TC1500007619.hg.1	7,47	9,65	-4,55	0,0002	0,0035	SMAD6	SMAD family member 6	Multiple_Complex
S100Z	TC0500007836.hg.1	6,22	8,41	-4,57	1,03E-05	0,0004	S100Z	S100 calcium binding protein Z	Coding
TMEM167A	TC0500011334.hg.1	7,1	9,29	-4,57	4,73E-06	0,0003	TMEM167A	Transcript Identified by AceView, Entrez Gene ID(s) 153339	Unassigned
NPY1R	TC0400012305.hg.1	4,94	7,14	-4,58	0,0008	0,0080	NPY1R	neuropeptide Y receptor Y1	Coding
GPR160	TC0300009459.hg.1	8,27	10,47	-4,59	0,0021	0,0166	GPR160	G protein-coupled receptor 160	Multiple_Complex
CCL2	TC1700007557.hg.1	5,78	7,99	-4,63	0,0004	0,0050	CCL2	chemokine (C-C motif) ligand 2	Multiple_Complex
MUC3A	TC0700008574.hg.1	8,11	10,32	-4,63	4,12E-09	2,39E-06	MUC3A	mucin 3A, cell surface associated	Multiple_Complex
KCNT2	TC0100016822.hg.1	8,25	10,47	-4,66	3,06E-06	0,0002	KCNT2	potassium channel, sodium activated subfamily T, member 2	Multiple_Complex
COL5A2	TC0200015204.hg.1	7,3	9,52	-4,67	7,29E-08	1,74E-05	COL5A2	collagen, type V, alpha 2	Multiple_Complex
LRIG1	TSUnmapped00000585.hg.1	8,2	10,43	-4,69	9,59E-08	2,19E-05	LRIG1		NonCoding
ZNF770	TC1500009005.hg.1	9,98	12,22	-4,7	1,27E-05	0,0005	ZNF770	zinc finger protein 770	Multiple_Complex
LMO3	TC1200010050.hg.1	7,47	9,71	-4,73	0,0042	0,0270	LMO3	LIM domain only 3 (rhombotin-like 2)	Multiple_Complex
PDGFA	TC0700009977.hg.1	8,97	11,21	-4,73	1,95E-05	0,0007	PDGFA	platelet-derived growth factor alpha polypeptide	Multiple_Complex
RYR2	TC0100012113.hg.1	4,36	6,61	-4,76	2,87E-06	0,0002	RYR2	ryanodine receptor 2 (cardiac)	Multiple_Complex
APOC1	TC1900011759.hg.1	8,28	10,54	-4,77	0,0139	0,0651	APOC1	apolipoprotein C-I	Multiple_Complex
LRRN1	TC0300006465.hg.1	11,62	13,87	-4,78	9,20E-07	9,40E-05	LRRN1	leucine rich repeat neuronal 1	Multiple_Complex
LRIG1	TSUnmapped00000678.hg.1	5,63	7,9	-4,81	4,74E-06	0,0003	LRIG1		NonCoding
LRIG1	TC0300011423.hg.1	9,15	11,42	-4,84	2,37E-06	0,0002	LRIG1	leucine-rich repeats and immunoglobulin-like domains 1	Multiple_Complex
TENM3	TC0400009431.hg.1	10,69	12,99	-4,9	9,16E-07	9,40E-05	TENM3	teneurin transmembrane protein 3	Multiple_Complex
PLOD2	TC0300012718.hg.1	12,02	14,32	-4,93	2,51E-09	1,74E-06	PLOD2	procollagen-lysine, 2-oxoglutarate 5-dioxygenase 2	Multiple_Complex
SEPP1	TC0500010615.hg.1	6,37	8,68	-4,97	1,89E-05	0,0007	SEPP1	selenoprotein P, plasma, 1	Multiple_Complex
C1orf21	TC0100010887.hg.1	8,46	10,77	-4,97	7,04E-06	0,0003	C1orf21	chromosome 1 open reading frame 21	Multiple_Complex
WBSCR17	TC0700007925.hg.1	9,02	11,35	-5,01	6,17E-07	7,28E-05	WBSCR17	Williams-Beuren syndrome chromosome region 17	Multiple_Complex
ROR1	TC0100008594.hg.1	12,04	14,37	-5,02	4,61E-07	6,06E-05	ROR1	receptor tyrosine kinase-like orphan receptor 1	Multiple_Complex
ATP1B2	TC1700006763.hg.1	4,65	6,99	-5,05	5,46E-05	0,0014	ATP1B2	ATPase, Na+/K+ transporting, beta 2 polypeptide	Multiple_Complex
CFC1	TC0200014276.hg.1	6,77	9,12	-5,08	0,0035	0,0237	CFC1	cripto, FRL-1, cryptic family 1	Coding
STEAP1B	TC0700010443.hg.1	7,5	9,84	-5,09	4,06E-06	0,0002	STEAP1B	STEAP family member 1B	Multiple_Complex
PTAR1	TC0900010352.hg.1	9,92	12,27	-5,09	1,24E-05	0,0005	PTAR1	protein prenyltransferase alpha subunit repeat containing 1	Multiple_Complex
CEACAM1	TC1900010807.hg.1	6,1	8,47	-5,17	2,15E-06	0,0002	CEACAM1	carcinoembryonic antigen-related cell adhesion molecule 1 (biliary glycoprotein)	Multiple_Complex
GALNT3	TC0200014809.hg.1	8,71	11,08	-5,17	4,53E-05	0,0012	GALNT3	polypeptide N-acetylgalactosaminyltransferase 3	Multiple_Complex
GABRQ	TC0X00008747.hg.1	5,7	8,07	-5,18	4,97E-05	0,0013	GABRQ	gamma-aminobutyric acid (GABA) A receptor, theta	Coding
TSPAN7	TC0X00011279.hg.1	6,82	9,2	-5,18	3,22E-05	0,0010	TSPAN7	tetraspanin 7	Multiple_Complex
LRIG1	TSUnmapped00000527.hg.1	6,42	8,8	-5,21	2,79E-07	4,60E-05	LRIG1		Coding
LGR4	TC1100010400.hg.1	9,45	11,83	-5,22	3,30E-05	0,0010	LGR4	leucine-rich repeat containing G protein-coupled receptor 4	Multiple_Complex
CALB1	TC0800011064.hg.1	9,57	11,96	-5,24	4,75E-06	0,0003	CALB1	calbindin 1	Multiple_Complex
BMPR1A	TC1000008315.hg.1	12,79	15,19	-5,25	6,72E-09	3,34E-06	BMPR1A	bone morphogenetic protein receptor type IA	Multiple_Complex
PRLR	TC0500010480.hg.1	5,65	8,04	-5,27	2,32E-09	1,66E-06	PRLR	prolactin receptor	Multiple_Complex
MXI1	TC1000008881.hg.1	6,46	8,87	-5,3	1,22E-05	0,0005	MXI1	MAX interactor 1, dimerization protein	Multiple_Complex
EDIL3	TC0500011352.hg.1	10,29	12,71	-5,34	4,53E-06	0,0003	EDIL3	EGF-like repeats and discoidin I-like domains 3	Multiple_Complex
RIMS2	TC0800008487.hg.1	7,66	10,08	-5,35	2,79E-05	0,0009	RIMS2	regulating synaptic membrane exocytosis 2	Multiple_Complex
GABRE; MIR224; MIR452	TC0X00011121.hg.1	5,15	7,57	-5,35	8,77E-10	1,04E-06	GABRE; MIR224; MIR452	gamma-aminobutyric acid (GABA) A receptor, epsilon; microRNA 224; microRNA 452	Multiple_Complex
LARP7	TC0400008444.hg.1	4,14	6,56	-5,36	2,12E-08	6,69E-06	LARP7	Zhang2013 ALT_DONOR, coding, INTERNAL, intronic, OVERLAPTX, OVEXON best transcript NM_016648	NonCoding
ENPP5	TC0600011943.hg.1	7,13	9,56	-5,38	5,66E-07	7,08E-05	ENPP5	ectonucleotide pyrophosphatase/phosphodiesterase 5 (putative)	Multiple_Complex
SAMHD1	TC2000009023.hg.1	7,75	10,18	-5,38	0,0002	0,0032	SAMHD1	SAM domain and HD domain 1	Multiple_Complex
JADE1	TC0400008680.hg.1	7,02	9,46	-5,39	2,83E-07	4,61E-05	JADE1	jade family PHD finger 1	Multiple_Complex
PLPP1; RNF138P1	TC0500010766.hg.1	10,01	12,45	-5,41	7,70E-05	0,0017	PLPP1; RNF138P1	phospholipid phosphatase 1; ring finger protein 138, E3 ubiquitin protein ligase pseudogene 1	Multiple_Complex
SRY	TC0Y00006909.hg.1	5,19	7,63	-5,43	2,10E-08	6,69E-06	SRY	sex determining region Y	Coding
NR3C1	TC0500012340.hg.1	6,16	8,6	-5,45	3,32E-06	0,0002	NR3C1	nuclear receptor subfamily 3, group C, member 1 (glucocorticoid receptor)	Multiple_Complex
SORL1	TC1100009309.hg.1	7,57	10,02	-5,45	2,51E-06	0,0002	SORL1	sortilin-related receptor, L(DLR class) A repeats containing	Multiple_Complex
GPC3	TC0X00010851.hg.1	8,38	10,84	-5,49	4,16E-05	0,0011	GPC3	glypican 3	Multiple_Complex
B4GALT4	TC0300012112.hg.1	7,67	10,14	-5,52	3,83E-07	5,37E-05	B4GALT4	UDP-Gal:betaGlcNAc beta 1,4- galactosyltransferase, polypeptide 4	Multiple_Complex
MIR4728; ERBB2	TC1700012249.hg.1	7,49	9,96	-5,56	4,08E-09	2,39E-06	MIR4728; ERBB2	microRNA 4728; erb-b2 receptor tyrosine kinase 2	Multiple_Complex
MYSM1	TC0100014344.hg.1	12,32	14,8	-5,57	2,44E-06	0,0002	MYSM1	Myb-like, SWIRM and MPN domains 1	Multiple_Complex
HAS2	TC0800011646.hg.1	12,28	14,77	-5,58	0,0060	0,0354	HAS2	hyaluronan synthase 2	Multiple_Complex
ITPR2	TC1200010185.hg.1	9,71	12,2	-5,63	1,09E-06	0,0001	ITPR2	inositol 1,4,5-trisphosphate receptor, type 2	Multiple_Complex
PPARGC1A	TC0400010242.hg.1	6,64	9,14	-5,66	1,19E-07	2,52E-05	PPARGC1A	peroxisome proliferator-activated receptor gamma, coactivator 1 alpha	Multiple_Complex
C9orf135	TC0900007517.hg.1	5,98	8,48	-5,66	1,31E-06	0,0001	C9orf135	chromosome 9 open reading frame 135	Multiple_Complex
PIM2	TC0X00009637.hg.1	9,46	11,97	-5,7	6,79E-06	0,0003	PIM2	Pim-2 proto-oncogene, serine/threonine kinase	Multiple_Complex
FZD7	TC0200010473.hg.1	8,95	11,47	-5,77	7,35E-07	8,27E-05	FZD7	frizzled class receptor 7	Coding
KDR	TC0400010733.hg.1	9,92	12,45	-5,78	9,21E-06	0,0004	KDR	kinase insert domain receptor	Multiple_Complex
TFAP2C	TC2000007830.hg.1	7,9	10,45	-5,86	1,23E-06	0,0001	TFAP2C	transcription factor AP-2 gamma (activating enhancer binding protein 2 gamma)	Coding
NCAM1	TC1100009068.hg.1	7,58	10,14	-5,89	0,0010	0,0099	NCAM1	neural cell adhesion molecule 1	Multiple_Complex
TIMP4	TC0300010282.hg.1	6,33	8,89	-5,89	1,77E-06	0,0001	TIMP4	TIMP metallopeptidase inhibitor 4	Multiple_Complex
ZNF483	TC0900008425.hg.1	8,71	11,3	-6,05	2,52E-05	0,0008	ZNF483	zinc finger protein 483	Multiple_Complex
PTPRZ1	TC0700008938.hg.1	8,7	11,3	-6,06	8,93E-06	0,0004	PTPRZ1	protein tyrosine phosphatase, receptor-type, Z polypeptide 1	Multiple_Complex
LTBP1	TC0200007200.hg.1	9,65	12,25	-6,07	1,93E-09	1,56E-06	LTBP1	latent transforming growth factor beta binding protein 1	Multiple_Complex
GPM6A	TC0400012473.hg.1	3,73	6,35	-6,14	3,19E-08	9,26E-06	GPM6A	glycoprotein M6A	Multiple_Complex
PCDH11X	TC0X00007834.hg.1	8,65	11,28	-6,2	7,64E-06	0,0004	PCDH11X	protocadherin 11 X-linked	Multiple_Complex
LECT1	TC1300009023.hg.1	7,32	9,98	-6,32	0,0012	0,0112	LECT1	leukocyte cell derived chemotaxin 1	Coding
SEMA6D	TC1500007143.hg.1	6,05	8,73	-6,41	4,09E-06	0,0002	SEMA6D	sema domain, transmembrane domain (TM), and cytoplasmic domain, (semaphorin) 6D	Multiple_Complex
CTSV	TC0900010933.hg.1	10,38	13,06	-6,41	3,27E-05	0,0010	CTSV	cathepsin V	Multiple_Complex
KDM4C	TC0900006597.hg.1	7,27	9,97	-6,47	4,19E-08	1,09E-05	KDM4C	lysine (K)-specific demethylase 4C	Multiple_Complex
FAT4	TC0400008641.hg.1	7,76	10,48	-6,57	4,69E-05	0,0012	FAT4	FAT atypical cadherin 4	Multiple_Complex
FGFR2	TC1000012050.hg.1	9	11,72	-6,61	2,83E-06	0,0002	FGFR2	fibroblast growth factor receptor 2	Multiple_Complex
DPPA3	TC1200006686.hg.1	5,37	8,12	-6,74	3,29E-05	0,0010	DPPA3	developmental pluripotency associated 3	Coding
FOXO1	TC1300008691.hg.1	4,55	7,31	-6,77	3,87E-05	0,0011	FOXO1	Memczak2013 ALT_ACCEPTOR, ALT_DONOR, coding, INTERNAL, intronic best transcript NM_002015	NonCoding
VAT1L	TC1600008498.hg.1	7,25	10,03	-6,84	3,20E-06	0,0002	VAT1L	vesicle amine transport 1-like	Multiple_Complex
METTL7A	TC1200007626.hg.1	6,02	8,8	-6,85	0,0002	0,0032	METTL7A	methyltransferase like 7A	Coding
PCDH11Y	TC0Y00006503.hg.1	7,27	10,05	-6,86	4,53E-06	0,0003	PCDH11Y	protocadherin 11 Y-linked	Multiple_Complex
CYP2S1	TC1900008141.hg.1	12,36	15,15	-6,95	8,10E-09	3,49E-06	CYP2S1	cytochrome P450, family 2, subfamily S, polypeptide 1	Multiple_Complex
SEMA3E	TC0700011658.hg.1	5,51	8,33	-7,04	5,69E-05	0,0014	SEMA3E	sema domain, immunoglobulin domain (Ig), short basic domain, secreted, (semaphorin) 3E	Coding
NTN4	TC1200011591.hg.1	6,12	8,98	-7,28	6,32E-06	0,0003	NTN4	netrin 4	Multiple_Complex
TFPI	TC0200015194.hg.1	7,23	10,1	-7,3	1,91E-06	0,0001	TFPI	tissue factor pathway inhibitor (lipoprotein-associated coagulation inhibitor)	Multiple_Complex
FZD4	TC1100011867.hg.1	7,38	10,26	-7,36	2,01E-06	0,0002	FZD4	frizzled class receptor 4	Coding
JARID2	TC0600007038.hg.1	10,51	13,39	-7,38	2,72E-07	4,59E-05	JARID2	jumonji, AT rich interactive domain 2	Multiple_Complex
SEMA5A	TC0500010043.hg.1	10,05	12,95	-7,45	5,37E-06	0,0003	SEMA5A	sema domain, seven thrombospondin repeats (type 1 and type 1-like), transmembrane domain (TM) and short cytoplasmic domain, (semaphorin) 5A	Multiple_Complex
GRID2	TC0400008160.hg.1	10,11	13,01	-7,46	4,15E-08	1,09E-05	GRID2	glutamate receptor, ionotropic, delta 2	Multiple_Complex
ZNF608	TC0500011896.hg.1	8,31	11,23	-7,53	3,83E-08	1,07E-05	ZNF608	zinc finger protein 608	Multiple_Complex
TNMD	TC0X00007918.hg.1	4,87	7,8	-7,61	9,55E-07	9,62E-05	TNMD	tenomodulin	Multiple_Complex
UNC5B	TC1000007950.hg.1	5,71	8,63	-7,61	3,27E-08	9,34E-06	UNC5B	unc-5 netrin receptor B	Multiple_Complex
SPRY1	TC0400008628.hg.1	10,05	13	-7,72	4,13E-07	5,64E-05	SPRY1	sprouty RTK signaling antagonist 1	Multiple_Complex
MANEA	TC0600008863.hg.1	10,75	13,73	-7,85	4,47E-09	2,51E-06	MANEA	mannosidase, endo-alpha	Multiple_Complex
TERF1	TC0800007949.hg.1	13,17	16,15	-7,93	5,00E-07	6,46E-05	TERF1	telomeric repeat binding factor (NIMA-interacting) 1	Multiple_Complex
CYP2B6	TC1900008134.hg.1	3,6	6,59	-7,98	5,19E-05	0,0013	CYP2B6	cytochrome P450, family 2, subfamily B, polypeptide 6	Multiple_Complex
PCDH1	TC0500012294.hg.1	7,21	10,22	-8,02	3,40E-08	9,58E-06	PCDH1	protocadherin 1	Multiple_Complex
VLDLR	TC0900006481.hg.1	6,52	9,55	-8,15	4,19E-06	0,0003	VLDLR	very low density lipoprotein receptor	Multiple_Complex
SLC1A3	TC0500007154.hg.1	10,05	13,1	-8,26	5,79E-06	0,0003	SLC1A3	solute carrier family 1 (glial high affinity glutamate transporter), member 3	Multiple_Complex
B3GALT1	TC0200009889.hg.1	6,32	9,37	-8,3	1,36E-06	0,0001	B3GALT1	UDP-Gal:betaGlcNAc beta 1,3-galactosyltransferase 1	Coding
CA14	TC0100009897.hg.1	6,26	9,33	-8,38	3,52E-07	5,08E-05	CA14	carbonic anhydrase XIV	Multiple_Complex
ATP8A1	TC0400010558.hg.1	3,69	6,76	-8,41	5,48E-07	6,96E-05	ATP8A1	ATPase, aminophospholipid transporter (APLT), class I, type 8A, member 1	Multiple_Complex
PTH1R	TC0300007273.hg.1	4,62	7,7	-8,51	2,92E-07	4,64E-05	PTH1R	parathyroid hormone 1 receptor	Multiple_Complex
BMPER	TC0700007149.hg.1	6,87	9,98	-8,67	0,0006	0,0071	BMPER	BMP binding endothelial regulator	Multiple_Complex
SLC9A9	TC0300012686.hg.1	5,85	8,97	-8,69	5,95E-07	7,17E-05	SLC9A9	solute carrier family 9, subfamily A (NHE9, cation proton antiporter 9), member 9	Multiple_Complex
PORCN	TC0X00007190.hg.1	7,61	10,73	-8,71	0,0024	0,0179	PORCN	porcupine homolog (Drosophila)	Multiple_Complex
SEMA3A	TC0700013578.hg.1	9,25	12,4	-8,9	1,29E-07	2,66E-05	SEMA3A	sema domain, immunoglobulin domain (Ig), short basic domain, secreted, (semaphorin) 3A	Multiple_Complex
SLC7A3	TC0X00009972.hg.1	8,62	11,8	-9,07	1,77E-08	5,85E-06	SLC7A3	solute carrier family 7 (cationic amino acid transporter, y+ system), member 3	Multiple_Complex
PPP2R2B	TC0500013384.hg.1	5,61	8,8	-9,12	5,68E-07	7,08E-05	PPP2R2B	protein phosphatase 2, regulatory subunit B, beta	Multiple_Complex
ANOS1	TC0X00009025.hg.1	10,34	13,54	-9,17	1,96E-09	1,56E-06	ANOS1	anosmin 1	Multiple_Complex
LAMA1	TC1800007986.hg.1	8,58	11,78	-9,18	9,36E-07	9,52E-05	LAMA1	laminin, alpha 1	Multiple_Complex
CHST9	TC1800008349.hg.1	5,73	8,93	-9,2	3,01E-07	4,71E-05	CHST9	carbohydrate (N-acetylgalactosamine 4-0) sulfotransferase 9	Multiple_Complex
CR1L	TC0100011417.hg.1	7,02	10,22	-9,22	3,08E-07	4,76E-05	CR1L	complement component (3b/4b) receptor 1-like	Multiple_Complex
ADM	TC1100006831.hg.1	7,96	11,17	-9,23	1,68E-05	0,0006	ADM	adrenomedullin	Coding
BNC2	TC0900009606.hg.1	6,67	9,95	-9,7	4,46E-06	0,0003	BNC2	basonuclin 2	Multiple_Complex
NANOG	TC1200006688.hg.1	11,3	14,59	-9,79	1,70E-06	0,0001	NANOG	Nanog homeobox	Multiple_Complex
RABGAP1L	TC0100010672.hg.1	7,87	11,19	-9,95	3,83E-07	5,37E-05	RABGAP1L	RAB GTPase activating protein 1-like	Multiple_Complex
LRIG3	TC1200011002.hg.1	9,39	12,72	-10,05	8,21E-07	8,89E-05	LRIG3	leucine-rich repeats and immunoglobulin-like domains 3	Multiple_Complex
EXPH5	TC1100012230.hg.1	6,98	10,35	-10,34	9,55E-09	4,02E-06	EXPH5	exophilin 5	Multiple_Complex
TMEM150C	TC0400011175.hg.1	6,64	10,01	-10,37	1,01E-05	0,0004	TMEM150C	transmembrane protein 150C	Multiple_Complex
USP44	TC1200011588.hg.1	8,05	11,46	-10,62	3,00E-06	0,0002	USP44	ubiquitin specific peptidase 44	Multiple_Complex
TCF7L1	TC0200008236.hg.1	6,45	9,87	-10,73	1,84E-09	1,56E-06	TCF7L1	transcription factor 7-like 1 (T-cell specific, HMG-box)	Multiple_Complex
TMEM27	TC0X00009129.hg.1	4,1	7,59	-11,23	0,0189	0,0810	TMEM27	transmembrane protein 27	Coding
ONECUT1	TC1500009466.hg.1	7,68	11,18	-11,28	0,0001	0,0022	ONECUT1	one cut homeobox 1	Multiple_Complex
IFIT1	TC1000008400.hg.1	5,04	8,58	-11,66	0,0239	0,0958	IFIT1	interferon-induced protein with tetratricopeptide repeats 1	Coding
KEL	TC0700012870.hg.1	6,69	10,28	-12,04	0,0004	0,0048	KEL	Kell blood group, metallo-endopeptidase	Multiple_Complex
APELA	TC0400009198.hg.1	6,96	10,63	-12,73	0,0028	0,0201	APELA	apelin receptor early endogenous ligand	Multiple_Complex
AASS	TC0700012439.hg.1	10,01	13,7	-12,85	2,25E-05	0,0008	AASS	aminoadipate-semialdehyde synthase	Multiple_Complex
FRZB	TC0200015136.hg.1	7,49	11,25	-13,52	7,06E-07	8,02E-05	FRZB	frizzled-related protein	Coding
CER1	TC0900009580.hg.1	12,72	16,48	-13,52	7,01E-05	0,0016	CER1	cerberus 1, DAN family BMP antagonist	Coding
FLT1	TC1300008463.hg.1	10,1	13,88	-13,72	1,87E-07	3,61E-05	FLT1	fms-related tyrosine kinase 1	Multiple_Complex
CGNL1	TC1500007346.hg.1	5,8	9,61	-14,05	1,01E-08	4,10E-06	CGNL1	cingulin-like 1	Multiple_Complex
FN1	TC0200015650.hg.1	11,41	15,29	-14,7	0,0033	0,0231	FN1	fibronectin 1	Multiple_Complex
JAKMIP2-AS1	TC0500009023.hg.1	4,46	8,37	-15,02	0,0002	0,0028	JAKMIP2-AS1	JAKMIP2 antisense RNA 1	Multiple_Complex
GDF3	TC1200009791.hg.1	11,8	15,76	-15,58	1,34E-07	2,71E-05	GDF3	growth differentiation factor 3	Coding
KIT	TC0400007542.hg.1	7,65	11,68	-16,36	1,30E-07	2,66E-05	KIT	v-kit Hardy-Zuckerman 4 feline sarcoma viral oncogene homolog	Multiple_Complex
ADGRG2	TC0X00009199.hg.1	5,23	9,29	-16,72	1,91E-11	5,85E-08	ADGRG2	adhesion G protein-coupled receptor G2	Multiple_Complex
FZD5	TC0200015556.hg.1	6,01	10,1	-17,13	9,14E-07	9,40E-05	FZD5	frizzled class receptor 5	Coding
MAGI2	TC0700011603.hg.1	6,11	10,35	-18,9	3,56E-10	5,03E-07	MAGI2	membrane associated guanylate kinase, WW and PDZ domain containing 2	Multiple_Complex
SFRP1	TC0800010234.hg.1	4,59	9,11	-22,84	3,44E-07	5,01E-05	SFRP1	secreted frizzled-related protein 1	Multiple_Complex
SORBS2	TC0400012644.hg.1	4,04	8,74	-26,06	4,95E-05	0,0013	SORBS2	sorbin and SH3 domain containing 2	Multiple_Complex
CCKBR	TC1100006722.hg.1	6,6	11,48	-29,53	1,08E-07	2,41E-05	CCKBR	cholecystokinin B receptor	Multiple_Complex
TNC	TC0900011305.hg.1	5,78	10,68	-29,82	0,0018	0,0151	TNC	tenascin C	Multiple_Complex
MFAP4	TC1700010019.hg.1	6,3	11,62	-39,77	1,55E-06	0,0001	MFAP4	microfibrillar associated protein 4	Multiple_Complex
PRDM14	TC0800010746.hg.1	6,13	11,63	-45,2	4,71E-08	1,20E-05	PRDM14	PR domain containing 14	Multiple_Complex
SOX2	TC0300009632.hg.1	8,01	13,68	-50,85	3,75E-10	5,03E-07	SOX2	SRY box 2	Coding
GRPR	TC0X00006686.hg.1	5,85	11,62	-54,35	5,33E-08	1,33E-05	GRPR	gastrin-releasing peptide receptor	Coding
CYP26A1	TC1000008478.hg.1	6,63	12,64	-64,33	5,88E-07	7,17E-05	CYP26A1	cytochrome P450, family 26, subfamily A, polypeptide 1	Multiple_Complex
STC1	TC0800009891.hg.1	6,1	12,83	-106,26	2,14E-06	0,0002	STC1	stanniocalcin 1	Multiple_Complex

## Sheet: Day2vsNone
Gene Symbol	ID	Day2 Avg (log2)	Non Avg (log2)	Fold Change	P-val	FDR P-val	Gene Symbol	Description	Group
SNAI2	TC0800010382.hg.1	15,6	6,55	529,51	4,82E-12	1,54E-08	SNAI2	snail family zinc finger 2	Coding
HAND1	TC0500012553.hg.1	15,71	7,45	307,17	3,98E-11	4,51E-08	HAND1	heart and neural crest derivatives expressed 1	Multiple_Complex
LIX1	TC0500011528.hg.1	13,09	6,1	127,37	2,83E-10	1,69E-07	LIX1	limb and CNS expressed 1	Coding
NRP1	TC1000010273.hg.1	12,47	6,26	74,21	4,99E-10	2,37E-07	NRP1	neuropilin 1	Multiple_Complex
PRTG	TC1500009505.hg.1	15,41	9,28	69,85	1,21E-07	1,05E-05	PRTG	protogenin	Multiple_Complex
PCDH19	TC0X00010326.hg.1	10,14	4,19	62,03	1,32E-08	1,99E-06	PCDH19	protocadherin 19	Multiple_Complex
HOXB6	TC1700012433.hg.1	11,03	5,17	57,91	6,53E-12	1,56E-08	HOXB6	homeobox B6	Multiple_Complex
RGS4	TC0100010393.hg.1	11,59	5,86	53,2	4,02E-11	4,51E-08	RGS4	regulator of G-protein signaling 4	Multiple_Complex
MYOCD	TC1700006909.hg.1	11,58	6,03	46,76	1,08E-08	1,83E-06	MYOCD	myocardin	Multiple_Complex
UNC5C	TC0400011359.hg.1	10,88	5,34	46,5	5,41E-12	1,54E-08	UNC5C	unc-5 netrin receptor C	Multiple_Complex
CDH11	TC1600010561.hg.1	15,42	9,9	46,03	4,35E-12	1,54E-08	CDH11	cadherin 11, type 2, OB-cadherin (osteoblast)	Multiple_Complex
MEIS2	TC1500009036.hg.1	12,65	7,15	45,29	6,71E-10	2,77E-07	MEIS2	Meis homeobox 2	Multiple_Complex
LEF1	TC0400011548.hg.1	14,45	8,98	44,35	1,32E-12	1,42E-08	LEF1	lymphoid enhancer-binding factor 1	Multiple_Complex
APLNR	TC1100010883.hg.1	13,24	7,84	42,1	8,45E-07	4,46E-05	APLNR	apelin receptor	Multiple_Complex
ALPK2	TC1800008804.hg.1	12,12	6,78	40,44	4,10E-09	9,75E-07	ALPK2	alpha kinase 2	Multiple_Complex
DOK4	TC1600010452.hg.1	11,57	6,3	38,72	3,47E-12	1,54E-08	DOK4	docking protein 4	Multiple_Complex
ADAM12	TC1000012169.hg.1	11,04	5,81	37,54	1,40E-09	4,49E-07	ADAM12	ADAM metallopeptidase domain 12	Multiple_Complex
TMEM88	TC1700006773.hg.1	15,52	10,31	37,01	1,47E-09	4,58E-07	TMEM88	transmembrane protein 88	Coding
HOXB3; HOXB4; MIR10A	TC1700012432.hg.1	11,8	6,6	36,9	2,55E-09	7,38E-07	HOXB3; HOXB4; MIR10A	homeobox B3; homeobox B4; microRNA 10a	Multiple_Complex
NKD1	TC1600007819.hg.1	12,27	7,09	36,35	1,44E-10	1,14E-07	NKD1	naked cuticle homolog 1 (Drosophila)	Multiple_Complex
CCBE1	TC1800008827.hg.1	10,5	5,32	36,21	2,73E-08	3,43E-06	CCBE1	collagen and calcium binding EGF domains 1	Multiple_Complex
CFC1	TC0200014276.hg.1	14,23	9,12	34,65	4,87E-07	2,96E-05	CFC1	cripto, FRL-1, cryptic family 1	Coding
HS3ST3A1	TC1700009809.hg.1	12,87	7,81	33,41	3,54E-11	4,46E-08	HS3ST3A1	heparan sulfate (glucosamine) 3-O-sulfotransferase 3A1	Coding
WNT5A	TC0300011247.hg.1	13,36	8,36	32,08	5,73E-12	1,54E-08	WNT5A	wingless-type MMTV integration site family, member 5A	Multiple_Complex
HOXB-AS3	TC1700012279.hg.1	9,65	4,67	31,59	1,72E-09	5,28E-07	HOXB-AS3	HOXB cluster antisense RNA 3	Multiple_Complex
NCAM1	TC1100009068.hg.1	15,1	10,14	31,22	1,63E-08	2,28E-06	NCAM1	neural cell adhesion molecule 1	Multiple_Complex
GPR83	TC1100012000.hg.1	8,96	4,09	29,15	1,40E-08	2,08E-06	GPR83	G protein-coupled receptor 83	Multiple_Complex
ZEB2	TC0200014512.hg.1	10,34	5,47	29,15	3,22E-10	1,77E-07	ZEB2	zinc finger E-box binding homeobox 2	Multiple_Complex
HAPLN1	TC0500011347.hg.1	16,8	12	27,69	2,65E-10	1,62E-07	HAPLN1	hyaluronan and proteoglycan link protein 1	Multiple_Complex
CFC1B; CFC1	TC0200009305.hg.1	13,77	9	27,42	1,73E-07	1,37E-05	CFC1B; CFC1	cripto, FRL-1, cryptic family 1B; cripto, FRL-1, cryptic family 1	Coding
PSTPIP2	TC1800008580.hg.1	10,75	6,03	26,52	4,46E-09	9,96E-07	PSTPIP2	proline-serine-threonine phosphatase interacting protein 2	Multiple_Complex
KIAA1462	TC1000010192.hg.1	9,93	5,23	26,03	2,25E-11	3,45E-08	KIAA1462	KIAA1462	Multiple_Complex
IFI16	TC0100010244.hg.1	10,61	6,17	21,74	3,11E-09	8,24E-07	IFI16	interferon, gamma-inducible protein 16	Multiple_Complex
VIM	TC1000006891.hg.1	15,31	10,9	21,3	5,53E-08	5,82E-06	VIM	vimentin	Multiple_Complex
TTN	TC0200016752.hg.1	10,7	6,32	20,7	2,63E-06	0,0001	TTN	titin	Multiple_Complex
WLS	TC0100014531.hg.1	14,65	10,31	20,26	2,47E-05	0,0005	WLS	wntless Wnt ligand secretion mediator	Multiple_Complex
FAM89A; MIR1182	TC0100017716.hg.1	11,02	6,71	19,85	3,96E-08	4,57E-06	FAM89A; MIR1182	family with sequence similarity 89, member A; microRNA 1182	Multiple_Complex
PYGO1	TC1500009504.hg.1	10,26	5,95	19,74	7,84E-11	7,31E-08	PYGO1	pygopus family PHD finger 1	Multiple_Complex
ARRDC3	TC0500011448.hg.1	10,97	6,68	19,6	2,73E-09	7,65E-07	ARRDC3	arrestin domain containing 3	Multiple_Complex
WNT8A	TC0500008774.hg.1	11,18	6,96	18,63	5,54E-09	1,14E-06	WNT8A	wingless-type MMTV integration site family, member 8A	Multiple_Complex
MEIS1	TC0200007854.hg.1	9,1	4,88	18,6	6,07E-11	6,01E-08	MEIS1	Meis homeobox 1	Multiple_Complex
TBX6	TC1600009951.hg.1	10,15	5,95	18,38	5,82E-10	2,50E-07	TBX6	T-box 6	Multiple_Complex
HOXB2	TC1700012431.hg.1	11,32	7,13	18,29	2,30E-10	1,50E-07	HOXB2	homeobox B2	Multiple_Complex
RGS13	TC0100011014.hg.1	9,39	5,23	17,92	5,81E-06	0,0002	RGS13	regulator of G-protein signaling 13	Multiple_Complex
SNAI1	TC2000007670.hg.1	10,82	6,68	17,61	1,32E-08	1,99E-06	SNAI1	snail family zinc finger 1	Coding
CDX2	TC1300008449.hg.1	10,2	6,07	17,58	1,03E-09	3,59E-07	CDX2	caudal type homeobox 2	Multiple_Complex
RASGRP3	TC0200007205.hg.1	10,4	6,29	17,35	5,01E-09	1,06E-06	RASGRP3	RAS guanyl releasing protein 3 (calcium and DAG-regulated)	Multiple_Complex
MCOLN3	TC0100014769.hg.1	11,23	7,11	17,34	1,46E-08	2,13E-06	MCOLN3	mucolipin 3	Multiple_Complex
TBX3	TC1200012016.hg.1	14,37	10,28	17,03	1,37E-07	1,14E-05	TBX3	T-box 3	Multiple_Complex
AFF3	TC0200013616.hg.1	8,41	4,34	16,86	2,43E-08	3,17E-06	AFF3	AF4/FMR2 family, member 3	Multiple_Complex
MSX2	TC0500009544.hg.1	12,93	8,89	16,44	1,73E-05	0,0004	MSX2	msh homeobox 2	Coding
ANPEP	TC1500010407.hg.1	10,6	6,61	15,89	7,77E-09	1,51E-06	ANPEP	alanyl (membrane) aminopeptidase	Multiple_Complex
HEY1	TC0800010894.hg.1	8,98	5	15,71	4,40E-09	9,96E-07	HEY1	hes-related family bHLH transcription factor with YRPW motif 1	Multiple_Complex
MSX1	TC0400006656.hg.1	8,33	4,42	15,03	1,21E-08	1,91E-06	MSX1	msh homeobox 1	Multiple_Complex
ISL1	TC0500007349.hg.1	9,41	5,51	14,9	3,08E-09	8,24E-07	ISL1	ISL LIM homeobox 1	Multiple_Complex
BGN	TC0X00008785.hg.1	8,43	4,55	14,72	4,07E-08	4,67E-06	BGN	biglycan	Multiple_Complex
PAX2	TC1000008658.hg.1	9,29	5,44	14,44	7,45E-10	2,96E-07	PAX2	paired box 2	Multiple_Complex
RASL10B	TC1700007603.hg.1	11,04	7,19	14,44	6,46E-09	1,28E-06	RASL10B	RAS-like, family 10, member B	Multiple_Complex
CCDC141	TC0200016753.hg.1	9,57	5,73	14,29	6,49E-07	3,71E-05	CCDC141	coiled-coil domain containing 141	Multiple_Complex
RGL1	TC0100010874.hg.1	10,93	7,11	14,1	9,03E-12	1,87E-08	RGL1	ral guanine nucleotide dissociation stimulator-like 1	Multiple_Complex
PREX1	TC2000009357.hg.1	11,65	7,84	14	9,55E-07	4,90E-05	PREX1	phosphatidylinositol-3,4,5-trisphosphate-dependent Rac exchange factor 1	Multiple_Complex
ARL4C	TC0200016115.hg.1	10,5	6,74	13,54	5,59E-08	5,82E-06	ARL4C	ADP-ribosylation factor like GTPase 4C	Multiple_Complex
PMP22	TC1700009850.hg.1	11,88	8,17	13,08	4,24E-05	0,0008	PMP22	peripheral myelin protein 22	Multiple_Complex
PDGFRA	TC0400012796.hg.1	12,69	9	12,95	5,17E-05	0,0009	PDGFRA	platelet-derived growth factor receptor, alpha polypeptide	Multiple_Complex
ANXA1	TC0900007576.hg.1	12,1	8,45	12,59	0,0095	0,0423	ANXA1	annexin A1	Multiple_Complex
COLEC12	TC1800007850.hg.1	14,32	10,68	12,53	1,05E-06	5,23E-05	COLEC12	collectin sub-family member 12	Multiple_Complex
ANKRD1	TC1000011400.hg.1	8,34	4,7	12,44	0,0321	0,1037	ANKRD1	ankyrin repeat domain 1 (cardiac muscle)	Multiple_Complex
SVEP1	TC0900011182.hg.1	9,24	5,63	12,16	8,67E-09	1,60E-06	SVEP1	sushi, von Willebrand factor type A, EGF and pentraxin domain containing 1	Multiple_Complex
LGR5	TC1200008176.hg.1	13,25	9,65	12,12	7,58E-06	0,0002	LGR5	leucine-rich repeat containing G protein-coupled receptor 5	Multiple_Complex
HOXB9	TC1700010997.hg.1	7,96	4,36	12,12	6,03E-05	0,0010	HOXB9	homeobox B9	Multiple_Complex
LIPG	TC1800007298.hg.1	10,6	7,09	11,39	9,71E-05	0,0014	LIPG	lipase, endothelial	Multiple_Complex
PLEKHA6	TC0100018553.hg.1	11,45	7,96	11,27	6,40E-07	3,69E-05	PLEKHA6	pleckstrin homology domain containing, family A member 6	Multiple_Complex
LRRN4	TC2000008316.hg.1	9,48	5,99	11,27	2,01E-07	1,53E-05	LRRN4	leucine rich repeat neuronal 4	Coding
CITED2	TC0600013361.hg.1	14,52	11,05	11,03	5,35E-08	5,77E-06	CITED2	Cbp/p300-interacting transactivator, with Glu/Asp rich carboxy-terminal domain, 2	Coding
TMEM185A	TC0X00011083.hg.1	10,41	6,95	10,99	5,33E-09	1,12E-06	TMEM185A	transmembrane protein 185A	Multiple_Complex
KCNH2	TC0700013050.hg.1	10,11	6,67	10,88	2,97E-08	3,67E-06	KCNH2	potassium channel, voltage gated eag related subfamily H, member 2	Multiple_Complex
DYNC1I1	TC0700008397.hg.1	8,83	5,39	10,85	6,16E-11	6,01E-08	DYNC1I1	dynein, cytoplasmic 1, intermediate chain 1	Multiple_Complex
CRABP2	TC0100016018.hg.1	14,93	11,5	10,83	6,21E-10	2,61E-07	CRABP2	cellular retinoic acid binding protein 2	Coding
HS3ST3B1	TC1700006946.hg.1	11,5	8,06	10,82	4,14E-09	9,75E-07	HS3ST3B1	heparan sulfate (glucosamine) 3-O-sulfotransferase 3B1	Multiple_Complex
AMIGO2	TC1200010538.hg.1	9,94	6,56	10,42	2,51E-08	3,20E-06	AMIGO2	adhesion molecule with Ig-like domain 2	Coding
BAG3	TC1000009090.hg.1	12,12	8,74	10,41	1,31E-07	1,11E-05	BAG3	BCL2-associated athanogene 3	Coding
HECW2	TC0200015318.hg.1	9,23	5,87	10,27	2,51E-08	3,20E-06	HECW2	HECT, C2 and WW domain containing E3 ubiquitin protein ligase 2	Multiple_Complex
SHISA6	TC1700006895.hg.1	8,97	5,62	10,22	4,66E-07	2,87E-05	SHISA6	shisa family member 6	Multiple_Complex
CTSK	TC0100015754.hg.1	10,64	7,32	10	4,94E-08	5,43E-06	CTSK	cathepsin K	Multiple_Complex
RHOB	TC0200006891.hg.1	9,96	6,65	9,93	0,0003	0,0031	RHOB	ras homolog family member B	Coding
KCNQ5	TC0600008509.hg.1	8,93	5,62	9,88	5,61E-05	0,0010	KCNQ5	potassium channel, voltage gated KQT-like subfamily Q, member 5	Multiple_Complex
ITGA8	TC1000009893.hg.1	8,7	5,42	9,72	1,23E-08	1,91E-06	ITGA8	integrin alpha 8	Multiple_Complex
RHOBTB3	TC0500008125.hg.1	11,06	7,79	9,7	2,22E-10	1,49E-07	RHOBTB3	Rho-related BTB domain containing 3	Multiple_Complex
FREM1	TC0900009581.hg.1	8,78	5,53	9,49	1,06E-07	9,57E-06	FREM1	FRAS1 related extracellular matrix 1	Multiple_Complex
HS3ST3A1	TC1700009811.hg.1	8,78	5,55	9,39	7,75E-09	1,51E-06	HS3ST3A1	Jeck2013 ALT_ACCEPTOR, ALT_DONOR, coding, INTERNAL, intronic best transcript NM_006042	NonCoding
PLXNA2	TC0100017145.hg.1	11,33	8,11	9,28	1,45E-05	0,0004	PLXNA2	plexin A2	Multiple_Complex
ARID5B	TC1000007761.hg.1	9,94	6,77	9,01	4,02E-06	0,0001	ARID5B	AT rich interactive domain 5B (MRF1-like)	Multiple_Complex
CYB5D1	TC1700006774.hg.1	11,06	7,89	8,96	3,04E-10	1,72E-07	CYB5D1	cytochrome b5 domain containing 1	Multiple_Complex
KIAA1024	TC1500008008.hg.1	8,63	5,48	8,88	3,48E-10	1,87E-07	KIAA1024	KIAA1024	Multiple_Complex
NPY1R	TC0400012305.hg.1	10,29	7,14	8,88	5,89E-05	0,0010	NPY1R	neuropeptide Y receptor Y1	Coding
IL6ST	TC0500010788.hg.1	12,11	8,98	8,76	3,91E-08	4,54E-06	IL6ST	interleukin 6 signal transducer	Multiple_Complex
DOCK11	TC0X00008228.hg.1	8,81	5,7	8,62	8,33E-07	4,43E-05	DOCK11	dedicator of cytokinesis 11	Multiple_Complex
CBLN1	TC1600010239.hg.1	7,25	4,16	8,53	4,23E-07	2,66E-05	CBLN1	cerebellin 1 precursor	Coding
CYP27A1	TC0200010811.hg.1	9,02	5,94	8,48	3,60E-08	4,26E-06	CYP27A1	cytochrome P450, family 27, subfamily A, polypeptide 1	Multiple_Complex
TBX4	TC1700008514.hg.1	7,57	4,49	8,46	8,30E-06	0,0002	TBX4	T-box 4	Multiple_Complex
ASS1	TC0900008953.hg.1	12,72	9,66	8,37	1,86E-06	8,08E-05	ASS1	argininosuccinate synthase 1	Multiple_Complex
PLEKHA6	TC0100017024.hg.1	9,03	5,97	8,35	2,00E-07	1,53E-05	PLEKHA6	Transcript Identified by AceView, Entrez Gene ID(s) 22874	Unassigned
MYLK3	TC1600010174.hg.1	9,18	6,13	8,32	5,75E-06	0,0002	MYLK3	myosin light chain kinase 3	Multiple_Complex
GREB1L	TC1800006827.hg.1	6,77	3,73	8,24	9,98E-08	9,26E-06	GREB1L	growth regulation by estrogen in breast cancer-like	Multiple_Complex
FOXF1	TC1600008735.hg.1	13,28	10,24	8,23	2,50E-08	3,20E-06	FOXF1	forkhead box F1	Multiple_Complex
WDR63	TC0100008897.hg.1	8,41	5,37	8,21	5,07E-07	3,05E-05	WDR63	WD repeat domain 63	Multiple_Complex
BAMBI	TC1000007132.hg.1	14,84	11,81	8,18	3,89E-08	4,54E-06	BAMBI	BMP and activin membrane-bound inhibitor	Multiple_Complex
KIF26B	TC0100012247.hg.1	9,68	6,65	8,14	5,45E-09	1,13E-06	KIF26B	kinesin family member 26B	Multiple_Complex
MPPED2	TC1100010440.hg.1	7,76	4,75	8,05	5,15E-06	0,0002	MPPED2	metallophosphoesterase domain containing 2	Multiple_Complex
RGS5	TC0100016218.hg.1	13,99	11	7,91	0,0001	0,0016	RGS5	regulator of G-protein signaling 5	Multiple_Complex
FBN2	TC0500013349.hg.1	13,23	10,25	7,9	6,47E-07	3,71E-05	FBN2	fibrillin 2	Multiple_Complex
H2AFY2	TC1000007913.hg.1	13,73	10,77	7,79	1,35E-06	6,31E-05	H2AFY2	H2A histone family, member Y2	Coding
ANXA6	TC0500012498.hg.1	13,19	10,25	7,65	1,85E-06	8,07E-05	ANXA6	annexin A6	Multiple_Complex
DACT1	TC1400007320.hg.1	10,02	7,09	7,64	2,84E-07	1,96E-05	DACT1	dishevelled-binding antagonist of beta-catenin 1	Multiple_Complex
ITPR1	TC0300006477.hg.1	8,28	5,35	7,61	5,67E-10	2,48E-07	ITPR1	inositol 1,4,5-trisphosphate receptor, type 1	Multiple_Complex
TMOD1	TC0900008150.hg.1	10,6	7,67	7,59	1,52E-06	6,89E-05	TMOD1	tropomodulin 1	Multiple_Complex
BMPER	TC0700007149.hg.1	12,9	9,98	7,56	1,11E-05	0,0003	BMPER	BMP binding endothelial regulator	Multiple_Complex
GATA4	TC0800006752.hg.1	12,47	9,55	7,55	1,99E-05	0,0005	GATA4	GATA binding protein 4	Multiple_Complex
FSHR	TC0200012550.hg.1	9,51	6,6	7,54	3,23E-06	0,0001	FSHR	follicle stimulating hormone receptor	Multiple_Complex
PDGFRB	TC0500012459.hg.1	9,23	6,32	7,49	7,74E-10	2,97E-07	PDGFRB	platelet-derived growth factor receptor, beta polypeptide	Multiple_Complex
HOXA1	TC0700010556.hg.1	7,72	4,82	7,48	4,32E-06	0,0001	HOXA1	homeobox A1	Multiple_Complex
ALDH2	TC1200012707.hg.1	12,02	9,12	7,46	2,43E-08	3,17E-06	ALDH2	aldehyde dehydrogenase 2 family (mitochondrial)	Multiple_Complex
PLPP4	TC1000009104.hg.1	9,11	6,23	7,36	4,56E-05	0,0008	PLPP4	phospholipid phosphatase 4	Multiple_Complex
NRP1	TC1000010276.hg.1	8,19	5,33	7,25	6,23E-07	3,63E-05	NRP1	Transcript Identified by AceView, Entrez Gene ID(s) 8829	Unassigned
ITGB8	TC0700006844.hg.1	8,9	6,05	7,24	2,46E-06	9,75E-05	ITGB8	integrin beta 8	Multiple_Complex
TNFAIP3	TC0600009597.hg.1	10,05	7,21	7,15	1,27E-06	6,06E-05	TNFAIP3	tumor necrosis factor, alpha-induced protein 3	Multiple_Complex
NID2	TC1400009175.hg.1	8,26	5,43	7,12	1,12E-08	1,85E-06	NID2	nidogen 2 (osteonidogen)	Multiple_Complex
ZBTB38	TC0300008999.hg.1	11,28	8,48	6,98	2,69E-06	0,0001	ZBTB38	zinc finger and BTB domain containing 38	Multiple_Complex
SIPA1L2	TC0100017748.hg.1	11,78	8,98	6,93	3,27E-08	3,98E-06	SIPA1L2	signal-induced proliferation-associated 1 like 2	Multiple_Complex
NRG2	TC0500012223.hg.1	9,89	7,11	6,91	4,26E-06	0,0001	NRG2	neuregulin 2	Multiple_Complex
LRRC32	TC1100011694.hg.1	8,97	6,18	6,89	1,67E-05	0,0004	LRRC32	leucine rich repeat containing 32	Multiple_Complex
MESP2	TC1500008276.hg.1	8,99	6,22	6,85	2,86E-05	0,0006	MESP2	mesoderm posterior bHLH transcription factor 2	Multiple_Complex
SEMA6D	TC1500007143.hg.1	11,51	8,73	6,85	1,16E-07	1,03E-05	SEMA6D	sema domain, transmembrane domain (TM), and cytoplasmic domain, (semaphorin) 6D	Multiple_Complex
RSPO3	TC0600009392.hg.1	8,69	5,93	6,77	7,10E-05	0,0011	RSPO3	R-spondin 3	Multiple_Complex
RAB31	TC1800006650.hg.1	13,41	10,65	6,75	1,05E-09	3,59E-07	RAB31	RAB31, member RAS oncogene family	Multiple_Complex
CRNDE	TC1600010375.hg.1	11,85	9,1	6,72	2,89E-05	0,0006	CRNDE	colorectal neoplasia differentially expressed (non-protein coding)	Multiple_Complex
GPR55	TC0200016000.hg.1	7,32	4,62	6,53	4,01E-09	9,67E-07	GPR55	G protein-coupled receptor 55	Multiple_Complex
S1PR1	TC0100009241.hg.1	7,93	5,23	6,51	0,0006	0,0056	S1PR1	sphingosine-1-phosphate receptor 1	Multiple_Complex
MALT1	TC1800007431.hg.1	12,92	10,22	6,5	4,73E-10	2,34E-07	MALT1	MALT1 paracaspase	Multiple_Complex
DLL3	TC1900008061.hg.1	8,09	5,4	6,46	8,00E-07	4,29E-05	DLL3	delta-like 3 (Drosophila)	Multiple_Complex
HOXB7	TC1700012434.hg.1	8,15	5,49	6,31	4,00E-06	0,0001	HOXB7	homeobox B7	Multiple_Complex
SRC	TC2000007283.hg.1	11,19	8,55	6,25	1,07E-08	1,83E-06	SRC	SRC proto-oncogene, non-receptor tyrosine kinase	Multiple_Complex
ACTC1	TC1500009002.hg.1	10,64	8	6,21	0,0002	0,0026	ACTC1	actin, alpha, cardiac muscle 1	Multiple_Complex
ZEB1	TC1000007199.hg.1	9,12	6,49	6,19	1,61E-06	7,27E-05	ZEB1	zinc finger E-box binding homeobox 1	Multiple_Complex
IRS1	TC0200015912.hg.1	7,93	5,31	6,18	1,82E-08	2,50E-06	IRS1	insulin receptor substrate 1	Multiple_Complex
BMP4	TC1400009214.hg.1	17,22	14,59	6,18	3,91E-09	9,64E-07	BMP4	bone morphogenetic protein 4	Multiple_Complex
HVCN1	TC1200011914.hg.1	8,2	5,57	6,18	9,88E-09	1,74E-06	HVCN1	hydrogen voltage gated channel 1	Multiple_Complex
KIAA0226L	TC1300010037.hg.1	6,85	4,23	6,16	1,51E-06	6,87E-05	KIAA0226L	KIAA0226-like	Multiple_Complex
CAPN2	TC0100011721.hg.1	11,25	8,64	6,1	4,98E-05	0,0009	CAPN2	calpain 2, (m/II) large subunit	Multiple_Complex
ID3	TC0100013293.hg.1	13,55	10,96	6,02	0,0002	0,0026	ID3	inhibitor of DNA binding 3, dominant negative helix-loop-helix protein	Multiple_Complex
GLI3	TC0700010857.hg.1	10,84	8,27	5,94	3,39E-06	0,0001	GLI3	GLI family zinc finger 3	Multiple_Complex
KRT19	TC1700010677.hg.1	13,73	11,16	5,92	2,70E-05	0,0006	KRT19	keratin 19, type I	Multiple_Complex
LHX1	TC1700007657.hg.1	10,05	7,49	5,92	0,0001	0,0019	LHX1	LIM homeobox 1	Multiple_Complex
BEX1	TC0X00010399.hg.1	9,77	7,21	5,88	6,59E-08	6,73E-06	BEX1	brain expressed X-linked 1	Multiple_Complex
SEMA3C	TC0700011626.hg.1	11,87	9,32	5,85	0,0042	0,0233	SEMA3C	sema domain, immunoglobulin domain (Ig), short basic domain, secreted, (semaphorin) 3C	Multiple_Complex
RXRG	TC0100016254.hg.1	6,63	4,09	5,83	1,73E-07	1,37E-05	RXRG	retinoid X receptor gamma	Multiple_Complex
ATP12A	TC1300006619.hg.1	9,03	6,5	5,8	0,0056	0,0285	ATP12A	ATPase, H+/K+ transporting, nongastric, alpha polypeptide	Multiple_Complex
NXPH2	TC0200014450.hg.1	8,64	6,1	5,79	1,23E-08	1,91E-06	NXPH2	neurexophilin 2	Coding
NUAK1	TC1200011786.hg.1	10,65	8,12	5,79	1,83E-07	1,42E-05	NUAK1	NUAK family, SNF1-like kinase, 1	Multiple_Complex
ODC1; SNORA80B	TC0200011720.hg.1	13,49	10,97	5,76	0,0001	0,0019	ODC1; SNORA80B	ornithine decarboxylase 1; small nucleolar RNA, H/ACA box 80B	Multiple_Complex
GLIPR2	TC0900007115.hg.1	12,39	9,87	5,74	9,18E-07	4,76E-05	GLIPR2	GLI pathogenesis-related 2	Multiple_Complex
GYPC	TC0200009189.hg.1	9,68	7,17	5,7	1,13E-08	1,85E-06	GYPC	glycophorin C (Gerbich blood group)	Multiple_Complex
ST8SIA1	TC1200012775.hg.1	6,53	4,02	5,66	1,12E-06	5,50E-05	ST8SIA1	ST8 alpha-N-acetyl-neuraminide alpha-2,8-sialyltransferase 1	Multiple_Complex
CLSTN2	TC0300008979.hg.1	8,47	5,98	5,63	1,77E-06	7,82E-05	CLSTN2	calsyntenin 2	Multiple_Complex
PROX1	TC0100011566.hg.1	9,14	6,65	5,62	9,10E-08	8,56E-06	PROX1	prospero homeobox 1	Multiple_Complex
HGF	TC0700011642.hg.1	7,2	4,71	5,62	6,58E-08	6,73E-06	HGF	hepatocyte growth factor (hepapoietin A; scatter factor)	Multiple_Complex
LIFR	TC0500010540.hg.1	12,13	9,64	5,6	3,38E-06	0,0001	LIFR	leukemia inhibitory factor receptor alpha	Multiple_Complex
KIAA0101; CSNK1G1	TC1500009738.hg.1	9,46	6,98	5,56	0,0019	0,0129	KIAA0101; CSNK1G1	KIAA0101; casein kinase 1, gamma 1	Multiple_Complex
ANGPT2	TC0800009418.hg.1	9,14	6,67	5,55	0,0001	0,0015	ANGPT2	angiopoietin 2	Multiple_Complex
CFL2	TC1400008919.hg.1	10,74	8,26	5,55	3,42E-07	2,27E-05	CFL2	cofilin 2 (muscle)	Multiple_Complex
CNTFR	TC0900009905.hg.1	11,86	9,39	5,53	1,50E-08	2,16E-06	CNTFR	ciliary neurotrophic factor receptor	Multiple_Complex
EMILIN2	TC1800006493.hg.1	7,86	5,41	5,48	4,43E-05	0,0008	EMILIN2	elastin microfibril interfacer 2	Multiple_Complex
LPIN1; MIR548S	TC0200016403.hg.1	10,69	8,24	5,47	4,72E-08	5,24E-06	LPIN1; MIR548S	lipin 1; microRNA 548s	Multiple_Complex
ODF2	TC0900008869.hg.1	11,01	8,56	5,46	9,10E-07	4,73E-05	ODF2	outer dense fiber of sperm tails 2	Multiple_Complex
SLC40A1	TC0200015211.hg.1	10,17	7,72	5,46	0,0005	0,0047	SLC40A1	solute carrier family 40 (iron-regulated transporter), member 1	Multiple_Complex
PCBP4	TC0300013988.hg.1	9,22	6,78	5,42	7,00E-08	7,12E-06	PCBP4	poly(rC) binding protein 4	Multiple_Complex
TANC1	TC0200009774.hg.1	10,23	7,81	5,37	5,55E-08	5,82E-06	TANC1	tetratricopeptide repeat, ankyrin repeat and coiled-coil containing 1	Multiple_Complex
ARSD	TC0X00011338.hg.1	7,07	4,66	5,34	1,55E-05	0,0004	ARSD	arylsulfatase D	Multiple_Complex
HCN4	TC1500009981.hg.1	6,4	3,98	5,33	1,25E-07	1,07E-05	HCN4	hyperpolarization activated cyclic nucleotide gated potassium channel 4	Multiple_Complex
TNFRSF11B	TC0800011611.hg.1	7,82	5,4	5,32	2,47E-06	9,77E-05	TNFRSF11B	tumor necrosis factor receptor superfamily, member 11b	Multiple_Complex
ST3GAL6	TC0300013852.hg.1	11,37	8,96	5,31	1,71E-07	1,36E-05	ST3GAL6	ST3 beta-galactoside alpha-2,3-sialyltransferase 6	Multiple_Complex
COBLL1	TC0200014792.hg.1	10,58	8,17	5,3	0,0001	0,0015	COBLL1	cordon-bleu WH2 repeat protein like 1	Multiple_Complex
DACH1	TC1300009218.hg.1	7,3	4,89	5,29	2,28E-06	9,30E-05	DACH1	dachshund family transcription factor 1	Multiple_Complex
NEXN	TC0100008807.hg.1	8,71	6,31	5,28	6,86E-05	0,0011	NEXN	nexilin (F actin binding protein)	Multiple_Complex
LIX1L	TC0100015596.hg.1	9	6,6	5,25	2,23E-06	9,17E-05	LIX1L	limb and CNS expressed 1 like	Multiple_Complex
SMAD6	TC1500007619.hg.1	12,05	9,65	5,25	4,24E-05	0,0008	SMAD6	SMAD family member 6	Multiple_Complex
OSR1	TC0200011878.hg.1	6,72	4,33	5,25	4,69E-09	1,02E-06	OSR1	odd-skipped related transciption factor 1	Multiple_Complex
PLIN2	TC0900012212.hg.1	12,06	9,67	5,24	2,14E-08	2,88E-06	PLIN2	perilipin 2	Multiple_Complex
SOX9	TC1700008794.hg.1	8,53	6,15	5,2	4,02E-05	0,0008	SOX9	SRY box 9	Multiple_Complex
ZAP70	TC0200008556.hg.1	6,26	3,91	5,09	6,18E-07	3,61E-05	ZAP70	zeta chain of T cell receptor associated protein kinase 70kDa	Multiple_Complex
SPSB4	TC0300008991.hg.1	10,71	8,37	5,07	3,03E-07	2,08E-05	SPSB4	splA/ryanodine receptor domain and SOCS box containing 4	Multiple_Complex
DAB2	TC0500013301.hg.1	9,49	7,15	5,05	4,74E-07	2,90E-05	DAB2	Dab, mitogen-responsive phosphoprotein, homolog 2 (Drosophila)	Multiple_Complex
GNE	TC0900009978.hg.1	8,45	6,13	4,99	8,51E-09	1,59E-06	GNE	glucosamine (UDP-N-acetyl)-2-epimerase/N-acetylmannosamine kinase	Multiple_Complex
ZNF503	TC1000011081.hg.1	7,68	5,36	4,98	4,24E-06	0,0001	ZNF503	zinc finger protein 503	Multiple_Complex
BIN1	TC0200014160.hg.1	9,5	7,2	4,93	2,21E-08	2,94E-06	BIN1	bridging integrator 1	Multiple_Complex
IL13RA1	TC0X00008230.hg.1	11,21	8,92	4,87	2,29E-06	9,32E-05	IL13RA1	interleukin 13 receptor, alpha 1	Multiple_Complex
PCED1B	TC1200007461.hg.1	10,19	7,92	4,84	3,92E-08	4,54E-06	PCED1B	PC-esterase domain containing 1B	Multiple_Complex
FAM65B	TC0600014247.hg.1	9,07	6,8	4,84	0,0004	0,0037	FAM65B	family with sequence similarity 65, member B	Multiple_Complex
LHFPL2	TC0500011225.hg.1	12,16	9,88	4,84	6,78E-06	0,0002	LHFPL2	lipoma HMGIC fusion partner-like 2	Multiple_Complex
KIFAP3	TC0100016366.hg.1	9,74	7,48	4,82	2,65E-05	0,0006	KIFAP3	kinesin-associated protein 3	Multiple_Complex
SPIN4	TC0X00009867.hg.1	7,16	4,9	4,8	4,49E-06	0,0002	SPIN4	spindlin family, member 4	Coding
KDM6B	TC1700006772.hg.1	10,22	7,96	4,79	4,70E-07	2,89E-05	KDM6B	lysine (K)-specific demethylase 6B	Multiple_Complex
RNASEH2B	TC1300007208.hg.1	10,46	8,2	4,79	1,18E-07	1,04E-05	RNASEH2B	ribonuclease H2, subunit B	Multiple_Complex
MMP2	TC1600011398.hg.1	15,58	13,33	4,78	2,02E-06	8,51E-05	MMP2	matrix metallopeptidase 2	Multiple_Complex
SMYD2	TC0100011573.hg.1	10,31	8,05	4,78	1,05E-05	0,0003	SMYD2	SET and MYND domain containing 2	Multiple_Complex
TIFA	TC0400011616.hg.1	8,9	6,65	4,77	1,09E-06	5,35E-05	TIFA	TRAF-interacting protein with forkhead-associated domain	Coding
MSGN1	TC0200006835.hg.1	10,24	8	4,73	7,07E-08	7,16E-06	MSGN1	mesogenin 1	Coding
PDZRN3	TC0300011550.hg.1	8,36	6,11	4,73	3,49E-08	4,16E-06	PDZRN3	PDZ domain containing ring finger 3	Multiple_Complex
CRB2	TC0900008694.hg.1	6,73	4,49	4,73	8,08E-07	4,32E-05	CRB2	crumbs family member 2	Multiple_Complex
SETBP1	TC1800007186.hg.1	11,3	9,06	4,72	1,76E-06	7,82E-05	SETBP1	SET binding protein 1	Multiple_Complex
ADGRA2	TC0800007311.hg.1	9,01	6,77	4,71	6,40E-07	3,69E-05	ADGRA2	adhesion G protein-coupled receptor A2	Multiple_Complex
RNF43	TC1700012439.hg.1	7,8	5,57	4,7	0,0003	0,0036	RNF43	ring finger protein 43	Multiple_Complex
NCAM1	TC1100009075.hg.1	6,4	4,19	4,65	3,37E-07	2,26E-05	NCAM1	Transcript Identified by AceView, Entrez Gene ID(s) 4684	Coding
FLNC	TC0700009066.hg.1	9,86	7,67	4,59	5,31E-06	0,0002	FLNC	filamin C, gamma	Multiple_Complex
MLLT3	TC0900009673.hg.1	10,79	8,6	4,59	1,88E-05	0,0004	MLLT3	myeloid/lymphoid or mixed-lineage leukemia; translocated to, 3	Multiple_Complex
COL5A1	TC0900009127.hg.1	10,19	8	4,57	2,29E-06	9,30E-05	COL5A1	collagen, type V, alpha 1	Multiple_Complex
FAIM	TC0300008952.hg.1	9,97	7,79	4,53	7,63E-08	7,57E-06	FAIM	Fas apoptotic inhibitory molecule	Multiple_Complex
CCNE2	TC0800011148.hg.1	8,46	6,28	4,52	1,89E-06	8,16E-05	CCNE2	cyclin E2	Multiple_Complex
MID1	TC0X00009057.hg.1	13,11	10,93	4,51	1,87E-07	1,44E-05	MID1	midline 1	Multiple_Complex
NDUFA6	TSUnmapped00000275.hg.1	8,71	6,54	4,49	2,61E-06	0,0001	NDUFA6	NADH dehydrogenase (ubiquinone) 1 alpha subcomplex, 6, 14kDa	Coding
HSPB8	TC1200012714.hg.1	10,03	7,86	4,48	0,0008	0,0065	HSPB8	heat shock 22kDa protein 8	Multiple_Complex
GRAP2	TC2200007413.hg.1	7,03	4,88	4,47	2,56E-06	9,96E-05	GRAP2	GRB2-related adaptor protein 2	Multiple_Complex
PLEKHA7	TC1100010216.hg.1	6,82	4,66	4,46	1,57E-05	0,0004	PLEKHA7	pleckstrin homology domain containing, family A member 7	Multiple_Complex
CCDC34	TC1100010397.hg.1	12,2	10,05	4,42	6,94E-07	3,91E-05	CCDC34	coiled-coil domain containing 34	Multiple_Complex
SLC7A2	TC0800006869.hg.1	9,68	7,54	4,41	1,66E-05	0,0004	SLC7A2	solute carrier family 7 (cationic amino acid transporter, y+ system), member 2	Multiple_Complex
MYL4	TC1700008123.hg.1	7,65	5,52	4,4	4,05E-07	2,58E-05	MYL4	myosin light chain 4	Multiple_Complex
ITGA9	TC0300007051.hg.1	10,43	8,31	4,33	1,02E-05	0,0003	ITGA9	integrin alpha 9	Multiple_Complex
IFT57	TC0300011939.hg.1	8,06	5,95	4,33	5,55E-08	5,82E-06	IFT57	intraflagellar transport 57	Multiple_Complex
T	TC0600013870.hg.1	11,09	8,98	4,32	0,0043	0,0237	T	T brachyury transcription factor	Multiple_Complex
TMEM51	TC0100006977.hg.1	9,21	7,1	4,32	1,18E-05	0,0003	TMEM51	transmembrane protein 51	Coding
SLC25A37	TC0800007027.hg.1	9,46	7,36	4,31	2,73E-09	7,65E-07	SLC25A37	solute carrier family 25 (mitochondrial iron transporter), member 37	Multiple_Complex
ENC1	TC0500011146.hg.1	10,51	8,41	4,3	0,0285	0,0952	ENC1	ectodermal-neural cortex 1 (with BTB domain)	Multiple_Complex
FABP5	TC0800008080.hg.1	13,55	11,45	4,28	9,39E-08	8,79E-06	FABP5	fatty acid binding protein 5 (psoriasis-associated)	Multiple_Complex
PLPPR5	TC0100015042.hg.1	6,36	4,27	4,28	1,04E-06	5,22E-05	PLPPR5	phospholipid phosphatase related 5	Multiple_Complex
IGF2	TC1100013131.hg.1	9,68	7,58	4,27	7,23E-07	3,98E-05	IGF2	insulin-like growth factor 2	Multiple_Complex
ASXL3	TC1800007052.hg.1	6,21	4,13	4,24	2,44E-06	9,68E-05	ASXL3	additional sex combs like transcriptional regulator 3	Multiple_Complex
FABP5	TC1100010987.hg.1	13,2	11,12	4,24	7,95E-08	7,82E-06	FABP5	fatty acid binding protein 5 (psoriasis-associated)	Multiple_Complex
HIST1H2BM	TC0600007377.hg.1	15,6	13,52	4,24	0,0183	0,0686	HIST1H2BM	histone cluster 1, H2bm	Coding
TBX20	TC0700010719.hg.1	9,42	7,34	4,23	1,37E-07	1,14E-05	TBX20	T-box 20	Multiple_Complex
CDK6	TC0700011785.hg.1	10,94	8,87	4,22	4,69E-08	5,24E-06	CDK6	cyclin-dependent kinase 6	Multiple_Complex
TNFRSF9	TC0100012734.hg.1	7,58	5,53	4,14	1,53E-05	0,0004	TNFRSF9	tumor necrosis factor receptor superfamily, member 9	Coding
IDH2	TC1500010422.hg.1	10,04	7,99	4,14	4,11E-06	0,0001	IDH2	isocitrate dehydrogenase 2 (NADP+), mitochondrial	Multiple_Complex
AP3B2	TC1500010244.hg.1	8,07	6,03	4,13	6,37E-06	0,0002	AP3B2	adaptor-related protein complex 3, beta 2 subunit	Multiple_Complex
CNKSR3	TC0600014361.hg.1	8,15	6,11	4,12	1,63E-07	1,31E-05	CNKSR3	CNKSR family member 3	Multiple_Complex
EFEMP2	TC1100011257.hg.1	9,97	7,93	4,12	1,32E-06	6,23E-05	EFEMP2	EGF containing fibulin-like extracellular matrix protein 2	Multiple_Complex
PCDH7	TC0400007169.hg.1	10,62	8,58	4,1	1,64E-05	0,0004	PCDH7	protocadherin 7	Multiple_Complex
HAPLN3	TC1500010368.hg.1	8,68	6,65	4,1	1,46E-08	2,13E-06	HAPLN3	hyaluronan and proteoglycan link protein 3	Multiple_Complex
ANTXR2	TC0400011144.hg.1	10,99	8,95	4,1	2,05E-07	1,54E-05	ANTXR2	anthrax toxin receptor 2	Multiple_Complex
PELI2	TC1400007259.hg.1	8,65	6,62	4,09	0,0004	0,0037	PELI2	pellino E3 ubiquitin protein ligase family member 2	Multiple_Complex
P3H2	TC0300013513.hg.1	14,9	12,87	4,08	0,0012	0,0088	P3H2	prolyl 3-hydroxylase 2	Multiple_Complex
SOAT1	TC0100010775.hg.1	11,46	9,44	4,07	8,70E-05	0,0013	SOAT1	sterol O-acyltransferase 1	Multiple_Complex
CA2	TC0800008126.hg.1	11,8	9,78	4,06	5,39E-05	0,0009	CA2	carbonic anhydrase II	Multiple_Complex
AMOTL1	TC1100013084.hg.1	12,15	10,13	4,05	1,55E-05	0,0004	AMOTL1	angiomotin like 1	Multiple_Complex
IGDCC3	TC1500009795.hg.1	11,14	9,12	4,04	6,61E-07	3,76E-05	IGDCC3	immunoglobulin superfamily, DCC subclass, member 3	Multiple_Complex
PRR23D2; PRR23D1	TC0800006606.hg.1	7,01	5	4,03	6,62E-06	0,0002	PRR23D2; PRR23D1	proline rich 23 domain containing 2; proline rich 23 domain containing 1	Coding
KIAA1551	TC1200007251.hg.1	13,6	11,59	4,03	2,01E-07	1,53E-05	KIAA1551	KIAA1551	Multiple_Complex
FMOD	TC0100016988.hg.1	7,97	5,97	3,99	2,34E-05	0,0005	FMOD	fibromodulin	Multiple_Complex
STIM2	TC0400012782.hg.1	10,36	8,36	3,99	2,33E-05	0,0005	STIM2	stromal interaction molecule 2	Multiple_Complex
FAM206A	TC0900008380.hg.1	9,28	7,29	3,97	4,81E-09	1,03E-06	FAM206A	family with sequence similarity 206, member A	Multiple_Complex
TGFB1	TC1900010743.hg.1	9,92	7,94	3,96	0,0008	0,0071	TGFB1	transforming growth factor beta 1	Multiple_Complex
LYPD6	TC0200009626.hg.1	7,23	5,25	3,95	1,04E-05	0,0003	LYPD6	LY6/PLAUR domain containing 6	Multiple_Complex
DNAJC15	TC1300009954.hg.1	14,33	12,36	3,92	9,95E-06	0,0003	DNAJC15	DnaJ (Hsp40) homolog, subfamily C, member 15	Multiple_Complex
TGFBI	TC0500008736.hg.1	6,96	4,99	3,92	0,0014	0,0102	TGFBI	transforming growth factor, beta-induced, 68kDa	Multiple_Complex
RBM24	TC0600007084.hg.1	7,95	5,98	3,92	3,52E-05	0,0007	RBM24	RNA binding motif protein 24	Multiple_Complex
EGFLAM	TC0500007193.hg.1	8	6,03	3,92	0,0004	0,0038	EGFLAM	EGF-like, fibronectin type III and laminin G domains	Multiple_Complex
GADD45A	TC0100008664.hg.1	10,94	8,98	3,91	5,05E-05	0,0009	GADD45A	growth arrest and DNA-damage-inducible, alpha	Multiple_Complex
HHIPL2	TC0100017435.hg.1	6,2	4,24	3,91	5,08E-07	3,05E-05	HHIPL2	HHIP-like 2	Multiple_Complex
FAM27E3	TC0900010311.hg.1	8,73	6,77	3,9	6,32E-08	6,51E-06	FAM27E3	family with sequence similarity 27, member E3	Multiple_Complex
LIN7A	TC1200011385.hg.1	8,64	6,68	3,88	0,0022	0,0141	LIN7A	lin-7 homolog A (C. elegans)	Multiple_Complex
DESI1	TC2200008832.hg.1	8,88	6,93	3,87	7,58E-06	0,0002	DESI1	desumoylating isopeptidase 1	Multiple_Complex
CDH10	TC0500010308.hg.1	6,15	4,2	3,85	0,0012	0,0092	CDH10	cadherin 10, type 2 (T2-cadherin)	Multiple_Complex
TACO1	TC1700008564.hg.1	9,26	7,32	3,84	0,0053	0,0274	TACO1	translational activator of mitochondrially encoded cytochrome c oxidase I	Multiple_Complex
QRFPR	TC0400011738.hg.1	7,74	5,8	3,84	0,0003	0,0031	QRFPR	pyroglutamylated RFamide peptide receptor	Multiple_Complex
MMP15	TC1600008021.hg.1	10,35	8,41	3,83	0,0004	0,0042	MMP15	matrix metallopeptidase 15 (membrane-inserted)	Multiple_Complex
CENPP	TC0900007953.hg.1	7,78	5,84	3,82	3,54E-07	2,33E-05	CENPP	centromere protein P	Multiple_Complex
WNT5B	TC1200006469.hg.1	8,67	6,74	3,81	0,0006	0,0057	WNT5B	wingless-type MMTV integration site family, member 5B	Multiple_Complex
WNT4	TC0100013246.hg.1	8,2	6,28	3,77	8,56E-06	0,0002	WNT4	wingless-type MMTV integration site family, member 4	Multiple_Complex
HOXB5	TC1700010993.hg.1	7,16	5,27	3,72	5,94E-06	0,0002	HOXB5	homeobox B5	Multiple_Complex
CDKL1	TC1400009128.hg.1	7,49	5,6	3,71	3,17E-05	0,0006	CDKL1	cyclin-dependent kinase-like 1 (CDC2-related kinase)	Multiple_Complex
TMEM132C	TC1200009362.hg.1	6,48	4,59	3,7	4,15E-06	0,0001	TMEM132C	transmembrane protein 132C	Coding
GNAI1	TC0700008181.hg.1	12,87	10,99	3,68	2,83E-07	1,96E-05	GNAI1	guanine nucleotide binding protein (G protein), alpha inhibiting activity polypeptide 1	Multiple_Complex
ST8SIA2	TC1500008370.hg.1	7,06	5,18	3,68	1,69E-05	0,0004	ST8SIA2	ST8 alpha-N-acetyl-neuraminide alpha-2,8-sialyltransferase 2	Multiple_Complex
SLC46A3	TC1300008468.hg.1	7,63	5,75	3,68	0,0001	0,0017	SLC46A3	solute carrier family 46, member 3	Multiple_Complex
SLIT2	TC0400007016.hg.1	10,2	8,32	3,68	8,16E-05	0,0013	SLIT2	slit guidance ligand 2	Multiple_Complex
LMO2	TC1100010495.hg.1	5,59	3,72	3,66	0,0004	0,0039	LMO2	LIM domain only 2 (rhombotin-like 1)	Multiple_Complex
FAM159B	TC0500007590.hg.1	13,02	11,17	3,61	0,0002	0,0028	FAM159B	family with sequence similarity 159, member B	Multiple_Complex
ERVH48-1	TC2100008279.hg.1	10,97	9,12	3,6	1,49E-05	0,0004	ERVH48-1	endogenous retrovirus group 48, member 1	Multiple_Complex
AKIP1	TC1100006796.hg.1	7,25	5,41	3,6	9,69E-06	0,0003	AKIP1	A kinase (PRKA) interacting protein 1	Multiple_Complex
TOMM40	TC1900008292.hg.1	11,18	9,35	3,56	3,78E-06	0,0001	TOMM40	translocase of outer mitochondrial membrane 40 homolog (yeast)	Multiple_Complex
DUSP12	TC0100010368.hg.1	9,17	7,34	3,56	3,28E-06	0,0001	DUSP12	dual specificity phosphatase 12	Multiple_Complex
ANXA4	TC0200012971.hg.1	6,58	4,75	3,56	2,18E-05	0,0005	ANXA4	Salzman2013 ANTISENSE, coding, INTERNAL, intronic best transcript NM_001153	NonCoding
LARP7	TC0400008443.hg.1	11,76	9,93	3,55	2,63E-07	1,85E-05	LARP7	La ribonucleoprotein domain family, member 7	Multiple_Complex
BHLHE41	TC1200010182.hg.1	7,15	5,32	3,55	9,89E-06	0,0003	BHLHE41	basic helix-loop-helix family, member e41	Multiple_Complex
MEST	TC0700009145.hg.1	14,9	13,07	3,53	1,45E-05	0,0004	MEST	mesoderm specific transcript	Multiple_Complex
MYRFL	TC1200012664.hg.1	7	5,18	3,53	8,53E-06	0,0002	MYRFL	myelin regulatory factor-like	Multiple_Complex
NAV2	TC1100007030.hg.1	13,4	11,58	3,53	1,02E-05	0,0003	NAV2	neuron navigator 2	Multiple_Complex
RIOK1	TC0600006864.hg.1	11,67	9,85	3,51	6,18E-06	0,0002	RIOK1	RIO kinase 1	Multiple_Complex
RGS2	TC0100011022.hg.1	10,62	8,82	3,5	1,59E-07	1,29E-05	RGS2	regulator of G-protein signaling 2	Multiple_Complex
SERTAD2	TC0200016679.hg.1	7,88	6,07	3,5	0,0001	0,0017	SERTAD2	SERTA domain containing 2	Multiple_Complex
DACT1	TC1400007321.hg.1	7,98	6,18	3,46	7,29E-05	0,0012	DACT1	Transcript Identified by AceView, Entrez Gene ID(s) 51339	Unassigned
NUAK2	TC0100017064.hg.1	8,48	6,69	3,46	0,0211	0,0764	NUAK2	NUAK family, SNF1-like kinase, 2	Multiple_Complex
IFT22	TC0700012047.hg.1	10,73	8,95	3,43	1,62E-05	0,0004	IFT22	intraflagellar transport 22	Multiple_Complex
LRP2	TC0200014851.hg.1	6,68	4,9	3,43	0,0030	0,0179	LRP2	LDL receptor related protein 2	Multiple_Complex
FLI1	TC1100009485.hg.1	6,44	4,67	3,42	0,0030	0,0181	FLI1	Fli-1 proto-oncogene, ETS transcription factor	Multiple_Complex
FOXF2	TC0600006530.hg.1	6,3	4,53	3,42	5,66E-06	0,0002	FOXF2	forkhead box F2	Coding
BMP5	TC0600012113.hg.1	8,61	6,84	3,41	0,0002	0,0028	BMP5	bone morphogenetic protein 5	Multiple_Complex
PRKD1	TC1400008816.hg.1	8,26	6,49	3,41	1,77E-05	0,0004	PRKD1	protein kinase D1	Multiple_Complex
NRIP1	TC2100008545.hg.1	11,01	9,24	3,41	6,57E-07	3,75E-05	NRIP1	nuclear receptor interacting protein 1	Multiple_Complex
CSNK2A2	TC1600010476.hg.1	13,18	11,42	3,4	9,84E-07	5,00E-05	CSNK2A2	casein kinase 2, alpha prime polypeptide	Multiple_Complex
CMTM7	TC0300006968.hg.1	11,42	9,66	3,4	4,78E-07	2,91E-05	CMTM7	CKLF-like MARVEL transmembrane domain containing 7	Multiple_Complex
DRD2	TC1100012350.hg.1	6,62	4,86	3,38	0,0006	0,0052	DRD2	dopamine receptor D2	Multiple_Complex
NDUFA6	TSUnmapped00000095.hg.1	9,74	7,98	3,38	9,67E-06	0,0003	NDUFA6	NADH dehydrogenase (ubiquinone) 1 alpha subcomplex, 6, 14kDa	Coding
SESN3	TC1100012019.hg.1	8,72	6,96	3,38	0,0014	0,0099	SESN3	sestrin 3	Multiple_Complex
CADM1	TC1100012389.hg.1	10,81	9,06	3,37	7,41E-07	4,05E-05	CADM1	cell adhesion molecule 1	Multiple_Complex
MBNL2	TC1300007774.hg.1	8,33	6,58	3,37	2,29E-05	0,0005	MBNL2	muscleblind-like splicing regulator 2	Multiple_Complex
ZFY	TC0Y00006487.hg.1	9,78	8,03	3,36	2,76E-07	1,93E-05	ZFY	zinc finger protein, Y-linked	Multiple_Complex
RASSF9	TC1200011435.hg.1	6,87	5,12	3,36	1,21E-05	0,0003	RASSF9	Ras association (RalGDS/AF-6) domain family (N-terminal) member 9	Coding
PLCE1	TC1000008495.hg.1	6,75	5,01	3,36	1,25E-05	0,0003	PLCE1	phospholipase C, epsilon 1	Multiple_Complex
MSL3	TC0X00006614.hg.1	9,16	7,41	3,36	3,42E-08	4,12E-06	MSL3	male-specific lethal 3 homolog (Drosophila)	Multiple_Complex
MXRA5	TC0X00008940.hg.1	8,82	7,08	3,34	4,47E-06	0,0002	MXRA5	matrix-remodelling associated 5	Coding
ZNF516	TC1800009086.hg.1	8,65	6,91	3,33	2,96E-06	0,0001	ZNF516	zinc finger protein 516	Multiple_Complex
ZFP36L1	TC1400009524.hg.1	12,77	11,03	3,33	3,30E-07	2,23E-05	ZFP36L1	ZFP36 ring finger protein-like 1	Coding
IRX3	TC1600010363.hg.1	7,46	5,73	3,33	0,0003	0,0030	IRX3	iroquois homeobox 3	Multiple_Complex
PSKH2	TC0800011015.hg.1	7,97	6,24	3,33	9,59E-05	0,0014	PSKH2	protein serine kinase H2	Multiple_Complex
SMAD3	TC1500007633.hg.1	10,64	8,91	3,31	4,06E-06	0,0001	SMAD3	SMAD family member 3	Multiple_Complex
SALL1	TC1600010291.hg.1	11,36	9,64	3,3	1,38E-06	6,44E-05	SALL1	spalt-like transcription factor 1	Multiple_Complex
LANCL2	TC0700007610.hg.1	10,45	8,73	3,3	3,19E-07	2,16E-05	LANCL2	LanC lantibiotic synthetase component C-like 2 (bacterial)	Multiple_Complex
NME5	TC0500012160.hg.1	6,41	4,69	3,3	0,0025	0,0158	NME5	NME/NM23 family member 5	Multiple_Complex
CCDC3	TC1000009830.hg.1	6,99	5,27	3,3	0,0025	0,0159	CCDC3	coiled-coil domain containing 3	Multiple_Complex
ENDOG	TC0900008888.hg.1	7,23	5,51	3,29	3,01E-05	0,0006	ENDOG	endonuclease G	Coding
UBE2J1	TC0600012542.hg.1	11,22	9,51	3,29	9,43E-05	0,0014	UBE2J1	ubiquitin-conjugating enzyme E2, J1	Multiple_Complex
CEP85L	TC0600013001.hg.1	8,62	6,9	3,27	0,0004	0,0039	CEP85L	centrosomal protein 85kDa-like	Multiple_Complex
AHDC1	TC0100013437.hg.1	8,13	6,42	3,26	0,0005	0,0046	AHDC1	AT hook, DNA binding motif, containing 1	Multiple_Complex
FTSJ2	TC0700010046.hg.1	9,44	7,74	3,24	2,22E-05	0,0005	FTSJ2	FtsJ RNA methyltransferase homolog 2 (E. coli)	Multiple_Complex
SERTAD3	TC1900010707.hg.1	8,2	6,5	3,24	0,0006	0,0052	SERTAD3	SERTA domain containing 3	Multiple_Complex
KLF5	TC1300007491.hg.1	9,34	7,65	3,23	0,0012	0,0088	KLF5	Kruppel-like factor 5 (intestinal)	Multiple_Complex
PRTFDC1	TC1000010070.hg.1	10,67	8,98	3,23	3,34E-08	4,04E-06	PRTFDC1	phosphoribosyl transferase domain containing 1	Multiple_Complex
FHL2	TC0200013750.hg.1	8,38	6,68	3,23	0,0214	0,0771	FHL2	four and a half LIM domains 2	Multiple_Complex
H2AFY	TC0500012100.hg.1	13,88	12,2	3,22	0,0003	0,0035	H2AFY	H2A histone family, member Y	Multiple_Complex
AJUBA	TC1400010715.hg.1	7,68	5,99	3,21	2,67E-05	0,0006	AJUBA	ajuba LIM protein	Multiple_Complex
FAM89B	TC1100013043.hg.1	8,09	6,41	3,2	3,25E-07	2,20E-05	FAM89B	family with sequence similarity 89, member B	Coding
SEC13	TC0300010240.hg.1	12,41	10,74	3,2	4,99E-06	0,0002	SEC13	SEC13 homolog, nuclear pore and COPII coat complex component	Multiple_Complex
CDK4	TC1200010977.hg.1	13,05	11,38	3,18	8,91E-08	8,42E-06	CDK4	cyclin-dependent kinase 4	Multiple_Complex
HS3ST1	TC0400010058.hg.1	8,19	6,52	3,18	3,00E-06	0,0001	HS3ST1	heparan sulfate (glucosamine) 3-O-sulfotransferase 1	Coding
U2AF2	TC1900008924.hg.1	13,23	11,56	3,17	8,37E-07	4,43E-05	U2AF2	U2 small nuclear RNA auxiliary factor 2	Multiple_Complex
MYO1B	TC0200010284.hg.1	11,97	10,31	3,16	2,53E-07	1,79E-05	MYO1B	myosin IB	Multiple_Complex
ANKRD42	TC1100008627.hg.1	8,67	7,01	3,15	2,19E-07	1,61E-05	ANKRD42	ankyrin repeat domain 42	Multiple_Complex
ARFGAP3	TC2200009356.hg.1	9,17	7,52	3,15	4,63E-06	0,0002	ARFGAP3	ADP-ribosylation factor GTPase activating protein 3	Multiple_Complex
ANAPC13	TC0300012498.hg.1	10,61	8,97	3,11	5,29E-07	3,16E-05	ANAPC13	anaphase promoting complex subunit 13	Multiple_Complex
CTHRC1	TC0800008481.hg.1	7,58	5,95	3,1	3,44E-06	0,0001	CTHRC1	collagen triple helix repeat containing 1	Multiple_Complex
PLAGL1; HYMAI	TC0600013431.hg.1	7,35	5,72	3,09	3,17E-06	0,0001	PLAGL1; HYMAI	pleiomorphic adenoma gene-like 1; hydatidiform mole associated and imprinted (non-protein coding)	Multiple_Complex
ZYX	TC0700009493.hg.1	10,49	8,86	3,09	0,0118	0,0498	ZYX	zyxin	Multiple_Complex
APPL2	TC1200011773.hg.1	8,13	6,5	3,08	4,05E-05	0,0008	APPL2	adaptor protein, phosphotyrosine interaction, PH domain and leucine zipper containing 2	Multiple_Complex
SLC25A32	TC0800011372.hg.1	12,5	10,88	3,07	2,00E-07	1,53E-05	SLC25A32	solute carrier family 25 (mitochondrial folate carrier), member 32	Multiple_Complex
MAP1B	TC0500007738.hg.1	15,28	13,66	3,06	5,43E-06	0,0002	MAP1B	microtubule associated protein 1B	Multiple_Complex
DYRK3	TC0100011382.hg.1	8,17	6,56	3,06	3,27E-05	0,0006	DYRK3	dual specificity tyrosine-(Y)-phosphorylation regulated kinase 3	Multiple_Complex
AIP	TC1100008139.hg.1	7,28	5,67	3,05	0,0024	0,0151	AIP	aryl hydrocarbon receptor interacting protein	Multiple_Complex
MXRA8	TC0100012469.hg.1	7,61	6,01	3,04	0,0002	0,0022	MXRA8	matrix-remodelling associated 8	Multiple_Complex
NCOA6	TC2000010002.hg.1	8,6	7	3,04	2,89E-06	0,0001	NCOA6	nuclear receptor coactivator 6	Multiple_Complex
NDUFA6	TC2200008859.hg.1	14,14	12,53	3,04	2,05E-07	1,54E-05	NDUFA6	NADH dehydrogenase (ubiquinone) 1 alpha subcomplex, 6, 14kDa	Multiple_Complex
NSDHL	TC0X00008759.hg.1	11,44	9,84	3,03	0,0007	0,0059	NSDHL	NAD(P) dependent steroid dehydrogenase-like	Multiple_Complex
TSHZ3	TC1900010334.hg.1	7,25	5,65	3,02	0,0002	0,0029	TSHZ3	teashirt zinc finger homeobox 3	Multiple_Complex
MXD4; MIR4800	TC0400009765.hg.1	9,43	7,83	3,02	5,21E-05	0,0009	MXD4; MIR4800	MAX dimerization protein 4; microRNA 4800	Multiple_Complex
SLIT2	TC0400007017.hg.1	7,3	5,7	3,02	0,0004	0,0044	SLIT2	Jeck2013 ALT_ACCEPTOR, ALT_DONOR, coding, INTERNAL, intronic best transcript NM_004787	NonCoding
PBK	TC0800009970.hg.1	8,68	7,09	3,02	1,35E-05	0,0003	PBK	PDZ binding kinase	Multiple_Complex
GXYLT2	TC0300013846.hg.1	8,76	7,16	3,02	7,74E-05	0,0012	GXYLT2	glucoside xylosyltransferase 2	Multiple_Complex
TLE3	TC1500009904.hg.1	12,17	10,58	3,01	3,79E-07	2,46E-05	TLE3	transducin-like enhancer of split 3	Multiple_Complex
SKAP2	TC0700013527.hg.1	7,74	6,15	3,01	0,0003	0,0037	SKAP2	src kinase associated phosphoprotein 2	Multiple_Complex
PIK3C2B	TC0100017029.hg.1	8,2	6,61	3,01	8,37E-07	4,43E-05	PIK3C2B	phosphatidylinositol-4-phosphate 3-kinase, catalytic subunit type 2 beta	Multiple_Complex
CENPV	TC1700009888.hg.1	8,98	7,39	3	3,39E-07	2,27E-05	CENPV	centromere protein V	Multiple_Complex
UROD	TC0100008114.hg.1	12,04	10,46	2,99	2,53E-05	0,0005	UROD	uroporphyrinogen decarboxylase	Multiple_Complex
MARCKS	TC0600009206.hg.1	11,78	10,2	2,99	2,68E-06	0,0001	MARCKS	myristoylated alanine-rich protein kinase C substrate	Multiple_Complex
SETD7	TC0400012969.hg.1	8,77	7,19	2,98	0,0007	0,0061	SETD7	SET domain containing (lysine methyltransferase) 7	Multiple_Complex
AMHR2	TC1200007714.hg.1	6,39	4,81	2,98	0,0002	0,0025	AMHR2	anti-Mullerian hormone receptor, type II	Multiple_Complex
PHC2; MIR3605	TC0100013651.hg.1	6,37	4,79	2,98	1,28E-05	0,0003	PHC2; MIR3605	polyhomeotic homolog 2 (Drosophila); microRNA 3605	Multiple_Complex
ISM1	TC2000006743.hg.1	6,52	4,95	2,98	0,0015	0,0104	ISM1	isthmin 1, angiogenesis inhibitor	Coding
GNG5	TC0100014752.hg.1	12,75	11,18	2,98	0,0003	0,0036	GNG5	guanine nucleotide binding protein (G protein), gamma 5	Multiple_Complex
EEFSEC	TC0300008715.hg.1	9,35	7,78	2,97	1,83E-06	8,02E-05	EEFSEC	eukaryotic elongation factor, selenocysteine-tRNA-specific	Multiple_Complex
ELFN1	TC0700006529.hg.1	8,67	7,1	2,97	1,92E-05	0,0004	ELFN1	extracellular leucine-rich repeat and fibronectin type III domain containing 1	Multiple_Complex
HIST1H1C	TC0600011127.hg.1	10,36	8,79	2,97	7,42E-05	0,0012	HIST1H1C	histone cluster 1, H1c	Multiple_Complex
HOXA7	TC0700010563.hg.1	7,15	5,59	2,96	1,33E-07	1,12E-05	HOXA7	homeobox A7	Multiple_Complex
PRICKLE1	TC1200010459.hg.1	9,66	8,1	2,96	0,0042	0,0231	PRICKLE1	prickle homolog 1	Multiple_Complex
CNN1	TC1900007040.hg.1	12,13	10,57	2,96	0,0132	0,0536	CNN1	calponin 1, basic, smooth muscle	Multiple_Complex
GNG2	TC1400007154.hg.1	8,78	7,22	2,95	0,0009	0,0072	GNG2	guanine nucleotide binding protein (G protein), gamma 2	Multiple_Complex
MIEF1	TC2200007404.hg.1	8,71	7,15	2,95	0,0002	0,0020	MIEF1	mitochondrial elongation factor 1	Multiple_Complex
HOMEZ	TC1400010716.hg.1	9,17	7,61	2,94	0,0004	0,0043	HOMEZ	homeobox and leucine zipper encoding	Multiple_Complex
DDX1	TC0200006788.hg.1	11,5	9,94	2,93	2,05E-06	8,57E-05	DDX1	DEAD (Asp-Glu-Ala-Asp) box helicase 1	Multiple_Complex
MEIS1	TC0200007855.hg.1	5,57	4,02	2,93	4,93E-06	0,0002	MEIS1	Transcript Identified by AceView, Entrez Gene ID(s) 4211	Unassigned
TIMM17A	TC0100011200.hg.1	12,29	10,74	2,92	3,08E-05	0,0006	TIMM17A	translocase of inner mitochondrial membrane 17 homolog A (yeast)	Multiple_Complex
C12orf75	TC1200012700.hg.1	8,44	6,89	2,92	0,0077	0,0363	C12orf75	chromosome 12 open reading frame 75	Multiple_Complex
PPP1R8	TC0100007538.hg.1	9,25	7,7	2,91	1,25E-06	5,96E-05	PPP1R8	protein phosphatase 1, regulatory subunit 8	Multiple_Complex
DUSP11	TC0200013079.hg.1	12,15	10,61	2,91	6,45E-05	0,0011	DUSP11	dual specificity phosphatase 11	Multiple_Complex
GATA3	TC1000006707.hg.1	7,38	5,85	2,91	0,0048	0,0256	GATA3	GATA binding protein 3	Multiple_Complex
MAP3K1	TC0500007452.hg.1	9,34	7,8	2,9	3,68E-06	0,0001	MAP3K1	mitogen-activated protein kinase kinase kinase 1, E3 ubiquitin protein ligase	Multiple_Complex
COA3	TC1700010747.hg.1	9,69	8,15	2,9	1,30E-06	6,18E-05	COA3	cytochrome c oxidase assembly factor 3	Multiple_Complex
EVX1	TC0700007009.hg.1	6,32	4,78	2,9	0,0002	0,0025	EVX1	even-skipped homeobox 1	Multiple_Complex
AIMP2	TC0700006634.hg.1	11,57	10,03	2,9	2,95E-05	0,0006	AIMP2	aminoacyl tRNA synthetase complex-interacting multifunctional protein 2	Multiple_Complex
KMT5A	TC1200009239.hg.1	9,95	8,42	2,9	0,0001	0,0016	KMT5A	lysine (K)-specific methyltransferase 5A	Multiple_Complex
ABCG2	TC0400011279.hg.1	8,99	7,46	2,89	0,0036	0,0207	ABCG2	ATP binding cassette subfamily G member 2 (Junior blood group)	Multiple_Complex
GMPPB	TC0300013980.hg.1	6,72	5,19	2,89	0,0004	0,0043	GMPPB	GDP-mannose pyrophosphorylase B	Multiple_Complex
SBSPON	TC0800010800.hg.1	5,54	4,01	2,89	3,94E-05	0,0007	SBSPON	somatomedin B and thrombospondin type 1 domain containing	Multiple_Complex
CDK2	TC1200007819.hg.1	11,83	10,3	2,88	1,28E-05	0,0003	CDK2	cyclin-dependent kinase 2	Multiple_Complex
EFNB2	TC1300009712.hg.1	11,32	9,79	2,88	7,57E-06	0,0002	EFNB2	ephrin-B2	Coding
ADAMTS3	TC0400010989.hg.1	7,08	5,55	2,88	2,54E-05	0,0005	ADAMTS3	ADAM metallopeptidase with thrombospondin type 1 motif 3	Multiple_Complex
IPO4	TC1400010722.hg.1	6,65	5,12	2,88	2,28E-06	9,30E-05	IPO4	importin 4	Multiple_Complex
EIF1AD	TC1100011265.hg.1	8,48	6,96	2,88	6,96E-07	3,92E-05	EIF1AD	eukaryotic translation initiation factor 1A domain containing	Multiple_Complex
NKAIN2	TC0600009343.hg.1	7,29	5,77	2,87	9,96E-05	0,0015	NKAIN2	Na+/K+ transporting ATPase interacting 2	Multiple_Complex
SNAP29	TC2200006678.hg.1	10,84	9,32	2,87	0,0001	0,0015	SNAP29	synaptosome associated protein 29kDa	Multiple_Complex
PAPSS1	TC0400011538.hg.1	12,88	11,36	2,86	5,79E-07	3,43E-05	PAPSS1	3-phosphoadenosine 5-phosphosulfate synthase 1	Multiple_Complex
VPS36	TC1300009013.hg.1	10,14	8,62	2,86	3,86E-07	2,50E-05	VPS36	vacuolar protein sorting 36 homolog (S. cerevisiae)	Multiple_Complex
ST3GAL3; MIR6079	TC0100008075.hg.1	7,99	6,48	2,86	1,52E-05	0,0004	ST3GAL3; MIR6079	ST3 beta-galactoside alpha-2,3-sialyltransferase 3; microRNA 6079	Multiple_Complex
SENP3	TC1700012189.hg.1	10,34	8,83	2,85	2,90E-06	0,0001	SENP3	SUMO1/sentrin/SMT3 specific peptidase 3	Multiple_Complex
ITGA5	TC1200010839.hg.1	11,8	10,29	2,85	0,0083	0,0382	ITGA5	integrin alpha 5	Multiple_Complex
SUV39H1	TC0X00007200.hg.1	9,93	8,42	2,85	7,68E-07	4,13E-05	SUV39H1	suppressor of variegation 3-9 homolog 1 (Drosophila)	Multiple_Complex
MNX1	TC0700013231.hg.1	7,44	5,93	2,85	0,0002	0,0023	MNX1	motor neuron and pancreas homeobox 1	Multiple_Complex
COPRS	TC1700010327.hg.1	8,16	6,66	2,84	1,19E-06	5,74E-05	COPRS	coordinator of PRMT5, differentiation stimulator	Multiple_Complex
TLN1; MIR6852	TC0900009950.hg.1	7,7	6,19	2,84	0,0001	0,0016	TLN1; MIR6852	talin 1; microRNA 6852	Multiple_Complex
PRR23D2	TC0800009483.hg.1	5,81	4,3	2,84	1,02E-05	0,0003	PRR23D2	proline rich 23 domain containing 2	Coding
KLHL15	TC0X00009256.hg.1	9,06	7,55	2,84	0,0030	0,0180	KLHL15	kelch-like family member 15	Coding
ID2	TC0200006627.hg.1	13,19	11,69	2,83	1,04E-05	0,0003	ID2	inhibitor of DNA binding 2, dominant negative helix-loop-helix protein	Multiple_Complex
LOXL1	TC1500007829.hg.1	7,64	6,14	2,83	0,0034	0,0196	LOXL1	lysyl oxidase-like 1	Multiple_Complex
SBDS	TC0700011383.hg.1	10,34	8,84	2,83	0,0002	0,0028	SBDS	Shwachman-Bodian-Diamond syndrome	Multiple_Complex
C8orf33	TC0800009301.hg.1	8,35	6,85	2,82	4,95E-06	0,0002	C8orf33	chromosome 8 open reading frame 33	Multiple_Complex
SRF	TC0600008073.hg.1	8,8	7,31	2,82	0,0048	0,0254	SRF	serum response factor	Multiple_Complex
LY6G6D	TC0600014104.hg.1	6,55	5,06	2,82	0,0119	0,0499	LY6G6D	lymphocyte antigen 6 complex, locus G6D	Multiple_Complex
ZNF518B	TC0400010048.hg.1	9,55	8,06	2,81	5,10E-05	0,0009	ZNF518B	zinc finger protein 518B	Multiple_Complex
SPRED2	TC0200012863.hg.1	9,46	7,97	2,81	3,54E-05	0,0007	SPRED2	sprouty-related, EVH1 domain containing 2	Multiple_Complex
IL6	TC0700006890.hg.1	6,96	5,47	2,81	0,0003	0,0036	IL6	interleukin 6	Multiple_Complex
CBLB	TC0300011899.hg.1	12,06	10,57	2,8	3,92E-05	0,0007	CBLB	Cbl proto-oncogene B, E3 ubiquitin protein ligase	Multiple_Complex
DNAJA1	TC0900006961.hg.1	14,37	12,88	2,8	2,14E-05	0,0005	DNAJA1	DnaJ (Hsp40) homolog, subfamily A, member 1	Multiple_Complex
TCF21	TC0600009505.hg.1	6,93	5,44	2,8	1,28E-05	0,0003	TCF21	transcription factor 21	Multiple_Complex
KCTD15	TC1900007787.hg.1	8,08	6,6	2,8	7,15E-05	0,0011	KCTD15	potassium channel tetramerization domain containing 15	Multiple_Complex
SAMD4A	TC1400007207.hg.1	9,69	8,21	2,79	0,0060	0,0300	SAMD4A	sterile alpha motif domain containing 4A	Multiple_Complex
NAA38	TC1700012349.hg.1	8,07	6,6	2,78	5,10E-06	0,0002	NAA38	N(alpha)-acetyltransferase 38, NatC auxiliary subunit	Multiple_Complex
BAIAP2	TC1700009150.hg.1	7,54	6,07	2,78	3,22E-06	0,0001	BAIAP2	BAI1-associated protein 2	Multiple_Complex
EPHB2	TC0100007295.hg.1	8,88	7,41	2,77	0,0045	0,0245	EPHB2	EPH receptor B2	Multiple_Complex
TTLL11	TC0900011423.hg.1	6,45	4,98	2,77	1,07E-05	0,0003	TTLL11	tubulin tyrosine ligase-like family member 11	Multiple_Complex
PBX3	TC0900008763.hg.1	10,74	9,27	2,77	4,66E-05	0,0008	PBX3	pre-B-cell leukemia homeobox 3	Multiple_Complex
ZMIZ1	TC1000008182.hg.1	10,23	8,77	2,77	4,97E-06	0,0002	ZMIZ1	zinc finger, MIZ-type containing 1	Multiple_Complex
ARHGAP29	TC0100018454.hg.1	9,77	8,31	2,77	1,96E-05	0,0004	ARHGAP29	Rho GTPase activating protein 29	Multiple_Complex
WWP1	TC0800008145.hg.1	11,99	10,52	2,76	1,00E-05	0,0003	WWP1	WW domain containing E3 ubiquitin protein ligase 1	Multiple_Complex
ANKRD55	TC0500010795.hg.1	5,95	4,48	2,76	5,88E-05	0,0010	ANKRD55	ankyrin repeat domain 55	Multiple_Complex
MLXIP	TSUnmapped00000103.hg.1	11,71	10,24	2,76	1,16E-05	0,0003	MLXIP	MLX interacting protein	NonCoding
SYNJ1	TC2100007964.hg.1	6,98	5,51	2,76	0,0074	0,0353	SYNJ1	synaptojanin 1	Multiple_Complex
TEAD1	TC1100006888.hg.1	10,9	9,44	2,76	6,12E-07	3,58E-05	TEAD1	TEA domain family member 1 (SV40 transcriptional enhancer factor)	Multiple_Complex
SAP30L	TC0500009161.hg.1	7,28	5,81	2,76	0,0004	0,0037	SAP30L	SAP30-like	Multiple_Complex
ECHDC1	TC0600013115.hg.1	12,47	11,01	2,75	0,0021	0,0138	ECHDC1	ethylmalonyl-CoA decarboxylase 1	Multiple_Complex
MTSS1L	TC1600011560.hg.1	8,73	7,27	2,75	1,46E-06	6,70E-05	MTSS1L	metastasis suppressor 1-like	Multiple_Complex
WRNIP1	TC0600006611.hg.1	8,59	7,13	2,75	4,89E-07	2,96E-05	WRNIP1	Werner helicase interacting protein 1	Multiple_Complex
ADAMTS18	TC1600010914.hg.1	5,25	3,79	2,75	0,0080	0,0371	ADAMTS18	ADAM metallopeptidase with thrombospondin type 1 motif 18	Multiple_Complex
STK17B	TC0200015314.hg.1	10,66	9,2	2,75	7,53E-05	0,0012	STK17B	serine/threonine kinase 17b	Multiple_Complex
TBKBP1	TC1700008134.hg.1	6,72	5,27	2,75	6,54E-06	0,0002	TBKBP1	TBK1 binding protein 1	Coding
PPIF	TC1000008193.hg.1	11,15	9,69	2,74	2,43E-06	9,68E-05	PPIF	peptidylprolyl isomerase F	Multiple_Complex
PDE4A	TC1900006985.hg.1	7,85	6,39	2,74	1,24E-05	0,0003	PDE4A	phosphodiesterase 4A, cAMP-specific	Multiple_Complex
IGSF3	TC0100015401.hg.1	9,46	8	2,74	8,54E-05	0,0013	IGSF3	immunoglobulin superfamily, member 3	Multiple_Complex
IQCK	TC1600007116.hg.1	9,9	8,44	2,74	0,0004	0,0039	IQCK	IQ motif containing K	Multiple_Complex
UHRF1	TC1900006727.hg.1	10,82	9,36	2,74	3,55E-05	0,0007	UHRF1	ubiquitin-like with PHD and ring finger domains 1	Multiple_Complex
USP47	TC1100006860.hg.1	12,66	11,2	2,74	1,24E-07	1,07E-05	USP47	ubiquitin specific peptidase 47	Multiple_Complex
WDFY3	TC0400011220.hg.1	10,76	9,31	2,74	0,0017	0,0117	WDFY3	WD repeat and FYVE domain containing 3	Multiple_Complex
INPP4A	TC0200008569.hg.1	8,38	6,92	2,73	0,0001	0,0015	INPP4A	inositol polyphosphate-4-phosphatase type I A	Multiple_Complex
PTCH1	TC0900010886.hg.1	13,77	12,32	2,73	5,86E-05	0,0010	PTCH1	patched 1	Multiple_Complex
ADI1	TC0200011551.hg.1	9,18	7,73	2,73	0,0002	0,0026	ADI1	acireductone dioxygenase 1	Multiple_Complex
PRDM6	TC0500008491.hg.1	7,42	5,98	2,72	0,0001	0,0020	PRDM6	PR domain containing 6	Multiple_Complex
GRWD1	TC1900011775.hg.1	10,5	9,06	2,72	4,68E-06	0,0002	GRWD1	glutamate-rich WD repeat containing 1	Multiple_Complex
VPS54	TC0200012804.hg.1	7,93	6,49	2,72	6,44E-05	0,0011	VPS54	vacuolar protein sorting 54 homolog (S. cerevisiae)	Multiple_Complex
DUSP5	TC1000008891.hg.1	10,23	8,79	2,72	0,0050	0,0263	DUSP5	dual specificity phosphatase 5	Multiple_Complex
ITGA3	TC1700008228.hg.1	8,85	7,41	2,72	0,0001	0,0019	ITGA3	integrin alpha 3	Multiple_Complex
TSPYL2	TC0X00007310.hg.1	11,04	9,59	2,71	3,23E-05	0,0006	TSPYL2	TSPY-like 2	Multiple_Complex
GPR149	TC0300012860.hg.1	6,31	4,87	2,71	1,74E-05	0,0004	GPR149	G protein-coupled receptor 149	Coding
HSF2	TC0600009322.hg.1	10,79	9,36	2,71	5,69E-06	0,0002	HSF2	heat shock transcription factor 2	Multiple_Complex
ARHGAP31	TC0300008467.hg.1	9,14	7,71	2,7	0,0004	0,0041	ARHGAP31	Rho GTPase activating protein 31	Multiple_Complex
RBM10	TC0X00007127.hg.1	9,28	7,85	2,7	1,92E-06	8,19E-05	RBM10	RNA binding motif protein 10	Multiple_Complex
STX18	TC0400009860.hg.1	9,71	8,28	2,7	8,53E-07	4,48E-05	STX18	syntaxin 18	Multiple_Complex
SPTLC3	TC2000006736.hg.1	7,9	6,47	2,69	0,0008	0,0065	SPTLC3	serine palmitoyltransferase, long chain base subunit 3	Multiple_Complex
TTLL4	TC0200010807.hg.1	11,24	9,81	2,69	3,13E-05	0,0006	TTLL4	tubulin tyrosine ligase-like family member 4	Multiple_Complex
EFCAB2	TC0100012242.hg.1	8,64	7,21	2,69	1,88E-05	0,0004	EFCAB2	EF-hand calcium binding domain 2	Multiple_Complex
PABPC4	TC0100013796.hg.1	12,67	11,24	2,69	3,91E-06	0,0001	PABPC4	poly(A) binding protein, cytoplasmic 4 (inducible form)	Multiple_Complex
C1orf131	TC0100017722.hg.1	9,11	7,69	2,68	7,89E-06	0,0002	C1orf131	chromosome 1 open reading frame 131	Multiple_Complex
KDM7A	TC0700012798.hg.1	8,93	7,5	2,68	2,81E-05	0,0006	KDM7A	lysine (K)-specific demethylase 7A	Multiple_Complex
NRP2	TC0200010545.hg.1	12,69	11,27	2,68	0,0152	0,0598	NRP2	neuropilin 2	Multiple_Complex
FLRT2	TC1400007860.hg.1	9,42	7,99	2,68	0,0001	0,0018	FLRT2	fibronectin leucine rich transmembrane protein 2	Multiple_Complex
DAB2IP	TC0900008641.hg.1	8,36	6,94	2,68	1,44E-06	6,65E-05	DAB2IP	DAB2 interacting protein	Multiple_Complex
C12orf4	TC1200009672.hg.1	10,44	9,02	2,67	0,0001	0,0018	C12orf4	chromosome 12 open reading frame 4	Multiple_Complex
TERF2IP	TC1600011428.hg.1	9,81	8,39	2,67	4,31E-06	0,0001	TERF2IP	telomeric repeat binding factor 2, interacting protein	Coding
PDE10A	TC0600014366.hg.1	6,97	5,55	2,67	0,0007	0,0059	PDE10A	phosphodiesterase 10A	Multiple_Complex
PIGC	TC0100018531.hg.1	7,03	5,62	2,67	0,0002	0,0028	PIGC	phosphatidylinositol glycan anchor biosynthesis class C	NonCoding
RBM3	TC0X00007195.hg.1	12,85	11,44	2,67	4,30E-05	0,0008	RBM3	RNA binding motif (RNP1, RRM) protein 3	Multiple_Complex
C11orf57	TC1100009049.hg.1	11,15	9,73	2,66	7,54E-06	0,0002	C11orf57	chromosome 11 open reading frame 57	Multiple_Complex
HIST3H2BB	TC0100011871.hg.1	6,75	5,34	2,66	0,0064	0,0316	HIST3H2BB	histone cluster 3, H2bb	Coding
PRKACA	TC1900009806.hg.1	9,53	8,12	2,66	8,94E-07	4,67E-05	PRKACA	protein kinase, cAMP-dependent, catalytic, alpha	Multiple_Complex
ARSF	TC0X00006489.hg.1	5,51	4,1	2,66	0,0066	0,0323	ARSF	arylsulfatase F	Coding
EMP2	TC1600009362.hg.1	12,58	11,17	2,66	8,83E-07	4,63E-05	EMP2	epithelial membrane protein 2	Multiple_Complex
RAB27A	TC1500010866.hg.1	7,55	6,15	2,65	4,97E-06	0,0002	RAB27A	RAB27A, member RAS oncogene family	Multiple_Complex
COX11	TC1700011171.hg.1	11,8	10,4	2,65	1,42E-05	0,0004	COX11	COX11 cytochrome c oxidase copper chaperone	Multiple_Complex
KLF6	TC1000009612.hg.1	11,42	10,01	2,65	0,0088	0,0402	KLF6	Kruppel-like factor 6	Multiple_Complex
APLF	TC0200016464.hg.1	8,96	7,55	2,65	6,39E-05	0,0011	APLF	aprataxin and PNKP like factor	Multiple_Complex
ASNSD1	TC0200010252.hg.1	10,77	9,37	2,65	1,85E-07	1,43E-05	ASNSD1	asparagine synthetase domain containing 1	Multiple_Complex
STAM	TC1000006904.hg.1	12,24	10,84	2,65	8,39E-06	0,0002	STAM	signal transducing adaptor molecule (SH3 domain and ITAM motif) 1	Multiple_Complex
SUFU	TC1000008736.hg.1	7,85	6,44	2,65	2,44E-05	0,0005	SUFU	suppressor of fused homolog (Drosophila)	Multiple_Complex
PRR3	TC0600007534.hg.1	8,78	7,38	2,64	1,97E-05	0,0004	PRR3	proline rich 3	Multiple_Complex
PSMG1	TC2100008164.hg.1	10,1	8,7	2,64	1,05E-06	5,23E-05	PSMG1	proteasome (prosome, macropain) assembly chaperone 1	Multiple_Complex
SH3BP5	TC0300010399.hg.1	9,09	7,68	2,64	1,26E-05	0,0003	SH3BP5	SH3-domain binding protein 5 (BTK-associated)	Multiple_Complex
PUF60	TC0800012167.hg.1	9,96	8,56	2,64	7,21E-07	3,98E-05	PUF60	poly-U binding splicing factor 60KDa	Multiple_Complex
DLEU2; MIR15A; MIR16-1; MIR3613	TC1300008938.hg.1	8,95	7,55	2,64	9,76E-06	0,0003	DLEU2; MIR15A; MIR16-1; MIR3613	deleted in lymphocytic leukemia 2 (non-protein coding); microRNA 15a; microRNA 16-1; microRNA 3613	Multiple_Complex
FAM92A1	TC0800008235.hg.1	11,91	10,52	2,64	1,96E-05	0,0004	FAM92A1	family with sequence similarity 92, member A1	Multiple_Complex
LZTS1	TC0800009796.hg.1	8,38	6,99	2,63	7,91E-05	0,0012	LZTS1	leucine zipper, putative tumor suppressor 1	Coding
VEZF1	TC1700011237.hg.1	10,96	9,57	2,63	2,22E-06	9,16E-05	VEZF1	vascular endothelial zinc finger 1	Multiple_Complex
SCMH1	TC0100013854.hg.1	8,76	7,36	2,63	1,91E-05	0,0004	SCMH1	sex comb on midleg homolog 1 (Drosophila)	Multiple_Complex
NTF3	TC1200012579.hg.1	6,53	5,13	2,63	5,80E-05	0,0010	NTF3	neurotrophin 3	Multiple_Complex
KDM4B	TC1900006730.hg.1	7,16	5,77	2,62	0,0005	0,0050	KDM4B	lysine (K)-specific demethylase 4B	Multiple_Complex
DDAH2	TC0600014264.hg.1	9,31	7,93	2,62	0,0015	0,0106	DDAH2	dimethylarginine dimethylaminohydrolase 2	Multiple_Complex
HOXC6; HOXC4; HOXC5	TC1200012639.hg.1	5,59	4,2	2,62	0,0075	0,0355	HOXC6; HOXC4; HOXC5	homeobox C6; homeobox C4; homeobox C5	Multiple_Complex
COL6A3	TC0200016193.hg.1	5,78	4,4	2,61	0,0019	0,0127	COL6A3	collagen, type VI, alpha 3	Multiple_Complex
NUBP1	TC1600006886.hg.1	9,06	7,68	2,61	7,19E-06	0,0002	NUBP1	nucleotide binding protein 1	Multiple_Complex
PSMD9	TC1200012718.hg.1	7,43	6,04	2,61	0,0011	0,0083	PSMD9	proteasome 26S subunit, non-ATPase 9	Multiple_Complex
RAB30	TC1100011797.hg.1	7,47	6,09	2,61	0,0020	0,0133	RAB30	RAB30, member RAS oncogene family	Multiple_Complex
SRM	TC0100012869.hg.1	13,14	11,76	2,61	0,0003	0,0030	SRM	spermidine synthase	Multiple_Complex
NBPF15	TC0100015561.hg.1	11,49	10,1	2,61	0,0009	0,0075	NBPF15	neuroblastoma breakpoint family, member 15	Multiple_Complex
CXXC1	TC1800008680.hg.1	10,06	8,67	2,61	1,91E-05	0,0004	CXXC1	CXXC finger protein 1	Multiple_Complex
ANKRD50	TC0400011791.hg.1	10,15	8,77	2,61	0,0026	0,0163	ANKRD50	ankyrin repeat domain 50	Multiple_Complex
MEA1	TC0600011853.hg.1	7,59	6,21	2,6	0,0003	0,0034	MEA1	male-enhanced antigen 1	Multiple_Complex
TXNIP	TC0100015598.hg.1	7,1	5,72	2,6	0,0274	0,0922	TXNIP	thioredoxin interacting protein	Multiple_Complex
MRPL27	TC1700011096.hg.1	9,12	7,74	2,6	3,77E-05	0,0007	MRPL27	mitochondrial ribosomal protein L27	Multiple_Complex
VAMP7	TC0Y00006858.hg.1	9,87	8,49	2,59	1,03E-05	0,0003	VAMP7	Homo sapiens vesicle-associated membrane protein 7 (VAMP7), transcript variant 2, mRNA.; Homo sapiens vesicle-associated membrane protein 7 (VAMP7), transcript variant 3, mRNA.; Homo sapiens vesicle-associated membrane protein 7 (VAMP7), transcript variant 1, mRNA.; Homo sapiens vesicle-associated membrane protein 7 (VAMP7), transcript variant 4, non-coding RNA.; Homo sapiens vesicle-associated m…	Multiple_Complex
PLEKHO1	TC0100018288.hg.1	10,69	9,31	2,59	1,24E-06	5,96E-05	PLEKHO1	pleckstrin homology domain containing, family O member 1	Multiple_Complex
PFN2	TC0300014064.hg.1	12,26	10,88	2,59	2,23E-06	9,17E-05	PFN2	profilin 2	Multiple_Complex
SKA1	TC1800007316.hg.1	9,94	8,57	2,59	0,0002	0,0025	SKA1	spindle and kinetochore associated complex subunit 1	Multiple_Complex
THEM4	TC0100015817.hg.1	9	7,63	2,58	1,76E-07	1,38E-05	THEM4	thioesterase superfamily member 4	Multiple_Complex
FBXO17	TC1900011944.hg.1	7,23	5,86	2,58	2,40E-05	0,0005	FBXO17	F-box protein 17	Multiple_Complex
ANP32B	TC0900008173.hg.1	15,22	13,85	2,58	3,57E-07	2,35E-05	ANP32B	acidic nuclear phosphoprotein 32 family member B	Multiple_Complex
IMP4	TC0200009299.hg.1	11,2	9,83	2,58	0,0011	0,0088	IMP4	IMP4 homolog, U3 small nucleolar ribonucleoprotein	Multiple_Complex
GNL2	TC0100013748.hg.1	12,31	10,95	2,58	2,78E-05	0,0006	GNL2	guanine nucleotide binding protein-like 2 (nucleolar)	Multiple_Complex
TBX2	TC1700008511.hg.1	7,02	5,66	2,58	2,19E-07	1,61E-05	TBX2	T-box 2	Multiple_Complex
SKP2	TC0500007143.hg.1	13,88	12,52	2,58	2,65E-05	0,0006	SKP2	S-phase kinase-associated protein 2, E3 ubiquitin protein ligase	Multiple_Complex
PRKAR1A	TC1700012297.hg.1	10,57	9,21	2,57	0,0284	0,0949	PRKAR1A	protein kinase, cAMP-dependent, regulatory, type I, alpha	Multiple_Complex
WNT5A	TC0300011249.hg.1	6,91	5,55	2,57	1,06E-06	5,26E-05	WNT5A	wingless-type MMTV integration site family, member 5A	NonCoding
IER3IP1	TC1800009281.hg.1	8,73	7,38	2,56	4,28E-07	2,69E-05	IER3IP1	immediate early response 3 interacting protein 1	Multiple_Complex
NOL6	TC0900009861.hg.1	6,84	5,49	2,56	0,0004	0,0042	NOL6	nucleolar protein 6 (RNA-associated)	Multiple_Complex
KRT18	TC1200007686.hg.1	14,37	13,01	2,56	0,0001	0,0018	KRT18	keratin 18, type I	Multiple_Complex
RBP1	TC0300012598.hg.1	6,54	5,19	2,55	7,72E-05	0,0012	RBP1	retinol binding protein 1, cellular	Multiple_Complex
PDK2	TC1700008232.hg.1	10,19	8,84	2,55	0,0002	0,0027	PDK2	pyruvate dehydrogenase kinase, isozyme 2	Multiple_Complex
S100A11	TC0100015822.hg.1	15,76	14,41	2,54	0,0001	0,0018	S100A11	S100 calcium binding protein A11	Multiple_Complex
GOLIM4	TC0300013058.hg.1	13,08	11,74	2,54	1,22E-05	0,0003	GOLIM4	golgi integral membrane protein 4	Multiple_Complex
UBE2Q1	TC0100015918.hg.1	10,98	9,63	2,53	6,64E-06	0,0002	UBE2Q1	ubiquitin-conjugating enzyme E2Q family member 1	Multiple_Complex
PTPN13	TC0400008041.hg.1	13,22	11,88	2,53	0,0006	0,0057	PTPN13	protein tyrosine phosphatase, non-receptor type 13 (APO-1/CD95 (Fas)-associated phosphatase)	Multiple_Complex
FEZ2	TC0200012248.hg.1	7,69	6,35	2,53	3,65E-06	0,0001	FEZ2	fasciculation and elongation protein zeta 2 (zygin II)	Multiple_Complex
ABTB2	TC1100010505.hg.1	7,13	5,79	2,53	0,0008	0,0067	ABTB2	ankyrin repeat and BTB (POZ) domain containing 2	Multiple_Complex
PALLD	TC0400009258.hg.1	9,33	7,99	2,53	0,0024	0,0150	PALLD	palladin, cytoskeletal associated protein	Multiple_Complex
R3HCC1	TC0800007018.hg.1	7,08	5,75	2,53	1,04E-06	5,22E-05	R3HCC1	R3H domain and coiled-coil containing 1	Multiple_Complex
USPL1	TC1300006767.hg.1	11,37	10,03	2,52	2,42E-05	0,0005	USPL1	ubiquitin specific peptidase like 1	Multiple_Complex
FAM50A	TC0X00008833.hg.1	9,53	8,2	2,52	2,22E-05	0,0005	FAM50A	family with sequence similarity 50, member A	Multiple_Complex
LRRC41	TC0100014050.hg.1	10,44	9,1	2,52	1,08E-05	0,0003	LRRC41	leucine rich repeat containing 41	Multiple_Complex
UBR3	TC0200009922.hg.1	9,32	7,98	2,52	4,07E-06	0,0001	UBR3	ubiquitin protein ligase E3 component n-recognin 3 (putative)	Multiple_Complex
EFNB1	TC0X00007507.hg.1	8,19	6,86	2,52	3,49E-05	0,0007	EFNB1	ephrin-B1	Multiple_Complex
ASNS	TC0700011876.hg.1	12,61	11,28	2,52	0,0024	0,0154	ASNS	asparagine synthetase (glutamine-hydrolyzing)	Multiple_Complex
BCORL1	TC0X00008394.hg.1	7,42	6,09	2,51	6,14E-05	0,0010	BCORL1	BCL6 corepressor-like 1	Multiple_Complex
TOE1	TC0100008121.hg.1	9,79	8,46	2,51	1,96E-06	8,33E-05	TOE1	target of EGR1, member 1 (nuclear)	Multiple_Complex
ZNF200	TC1600009182.hg.1	6,87	5,54	2,51	0,0003	0,0033	ZNF200	zinc finger protein 200	Multiple_Complex
FBXL3	TC1300010048.hg.1	8,24	6,91	2,51	2,83E-05	0,0006	FBXL3	F-box and leucine-rich repeat protein 3	Multiple_Complex
REV3L	TC0600012863.hg.1	7,68	6,35	2,51	1,48E-05	0,0004	REV3L	REV3 like, DNA directed polymerase zeta catalytic subunit	Multiple_Complex
ELMO1	TC0700010760.hg.1	10,68	9,35	2,51	0,0002	0,0025	ELMO1	engulfment and cell motility 1	Multiple_Complex
POLR3H	TC2200008829.hg.1	9,08	7,76	2,5	7,55E-06	0,0002	POLR3H	polymerase (RNA) III (DNA directed) polypeptide H (22.9kD)	Multiple_Complex
ABLIM1	TC1000011904.hg.1	14,04	12,72	2,5	1,75E-05	0,0004	ABLIM1	actin binding LIM protein 1	Multiple_Complex
RANGRF	TC1700006808.hg.1	7,89	6,57	2,5	0,0030	0,0182	RANGRF	RAN guanine nucleotide release factor	Multiple_Complex
HIST1H2BB	TC0600014248.hg.1	5,13	3,81	2,5	1,23E-05	0,0003	HIST1H2BB	histone cluster 1, H2bb	Coding
SCUBE3	TC0600007788.hg.1	6,8	5,48	2,49	0,0006	0,0058	SCUBE3	signal peptide, CUB domain, EGF-like 3	Multiple_Complex
PCDH17	TC1300007312.hg.1	8,17	6,85	2,49	0,0128	0,0525	PCDH17	protocadherin 17	Coding
CIZ1	TC0900011626.hg.1	12,14	10,82	2,49	2,83E-06	0,0001	CIZ1	CDKN1A interacting zinc finger protein 1	Multiple_Complex
NCOA5	TC2000009259.hg.1	10,68	9,36	2,49	0,0001	0,0018	NCOA5	nuclear receptor coactivator 5	Multiple_Complex
HUNK	TC2100006909.hg.1	8,64	7,33	2,49	4,31E-06	0,0001	HUNK	hormonally up-regulated Neu-associated kinase	Multiple_Complex
RPP30	TC1000008423.hg.1	12,46	11,15	2,49	3,39E-07	2,27E-05	RPP30	ribonuclease P/MRP 30kDa subunit	Multiple_Complex
ZNF521	TC1800008317.hg.1	8,36	7,04	2,49	0,0019	0,0128	ZNF521	zinc finger protein 521	Multiple_Complex
DAAM1	TC1400007328.hg.1	10,76	9,44	2,49	8,90E-05	0,0013	DAAM1	dishevelled associated activator of morphogenesis 1	Multiple_Complex
KAT2B	TC0300006791.hg.1	5,84	4,52	2,48	1,62E-06	7,29E-05	KAT2B	K(lysine) acetyltransferase 2B	Multiple_Complex
DOC2B	TC1700009303.hg.1	5,77	4,46	2,48	9,98E-06	0,0003	DOC2B	double C2-like domains, beta	Multiple_Complex
CENPN	TC1600008567.hg.1	11,19	9,88	2,48	0,0006	0,0053	CENPN	centromere protein N	Multiple_Complex
TCF4	TC1800008750.hg.1	14,02	12,72	2,48	5,73E-05	0,0010	TCF4	transcription factor 4	Multiple_Complex
GTF3C6	TC0600009140.hg.1	10,88	9,57	2,48	4,70E-05	0,0008	GTF3C6	general transcription factor IIIC subunit 6	Multiple_Complex
PIK3R3	TC0100014040.hg.1	10,07	8,76	2,47	0,0003	0,0029	PIK3R3	phosphoinositide-3-kinase, regulatory subunit 3 (gamma)	Multiple_Complex
RBM23	TC1400008683.hg.1	10,33	9,02	2,47	1,42E-05	0,0004	RBM23	RNA binding motif protein 23	Multiple_Complex
PTRHD1	TC0200011990.hg.1	11,63	10,33	2,46	4,41E-05	0,0008	PTRHD1	peptidyl-tRNA hydrolase domain containing 1	Multiple_Complex
ARHGEF2	TC0100018507.hg.1	10,7	9,41	2,46	7,82E-06	0,0002	ARHGEF2	Rho/Rac guanine nucleotide exchange factor 2	Multiple_Complex
EMC8	TC1600011115.hg.1	6,96	5,66	2,46	0,0008	0,0070	EMC8	ER membrane protein complex subunit 8	Multiple_Complex
OSCP1	TC0100013721.hg.1	6,56	5,26	2,46	0,0015	0,0106	OSCP1	organic solute carrier partner 1	Multiple_Complex
H1F0	TC2200007318.hg.1	10,34	9,05	2,45	0,0015	0,0104	H1F0	H1 histone family, member 0	Multiple_Complex
VAMP7	TC0X00008884.hg.1	9,34	8,05	2,45	2,08E-05	0,0005	VAMP7	vesicle associated membrane protein 7	Multiple_Complex
LPAR1	TC0900011192.hg.1	10,71	9,42	2,45	0,0013	0,0094	LPAR1	lysophosphatidic acid receptor 1	Multiple_Complex
KALRN	TC0300008602.hg.1	5,45	4,16	2,45	0,0016	0,0112	KALRN	Transcript Identified by AceView, Entrez Gene ID(s) 8997	Unassigned
CCBE1	TC1800008828.hg.1	4,99	3,7	2,45	0,0006	0,0055	CCBE1	Jeck2013 ALT_ACCEPTOR, ALT_DONOR, coding, INTERNAL, intronic best transcript NM_133459	NonCoding
RHOC	TC0100018463.hg.1	11,04	9,75	2,44	7,71E-05	0,0012	RHOC	ras homolog family member C	Multiple_Complex
C19orf70	TC1900009394.hg.1	5,65	4,37	2,44	0,0005	0,0049	C19orf70	chromosome 19 open reading frame 70	Multiple_Complex
GTF2F1	TC1900009425.hg.1	9,85	8,57	2,44	5,97E-06	0,0002	GTF2F1	general transcription factor IIF subunit 1	Multiple_Complex
GREM1	TSUnmapped00000571.hg.1	5,85	4,56	2,44	0,0012	0,0088	GREM1	gremlin 1, DAN family BMP antagonist [Source:HGNC Symbol;Acc:HGNC:2001]	Coding
BCR	TC2200006833.hg.1	10,87	9,58	2,44	6,85E-06	0,0002	BCR	breakpoint cluster region	Multiple_Complex
FBRS	TC1600007485.hg.1	5,43	4,15	2,43	2,55E-05	0,0005	FBRS	fibrosin	Multiple_Complex
PKM	TC1500009952.hg.1	14,75	13,47	2,43	0,0016	0,0114	PKM	pyruvate kinase, muscle	Multiple_Complex
WBP5	TC0X00008001.hg.1	9,22	7,93	2,43	3,89E-06	0,0001	WBP5	WW domain binding protein 5	Coding
CCDC175	TC1400010758.hg.1	6,66	5,38	2,43	0,0002	0,0021	CCDC175	coiled-coil domain containing 175	Multiple_Complex
BACE1	TC1100012445.hg.1	8,1	6,82	2,43	0,0001	0,0016	BACE1	beta-site APP-cleaving enzyme 1	Multiple_Complex
IGFBP4	TC1700007796.hg.1	7,68	6,39	2,43	6,08E-05	0,0010	IGFBP4	insulin like growth factor binding protein 4	Multiple_Complex
RBM18	TC0900011432.hg.1	10,45	9,17	2,43	7,00E-07	3,92E-05	RBM18	RNA binding motif protein 18	Multiple_Complex
TRIM5	TC1100009940.hg.1	9,14	7,86	2,43	0,0001	0,0016	TRIM5	tripartite motif containing 5	Multiple_Complex
JAKMIP2	TC0500012390.hg.1	9,08	7,8	2,43	0,0001	0,0017	JAKMIP2	janus kinase and microtubule interacting protein 2	Multiple_Complex
CDC25B	TC2000006559.hg.1	9,53	8,25	2,43	0,0001	0,0018	CDC25B	cell division cycle 25B	Multiple_Complex
DUSP7	TC0300011152.hg.1	6,35	5,07	2,42	4,80E-06	0,0002	DUSP7	dual specificity phosphatase 7	Multiple_Complex
MSN	TC0X00011302.hg.1	13,61	12,33	2,42	5,38E-05	0,0009	MSN	moesin	Multiple_Complex
C7orf49	TC0700012695.hg.1	10,95	9,68	2,42	0,0014	0,0099	C7orf49	chromosome 7 open reading frame 49	Multiple_Complex
NDUFA6	TSUnmapped00000432.hg.1	7,75	6,48	2,41	4,95E-06	0,0002	NDUFA6	NADH dehydrogenase (ubiquinone) 1 alpha subcomplex, 6, 14kDa	Coding
CERK	TC2200009028.hg.1	10,26	8,98	2,41	2,85E-06	0,0001	CERK	ceramide kinase	Multiple_Complex
GSTO1	TC1000008800.hg.1	10,14	8,87	2,41	0,0004	0,0038	GSTO1	glutathione S-transferase omega 1	Multiple_Complex
INTS12	TC0400011518.hg.1	11,09	9,82	2,41	9,09E-05	0,0014	INTS12	integrator complex subunit 12	Multiple_Complex
AVEN	TC1500008971.hg.1	8,88	7,61	2,41	0,0002	0,0025	AVEN	apoptosis, caspase activation inhibitor	Multiple_Complex
PTER	TC1000006880.hg.1	9,46	8,19	2,41	2,37E-06	9,54E-05	PTER	phosphotriesterase related	Multiple_Complex
C5orf24	TC0500013229.hg.1	10,03	8,76	2,4	5,61E-06	0,0002	C5orf24	chromosome 5 open reading frame 24	Multiple_Complex
SH3GLB1	TC0100008927.hg.1	9,87	8,61	2,4	0,0002	0,0020	SH3GLB1	SH3-domain GRB2-like endophilin B1	Multiple_Complex
MRPS7	TC1700008897.hg.1	10,96	9,7	2,4	2,68E-05	0,0006	MRPS7	mitochondrial ribosomal protein S7	Multiple_Complex
IFT46	TC1100012488.hg.1	8,04	6,78	2,4	0,0003	0,0034	IFT46	intraflagellar transport 46	Multiple_Complex
ART5	TC1100009855.hg.1	7,19	5,93	2,4	0,0001	0,0015	ART5	ADP-ribosyltransferase 5	Multiple_Complex
ST7; ST7-OT4; ST7-OT3; MIR6132	TC0700008882.hg.1	8,99	7,73	2,4	0,0002	0,0025	ST7; ST7-OT4; ST7-OT3; MIR6132	suppression of tumorigenicity 7; ST7 overlapping transcript 4; ST7 overlapping transcript 3; microRNA 6132	Multiple_Complex
ATXN7L3	TC1700010816.hg.1	7,01	5,75	2,4	0,0052	0,0272	ATXN7L3	ataxin 7-like 3	Multiple_Complex
RNF152	TC1800009306.hg.1	7,3	6,04	2,39	7,28E-05	0,0012	RNF152	ring finger protein 152	Multiple_Complex
ATF5; MIR4751	TC1900008564.hg.1	6,27	5,01	2,39	4,49E-05	0,0008	ATF5; MIR4751	activating transcription factor 5; microRNA 4751	Multiple_Complex
MEX3B	TC1500010233.hg.1	7,51	6,26	2,39	3,56E-05	0,0007	MEX3B	mex-3 RNA binding family member B	Coding
DGKI	TC0700012731.hg.1	6,26	5,01	2,39	2,73E-05	0,0006	DGKI	diacylglycerol kinase, iota	Multiple_Complex
PCYT2	TC1700012079.hg.1	7,05	5,79	2,39	0,0152	0,0599	PCYT2	phosphate cytidylyltransferase 2, ethanolamine	Multiple_Complex
GSK3A	TC1900011957.hg.1	10,06	8,81	2,39	1,79E-05	0,0004	GSK3A	glycogen synthase kinase 3 alpha	Multiple_Complex
PIP5K1C	TC1900009302.hg.1	11,05	9,8	2,38	4,41E-05	0,0008	PIP5K1C	phosphatidylinositol-4-phosphate 5-kinase, type I, gamma	Multiple_Complex
THAP10	TC1500009928.hg.1	7,02	5,77	2,38	0,0001	0,0019	THAP10	THAP domain containing 10	Coding
ATAD2B	TC0200011965.hg.1	8,53	7,28	2,38	0,0015	0,0105	ATAD2B	ATPase family, AAA domain containing 2B	Multiple_Complex
RHOBTB1	TC1000010737.hg.1	6,39	5,14	2,38	0,0038	0,0215	RHOBTB1	Rho-related BTB domain containing 1	Multiple_Complex
SPOPL	TC0200009487.hg.1	9,61	8,36	2,37	3,15E-05	0,0006	SPOPL	speckle-type POZ protein-like	Multiple_Complex
PKIG	TC2000007457.hg.1	8,36	7,11	2,37	0,0005	0,0046	PKIG	protein kinase (cAMP-dependent, catalytic) inhibitor gamma	Multiple_Complex
RYBP	TC0300011525.hg.1	10,18	8,93	2,37	9,73E-06	0,0003	RYBP	RING1 and YY1 binding protein	Multiple_Complex
TOP1	TC2000007380.hg.1	12,2	10,96	2,37	2,57E-06	9,98E-05	TOP1	topoisomerase (DNA) I	Multiple_Complex
TOMM34	TC2000009204.hg.1	10,96	9,72	2,36	4,42E-05	0,0008	TOMM34	translocase of outer mitochondrial membrane 34	Multiple_Complex
EXOC7	TC1700011785.hg.1	8,82	7,58	2,36	0,0013	0,0093	EXOC7	Zhang2013 ALT_ACCEPTOR, ALT_DONOR, coding, INTERNAL, intronic best transcript NM_001145297	NonCoding
NOC4L	TC1200009467.hg.1	9,08	7,84	2,36	3,27E-05	0,0006	NOC4L	nucleolar complex associated 4 homolog	Multiple_Complex
HSFX2; HSFX1	TC0X00011082.hg.1	7,84	6,6	2,36	0,0007	0,0060	HSFX2; HSFX1	heat shock transcription factor family, X-linked 2; heat shock transcription factor family, X-linked 1	Coding
MLXIP	TSUnmapped00000486.hg.1	9,09	7,85	2,35	4,67E-05	0,0008	MLXIP	MLX interacting protein	Coding
ELOF1	TC1900009682.hg.1	9,15	7,91	2,35	0,0006	0,0055	ELOF1	ELF1 homolog, elongation factor 1	Multiple_Complex
CDC37; MIR1181	TC1900009628.hg.1	10,78	9,55	2,35	9,99E-05	0,0015	CDC37; MIR1181	cell division cycle 37; microRNA 1181	Multiple_Complex
DENND5A	TC1100010058.hg.1	8,56	7,33	2,35	0,0012	0,0089	DENND5A	DENN/MADD domain containing 5A	Multiple_Complex
ISLR	TC1500007839.hg.1	7,96	6,73	2,35	0,0001	0,0017	ISLR	immunoglobulin superfamily containing leucine-rich repeat	Multiple_Complex
LSAMP	TC0300012073.hg.1	7,25	6,02	2,34	0,0142	0,0567	LSAMP	limbic system-associated membrane protein	Multiple_Complex
ODAM	TC0400007775.hg.1	6,24	5,02	2,34	0,0289	0,0961	ODAM	odontogenic, ameloblast asssociated	Multiple_Complex
PHLDB2; PLCXD2	TC0300008324.hg.1	11,18	9,96	2,33	8,85E-05	0,0013	PHLDB2; PLCXD2	pleckstrin homology-like domain, family B, member 2; phosphatidylinositol-specific phospholipase C, X domain containing 2	Multiple_Complex
ACTR3	TC0200008996.hg.1	14,95	13,72	2,33	2,47E-05	0,0005	ACTR3	ARP3 actin-related protein 3 homolog (yeast)	Multiple_Complex
SMU1	TC0900009844.hg.1	12,36	11,14	2,33	3,54E-05	0,0007	SMU1	smu-1 suppressor of mec-8 and unc-52 homolog (C. elegans)	Multiple_Complex
RRP8	TC1100013138.hg.1	7,26	6,04	2,33	5,28E-05	0,0009	RRP8	ribosomal RNA processing 8, methyltransferase, homolog (yeast)	Multiple_Complex
YKT6	TC0700007374.hg.1	9,83	8,61	2,33	0,0154	0,0604	YKT6	YKT6 v-SNARE homolog (S. cerevisiae)	Multiple_Complex
PXN	TC1200012153.hg.1	11,11	9,9	2,33	0,0026	0,0161	PXN	paxillin	Multiple_Complex
UTP20	TC1200008606.hg.1	10,39	9,18	2,32	0,0022	0,0141	UTP20	UTP20 small subunit (SSU) processome component	Multiple_Complex
IMPDH1	TC0700013620.hg.1	8,77	7,56	2,32	3,89E-05	0,0007	IMPDH1	IMP (inosine 5-monophosphate) dehydrogenase 1	Multiple_Complex
SH3BP4	TC0200011171.hg.1	13,33	12,12	2,32	7,16E-05	0,0011	SH3BP4	SH3-domain binding protein 4	Multiple_Complex
OXA1L	TC1400006656.hg.1	13,23	12,01	2,32	2,07E-06	8,66E-05	OXA1L	oxidase (cytochrome c) assembly 1-like	Multiple_Complex
NOP14	TC0400009791.hg.1	10,06	8,84	2,32	5,02E-05	0,0009	NOP14	NOP14 nucleolar protein	Multiple_Complex
MAPK4	TC1800007320.hg.1	5,91	4,7	2,32	0,0052	0,0272	MAPK4	mitogen-activated protein kinase 4	Multiple_Complex
PCNXL4	TC1400010612.hg.1	11,33	10,12	2,31	2,20E-05	0,0005	PCNXL4	pecanex-like 4 (Drosophila)	Multiple_Complex
ARL3	TC1000011690.hg.1	10,85	9,64	2,31	1,84E-05	0,0004	ARL3	ADP-ribosylation factor like GTPase 3	Multiple_Complex
DOK6	TC1800007610.hg.1	5	3,79	2,31	7,33E-05	0,0012	DOK6	docking protein 6	Multiple_Complex
KLF3	TC0400007264.hg.1	10,31	9,1	2,31	3,97E-06	0,0001	KLF3	Kruppel-like factor 3 (basic)	Multiple_Complex
TRPM7	TC1500009395.hg.1	9,51	8,3	2,31	0,0002	0,0020	TRPM7	transient receptor potential cation channel, subfamily M, member 7	Multiple_Complex
MPC1	TC0600013883.hg.1	10,44	9,23	2,31	2,14E-05	0,0005	MPC1	mitochondrial pyruvate carrier 1	Multiple_Complex
SSRP1	TC1100010887.hg.1	12,44	11,23	2,31	1,12E-06	5,50E-05	SSRP1	structure specific recognition protein 1	Multiple_Complex
TXNDC9	TC0200013607.hg.1	9,05	7,85	2,31	1,87E-05	0,0004	TXNDC9	thioredoxin domain containing 9	Multiple_Complex
SLC25A15; MIR621	TC1300006960.hg.1	8,79	7,59	2,3	9,58E-06	0,0003	SLC25A15; MIR621	solute carrier family 25 (mitochondrial carrier; ornithine transporter) member 15; microRNA 621	Multiple_Complex
RABGEF1	TC0700013383.hg.1	9,76	8,56	2,3	0,0010	0,0081	RABGEF1	RAB guanine nucleotide exchange factor (GEF) 1	Multiple_Complex
EFNB3	TC1700006768.hg.1	5,82	4,62	2,3	5,01E-05	0,0009	EFNB3	ephrin-B3	Coding
TACR3	TC0400011483.hg.1	7,74	6,54	2,3	0,0269	0,0910	TACR3	tachykinin receptor 3	Multiple_Complex
GATA2	TC0300012339.hg.1	5,25	4,05	2,3	0,0004	0,0041	GATA2	GATA binding protein 2	Multiple_Complex
CCDC74A	TC0200009344.hg.1	6,43	5,23	2,3	0,0004	0,0037	CCDC74A	coiled-coil domain containing 74A	Multiple_Complex
IKBKAP	TC0900011146.hg.1	9,03	7,83	2,3	7,52E-06	0,0002	IKBKAP	inhibitor of kappa light polypeptide gene enhancer in B-cells, kinase complex-associated protein	Multiple_Complex
ZCCHC24	TC1000011168.hg.1	5,98	4,78	2,3	0,0089	0,0405	ZCCHC24	zinc finger, CCHC domain containing 24	Coding
FBXL14	TC1200009580.hg.1	9,81	8,61	2,3	0,0001	0,0018	FBXL14	F-box and leucine-rich repeat protein 14	Multiple_Complex
SENP5	TC0300010035.hg.1	10,71	9,51	2,3	2,90E-05	0,0006	SENP5	SUMO1/sentrin specific peptidase 5	Multiple_Complex
SPON1	TC1100006911.hg.1	6,76	5,56	2,29	0,0201	0,0738	SPON1	spondin 1, extracellular matrix protein	Multiple_Complex
CDCA8	TC0100007841.hg.1	10,28	9,08	2,29	7,78E-05	0,0012	CDCA8	cell division cycle associated 8	Multiple_Complex
PPIP5K2	TC0500008232.hg.1	12,51	11,32	2,29	0,0004	0,0037	PPIP5K2	diphosphoinositol pentakisphosphate kinase 2	Multiple_Complex
ME1	TC0600012434.hg.1	9,85	8,66	2,29	0,0066	0,0322	ME1	malic enzyme 1, NADP(+)-dependent, cytosolic	Multiple_Complex
PXDC1	TC0600010609.hg.1	5,67	4,47	2,29	0,0006	0,0054	PXDC1	PX domain containing 1	Multiple_Complex
ARMCX6	TC0X00010366.hg.1	7,03	5,84	2,29	6,41E-05	0,0011	ARMCX6	armadillo repeat containing, X-linked 6	Multiple_Complex
EFNA1	TC0100010111.hg.1	7	5,8	2,29	0,0046	0,0249	EFNA1	ephrin-A1	Multiple_Complex
TIAM1	TC2100008555.hg.1	9,3	8,1	2,29	0,0002	0,0025	TIAM1	T-cell lymphoma invasion and metastasis 1	Multiple_Complex
BUD31	TC0700008494.hg.1	8,85	7,66	2,28	0,0018	0,0122	BUD31	BUD31 homolog	Multiple_Complex
FSCN1	TC0700006629.hg.1	14,72	13,52	2,28	0,0005	0,0050	FSCN1	fascin actin-bundling protein 1	Multiple_Complex
PPM1H	TC1200011054.hg.1	7,87	6,68	2,28	0,0009	0,0076	PPM1H	protein phosphatase, Mg2+/Mn2+ dependent, 1H	Multiple_Complex
OAF	TC1100009279.hg.1	6,73	5,54	2,28	3,37E-05	0,0007	OAF	out at first homolog	Coding
NME6	TC0300011016.hg.1	6,9	5,71	2,28	0,0002	0,0023	NME6	NME/NM23 nucleoside diphosphate kinase 6	Multiple_Complex
SSBP2	TC0500013336.hg.1	11,34	10,15	2,28	0,0042	0,0233	SSBP2	single-stranded DNA binding protein 2	Multiple_Complex
GABARAPL2	TC1600008454.hg.1	8,18	6,99	2,28	3,28E-06	0,0001	GABARAPL2	GABA(A) receptor-associated protein like 2	Multiple_Complex
ABCF2	TC0700013065.hg.1	7,19	6	2,28	2,12E-05	0,0005	ABCF2	ATP binding cassette subfamily F member 2	Multiple_Complex
C11orf24	TC1100011375.hg.1	10,89	9,7	2,28	2,15E-05	0,0005	C11orf24	chromosome 11 open reading frame 24	Multiple_Complex
TTC28	TC2200008356.hg.1	8,25	7,07	2,28	2,00E-06	8,46E-05	TTC28	tetratricopeptide repeat domain 28	Multiple_Complex
ACIN1	TC1400008694.hg.1	11,12	9,93	2,28	0,0004	0,0038	ACIN1	apoptotic chromatin condensation inducer 1	Multiple_Complex
CLUAP1	TC1600011343.hg.1	7,63	6,44	2,27	0,0027	0,0164	CLUAP1	clusterin associated protein 1	Multiple_Complex
RBBP9	TC2000008533.hg.1	7,84	6,66	2,27	0,0015	0,0107	RBBP9	retinoblastoma binding protein 9	Multiple_Complex
ITGB1BP1	TC0200011686.hg.1	6,57	5,39	2,27	1,31E-05	0,0003	ITGB1BP1	integrin beta 1 binding protein 1	Multiple_Complex
SAFB	TC1900006764.hg.1	13,59	12,4	2,27	7,12E-05	0,0011	SAFB	scaffold attachment factor B	Multiple_Complex
PI4KB	TC0100015781.hg.1	7,7	6,52	2,27	9,47E-06	0,0003	PI4KB	phosphatidylinositol 4-kinase, catalytic, beta	Multiple_Complex
MTIF3	TC1300008439.hg.1	10,94	9,77	2,26	0,0001	0,0016	MTIF3	mitochondrial translational initiation factor 3	Multiple_Complex
ERVK13-1	TC1600011465.hg.1	8,11	6,93	2,26	0,0005	0,0048	ERVK13-1	endogenous retrovirus group K13, member 1	Multiple_Complex
LZIC	TC0100012828.hg.1	9,01	7,83	2,26	0,0008	0,0067	LZIC	leucine zipper and CTNNBIP1 domain containing	Multiple_Complex
STAG1	TC0300012534.hg.1	11,73	10,55	2,26	1,70E-06	7,59E-05	STAG1	stromal antigen 1	Multiple_Complex
HAND2	TC0400012443.hg.1	7,06	5,89	2,26	0,0008	0,0069	HAND2	heart and neural crest derivatives expressed 2	Multiple_Complex
VAMP3	TC0100006723.hg.1	10,84	9,66	2,26	6,67E-05	0,0011	VAMP3	vesicle associated membrane protein 3	Multiple_Complex
TIPRL	TC0100010522.hg.1	10,93	9,75	2,26	3,96E-05	0,0007	TIPRL	TOR signaling pathway regulator	Multiple_Complex
ST3GAL1	TC0800011887.hg.1	7,28	6,11	2,26	5,10E-06	0,0002	ST3GAL1	ST3 beta-galactoside alpha-2,3-sialyltransferase 1	Multiple_Complex
SLC12A2	TC0500008568.hg.1	8,66	7,48	2,26	3,42E-05	0,0007	SLC12A2	solute carrier family 12 (sodium/potassium/chloride transporter), member 2	Multiple_Complex
TPM2	TC0900009949.hg.1	11,52	10,35	2,25	0,0009	0,0075	TPM2	tropomyosin 2 (beta)	Multiple_Complex
EIF3J	TC1500007093.hg.1	11,9	10,72	2,25	7,96E-06	0,0002	EIF3J	eukaryotic translation initiation factor 3, subunit J	Multiple_Complex
COLGALT2	TC0100016664.hg.1	6,4	5,23	2,25	0,0108	0,0466	COLGALT2	collagen beta(1-O)galactosyltransferase 2	Multiple_Complex
CABLES2	TC2000009748.hg.1	7,43	6,27	2,25	0,0004	0,0039	CABLES2	Cdk5 and Abl enzyme substrate 2	Multiple_Complex
DLC1	TC0800012387.hg.1	5,74	4,57	2,25	0,0003	0,0035	DLC1	DLC1 Rho GTPase activating protein	Multiple_Complex
CCAR2	TC0800006989.hg.1	9,86	8,69	2,24	6,38E-06	0,0002	CCAR2	cell cycle and apoptosis regulator 2	Multiple_Complex
EIF2S1	TC1400007494.hg.1	11,55	10,39	2,24	0,0002	0,0027	EIF2S1	eukaryotic translation initiation factor 2, subunit 1 alpha, 35kDa	Multiple_Complex
EMP3	TC1900011774.hg.1	11,51	10,34	2,24	0,0016	0,0110	EMP3	epithelial membrane protein 3	Multiple_Complex
IGF2; INS-IGF2	TC1100013130.hg.1	6,78	5,61	2,24	0,0031	0,0183	IGF2; INS-IGF2	insulin-like growth factor 2; INS-IGF2 readthrough	Multiple_Complex
RCOR2	TC1100011141.hg.1	7,17	6	2,24	2,95E-05	0,0006	RCOR2	REST corepressor 2	Multiple_Complex
AHRR; PDCD6	TC0500013140.hg.1	6,83	5,66	2,24	0,0003	0,0035	AHRR; PDCD6	aryl-hydrocarbon receptor repressor; programmed cell death 6	Multiple_Complex
ZBTB11	TC0300011859.hg.1	8,46	7,29	2,24	0,0003	0,0036	ZBTB11	zinc finger and BTB domain containing 11	Multiple_Complex
MEPCE	TC0700008542.hg.1	9,24	8,08	2,24	0,0009	0,0075	MEPCE	methylphosphate capping enzyme	Multiple_Complex
IPO13	TC0100008079.hg.1	7,13	5,96	2,24	0,0002	0,0024	IPO13	importin 13	Multiple_Complex
MLXIP	TSUnmapped00000502.hg.1	11,37	10,2	2,24	0,0001	0,0018	MLXIP	MLX interacting protein	NonCoding
LYST	TC0100017836.hg.1	5,29	4,13	2,24	0,0005	0,0045	LYST	lysosomal trafficking regulator	Multiple_Complex
NAA20	TC2000006867.hg.1	7,25	6,09	2,24	0,0005	0,0049	NAA20	N(alpha)-acetyltransferase 20, NatB catalytic subunit	Multiple_Complex
PFKP	TC1000012423.hg.1	13,13	11,97	2,24	8,86E-05	0,0013	PFKP	phosphofructokinase, platelet	Multiple_Complex
SH3RF2	TC0500008994.hg.1	5,29	4,14	2,23	0,0062	0,0307	SH3RF2	SH3 domain containing ring finger 2	Multiple_Complex
RHOBTB2	TC0800007004.hg.1	7,61	6,45	2,23	2,41E-05	0,0005	RHOBTB2	Rho-related BTB domain containing 2	Multiple_Complex
LUM	TC1200011495.hg.1	5,21	4,06	2,23	0,0021	0,0138	LUM	lumican	Multiple_Complex
RDX	TC1100012262.hg.1	12,59	11,43	2,23	1,70E-05	0,0004	RDX	radixin	Multiple_Complex
EPB41L2	TC0600013165.hg.1	12,16	11	2,23	0,0003	0,0029	EPB41L2	erythrocyte membrane protein band 4.1-like 2	Multiple_Complex
JOSD1	TC2200008710.hg.1	9,19	8,03	2,23	1,84E-05	0,0004	JOSD1	Josephin domain containing 1	Multiple_Complex
DUSP6	TC1200011470.hg.1	11,05	9,9	2,23	0,0088	0,0402	DUSP6	dual specificity phosphatase 6	Multiple_Complex
GSTZ1	TC1400007752.hg.1	6,06	4,91	2,23	0,0068	0,0330	GSTZ1	glutathione S-transferase zeta 1	Multiple_Complex
EIF4ENIF1	TC2200008482.hg.1	9,41	8,25	2,23	7,45E-06	0,0002	EIF4ENIF1	eukaryotic translation initiation factor 4E nuclear import factor 1	Multiple_Complex
IK; MIR3655	TC0500008863.hg.1	12,5	11,35	2,23	2,13E-05	0,0005	IK; MIR3655	IK cytokine, down-regulator of HLA II; microRNA 3655	Multiple_Complex
MINA	TC0300011801.hg.1	11,06	9,9	2,23	0,0001	0,0016	MINA	MYC induced nuclear antigen	Multiple_Complex
UTP11L	TC0100007858.hg.1	12,21	11,06	2,22	2,28E-05	0,0005	UTP11L	UTP11-like, U3 small nucleolar ribonucleoprotein (yeast)	Multiple_Complex
TCHP	TC1200012704.hg.1	8,57	7,42	2,22	9,35E-05	0,0014	TCHP	trichoplein, keratin filament binding	Multiple_Complex
GATA6	TC1800006852.hg.1	11,01	9,86	2,22	0,0286	0,0953	GATA6	GATA binding protein 6	Coding
YAE1D1	TC0700007267.hg.1	9,75	8,6	2,22	5,28E-06	0,0002	YAE1D1	Yae1 domain containing 1	Multiple_Complex
POP7	TC0700008561.hg.1	8,41	7,26	2,22	0,0011	0,0086	POP7	POP7 homolog, ribonuclease P/MRP subunit	Multiple_Complex
CAP2	TC0600007087.hg.1	12,4	11,25	2,22	0,0001	0,0016	CAP2	CAP, adenylate cyclase-associated protein, 2 (yeast)	Multiple_Complex
WASF1	TC0600012827.hg.1	9,83	8,68	2,22	3,02E-05	0,0006	WASF1	WAS protein family, member 1	Coding
PRPF19	TC1100011010.hg.1	10,97	9,82	2,22	3,13E-05	0,0006	PRPF19	pre-mRNA processing factor 19	Multiple_Complex
TPK1	TC0700012917.hg.1	7,2	6,05	2,22	0,0005	0,0048	TPK1	thiamin pyrophosphokinase 1	Multiple_Complex
TMEM263	TC1200008739.hg.1	8,72	7,57	2,22	0,0001	0,0017	TMEM263	transmembrane protein 263	Multiple_Complex
MGAT2	TC1400007087.hg.1	9,59	8,45	2,22	7,44E-05	0,0012	MGAT2	mannosyl (alpha-1,6-)-glycoprotein beta-1,2-N-acetylglucosaminyltransferase	Coding
SARS	TC0100009344.hg.1	10,95	9,81	2,22	4,18E-05	0,0008	SARS	seryl-tRNA synthetase	Multiple_Complex
TECRL	TC0400010853.hg.1	4,56	3,42	2,21	0,0330	0,1059	TECRL	trans-2,3-enoyl-CoA reductase-like	Multiple_Complex
SNRNP27	TC0200016470.hg.1	10,12	8,98	2,21	6,21E-05	0,0010	SNRNP27	small nuclear ribonucleoprotein, U4/U6.U5 27kDa subunit	Multiple_Complex
NDUFA12	TC1200012829.hg.1	10,17	9,03	2,21	0,0002	0,0025	NDUFA12	NADH dehydrogenase (ubiquinone) 1 alpha subcomplex, 12	Multiple_Complex
POTEI	TC0200014269.hg.1	4,52	3,38	2,2	0,0004	0,0041	POTEI	POTE ankyrin domain family, member I	Multiple_Complex
CTDNEP1	TC1700012345.hg.1	8,91	7,77	2,2	0,0013	0,0094	CTDNEP1	CTD nuclear envelope phosphatase 1	Multiple_Complex
MLX	TC1700007899.hg.1	9,59	8,45	2,2	0,0026	0,0160	MLX	MLX, MAX dimerization protein	Multiple_Complex
PES1	TC2200008447.hg.1	10,36	9,22	2,2	6,46E-05	0,0011	PES1	pescadillo ribosomal biogenesis factor 1	Multiple_Complex
MOCS2	TC0500010717.hg.1	10,56	9,42	2,2	9,84E-05	0,0014	MOCS2	molybdenum cofactor synthesis 2	Multiple_Complex
ISY1	TC0300014043.hg.1	9,06	7,92	2,2	0,0005	0,0047	ISY1	ISY1 splicing factor homolog	Multiple_Complex
UAP1	TC0100010381.hg.1	11,11	9,98	2,2	1,46E-05	0,0004	UAP1	UDP-N-acetylglucosamine pyrophosphorylase 1	Multiple_Complex
DAD1	TC1400008665.hg.1	13,92	12,78	2,2	2,21E-05	0,0005	DAD1	defender against cell death 1	Multiple_Complex
TUBD1	TC1700011298.hg.1	10,76	9,63	2,2	8,60E-05	0,0013	TUBD1	tubulin, delta 1	Multiple_Complex
TMLHE	TC0X00011248.hg.1	9,38	8,25	2,19	5,35E-05	0,0009	TMLHE	trimethyllysine hydroxylase, epsilon	Multiple_Complex
FAM58A	TC0X00011163.hg.1	8,9	7,77	2,19	0,0003	0,0035	FAM58A	family with sequence similarity 58, member A	Multiple_Complex
APBB1	TC1100009969.hg.1	6,16	5,02	2,19	0,0015	0,0107	APBB1	amyloid beta (A4) precursor protein-binding, family B, member 1 (Fe65)	Multiple_Complex
HIST1H4C	TC0600011130.hg.1	8,77	7,64	2,19	0,0007	0,0061	HIST1H4C	Jeck2013 ANTISENSE, CDS, coding, INTERNAL, OVCODE, OVEXON, UTR3 best transcript NM_003542	NonCoding
SEC61A1	TC0300008713.hg.1	11,68	10,55	2,19	0,0116	0,0489	SEC61A1	Sec61 translocon alpha 1 subunit	Multiple_Complex
PGF	TC1400009705.hg.1	9,78	8,66	2,18	1,86E-06	8,08E-05	PGF	placental growth factor	Multiple_Complex
FNIP2	TC0400009137.hg.1	7,51	6,38	2,18	2,61E-05	0,0005	FNIP2	folliculin interacting protein 2	Multiple_Complex
UQCR10	TC2200007035.hg.1	10,68	9,55	2,18	0,0008	0,0066	UQCR10	ubiquinol-cytochrome c reductase, complex III subunit X	Multiple_Complex
SCP2	TC0100008336.hg.1	12,57	11,45	2,18	9,73E-05	0,0014	SCP2	sterol carrier protein 2	Multiple_Complex
TMEM222	TC0100007507.hg.1	8,19	7,07	2,18	0,0030	0,0179	TMEM222	transmembrane protein 222	Multiple_Complex
ASXL1	TC2000007117.hg.1	10,19	9,06	2,18	1,21E-05	0,0003	ASXL1	additional sex combs like transcriptional regulator 1	Multiple_Complex
TAOK2	TC1600007436.hg.1	6,96	5,84	2,18	2,90E-05	0,0006	TAOK2	TAO kinase 2	Multiple_Complex
MEAF6	TC0100013744.hg.1	10,49	9,37	2,18	0,0002	0,0023	MEAF6	MYST/Esa1-associated factor 6	Multiple_Complex
SESN3	TC1100012020.hg.1	4,42	3,3	2,18	0,0239	0,0837	SESN3	Transcript Identified by AceView, Entrez Gene ID(s) 143686	Unassigned
LUZP6; MTPN	TC0700012712.hg.1	12,85	11,73	2,18	2,17E-05	0,0005	LUZP6; MTPN	leucine zipper protein 6; myotrophin	Multiple_Complex
PARP2	TC1400006513.hg.1	9,82	8,7	2,18	6,33E-05	0,0010	PARP2	poly(ADP-ribose) polymerase 2	Multiple_Complex
TMEM131	TC0200013578.hg.1	13,28	12,16	2,18	0,0005	0,0045	TMEM131	transmembrane protein 131	Multiple_Complex
SMDT1	TC2200009279.hg.1	8,68	7,55	2,17	5,82E-06	0,0002	SMDT1	single-pass membrane protein with aspartate-rich tail 1	Multiple_Complex
ARL6IP4	TC1200012721.hg.1	8,98	7,86	2,17	0,0003	0,0035	ARL6IP4	ADP-ribosylation factor like GTPase 6 interacting protein 4	Multiple_Complex
ESD	TC1300008855.hg.1	10,84	9,72	2,17	1,02E-05	0,0003	ESD	esterase D	Multiple_Complex
MAP3K2	TC0200014170.hg.1	9,53	8,41	2,17	7,83E-06	0,0002	MAP3K2	mitogen-activated protein kinase kinase kinase 2	Multiple_Complex
DIMT1	TC0500010894.hg.1	11,35	10,23	2,17	1,01E-05	0,0003	DIMT1	DIM1 dimethyladenosine transferase 1 homolog	Multiple_Complex
UBE2R2	TC0900007010.hg.1	9,88	8,76	2,17	1,01E-05	0,0003	UBE2R2	ubiquitin-conjugating enzyme E2R 2	Multiple_Complex
NGDN	TC1400010577.hg.1	10,63	9,51	2,17	8,92E-05	0,0013	NGDN	neuroguidin, EIF4E binding protein	Multiple_Complex
AMOTL1	TC1100012009.hg.1	7,56	6,44	2,17	0,0017	0,0115	AMOTL1	Memczak2013 ANTISENSE, coding, INTERNAL, UTR3 best transcript NM_130847	NonCoding
HIST2H2AA3; HIST2H2AA4	TC0100009876.hg.1	14,59	13,48	2,17	0,0001	0,0020	HIST2H2AA3; HIST2H2AA4	histone cluster 2, H2aa3; histone cluster 2, H2aa4	Coding
HIST1H2BF	TC0600007282.hg.1	11,58	10,46	2,17	0,0001	0,0019	HIST1H2BF	histone cluster 1, H2bf	Coding
LRRFIP1	TC0200016603.hg.1	9,57	8,45	2,17	0,0062	0,0308	LRRFIP1	leucine rich repeat (in FLII) interacting protein 1	Multiple_Complex
BCAR3	TC0100014958.hg.1	8,44	7,32	2,17	0,0017	0,0118	BCAR3	breast cancer anti-estrogen resistance 3	Multiple_Complex
CREB3L2	TC0700012734.hg.1	11,28	10,16	2,17	0,0001	0,0015	CREB3L2	cAMP responsive element binding protein 3-like 2	Multiple_Complex
ITM2A	TC0X00010155.hg.1	11,41	10,29	2,17	0,0010	0,0081	ITM2A	integral membrane protein 2A	Multiple_Complex
AP1M1	TC1900007267.hg.1	10,31	9,19	2,16	1,29E-05	0,0003	AP1M1	adaptor-related protein complex 1, mu 1 subunit	Multiple_Complex
FHL3	TC0100013761.hg.1	10,16	9,05	2,16	0,0033	0,0194	FHL3	four and a half LIM domains 3	Multiple_Complex
TMEM133	TC1100008886.hg.1	8,28	7,17	2,16	0,0065	0,0321	TMEM133	transmembrane protein 133	Coding
MSANTD3	TC0900012153.hg.1	8,7	7,59	2,16	0,0045	0,0243	MSANTD3	Myb/SANT-like DNA-binding domain containing 3	Multiple_Complex
TNPO1	TC0500007754.hg.1	14,76	13,64	2,16	2,02E-05	0,0005	TNPO1	transportin 1	Multiple_Complex
MRPS11	TC1500008225.hg.1	9,98	8,87	2,16	1,63E-05	0,0004	MRPS11	mitochondrial ribosomal protein S11	Multiple_Complex
RIOK3	TC1800006889.hg.1	9,46	8,35	2,16	2,22E-05	0,0005	RIOK3	RIO kinase 3	Multiple_Complex
ALKBH8	TC1100012209.hg.1	7,56	6,45	2,16	0,0281	0,0941	ALKBH8	alkB homolog 8, tRNA methyltransferase	Multiple_Complex
FZD1	TC0700008306.hg.1	9,53	8,42	2,16	3,21E-05	0,0006	FZD1	frizzled class receptor 1	Coding
ZNF800	TC0700013615.hg.1	9,56	8,45	2,16	0,0003	0,0033	ZNF800	zinc finger protein 800	Multiple_Complex
FOXP1	TC0300011485.hg.1	10,01	8,9	2,16	0,0005	0,0051	FOXP1	forkhead box P1	Multiple_Complex
TCEB3	TC0100007331.hg.1	8,66	7,55	2,15	6,99E-05	0,0011	TCEB3	transcription elongation factor B (SIII), polypeptide 3 (110kDa, elongin A)	Multiple_Complex
MIR99AHG	TC2100006627.hg.1	6,57	5,47	2,15	0,0030	0,0180	MIR99AHG	mir-99a-let-7c cluster host gene	Multiple_Complex
RWDD4	TC0400012583.hg.1	8,95	7,84	2,15	0,0007	0,0064	RWDD4	RWD domain containing 4	Multiple_Complex
LAMTOR5	TC0100015236.hg.1	10,41	9,3	2,15	0,0001	0,0016	LAMTOR5	late endosomal/lysosomal adaptor, MAPK and MTOR activator 5	Multiple_Complex
ADAM19	TC0500012599.hg.1	9,99	8,89	2,15	0,0326	0,1049	ADAM19	ADAM metallopeptidase domain 19	Multiple_Complex
PGA5	TC1100013017.hg.1	5,95	4,84	2,15	0,0063	0,0313	PGA5	pepsinogen 5, group I (pepsinogen A)	Multiple_Complex
BIVM	TC1300009993.hg.1	8,64	7,54	2,15	0,0002	0,0028	BIVM	basic, immunoglobulin-like variable motif containing	Multiple_Complex
KIAA1429	TC0800011139.hg.1	9,7	8,59	2,15	0,0002	0,0022	KIAA1429	KIAA1429	Multiple_Complex
MPC2	TC0100016318.hg.1	10,25	9,15	2,15	0,0002	0,0024	MPC2	mitochondrial pyruvate carrier 2	Multiple_Complex
PAIP1	TC0500010643.hg.1	11,11	10,01	2,15	7,24E-05	0,0012	PAIP1	poly(A) binding protein interacting protein 1	Multiple_Complex
HIST1H3B	TC0600011124.hg.1	11,88	10,78	2,14	0,0037	0,0211	HIST1H3B	histone cluster 1, H3b	Coding
CWC15	TC1100012012.hg.1	8,41	7,31	2,14	0,0002	0,0027	CWC15	CWC15 spliceosome-associated protein	Multiple_Complex
HOXA13	TC0700010568.hg.1	5,25	4,15	2,14	0,0191	0,0711	HOXA13	homeobox A13	Multiple_Complex
TMOD2	TC1500007238.hg.1	6,62	5,52	2,14	0,0105	0,0457	TMOD2	tropomodulin 2 (neuronal)	Multiple_Complex
SLIT3	TC0500012760.hg.1	6,71	5,61	2,14	0,0024	0,0152	SLIT3	slit guidance ligand 3	Multiple_Complex
ABL1	TC0900008969.hg.1	10,07	8,98	2,14	0,0004	0,0044	ABL1	ABL proto-oncogene 1, non-receptor tyrosine kinase	Multiple_Complex
FGD1	TC0X00009780.hg.1	9,13	8,03	2,14	4,64E-05	0,0008	FGD1	FYVE, RhoGEF and PH domain containing 1	Multiple_Complex
DLGAP4	TC2000007246.hg.1	8,59	7,5	2,14	0,0005	0,0051	DLGAP4	discs, large (Drosophila) homolog-associated protein 4	Multiple_Complex
HIST1H2AC	TC0600007270.hg.1	8,92	7,83	2,13	7,22E-06	0,0002	HIST1H2AC	histone cluster 1, H2ac	Multiple_Complex
ZNF592	TC1500008167.hg.1	10,58	9,49	2,13	0,0004	0,0038	ZNF592	zinc finger protein 592	Multiple_Complex
NBPF9	TC0100015680.hg.1	9,86	8,76	2,13	0,0139	0,0558	NBPF9	neuroblastoma breakpoint family, member 9	Multiple_Complex
EXOSC10	TC0100012870.hg.1	10,98	9,89	2,13	1,21E-05	0,0003	EXOSC10	exosome component 10	Multiple_Complex
USP3	TC1500007529.hg.1	11,1	10,01	2,13	0,0012	0,0092	USP3	ubiquitin specific peptidase 3	Multiple_Complex
CTPS1	TC0100007980.hg.1	11,3	10,21	2,13	0,0002	0,0026	CTPS1	CTP synthase 1	Multiple_Complex
LYN	TC0800007688.hg.1	10,32	9,23	2,13	1,61E-05	0,0004	LYN	LYN proto-oncogene, Src family tyrosine kinase	Multiple_Complex
SH3BGRL3	TC0100007449.hg.1	11,2	10,11	2,13	0,0098	0,0435	SH3BGRL3	SH3 domain binding glutamate-rich protein like 3	Multiple_Complex
RBFOX2	TC2200008576.hg.1	11,64	10,55	2,13	1,44E-05	0,0004	RBFOX2	RNA binding protein, fox-1 homolog (C. elegans) 2	Multiple_Complex
C1orf109	TC0100013751.hg.1	9,08	7,99	2,13	1,07E-05	0,0003	C1orf109	chromosome 1 open reading frame 109	Multiple_Complex
LYRM1	TC1600007143.hg.1	7,86	6,77	2,13	0,0009	0,0072	LYRM1	LYR motif containing 1	Multiple_Complex
ACLY	TC1700010693.hg.1	14,13	13,05	2,12	0,0196	0,0723	ACLY	ATP citrate lyase	Multiple_Complex
ABHD6	TC0300007606.hg.1	8,9	7,81	2,12	0,0049	0,0260	ABHD6	abhydrolase domain containing 6	Multiple_Complex
EIF3I	TC0100007672.hg.1	11,8	10,71	2,12	0,0015	0,0106	EIF3I	eukaryotic translation initiation factor 3, subunit I	Multiple_Complex
C16orf72	TC1600009331.hg.1	5,84	4,75	2,12	0,0016	0,0114	C16orf72	Memczak2013 ANTISENSE, coding, INTERNAL, intronic best transcript NM_014117	NonCoding
HIST1H2AK	TC0600011228.hg.1	9,03	7,94	2,12	0,0003	0,0029	HIST1H2AK	histone cluster 1, H2ak	Coding
MRTO4	TC0100007160.hg.1	8,59	7,5	2,12	0,0004	0,0044	MRTO4	MRT4 homolog, ribosome maturation factor	Multiple_Complex
HSP90B1	TC1200008667.hg.1	9,23	8,14	2,12	0,0311	0,1015	HSP90B1	Transcript Identified by AceView, Entrez Gene ID(s) 7184	Unassigned
RND3	TC0200014597.hg.1	10,58	9,5	2,12	0,0007	0,0059	RND3	Rho family GTPase 3	Multiple_Complex
SLC35D1	TC0100014505.hg.1	8,65	7,57	2,12	4,47E-05	0,0008	SLC35D1	solute carrier family 35 (UDP-GlcA/UDP-GalNAc transporter), member D1	Multiple_Complex
NAA60	TC1600011342.hg.1	12,17	11,09	2,12	4,79E-05	0,0009	NAA60	N(alpha)-acetyltransferase 60, NatF catalytic subunit	Multiple_Complex
TOMM22	TC2200007361.hg.1	12,37	11,29	2,12	3,21E-05	0,0006	TOMM22	translocase of outer mitochondrial membrane 22 homolog (yeast)	Multiple_Complex
PRKRIR	TC1100011684.hg.1	9,39	8,31	2,12	0,0015	0,0106	PRKRIR	protein-kinase, interferon-inducible double stranded RNA dependent inhibitor, repressor of (P58 repressor)	Multiple_Complex
ZNF639	TC0300009600.hg.1	10,38	9,29	2,12	3,41E-05	0,0007	ZNF639	zinc finger protein 639	Multiple_Complex
NOS2	TC1700012376.hg.1	5,29	4,21	2,12	0,0002	0,0021	NOS2	nitric oxide synthase 2, inducible	Multiple_Complex
MDFIC	TC0700008857.hg.1	8,86	7,78	2,11	0,0002	0,0022	MDFIC	MyoD family inhibitor domain containing	Multiple_Complex
MAP4K5	TC1400009131.hg.1	12,58	11,5	2,11	1,80E-05	0,0004	MAP4K5	mitogen-activated protein kinase kinase kinase kinase 5	Multiple_Complex
DCLRE1B	TC0100009479.hg.1	7,66	6,58	2,11	6,43E-05	0,0011	DCLRE1B	DNA cross-link repair 1B	Multiple_Complex
P2RY6	TC1100008381.hg.1	7,13	6,05	2,11	0,0151	0,0596	P2RY6	pyrimidinergic receptor P2Y, G-protein coupled, 6	Coding
SYDE1	TC1900007208.hg.1	6,3	5,22	2,11	0,0080	0,0372	SYDE1	synapse defective 1, Rho GTPase, homolog 1 (C. elegans)	Multiple_Complex
DLAT	TC1100009048.hg.1	10,45	9,38	2,11	0,0017	0,0115	DLAT	dihydrolipoamide S-acetyltransferase	Multiple_Complex
TBC1D13	TC0900008887.hg.1	9,89	8,81	2,11	0,0048	0,0254	TBC1D13	TBC1 domain family, member 13	Multiple_Complex
MYRF	TC1100007819.hg.1	5,8	4,73	2,11	0,0003	0,0035	MYRF	myelin regulatory factor	Multiple_Complex
DDX56	TC0700010925.hg.1	10,04	8,96	2,11	5,76E-05	0,0010	DDX56	DEAD (Asp-Glu-Ala-Asp) box helicase 56	Multiple_Complex
CLTA	TC0900007117.hg.1	11,31	10,23	2,11	0,0024	0,0154	CLTA	clathrin, light chain A	Multiple_Complex
HIST1H2AL; HIST1H2BN	TC0600007380.hg.1	12,4	11,32	2,1	0,0003	0,0032	HIST1H2AL; HIST1H2BN	histone cluster 1, H2al; histone cluster 1, H2bn	Multiple_Complex
SIX1	TC1400009351.hg.1	6,52	5,45	2,1	0,0003	0,0034	SIX1	SIX homeobox 1	Multiple_Complex
ABHD4	TC1400006652.hg.1	7,72	6,65	2,1	0,0007	0,0063	ABHD4	abhydrolase domain containing 4	Multiple_Complex
AMER3	TC0200009317.hg.1	5,2	4,13	2,1	0,0002	0,0023	AMER3	APC membrane recruitment protein 3	Coding
NXF1	TC1100011101.hg.1	10,13	9,06	2,1	0,0044	0,0238	NXF1	nuclear RNA export factor 1	Multiple_Complex
DVL3	TC0300009692.hg.1	11,82	10,75	2,1	1,11E-05	0,0003	DVL3	dishevelled segment polarity protein 3	Multiple_Complex
MYDGF	TC1900009357.hg.1	7,77	6,7	2,1	0,0124	0,0514	MYDGF	myeloid-derived growth factor	Multiple_Complex
SNRPD3	TC2200009235.hg.1	14,43	13,36	2,1	9,85E-05	0,0014	SNRPD3	small nuclear ribonucleoprotein D3 polypeptide	Multiple_Complex
NUP107	TC1200008113.hg.1	11,26	10,19	2,1	0,0059	0,0298	NUP107	nucleoporin 107kDa	Multiple_Complex
YARS	TC0100013629.hg.1	12,49	11,43	2,1	1,08E-05	0,0003	YARS	tyrosyl-tRNA synthetase	Multiple_Complex
TAF9B	TC0X00010136.hg.1	11,72	10,66	2,1	2,08E-05	0,0005	TAF9B	TAF9B RNA polymerase II, TATA box binding protein (TBP)-associated factor, 31kDa	Multiple_Complex
DNM1L	TC1200007277.hg.1	10,1	9,03	2,1	2,72E-05	0,0006	DNM1L	dynamin 1-like	Multiple_Complex
PBDC1	TC0X00007686.hg.1	10,93	9,87	2,1	5,61E-05	0,0010	PBDC1	polysaccharide biosynthesis domain containing 1	Multiple_Complex
ZNF275	TC0X00008776.hg.1	6,36	5,29	2,1	0,0003	0,0029	ZNF275	zinc finger protein 275	Multiple_Complex
TIMP1	TC0X00007149.hg.1	11,93	10,87	2,1	0,0064	0,0317	TIMP1	TIMP metallopeptidase inhibitor 1	Multiple_Complex
EXT1	TC0800011579.hg.1	12,53	11,46	2,09	0,0005	0,0047	EXT1	exostosin glycosyltransferase 1	Multiple_Complex
DCP1A	TC0300011203.hg.1	8,45	7,38	2,09	0,0003	0,0034	DCP1A	decapping mRNA 1A	Multiple_Complex
MLXIP	TC1200009196.hg.1	6,77	5,71	2,09	0,0016	0,0109	MLXIP	MLX interacting protein	Multiple_Complex
BZW1	TC0200016591.hg.1	15,01	13,94	2,09	5,89E-05	0,0010	BZW1	basic leucine zipper and W2 domains 1	Multiple_Complex
IL1RL1	TC0200016501.hg.1	5,28	4,21	2,09	2,29E-05	0,0005	IL1RL1	interleukin 1 receptor-like 1	Multiple_Complex
SLC25A22	TC1100009703.hg.1	7,89	6,83	2,09	0,0065	0,0318	SLC25A22	solute carrier family 25 (mitochondrial carrier: glutamate), member 22	Multiple_Complex
NABP1	TC0200016582.hg.1	8,73	7,67	2,09	0,0017	0,0115	NABP1	nucleic acid binding protein 1	Multiple_Complex
ABHD10	TC0300008331.hg.1	7,08	6,02	2,09	0,0281	0,0942	ABHD10	abhydrolase domain containing 10	Multiple_Complex
IGFBPL1	TC0900010052.hg.1	9,57	8,51	2,09	0,0008	0,0067	IGFBPL1	insulin like growth factor binding protein-like 1	Multiple_Complex
BMS1	TC1000007396.hg.1	12,07	11,01	2,09	0,0003	0,0035	BMS1	BMS1 ribosome biogenesis factor	Multiple_Complex
AATF	TC1700007658.hg.1	11,51	10,45	2,09	3,59E-05	0,0007	AATF	apoptosis antagonizing transcription factor	Multiple_Complex
ASH2L	TC0800007321.hg.1	10,82	9,76	2,08	0,0030	0,0181	ASH2L	ash2 (absent, small, or homeotic)-like (Drosophila)	Multiple_Complex
ECE1	TC0100013205.hg.1	12,44	11,38	2,08	0,0003	0,0033	ECE1	endothelin converting enzyme 1	Multiple_Complex
UTP14A	TC0X00008392.hg.1	9,8	8,74	2,08	0,0012	0,0091	UTP14A	UTP14A small subunit (SSU) processome component	Multiple_Complex
CDC27	TC1700010927.hg.1	11,52	10,47	2,08	3,64E-05	0,0007	CDC27	cell division cycle 27	Multiple_Complex
NDUFA2	TC0500012248.hg.1	9,72	8,66	2,08	8,28E-05	0,0013	NDUFA2	NADH dehydrogenase (ubiquinone) 1 alpha subcomplex, 2, 8kDa	Multiple_Complex
RINT1	TC0700008707.hg.1	10,96	9,91	2,08	7,04E-05	0,0011	RINT1	RAD50 interactor 1	Multiple_Complex
KRT8	TC1200010779.hg.1	16,37	15,31	2,08	0,0003	0,0031	KRT8	keratin 8, type II	Multiple_Complex
ADNP2	TC1800007835.hg.1	11,92	10,87	2,08	0,0006	0,0057	ADNP2	ADNP homeobox 2	Multiple_Complex
XAB2	TC1900009487.hg.1	6,39	5,33	2,08	0,0002	0,0027	XAB2	XPA binding protein 2	Multiple_Complex
HDAC1	TC0100007678.hg.1	11,39	10,33	2,08	4,90E-05	0,0009	HDAC1	histone deacetylase 1	Multiple_Complex
SMAP2	TC0100007954.hg.1	8,71	7,66	2,08	0,0003	0,0034	SMAP2	small ArfGAP2	Multiple_Complex
ADAMTS9	TC0300011391.hg.1	7,81	6,75	2,08	0,0455	0,1335	ADAMTS9	ADAM metallopeptidase with thrombospondin type 1 motif 9	Multiple_Complex
PAG1	TC0800010926.hg.1	6,24	5,18	2,07	0,0015	0,0104	PAG1	phosphoprotein membrane anchor with glycosphingolipid microdomains 1	Multiple_Complex
BRPF1	TC0300006555.hg.1	5,67	4,62	2,07	1,17E-05	0,0003	BRPF1	bromodomain and PHD finger containing 1	Multiple_Complex
DES	TC0200010847.hg.1	6,7	5,64	2,07	0,0034	0,0197	DES	desmin	Multiple_Complex
SGPP1	TC1400009395.hg.1	8,25	7,2	2,07	0,0006	0,0053	SGPP1	sphingosine-1-phosphate phosphatase 1	Coding
FOSL2	TC0200007096.hg.1	8,07	7,02	2,07	0,0008	0,0066	FOSL2	FOS-like antigen 2	Multiple_Complex
CXorf40B	TC0X00011406.hg.1	9,81	8,76	2,07	0,0004	0,0042	CXorf40B	chromosome X open reading frame 40B	Multiple_Complex
MCOLN1	TC1900011653.hg.1	11,38	10,33	2,07	0,0063	0,0310	MCOLN1	mucolipin 1	Multiple_Complex
DIABLO	TC1200012861.hg.1	10,43	9,38	2,07	0,0051	0,0267	DIABLO	diablo, IAP-binding mitochondrial protein	Multiple_Complex
TMEM216	TC1100007805.hg.1	8,16	7,11	2,07	0,0002	0,0021	TMEM216	transmembrane protein 216	Multiple_Complex
HIC2	TC2200006703.hg.1	7,65	6,6	2,07	0,0002	0,0028	HIC2	hypermethylated in cancer 2	Multiple_Complex
RARS	TC0500009353.hg.1	11,93	10,88	2,07	0,0015	0,0106	RARS	arginyl-tRNA synthetase	Multiple_Complex
MRPL13	TC0800011633.hg.1	8,47	7,42	2,07	0,0008	0,0066	MRPL13	mitochondrial ribosomal protein L13	Multiple_Complex
FAM208A	TC0300011256.hg.1	11,36	10,31	2,06	0,0006	0,0058	FAM208A	family with sequence similarity 208, member A	Multiple_Complex
COPS4	TC0400007991.hg.1	10,2	9,16	2,06	6,65E-05	0,0011	COPS4	COP9 signalosome subunit 4	Multiple_Complex
CXorf40A	TC0X00008687.hg.1	10,32	9,28	2,06	0,0007	0,0064	CXorf40A	chromosome X open reading frame 40A	Multiple_Complex
TRMO	TC0900010958.hg.1	7,74	6,69	2,06	0,0023	0,0149	TRMO	tRNA methyltransferase O	Multiple_Complex
NPY	TC0700006941.hg.1	6,07	5,03	2,06	0,0072	0,0346	NPY	neuropeptide Y	Coding
PIBF1	TC1300007484.hg.1	6,83	5,79	2,06	0,0039	0,0219	PIBF1	progesterone immunomodulatory binding factor 1	Multiple_Complex
BCAS2	TC0100018465.hg.1	12,08	11,04	2,06	0,0007	0,0062	BCAS2	breast carcinoma amplified sequence 2	Multiple_Complex
P3H1	TC0100013897.hg.1	11,72	10,68	2,06	0,0049	0,0260	P3H1	prolyl 3-hydroxylase 1	Multiple_Complex
PPP1R7	TC0200011386.hg.1	10,15	9,11	2,05	0,0008	0,0066	PPP1R7	protein phosphatase 1, regulatory subunit 7	Multiple_Complex
NRBP1	TC0200007067.hg.1	12,17	11,13	2,05	5,25E-05	0,0009	NRBP1	nuclear receptor binding protein 1	Multiple_Complex
C12orf29	TC1200008370.hg.1	8,16	7,13	2,05	0,0038	0,0214	C12orf29	chromosome 12 open reading frame 29	Multiple_Complex
PREB	TC0200012062.hg.1	7,49	6,46	2,05	0,0001	0,0015	PREB	prolactin regulatory element binding	Multiple_Complex
PEX11B	TC0100018476.hg.1	8,52	7,48	2,05	0,0004	0,0043	PEX11B	peroxisomal biogenesis factor 11 beta	Multiple_Complex
GAPVD1	TC0900008750.hg.1	8,89	7,86	2,05	0,0001	0,0015	GAPVD1	GTPase activating protein and VPS9 domains 1	Multiple_Complex
BLVRA	TC0700007352.hg.1	10,01	8,97	2,05	0,0315	0,1023	BLVRA	biliverdin reductase A	Multiple_Complex
DAP	TC0500010104.hg.1	7,66	6,63	2,05	0,0007	0,0060	DAP	death-associated protein	Multiple_Complex
SRRT	TC0700008568.hg.1	11,32	10,29	2,05	3,58E-05	0,0007	SRRT	serrate, RNA effector molecule	Multiple_Complex
WNT11	TC1100011677.hg.1	5,51	4,47	2,05	8,42E-05	0,0013	WNT11	wingless-type MMTV integration site family, member 11	Multiple_Complex
BBIP1	TC1000011825.hg.1	9,93	8,89	2,05	0,0002	0,0022	BBIP1	BBSome interacting protein 1	Multiple_Complex
OXSM	TC0300013804.hg.1	7,03	6	2,05	0,0005	0,0052	OXSM	3-oxoacyl-ACP synthase, mitochondrial	Multiple_Complex
UGDH	TC0400010465.hg.1	12,98	11,95	2,05	0,0002	0,0024	UGDH	UDP-glucose 6-dehydrogenase	Multiple_Complex
RBX1	TC2200009278.hg.1	11,09	10,05	2,05	3,12E-05	0,0006	RBX1	ring-box 1, E3 ubiquitin protein ligase	Multiple_Complex
WDR18	TC1900006502.hg.1	7,46	6,43	2,05	0,0002	0,0028	WDR18	WD repeat domain 18	Multiple_Complex
MBD3	TC1900011836.hg.1	8,44	7,41	2,04	0,0014	0,0100	MBD3	methyl-CpG binding domain protein 3	Multiple_Complex
PDAP1	TC0700011938.hg.1	9,28	8,25	2,04	8,97E-05	0,0014	PDAP1	PDGFA associated protein 1	Multiple_Complex
GZF1	TC2000006957.hg.1	7,53	6,5	2,04	8,10E-05	0,0013	GZF1	GDNF-inducible zinc finger protein 1	Multiple_Complex
RPL26L1	TC0500009478.hg.1	8,99	7,96	2,04	0,0008	0,0071	RPL26L1	ribosomal protein L26-like 1	Coding
TNC	TC0900011305.hg.1	11,71	10,68	2,04	0,0122	0,0509	TNC	tenascin C	Multiple_Complex
SH3BP1; PDXP	TC2200007309.hg.1	8,86	7,83	2,04	0,0004	0,0040	SH3BP1; PDXP	SH3-domain binding protein 1; pyridoxal (pyridoxine, vitamin B6) phosphatase	Multiple_Complex
DPH3	TC0300010424.hg.1	9,05	8,02	2,04	0,0002	0,0027	DPH3	diphthamide biosynthesis 3	Multiple_Complex
WBP1L	TC1000008750.hg.1	11,22	10,19	2,04	0,0006	0,0055	WBP1L	WW domain binding protein 1-like	Multiple_Complex
AAR2	TC2000007243.hg.1	9,93	8,9	2,04	0,0001	0,0015	AAR2	AAR2 splicing factor homolog	Multiple_Complex
CETN2	TC0X00011139.hg.1	12,38	11,35	2,04	0,0002	0,0027	CETN2	centrin 2	Multiple_Complex
FKBP9	TC0700007132.hg.1	9,81	8,79	2,04	0,0066	0,0321	FKBP9	FK506 binding protein 9	Multiple_Complex
TSR3	TC1600009035.hg.1	10,61	9,59	2,03	2,88E-05	0,0006	TSR3	TSR3, 20S rRNA accumulation, homolog (S. cerevisiae)	Multiple_Complex
HIST1H2BI	TC0600007293.hg.1	9,87	8,84	2,03	0,0001	0,0016	HIST1H2BI	histone cluster 1, H2bi	Coding
CWF19L1; SNORA12	TC1000011605.hg.1	9,13	8,11	2,03	0,0003	0,0030	CWF19L1; SNORA12	CWF19-like 1, cell cycle control (S. pombe); small nucleolar RNA, H/ACA box 12	Multiple_Complex
TP53BP1	TC1500009221.hg.1	8,78	7,76	2,03	0,0002	0,0026	TP53BP1	tumor protein p53 binding protein 1	Multiple_Complex
SLC35B3	TC0600010757.hg.1	7,9	6,88	2,03	0,0098	0,0434	SLC35B3	solute carrier family 35 (adenosine 3-phospho 5-phosphosulfate transporter), member B3	Multiple_Complex
LSM1	TC0800010154.hg.1	10,35	9,33	2,03	2,34E-05	0,0005	LSM1	LSM1 homolog, mRNA degradation associated	Multiple_Complex
CEP350	TC0100010793.hg.1	9,62	8,59	2,03	0,0034	0,0196	CEP350	centrosomal protein 350kDa	Multiple_Complex
MPHOSPH9	TC1200012263.hg.1	10,17	9,15	2,03	3,54E-05	0,0007	MPHOSPH9	M-phase phosphoprotein 9	Multiple_Complex
TWISTNB	TC0700010396.hg.1	8,47	7,45	2,03	4,06E-05	0,0008	TWISTNB	TWIST neighbor	Multiple_Complex
ACRC	TC0X00007574.hg.1	5,62	4,6	2,03	3,52E-05	0,0007	ACRC	acidic repeat containing	Multiple_Complex
IDS	TC0X00011404.hg.1	9,37	8,35	2,03	0,0016	0,0109	IDS	iduronate 2-sulfatase	Multiple_Complex
AASDHPPT	TC1100008955.hg.1	11,12	10,1	2,03	5,14E-05	0,0009	AASDHPPT	aminoadipate-semialdehyde dehydrogenase-phosphopantetheinyl transferase	Multiple_Complex
MTRF1L	TC0600013603.hg.1	9,45	8,43	2,03	1,49E-05	0,0004	MTRF1L	mitochondrial translational release factor 1-like	Multiple_Complex
GLTSCR2; SNORD23	TC1900008433.hg.1	7,16	6,14	2,03	4,48E-05	0,0008	GLTSCR2; SNORD23	glioma tumor suppressor candidate region gene 2; small nucleolar RNA, C/D box 23	Multiple_Complex
SLAIN2	TC0400007447.hg.1	12,92	11,9	2,02	0,0001	0,0015	SLAIN2	SLAIN motif family member 2	Multiple_Complex
DENND2C	TC0100018466.hg.1	7,01	6	2,02	0,0005	0,0048	DENND2C	DENN/MADD domain containing 2C	Multiple_Complex
PRM1	TC1600009400.hg.1	5,47	4,45	2,02	0,0212	0,0766	PRM1	protamine 1	Coding
PITRM1	TC1000009589.hg.1	9,02	8	2,02	0,0004	0,0043	PITRM1	pitrilysin metallopeptidase 1	Multiple_Complex
DET1	TC1500010923.hg.1	8,84	7,83	2,02	0,0003	0,0036	DET1	de-etiolated homolog 1 (Arabidopsis)	Multiple_Complex
METTL6	TC0300013945.hg.1	7,31	6,3	2,02	0,0007	0,0059	METTL6	methyltransferase like 6	Multiple_Complex
S100A13	TC0100015873.hg.1	9,61	8,59	2,02	0,0006	0,0054	S100A13	S100 calcium binding protein A13	Multiple_Complex
CENPM	TC2200008847.hg.1	9,2	8,19	2,02	0,0037	0,0209	CENPM	centromere protein M	Multiple_Complex
WTAP	TC0600010056.hg.1	12,8	11,79	2,02	6,00E-05	0,0010	WTAP	Wilms tumor 1 associated protein	Multiple_Complex
RASSF8	TC1200007120.hg.1	9,36	8,34	2,02	7,63E-05	0,0012	RASSF8	Ras association (RalGDS/AF-6) domain family (N-terminal) member 8	Multiple_Complex
SH2B3	TC1200008873.hg.1	7,02	6	2,02	0,0001	0,0020	SH2B3	SH2B adaptor protein 3	Multiple_Complex
SGTB	TC0500010932.hg.1	9,34	8,32	2,01	0,0011	0,0085	SGTB	small glutamine-rich tetratricopeptide repeat (TPR)-containing, beta	Multiple_Complex
HOXB13	TC1700011004.hg.1	6,11	5,1	2,01	0,0013	0,0093	HOXB13	homeobox B13	Coding
MLXIP	TSUnmapped00000050.hg.1	8,66	7,65	2,01	0,0030	0,0179	MLXIP	MLX interacting protein	Coding
ISG20L2	TC0100016020.hg.1	10,99	9,98	2,01	0,0009	0,0071	ISG20L2	interferon stimulated exonuclease gene 20kDa like 2	Multiple_Complex
CTDSP1	TC0200010796.hg.1	6,87	5,86	2,01	0,0006	0,0057	CTDSP1	CTD small phosphatase 1	Multiple_Complex
CCDC59	TC1200011400.hg.1	12,11	11,1	2,01	0,0003	0,0034	CCDC59	coiled-coil domain containing 59	Multiple_Complex
ARF6	TC1400007098.hg.1	11,78	10,78	2,01	0,0004	0,0039	ARF6	ADP-ribosylation factor 6	Multiple_Complex
HIST1H2BJ	TC0600011184.hg.1	12,13	11,12	2,01	0,0002	0,0026	HIST1H2BJ	histone cluster 1, H2bj	Multiple_Complex
SF3A1	TC2200008434.hg.1	12,57	11,57	2,01	0,0001	0,0018	SF3A1	splicing factor 3a, subunit 1, 120kDa	Multiple_Complex
MED19	TC1100010905.hg.1	8,68	7,68	2,01	4,15E-05	0,0008	MED19	mediator complex subunit 19	Multiple_Complex
ARPC5L	TC0900008742.hg.1	7,34	6,34	2,01	5,47E-05	0,0009	ARPC5L	actin related protein 2/3 complex subunit 5-like	Multiple_Complex
PHLDA2	TC1100009817.hg.1	7,12	6,12	2,01	0,0135	0,0548	PHLDA2	pleckstrin homology-like domain, family A, member 2	Multiple_Complex
HERPUD2	TC0700010728.hg.1	11,3	10,3	2,01	0,0012	0,0090	HERPUD2	HERPUD family member 2	Multiple_Complex
TACC1	TC0800007351.hg.1	7,82	6,82	2,01	0,0006	0,0052	TACC1	transforming, acidic coiled-coil containing protein 1	Multiple_Complex
CAMK2N1	TC0100013182.hg.1	9,4	8,39	2	0,0025	0,0159	CAMK2N1	calcium/calmodulin-dependent protein kinase II inhibitor 1	Multiple_Complex
ZNF664	TC1200012723.hg.1	11,24	10,23	2	0,0385	0,1184	ZNF664	zinc finger protein 664	Multiple_Complex
MOK	TC1400010261.hg.1	6,56	5,56	2	0,0016	0,0112	MOK	MOK protein kinase	Multiple_Complex
EGLN2	TC1900011736.hg.1	9,82	8,82	2	0,0035	0,0202	EGLN2	egl-9 family hypoxia-inducible factor 2	Multiple_Complex
FRMD6	TC1400007145.hg.1	8,21	7,21	2	0,0002	0,0026	FRMD6	FERM domain containing 6	Multiple_Complex
STS	TC0X00011259.hg.1	5,85	4,85	2	0,0029	0,0173	STS	steroid sulfatase (microsomal), isozyme S	Multiple_Complex
C15orf57; MRPL42P5	TC1500009109.hg.1	9,38	8,38	2	0,0001	0,0017	C15orf57; MRPL42P5	chromosome 15 open reading frame 57; mitochondrial ribosomal protein L42 pseudogene 5	Multiple_Complex
SDCBP2	TC2000009964.hg.1	4,84	5,85	-2	0,0002	0,0024	SDCBP2	syndecan binding protein (syntenin) 2	Multiple_Complex
MOB3B	TC0900009776.hg.1	8,77	9,77	-2	0,0005	0,0045	MOB3B	MOB kinase activator 3B	Multiple_Complex
GOLGA6L5P; GOLGA6L17P	TC1500010915.hg.1	7,37	8,37	-2	0,0005	0,0046	GOLGA6L5P; GOLGA6L17P	golgin A6 family-like 5, pseudogene; golgin A6 family-like 17, pseudogene	Multiple_Complex
NREP	TC0500011705.hg.1	13,82	14,82	-2	0,0012	0,0092	NREP	neuronal regeneration related protein	Multiple_Complex
FOXO4	TC0X00007556.hg.1	5,23	6,23	-2	0,0006	0,0058	FOXO4	forkhead box O4	Multiple_Complex
IL17RD	TC0300011264.hg.1	9,44	10,44	-2	0,0101	0,0443	IL17RD	interleukin 17 receptor D	Multiple_Complex
ZMAT1	TC0X00010375.hg.1	5,59	6,6	-2	0,0010	0,0080	ZMAT1	zinc finger, matrin-type 1	Multiple_Complex
COG5	TC0700012203.hg.1	11,3	12,3	-2	0,0004	0,0041	COG5	component of oligomeric golgi complex 5	Multiple_Complex
CDH22	TC2000009265.hg.1	4,35	5,36	-2	0,0005	0,0048	CDH22	Transcript Identified by AceView, Entrez Gene ID(s) 64405	Unassigned
ENTPD3	TC0300007117.hg.1	4,86	5,86	-2	0,0036	0,0207	ENTPD3	ectonucleoside triphosphate diphosphohydrolase 3	Coding
AFF1	TC0400008053.hg.1	12,91	13,91	-2,01	0,0002	0,0022	AFF1	AF4/FMR2 family, member 1	Multiple_Complex
RBPMS2	TC1500009756.hg.1	10,28	11,29	-2,01	0,0009	0,0076	RBPMS2	RNA binding protein with multiple splicing 2	Coding
ATG16L1	TSUnmapped00000410.hg.1	5,83	6,83	-2,01	7,05E-05	0,0011	ATG16L1	autophagy related 16-like 1	NonCoding
PEG10	TC0700008367.hg.1	10	11	-2,01	0,0494	0,1419	PEG10	paternally expressed 10	Multiple_Complex
KIAA1107	TC0100009035.hg.1	4,41	5,42	-2,01	0,0104	0,0451	KIAA1107	KIAA1107	Coding
ADAM10	TC1500009574.hg.1	12,87	13,87	-2,01	7,19E-05	0,0011	ADAM10	ADAM metallopeptidase domain 10	Multiple_Complex
CD81	TC1100006576.hg.1	11,89	12,9	-2,01	9,99E-06	0,0003	CD81	CD81 molecule	Multiple_Complex
INO80D	TC0200015506.hg.1	8,94	9,95	-2,01	5,92E-05	0,0010	INO80D	INO80 complex subunit D	Multiple_Complex
SLC2A11	TC2200009230.hg.1	7,43	8,44	-2,01	0,0012	0,0091	SLC2A11	solute carrier family 2 (facilitated glucose transporter), member 11	Multiple_Complex
AK7	TC1400008118.hg.1	6,75	7,76	-2,01	0,0006	0,0056	AK7	adenylate kinase 7	Multiple_Complex
MSANTD4	TC1100012186.hg.1	7,85	8,85	-2,01	7,92E-06	0,0002	MSANTD4	Myb/SANT-like DNA-binding domain containing 4 with coiled-coils	Multiple_Complex
GREM2	TC0100017926.hg.1	5,03	6,04	-2,01	0,0001	0,0019	GREM2	gremlin 2, DAN family BMP antagonist	Coding
SPTLC2	TC1400009787.hg.1	9,8	10,81	-2,01	0,0002	0,0028	SPTLC2	serine palmitoyltransferase, long chain base subunit 2	Multiple_Complex
DEFB106B; DEFB106A	TC0800009468.hg.1	4,87	5,88	-2,01	0,0110	0,0472	DEFB106B; DEFB106A	defensin, beta 106B; defensin, beta 106A	Coding
VPS37D	TC0700007984.hg.1	5,64	6,65	-2,02	0,0108	0,0464	VPS37D	vacuolar protein sorting 37 homolog D (S. cerevisiae)	Multiple_Complex
DENND1B	TC0100016839.hg.1	5,47	6,48	-2,02	0,0063	0,0312	DENND1B	DENN/MADD domain containing 1B	Multiple_Complex
XDH	TC0200012163.hg.1	4,6	5,61	-2,02	0,0013	0,0097	XDH	xanthine dehydrogenase	Multiple_Complex
MICAL1	TC0600009095.hg.1	5,67	6,68	-2,02	0,0002	0,0028	MICAL1	Jeck2013 ANTISENSE, coding, INTERNAL, intronic best transcript NM_022765	NonCoding
GNAL	TC1800006706.hg.1	9,74	10,75	-2,02	4,99E-05	0,0009	GNAL	guanine nucleotide binding protein (G protein), alpha activating activity polypeptide, olfactory type	Multiple_Complex
RHBDL3	TC1700012229.hg.1	5,38	6,39	-2,02	0,0005	0,0049	RHBDL3	rhomboid, veinlet-like 3 (Drosophila)	Multiple_Complex
GNPTG	TC1600006539.hg.1	6,73	7,74	-2,02	0,0013	0,0096	GNPTG	N-acetylglucosamine-1-phosphate transferase, gamma subunit	Multiple_Complex
SAMD3	TC0600013160.hg.1	5,62	6,63	-2,02	0,0338	0,1079	SAMD3	sterile alpha motif domain containing 3	Multiple_Complex
SYPL1	TC0700012180.hg.1	9,25	10,26	-2,02	0,0022	0,0144	SYPL1	synaptophysin-like 1	Multiple_Complex
COL6A2	TC2100007451.hg.1	8,34	9,35	-2,02	0,0210	0,0760	COL6A2	collagen, type VI, alpha 2	Multiple_Complex
NRXN3	TC1400007774.hg.1	5,84	6,85	-2,02	0,0005	0,0049	NRXN3	neurexin 3	Multiple_Complex
BCL2L14	TC1200006862.hg.1	4,48	5,49	-2,02	0,0011	0,0084	BCL2L14	BCL2-like 14 (apoptosis facilitator)	Multiple_Complex
APOE	TC1900011758.hg.1	13,94	14,96	-2,02	0,0026	0,0161	APOE	apolipoprotein E	Multiple_Complex
GK5	TC0300012664.hg.1	7,27	8,28	-2,02	0,0007	0,0059	GK5	glycerol kinase 5 (putative)	Multiple_Complex
ZNF676	TC1900010172.hg.1	12,85	13,87	-2,02	4,95E-05	0,0009	ZNF676	zinc finger protein 676	Coding
RALGAPA2	TC2000008587.hg.1	7,29	8,3	-2,02	0,0018	0,0123	RALGAPA2	Ral GTPase activating protein, alpha subunit 2 (catalytic)	Multiple_Complex
TMEM200B	TC0100013495.hg.1	7,21	8,23	-2,02	0,0051	0,0269	TMEM200B	transmembrane protein 200B	Coding
TP53I11	TC1100010643.hg.1	7,55	8,57	-2,02	0,0059	0,0298	TP53I11	Memczak2013 ALT_ACCEPTOR, ALT_DONOR, coding, INTERNAL, intronic best transcript NM_001076787	NonCoding
ST8SIA5	TC1800009275.hg.1	4,62	5,64	-2,02	0,0013	0,0094	ST8SIA5	ST8 alpha-N-acetyl-neuraminide alpha-2,8-sialyltransferase 5	Multiple_Complex
B9D1	TC1700010015.hg.1	5,36	6,37	-2,02	0,0007	0,0064	B9D1	B9 protein domain 1	Multiple_Complex
FN3K	TC1700009275.hg.1	7,02	8,04	-2,02	6,50E-05	0,0011	FN3K	fructosamine 3 kinase	Multiple_Complex
ZNF107; MIR6839	TC0700013370.hg.1	12,09	13,11	-2,03	1,29E-05	0,0003	ZNF107; MIR6839	zinc finger protein 107; microRNA 6839	Multiple_Complex
RIMS4	TC2000009200.hg.1	5,78	6,79	-2,03	0,0081	0,0375	RIMS4	regulating synaptic membrane exocytosis 4	Coding
DGKE	TC1700008357.hg.1	5,04	6,05	-2,03	0,0004	0,0043	DGKE	diacylglycerol kinase, epsilon 64kDa	Multiple_Complex
CHST4	TC1600008307.hg.1	4,68	5,7	-2,03	9,27E-05	0,0014	CHST4	carbohydrate (N-acetylglucosamine 6-O) sulfotransferase 4	Multiple_Complex
UBE2L6	TC1100010897.hg.1	6,6	7,62	-2,03	0,0394	0,1204	UBE2L6	ubiquitin-conjugating enzyme E2L 6	Multiple_Complex
PDGFD	TC1100012155.hg.1	5,84	6,86	-2,03	0,0003	0,0029	PDGFD	platelet derived growth factor D	Coding
PLXDC2	TC1000006937.hg.1	10,98	12	-2,03	3,60E-05	0,0007	PLXDC2	plexin domain containing 2	Multiple_Complex
DSC3	TC1800008385.hg.1	5,5	6,52	-2,03	0,0077	0,0364	DSC3	desmocollin 3	Multiple_Complex
ZSCAN16	TC0600007400.hg.1	6,57	7,6	-2,03	2,86E-05	0,0006	ZSCAN16	zinc finger and SCAN domain containing 16	Coding
UBALD2	TC1700008938.hg.1	8,3	9,32	-2,03	0,0034	0,0199	UBALD2	UBA-like domain containing 2	Multiple_Complex
KCNK1	TC0100012008.hg.1	4,79	5,82	-2,03	0,0077	0,0362	KCNK1	Transcript Identified by AceView, Entrez Gene ID(s) 3775	Unassigned
PARP8	TC0500010680.hg.1	6,56	7,59	-2,03	0,0313	0,1019	PARP8	Memczak2013 ANTISENSE, CDS, coding, INTERNAL, intronic best transcript NM_001178056	NonCoding
CHML	TC0100017948.hg.1	7,49	8,51	-2,03	0,0065	0,0319	CHML	choroideremia-like (Rab escort protein 2)	Multiple_Complex
PLSCR2	TC0300014061.hg.1	7,09	8,12	-2,04	0,0289	0,0961	PLSCR2	phospholipid scramblase 2	Multiple_Complex
GALNT2	TC0100011920.hg.1	7,71	8,73	-2,04	3,89E-05	0,0007	GALNT2	polypeptide N-acetylgalactosaminyltransferase 2	Multiple_Complex
IL11RA	TC0900012120.hg.1	6,38	7,4	-2,04	9,05E-05	0,0014	IL11RA	interleukin 11 receptor, alpha	Multiple_Complex
PODXL2	TC0300008703.hg.1	7,94	8,96	-2,04	0,0009	0,0073	PODXL2	podocalyxin-like 2	Multiple_Complex
TRIM2	TC0400009033.hg.1	10,57	11,59	-2,04	0,0001	0,0019	TRIM2	tripartite motif containing 2	Multiple_Complex
FBXO25	TC0800006447.hg.1	4,88	5,9	-2,04	0,0014	0,0101	FBXO25	F-box protein 25	Multiple_Complex
LOC102724279; AC004791.2; nimure	TC1900009891.hg.1	4,58	5,61	-2,04	0,0054	0,0277	LOC102724279; AC004791.2; nimure	uncharacterized LOC102724279; Transcript Identified by AceView; novel transcript	Multiple_Complex
CCDC7	TC1000007226.hg.1	5,66	6,68	-2,04	0,0002	0,0023	CCDC7	coiled-coil domain containing 7	Multiple_Complex
PLXNB1	TC0300011019.hg.1	6,38	7,41	-2,04	0,0002	0,0022	PLXNB1	plexin B1	Multiple_Complex
LONRF1	TC0800009674.hg.1	4,3	5,33	-2,04	0,0001	0,0017	LONRF1	Transcript Identified by AceView, Entrez Gene ID(s) 91694	Unassigned
HDAC9	TC0700006813.hg.1	7,84	8,86	-2,04	0,0016	0,0110	HDAC9	histone deacetylase 9	Multiple_Complex
PACSIN1	TC0600007756.hg.1	4,28	5,31	-2,04	2,00E-05	0,0005	PACSIN1	protein kinase C and casein kinase substrate in neurons 1	Multiple_Complex
HLA-C	TC0600014257.hg.1	6,27	7,3	-2,04	0,0052	0,0271	HLA-C	major histocompatibility complex, class I, C	Multiple_Complex
CARNMT1	TC0900010444.hg.1	10,35	11,38	-2,04	0,0008	0,0066	CARNMT1	carnosine N-methyltransferase 1	Multiple_Complex
TLR5	TC0100017445.hg.1	5,65	6,68	-2,04	0,0254	0,0876	TLR5	toll-like receptor 5	Multiple_Complex
EPHA7	TC0600012597.hg.1	10,02	11,05	-2,04	0,0010	0,0078	EPHA7	EPH receptor A7	Multiple_Complex
ADM5; CPT1C	TC1900011782.hg.1	6,55	7,58	-2,04	0,0020	0,0133	ADM5; CPT1C	adrenomedullin 5 (putative); carnitine palmitoyltransferase 1C	Multiple_Complex
ADAMTS19	TC0500008586.hg.1	9,57	10,6	-2,04	1,50E-05	0,0004	ADAMTS19	ADAM metallopeptidase with thrombospondin type 1 motif 19	Multiple_Complex
CHRNB4	TC1500010897.hg.1	5,61	6,64	-2,04	0,0039	0,0217	CHRNB4	cholinergic receptor, nicotinic beta 4	Coding
SERINC1	TC0600013054.hg.1	11,38	12,41	-2,04	0,0002	0,0021	SERINC1	serine incorporator 1	Multiple_Complex
LOC388692; FAM231D; RP11-403I13.7; RP11-403I13.8	TC0100009696.hg.1	3,83	4,87	-2,05	3,39E-05	0,0007	LOC388692; FAM231D; RP11-403I13.7; RP11-403I13.8	Homo sapiens uncharacterized LOC388692 (LOC388692), long non-coding RNA.; Homo sapiens family with sequence similarity 231, member D (FAM231D), long non-coding RNA.; novel transcript	NonCoding
LMBR1	TC0700013219.hg.1	11,91	12,94	-2,05	4,44E-05	0,0008	LMBR1	limb development membrane protein 1	Multiple_Complex
TVP23C; CDRT4; TVP23C-CDRT4	TC1700009861.hg.1	11,77	12,8	-2,05	0,0007	0,0060	TVP23C; CDRT4; TVP23C-CDRT4	trans-golgi network vesicle protein 23 homolog C (S. cerevisiae); CMT1A duplicated region transcript 4; TVP23C-CDRT4 readthrough	Multiple_Complex
TMEM9	TC0100016903.hg.1	8,95	9,98	-2,05	0,0003	0,0035	TMEM9	transmembrane protein 9	Multiple_Complex
NAB1	TC0200010273.hg.1	7,63	8,66	-2,05	4,44E-05	0,0008	NAB1	NGFI-A binding protein 1	Multiple_Complex
CYBB	TC0X00006958.hg.1	4,89	5,93	-2,05	0,0002	0,0026	CYBB	cytochrome b-245, beta polypeptide	Multiple_Complex
ZBTB37	TC0100010664.hg.1	6,67	7,7	-2,05	0,0010	0,0078	ZBTB37	zinc finger and BTB domain containing 37	Multiple_Complex
PREX2	TC0800007886.hg.1	6,59	7,63	-2,05	0,0004	0,0039	PREX2	phosphatidylinositol-3,4,5-trisphosphate-dependent Rac exchange factor 2	Multiple_Complex
ZNF101	TC1900007447.hg.1	9,26	10,3	-2,05	0,0011	0,0086	ZNF101	zinc finger protein 101	Multiple_Complex
RASL11B	TC0400007520.hg.1	7	8,03	-2,05	0,0038	0,0214	RASL11B	RAS-like, family 11, member B	Multiple_Complex
GPRC5B	TC1600011495.hg.1	7,06	8,1	-2,05	0,0118	0,0498	GPRC5B	G protein-coupled receptor, class C, group 5, member B	NonCoding
PNLIP	TC1000009004.hg.1	4	5,04	-2,06	0,0332	0,1064	PNLIP	pancreatic lipase	Multiple_Complex
ZFHX4	TC0800008011.hg.1	5,46	6,5	-2,06	0,0030	0,0180	ZFHX4	zinc finger homeobox 4	Multiple_Complex
KIF1A	TC0200016332.hg.1	7,51	8,55	-2,06	1,13E-05	0,0003	KIF1A	kinesin family member 1A	Multiple_Complex
ZNF502	TSUnmapped00000692.hg.1	4,29	5,33	-2,06	0,0007	0,0064	ZNF502	zinc finger protein 502	Coding
TSTD3	TC0600014162.hg.1	4,61	5,66	-2,06	0,0011	0,0086	TSTD3	thiosulfate sulfurtransferase (rhodanese)-like domain containing 3	Multiple_Complex
ZNF485	TC1000007427.hg.1	7,72	8,77	-2,06	0,0005	0,0044	ZNF485	zinc finger protein 485	Multiple_Complex
MBP	TC1800009112.hg.1	4,02	5,07	-2,06	0,0022	0,0144	MBP	myelin basic protein	Multiple_Complex
ATP2B2	TC0300010242.hg.1	5,43	6,48	-2,06	0,0097	0,0431	ATP2B2	ATPase, Ca++ transporting, plasma membrane 2	Multiple_Complex
SGEF	TC0300009248.hg.1	4,46	5,5	-2,06	0,0091	0,0410	SGEF	Transcript Identified by AceView, Entrez Gene ID(s) 26084	Unassigned
ACBD4	TC1700008032.hg.1	4,75	5,79	-2,06	0,0003	0,0035	ACBD4	acyl-CoA binding domain containing 4	Multiple_Complex
CLMN	TC1400010071.hg.1	3,93	4,97	-2,06	0,0030	0,0179	CLMN	calmin (calponin-like, transmembrane)	Multiple_Complex
KRTAP12-1	TC2100008382.hg.1	6,17	7,21	-2,06	0,0020	0,0133	KRTAP12-1	keratin associated protein 12-1	Coding
TAS2R14	TC1200012758.hg.1	6,22	7,27	-2,06	0,0045	0,0242	TAS2R14	taste receptor, type 2, member 14	Coding
ANKRD10	TC1300009810.hg.1	11,64	12,69	-2,06	0,0169	0,0646	ANKRD10	ankyrin repeat domain 10	Multiple_Complex
LMX1B	TC0900008784.hg.1	6,58	7,63	-2,06	0,0012	0,0092	LMX1B	LIM homeobox transcription factor 1, beta	Multiple_Complex
SCN8A	TC1200007641.hg.1	4,29	5,33	-2,06	0,0007	0,0059	SCN8A	sodium channel, voltage gated, type VIII alpha subunit	Multiple_Complex
FRRS1	TC0100015049.hg.1	7,41	8,46	-2,06	0,0059	0,0296	FRRS1	ferric-chelate reductase 1	Multiple_Complex
GSR	TC0800010034.hg.1	10,44	11,49	-2,06	1,47E-05	0,0004	GSR	glutathione reductase	Multiple_Complex
FAM19A4	TC0300011446.hg.1	4,63	5,68	-2,07	0,0012	0,0091	FAM19A4	family with sequence similarity 19 (chemokine (C-C motif)-like), member A4	Multiple_Complex
EPHX1	TC0100011770.hg.1	11,1	12,14	-2,07	0,0018	0,0120	EPHX1	epoxide hydrolase 1, microsomal (xenobiotic)	Multiple_Complex
DCLK3	TC0300010709.hg.1	4,9	5,95	-2,07	6,43E-05	0,0011	DCLK3	doublecortin-like kinase 3	Multiple_Complex
ZNF165	TC0600007395.hg.1	4,63	5,68	-2,07	0,0329	0,1055	ZNF165	zinc finger protein 165	Coding
CLCN3	TC0400009284.hg.1	10,47	11,52	-2,07	0,0002	0,0021	CLCN3	chloride channel, voltage-sensitive 3	Multiple_Complex
SEMA3E	TC0700011658.hg.1	7,28	8,33	-2,07	0,0421	0,1263	SEMA3E	sema domain, immunoglobulin domain (Ig), short basic domain, secreted, (semaphorin) 3E	Coding
ZNF577	TC1900012018.hg.1	10,14	11,19	-2,07	4,27E-05	0,0008	ZNF577	zinc finger protein 577	Multiple_Complex
KLHL14	TC1800008427.hg.1	4,75	5,8	-2,07	3,56E-05	0,0007	KLHL14	kelch-like family member 14	Coding
PCMTD1	TC0800010417.hg.1	9,55	10,6	-2,07	0,0031	0,0184	PCMTD1	protein-L-isoaspartate (D-aspartate) O-methyltransferase domain containing 1	Multiple_Complex
STAG3L2	TC0700011519.hg.1	9,73	10,78	-2,07	0,0001	0,0016	STAG3L2	stromal antigen 3-like 2 (pseudogene)	Multiple_Complex
ANK1	TC0800010252.hg.1	7,77	8,82	-2,07	0,0003	0,0031	ANK1	ankyrin 1, erythrocytic	Multiple_Complex
NID1	TC0100017844.hg.1	9,38	10,44	-2,08	0,0114	0,0484	NID1	nidogen 1	Multiple_Complex
EAF2	TC0300008536.hg.1	5,21	6,26	-2,08	0,0002	0,0027	EAF2	ELL associated factor 2	Multiple_Complex
GOLGA6L10	TC1500010236.hg.1	6,95	8	-2,08	0,0198	0,0730	GOLGA6L10	golgin A6 family-like 10	Multiple_Complex
ACVR2B	TC0300007077.hg.1	8,55	9,6	-2,08	0,0004	0,0041	ACVR2B	activin A receptor type IIB	Multiple_Complex
NR3C2	TC0400012078.hg.1	4,83	5,88	-2,08	0,0012	0,0092	NR3C2	nuclear receptor subfamily 3, group C, member 2	Multiple_Complex
STRN	TC0200012252.hg.1	10,96	12,01	-2,08	1,83E-06	8,02E-05	STRN	striatin, calmodulin binding protein	Multiple_Complex
SPRY1	TC0400008628.hg.1	11,94	13	-2,08	0,0132	0,0536	SPRY1	sprouty RTK signaling antagonist 1	Multiple_Complex
GRIA3	TC0X00008316.hg.1	4,78	5,83	-2,08	0,0004	0,0043	GRIA3	glutamate receptor, ionotropic, AMPA 3	Multiple_Complex
LILRB2	TC1900012039.hg.1	4,27	5,33	-2,08	4,71E-05	0,0008	LILRB2	leukocyte immunoglobulin-like receptor, subfamily B (with TM and ITIM domains), member 2	Multiple_Complex
ANKRD27	TC1900010360.hg.1	7,84	8,9	-2,08	0,0003	0,0036	ANKRD27	ankyrin repeat domain 27 (VPS9 domain)	Multiple_Complex
PIGN	TC1800008862.hg.1	8,67	9,72	-2,08	5,22E-05	0,0009	PIGN	phosphatidylinositol glycan anchor biosynthesis class N	Multiple_Complex
STK26	TC0X00008437.hg.1	10,38	11,44	-2,08	5,39E-05	0,0009	STK26	serine/threonine protein kinase 26	Multiple_Complex
ZBED8	TC0500012662.hg.1	4,7	5,76	-2,09	0,0125	0,0518	ZBED8	zinc finger, BED-type containing 8	Coding
FUCA1	TC0100013305.hg.1	5,88	6,95	-2,09	0,0002	0,0020	FUCA1	fucosidase, alpha-L- 1, tissue	Coding
TMEM123	TC1100012121.hg.1	13,82	14,88	-2,09	5,53E-06	0,0002	TMEM123	transmembrane protein 123	Multiple_Complex
TIPARP	TC0300012900.hg.1	5,5	6,56	-2,09	0,0153	0,0601	TIPARP	Memczak2013 ANTISENSE, CDS, coding, INTERNAL best transcript NM_001184717	NonCoding
MEGF6	TC0100012588.hg.1	4,62	5,68	-2,09	0,0003	0,0035	MEGF6	multiple EGF-like-domains 6	Multiple_Complex
TSPAN9	TC1200006520.hg.1	8,86	9,92	-2,09	0,0004	0,0040	TSPAN9	tetraspanin 9	Multiple_Complex
TMC4	TC1900011398.hg.1	5,25	6,32	-2,09	0,0023	0,0148	TMC4	transmembrane channel like 4	Multiple_Complex
FAM72C	TC0100015550.hg.1	12,35	13,41	-2,09	0,0067	0,0325	FAM72C	family with sequence similarity 72, member C	Multiple_Complex
TMEM205	TC1900011867.hg.1	6,05	7,12	-2,09	0,0009	0,0074	TMEM205	transmembrane protein 205	Multiple_Complex
EZH1	TC1700010738.hg.1	7,51	8,57	-2,09	0,0001	0,0020	EZH1	enhancer of zeste 1 polycomb repressive complex 2 subunit	Multiple_Complex
POR; MIR4651	TC0700008073.hg.1	8,78	9,85	-2,09	0,0010	0,0079	POR; MIR4651	P450 (cytochrome) oxidoreductase; microRNA 4651	Multiple_Complex
ARL6IP5	TC0300007745.hg.1	11,74	12,8	-2,09	0,0002	0,0022	ARL6IP5	ADP-ribosylation factor like GTPase 6 interacting protein 5	Multiple_Complex
SLC37A4	TC1100012509.hg.1	7,93	9	-2,1	0,0006	0,0058	SLC37A4	solute carrier family 37 (glucose-6-phosphate transporter), member 4	Multiple_Complex
UACA	TC1500009921.hg.1	10,37	11,44	-2,1	0,0009	0,0072	UACA	uveal autoantigen with coiled-coil domains and ankyrin repeats	Multiple_Complex
ADCYAP1R1	TC0700007105.hg.1	5,13	6,2	-2,1	0,0012	0,0091	ADCYAP1R1	adenylate cyclase activating polypeptide 1 (pituitary) receptor type I	Multiple_Complex
CDHR3	TC0700013435.hg.1	6,68	7,75	-2,1	0,0002	0,0027	CDHR3	cadherin-related family member 3	NonCoding
EVA1C	TC2100006922.hg.1	4,58	5,65	-2,1	0,0023	0,0148	EVA1C	eva-1 homolog C (C. elegans)	Multiple_Complex
TRPC5	TC0X00010525.hg.1	3,96	5,03	-2,1	0,0010	0,0080	TRPC5	transient receptor potential cation channel, subfamily C, member 5	Coding
DRAM1	TC1200008629.hg.1	7,62	8,69	-2,1	0,0010	0,0077	DRAM1	DNA-damage regulated autophagy modulator 1	Multiple_Complex
NMRK1	TC0900010445.hg.1	7,2	8,27	-2,1	0,0002	0,0024	NMRK1	nicotinamide riboside kinase 1	Multiple_Complex
TMEM253	TC1400006553.hg.1	4,42	5,49	-2,1	0,0001	0,0015	TMEM253	transmembrane protein 253	Multiple_Complex
STK32A	TC0500009020.hg.1	3,52	4,59	-2,1	0,0010	0,0079	STK32A	serine/threonine kinase 32A	Multiple_Complex
CLYBL	TC1300007845.hg.1	4,83	5,9	-2,1	0,0003	0,0036	CLYBL	citrate lyase beta like	Multiple_Complex
PRKCH	TC1400010617.hg.1	6,02	7,09	-2,1	6,76E-05	0,0011	PRKCH	protein kinase C, eta	Multiple_Complex
CAAP1	TC0900009768.hg.1	10,85	11,92	-2,1	0,0037	0,0208	CAAP1	caspase activity and apoptosis inhibitor 1	Multiple_Complex
HMSD	TC1800009244.hg.1	4,64	5,71	-2,1	0,0119	0,0502	HMSD	histocompatibility (minor) serpin domain containing	Multiple_Complex
TNFSF11	TC1300006994.hg.1	4,33	5,4	-2,1	0,0010	0,0081	TNFSF11	tumor necrosis factor (ligand) superfamily, member 11	Multiple_Complex
TMSB4Y	TC0Y00006642.hg.1	11,3	12,37	-2,1	0,0023	0,0149	TMSB4Y	thymosin beta 4, Y-linked	Coding
MFSD10	TC0400009790.hg.1	8,12	9,19	-2,1	8,40E-05	0,0013	MFSD10	major facilitator superfamily domain containing 10	Multiple_Complex
LACC1	TC1300009956.hg.1	6,05	7,13	-2,1	9,32E-05	0,0014	LACC1	laccase (multicopper oxidoreductase) domain containing 1	Multiple_Complex
EXOC6	TC1000008475.hg.1	4,88	5,96	-2,11	0,0006	0,0055	EXOC6	exocyst complex component 6	Multiple_Complex
JMY	TC0500007881.hg.1	7,1	8,17	-2,11	0,0001	0,0015	JMY	junction mediating and regulatory protein, p53 cofactor	Multiple_Complex
CYTH4	TC2200007287.hg.1	4,46	5,54	-2,11	0,0099	0,0436	CYTH4	cytohesin 4	Multiple_Complex
VPS13C	TC1500009669.hg.1	6,82	7,9	-2,11	0,0003	0,0030	VPS13C	vacuolar protein sorting 13 homolog C (S. cerevisiae)	Multiple_Complex
MTL5	TC1100011394.hg.1	4,85	5,92	-2,11	0,0003	0,0034	MTL5	metallothionein-like 5, testis-specific (tesmin)	Multiple_Complex
FAM72D	TC0100009723.hg.1	11,78	12,86	-2,11	0,0099	0,0436	FAM72D	family with sequence similarity 72, member D	Coding
ZNF160	TC1900011327.hg.1	7,96	9,04	-2,11	0,0028	0,0170	ZNF160	zinc finger protein 160	Multiple_Complex
SLC34A2	TC0400007104.hg.1	4,56	5,64	-2,11	0,0021	0,0138	SLC34A2	solute carrier family 34 (type II sodium/phosphate cotransporter), member 2	Multiple_Complex
SDC1	TC0200011898.hg.1	7,23	8,31	-2,11	4,52E-05	0,0008	SDC1	syndecan 1	Multiple_Complex
STARD3	TC1700012246.hg.1	7,76	8,84	-2,11	0,0001	0,0015	STARD3	StAR-related lipid transfer domain containing 3	Multiple_Complex
ALG10	TC1200007295.hg.1	8,8	9,89	-2,12	4,48E-06	0,0002	ALG10	ALG10, alpha-1,2-glucosyltransferase	Multiple_Complex
UGT3A2	TC0500010491.hg.1	7,12	8,2	-2,12	0,0020	0,0131	UGT3A2	UDP glycosyltransferase 3 family, polypeptide A2	Multiple_Complex
PCOLCE	TC0700008556.hg.1	6,84	7,92	-2,12	0,0063	0,0314	PCOLCE	procollagen C-endopeptidase enhancer	Multiple_Complex
GATS	TC0700011982.hg.1	9,86	10,94	-2,12	0,0019	0,0125	GATS	GATS, stromal antigen 3 opposite strand	Multiple_Complex
SCAMP5	TC1500010768.hg.1	3,99	5,07	-2,12	0,0004	0,0039	SCAMP5	secretory carrier membrane protein 5	Multiple_Complex
CACNA1B	TC0900009324.hg.1	4,76	5,84	-2,12	0,0004	0,0044	CACNA1B	calcium channel, voltage-dependent, N type, alpha 1B subunit	Multiple_Complex
MXD3	TC0500013416.hg.1	6,52	7,61	-2,12	0,0206	0,0751	MXD3	MAX dimerization protein 3	Multiple_Complex
GLB1L2	TC1100009618.hg.1	6,57	7,65	-2,12	4,59E-05	0,0008	GLB1L2	galactosidase beta 1 like 2	Multiple_Complex
ITGB1BP2	TC0X00007562.hg.1	3,85	4,94	-2,12	0,0011	0,0084	ITGB1BP2	integrin beta 1 binding protein (melusin) 2	Multiple_Complex
PICK1	TC2200007331.hg.1	6,26	7,35	-2,12	2,70E-05	0,0006	PICK1	protein interacting with PRKCA 1	Multiple_Complex
CDH26	TC2000007943.hg.1	5,67	6,76	-2,12	0,0002	0,0021	CDH26	cadherin 26	Multiple_Complex
PRKCA	TC1700008668.hg.1	4,75	5,84	-2,12	0,0047	0,0251	PRKCA	Jeck2013 ALT_ACCEPTOR, ALT_DONOR, coding, INTERNAL, intronic best transcript NM_002737	NonCoding
TMEM132B	TC1200009307.hg.1	6,12	7,21	-2,12	0,0007	0,0064	TMEM132B	transmembrane protein 132B	Multiple_Complex
STX6	TC0100016597.hg.1	9,17	10,25	-2,12	0,0001	0,0017	STX6	syntaxin 6	Multiple_Complex
SLC44A4	TC0600011464.hg.1	3,2	4,29	-2,13	1,40E-05	0,0003	SLC44A4	solute carrier family 44, member 4	Multiple_Complex
ANKZF1	TC0200010837.hg.1	8,41	9,5	-2,13	0,0007	0,0062	ANKZF1	ankyrin repeat and zinc finger domain containing 1	Multiple_Complex
LRBA	TC0400012102.hg.1	10,32	11,41	-2,13	0,0013	0,0098	LRBA	LPS-responsive vesicle trafficking, beach and anchor containing	Multiple_Complex
ZNF439	TC1900007051.hg.1	8,18	9,27	-2,13	0,0008	0,0069	ZNF439	zinc finger protein 439	Multiple_Complex
HRH2	TC0500009562.hg.1	5,4	6,49	-2,13	1,97E-05	0,0004	HRH2	histamine receptor H2	Multiple_Complex
DIRC1	TC0200015202.hg.1	4,43	5,52	-2,13	0,0007	0,0059	DIRC1	disrupted in renal carcinoma 1	Coding
CNNM3	TC0200008516.hg.1	6,34	7,43	-2,13	9,16E-05	0,0014	CNNM3	Zhang2013 ALT_ACCEPTOR, ALT_DONOR, coding, INTERNAL, intronic, OVERLAPTX best transcript NM_017623	NonCoding
ZSCAN2	TC1500008154.hg.1	8,32	9,41	-2,13	9,18E-05	0,0014	ZSCAN2	zinc finger and SCAN domain containing 2	Multiple_Complex
CCL28	TC0500010639.hg.1	5,14	6,23	-2,13	0,0288	0,0958	CCL28	chemokine (C-C motif) ligand 28	Multiple_Complex
CRB3	TC1900006801.hg.1	8,23	9,32	-2,13	4,99E-05	0,0009	CRB3	crumbs family member 3	Coding
ZBTB20; MIR568	TC0300012048.hg.1	4,26	5,35	-2,13	0,0052	0,0272	ZBTB20; MIR568	zinc finger and BTB domain containing 20; microRNA 568	Multiple_Complex
SLC39A10	TC0200010330.hg.1	5,5	6,59	-2,13	0,0055	0,0283	SLC39A10	Transcript Identified by AceView, Entrez Gene ID(s) 57181	Unassigned
ATP1B1	TC0100010543.hg.1	11,49	12,59	-2,13	1,10E-05	0,0003	ATP1B1	ATPase, Na+/K+ transporting, beta 1 polypeptide	Multiple_Complex
PLGLB1	TC0200013332.hg.1	6,96	8,05	-2,13	5,10E-05	0,0009	PLGLB1	Transcript Identified by AceView, Entrez Gene ID(s) 285074; 5343	Unassigned
SLC23A2	TC2000008268.hg.1	7,08	8,17	-2,13	0,0004	0,0043	SLC23A2	solute carrier family 23 (ascorbic acid transporter), member 2	Multiple_Complex
ALDH1L1-AS1	TC0300008660.hg.1	4,5	5,59	-2,13	0,0130	0,0532	ALDH1L1-AS1	ALDH1L1 antisense RNA 1	Multiple_Complex
FAM83F	TC2200007416.hg.1	6,27	7,37	-2,14	0,0004	0,0037	FAM83F	family with sequence similarity 83, member F	Multiple_Complex
ZNF774	TC1500008309.hg.1	6,23	7,33	-2,14	3,33E-05	0,0007	ZNF774	zinc finger protein 774	Multiple_Complex
ZNF532	TC1800007440.hg.1	13,03	14,13	-2,14	5,23E-05	0,0009	ZNF532	zinc finger protein 532	Multiple_Complex
LRP6	TSUnmapped00000106.hg.1	9,26	10,36	-2,14	1,13E-05	0,0003	LRP6	LDL receptor related protein 6	NonCoding
FXYD3; MIR6887	TC1900007836.hg.1	5,74	6,84	-2,14	1,18E-05	0,0003	FXYD3; MIR6887	FXYD domain containing ion transport regulator 3; microRNA 6887	Multiple_Complex
CLDN3	TC0700011503.hg.1	4,83	5,93	-2,15	0,0004	0,0043	CLDN3	claudin 3	Coding
LPAR4	TC0X00007713.hg.1	5,15	6,25	-2,15	0,0051	0,0269	LPAR4	lysophosphatidic acid receptor 4	Multiple_Complex
PRR5-ARHGAP8	TC2200009285.hg.1	6,52	7,62	-2,15	8,90E-05	0,0013	PRR5-ARHGAP8	PRR5-ARHGAP8 readthrough	Multiple_Complex
ARL17B; ARL17A	TC1700010916.hg.1	9,64	10,75	-2,15	0,0003	0,0034	ARL17B; ARL17A	ADP-ribosylation factor like GTPase 17B; ADP-ribosylation factor like GTPase 17A	Multiple_Complex
MPPE1	TC1800008097.hg.1	5,46	6,56	-2,15	0,0063	0,0311	MPPE1	metallophosphoesterase 1	Multiple_Complex
ATHL1	TC1100006444.hg.1	5,53	6,64	-2,15	0,0006	0,0058	ATHL1	ATH1, acid trehalase-like 1 (yeast)	Multiple_Complex
CSGALNACT1	TC0800009782.hg.1	4,24	5,34	-2,15	0,0094	0,0422	CSGALNACT1	chondroitin sulfate N-acetylgalactosaminyltransferase 1	Multiple_Complex
NEK6	TC0900008716.hg.1	7,09	8,2	-2,15	0,0008	0,0066	NEK6	NIMA-related kinase 6	Multiple_Complex
AIM1L	TC0100013382.hg.1	4,44	5,54	-2,15	0,0003	0,0037	AIM1L	absent in melanoma 1-like	Multiple_Complex
GALNT7	TC0400009322.hg.1	11,22	12,33	-2,15	0,0001	0,0015	GALNT7	polypeptide N-acetylgalactosaminyltransferase 7	Multiple_Complex
NPIPB4	TC1600009958.hg.1	12,76	13,86	-2,15	0,0001	0,0017	NPIPB4	nuclear pore complex interacting protein family, member B4	Multiple_Complex
COX7C; MIR3607	TC0500008008.hg.1	12,21	13,32	-2,16	9,87E-06	0,0003	COX7C; MIR3607	cytochrome c oxidase subunit VIIc; microRNA 3607	Multiple_Complex
NLGN3	TC0X00007558.hg.1	6,28	7,39	-2,16	0,0373	0,1158	NLGN3	neuroligin 3	Multiple_Complex
INSR	TC1900009459.hg.1	5,34	6,45	-2,16	0,0001	0,0016	INSR	insulin receptor	Multiple_Complex
SLC48A1	TC1200012622.hg.1	5,66	6,77	-2,16	0,0007	0,0064	SLC48A1	solute carrier family 48 (heme transporter), member 1	Multiple_Complex
CCDC18	TC0100009056.hg.1	7,29	8,4	-2,16	0,0090	0,0409	CCDC18	coiled-coil domain containing 18	Multiple_Complex
SFXN3	TC1000008668.hg.1	4,68	5,79	-2,16	0,0001	0,0015	SFXN3	sideroflexin 3	Multiple_Complex
TDRKH	TC0100015803.hg.1	8,05	9,16	-2,16	4,56E-05	0,0008	TDRKH	tudor and KH domain containing	Multiple_Complex
M1AP	TC0200013114.hg.1	5,23	6,35	-2,16	0,0041	0,0226	M1AP	meiosis 1 associated protein	Multiple_Complex
SBK1	TC1600007335.hg.1	4,36	5,47	-2,16	0,0010	0,0077	SBK1	SH3 domain binding kinase 1	Multiple_Complex
RRM2B	TC0800011312.hg.1	9,96	11,07	-2,16	0,0039	0,0216	RRM2B	ribonucleotide reductase M2 B (TP53 inducible)	Multiple_Complex
C4orf36	TC0400012943.hg.1	4,6	5,71	-2,16	0,0003	0,0030	C4orf36	chromosome 4 open reading frame 36	NonCoding
PDE1B	TC1200007769.hg.1	4,36	5,47	-2,16	0,0028	0,0169	PDE1B	phosphodiesterase 1B, calmodulin-dependent	Multiple_Complex
USP9X	TC0X00007026.hg.1	12,38	13,49	-2,16	0,0098	0,0434	USP9X	ubiquitin specific peptidase 9, X-linked	Multiple_Complex
AKAP1	TC1700008376.hg.1	8,78	9,89	-2,16	0,0012	0,0091	AKAP1	A kinase (PRKA) anchor protein 1	Multiple_Complex
QSOX1	TC0100010798.hg.1	10,66	11,77	-2,16	7,61E-05	0,0012	QSOX1	quiescin Q6 sulfhydryl oxidase 1	Multiple_Complex
CSMD1	TC0800009374.hg.1	4,82	5,93	-2,16	0,0011	0,0084	CSMD1	CUB and Sushi multiple domains 1	Multiple_Complex
TMSB4X	TC0X00006631.hg.1	14,72	15,84	-2,17	3,56E-05	0,0007	TMSB4X	thymosin beta 4, X-linked	Multiple_Complex
VAT1	TC1700010762.hg.1	10,38	11,5	-2,17	0,0009	0,0074	VAT1	vesicle amine transport 1	Multiple_Complex
ZBTB7B	TC0100010104.hg.1	6,06	7,18	-2,17	0,0031	0,0183	ZBTB7B	zinc finger and BTB domain containing 7B	Multiple_Complex
SLC16A2	TC0X00007655.hg.1	9,57	10,69	-2,17	0,0054	0,0279	SLC16A2	solute carrier family 16, member 2 (thyroid hormone transporter)	Multiple_Complex
FAM234A; ARHGDIG	TC1600011315.hg.1	10,45	11,57	-2,17	5,12E-06	0,0002	FAM234A; ARHGDIG	family with sequence similarity 234, member A; Rho GDP dissociation inhibitor (GDI) gamma	Multiple_Complex
ME2	TC1800007326.hg.1	10,44	11,55	-2,17	2,58E-05	0,0005	ME2	malic enzyme 2, NAD(+)-dependent, mitochondrial	Multiple_Complex
RPS6KA1	TSUnmapped00000006.hg.1	5,41	6,53	-2,17	0,0008	0,0065	RPS6KA1	ribosomal protein S6 kinase, 90kDa, polypeptide 1	Coding
DPP6	TC0700009770.hg.1	4,2	5,32	-2,17	0,0036	0,0204	DPP6	dipeptidyl-peptidase 6	Multiple_Complex
JADE2	TC0500008698.hg.1	7,88	9	-2,17	0,0004	0,0041	JADE2	jade family PHD finger 2	Multiple_Complex
BEND4	TC0400010553.hg.1	4,77	5,89	-2,17	0,0055	0,0284	BEND4	BEN domain containing 4	Multiple_Complex
LPCAT3	TC1200009768.hg.1	10,03	11,15	-2,17	0,0130	0,0531	LPCAT3	lysophosphatidylcholine acyltransferase 3	Multiple_Complex
MFSD6	TC0200010264.hg.1	4,84	5,96	-2,17	9,74E-05	0,0014	MFSD6	major facilitator superfamily domain containing 6	Multiple_Complex
XYLT1	TC1600009580.hg.1	6,63	7,75	-2,17	0,0005	0,0051	XYLT1	xylosyltransferase I	Multiple_Complex
ZNF334	TC2000010020.hg.1	7,17	8,29	-2,17	0,0022	0,0144	ZNF334	zinc finger protein 334	Multiple_Complex
COL4A5	TC0X00008084.hg.1	7,92	9,05	-2,18	0,0001	0,0015	COL4A5	collagen, type IV, alpha 5	Multiple_Complex
DPPA2	TC0300011955.hg.1	5,25	6,37	-2,18	7,09E-05	0,0011	DPPA2	developmental pluripotency associated 2	Coding
SYPL2	TC0100009352.hg.1	5,46	6,58	-2,18	0,0050	0,0263	SYPL2	synaptophysin-like 2	Multiple_Complex
ELL3	TC1500010862.hg.1	5,15	6,27	-2,18	0,0001	0,0017	ELL3	elongation factor RNA polymerase II-like 3	Multiple_Complex
BNIP3	TC1000012329.hg.1	12,18	13,31	-2,18	0,0002	0,0028	BNIP3	BCL2/adenovirus E1B 19kDa interacting protein 3	Multiple_Complex
IFI35	TC1700007931.hg.1	5,19	6,31	-2,18	0,0313	0,1018	IFI35	interferon-induced protein 35	Multiple_Complex
ACOXL	TC0200008867.hg.1	4,96	6,09	-2,19	0,0001	0,0017	ACOXL	acyl-CoA oxidase-like	Multiple_Complex
SMAD7	TC1800008651.hg.1	7,42	8,55	-2,19	0,0011	0,0085	SMAD7	Memczak2013 ALT_ACCEPTOR, ALT_DONOR, coding, INTERNAL, intronic best transcript NM_001190821	NonCoding
IL4R	TC1600007312.hg.1	9,33	10,46	-2,19	0,0005	0,0049	IL4R	interleukin 4 receptor	Multiple_Complex
GINM1	TC0600009800.hg.1	8,97	10,1	-2,19	1,90E-05	0,0004	GINM1	glycoprotein integral membrane 1	Multiple_Complex
CLDN12	TC0700013396.hg.1	9,91	11,05	-2,19	3,00E-05	0,0006	CLDN12	claudin 12	Multiple_Complex
TSPAN33	TC0700009079.hg.1	5,79	6,92	-2,19	0,0007	0,0061	TSPAN33	tetraspanin 33	Multiple_Complex
TPTE	TC2100008487.hg.1	5,77	6,9	-2,19	0,0004	0,0037	TPTE	transmembrane phosphatase with tensin homology	Multiple_Complex
ERV3-1; ZNF117	TC0700011318.hg.1	10,29	11,42	-2,19	0,0012	0,0091	ERV3-1; ZNF117	endogenous retrovirus group 3, member 1; zinc finger protein 117	Multiple_Complex
AS3MT	TC1000012496.hg.1	7,24	8,37	-2,19	7,03E-05	0,0011	AS3MT	arsenite methyltransferase	Multiple_Complex
PGLYRP4	TC0100015855.hg.1	4,5	5,64	-2,2	0,0002	0,0022	PGLYRP4	peptidoglycan recognition protein 4	Multiple_Complex
XKR6	TC0800009579.hg.1	6,87	8,01	-2,2	1,80E-05	0,0004	XKR6	X-linked Kx blood group related 6	Coding
OR51E1	TC1100006663.hg.1	5,15	6,28	-2,2	0,0007	0,0064	OR51E1	olfactory receptor, family 51, subfamily E, member 1	Coding
NDUFAF7	TC0200007257.hg.1	9,84	10,98	-2,2	0,0017	0,0120	NDUFAF7	NADH dehydrogenase (ubiquinone) complex I, assembly factor 7	Multiple_Complex
2025-03-01	TC0100011665.hg.1	8,97	10,11	-2,2	4,29E-05	0,0008	2025-03-01	mitochondrial amidoxime reducing component 1	Multiple_Complex
KPNA3	TC1300008927.hg.1	6,58	7,72	-2,2	0,0040	0,0224	KPNA3	Transcript Identified by AceView, Entrez Gene ID(s) 3839	Unassigned
C1GALT1	TC0700006662.hg.1	11,84	12,97	-2,2	0,0003	0,0036	C1GALT1	core 1 synthase, glycoprotein-N-acetylgalactosamine 3-beta-galactosyltransferase 1	Multiple_Complex
IGSF21	TC0100007136.hg.1	5,86	6,99	-2,2	0,0007	0,0060	IGSF21	immunoglobin superfamily, member 21	Multiple_Complex
FST	TC0500007376.hg.1	9,52	10,65	-2,2	0,0278	0,0934	FST	follistatin	Multiple_Complex
SYCP2L	TC0600014070.hg.1	5,81	6,95	-2,2	0,0139	0,0560	SYCP2L	synaptonemal complex protein 2-like	Multiple_Complex
LRRTM4	TC0200016693.hg.1	6,06	7,19	-2,2	0,0015	0,0105	LRRTM4	leucine rich repeat transmembrane neuronal 4	Coding
PMAIP1	TC1800007471.hg.1	7,87	9,01	-2,2	0,0238	0,0834	PMAIP1	phorbol-12-myristate-13-acetate-induced protein 1	Multiple_Complex
CADM4	TC1900010855.hg.1	7,79	8,93	-2,2	0,0002	0,0022	CADM4	cell adhesion molecule 4	Multiple_Complex
MAP4K3	TC0200012320.hg.1	9,78	10,92	-2,21	0,0006	0,0052	MAP4K3	mitogen-activated protein kinase kinase kinase kinase 3	Multiple_Complex
BUB1B	TC1500010715.hg.1	12,29	13,43	-2,21	0,0004	0,0043	BUB1B	BUB1 mitotic checkpoint serine/threonine kinase B	Multiple_Complex
NPIPB4	TC1600011505.hg.1	13,43	14,57	-2,21	0,0004	0,0041	NPIPB4	nuclear pore complex interacting protein family, member B4	Multiple_Complex
PLSCR4	TC0300012720.hg.1	4,34	5,48	-2,21	0,0033	0,0195	PLSCR4	phospholipid scramblase 4	Multiple_Complex
CCNJL	TC0500013392.hg.1	7,24	8,39	-2,21	3,62E-05	0,0007	CCNJL	cyclin J-like	Multiple_Complex
RCN3	TC1900008544.hg.1	6,02	7,16	-2,21	7,13E-06	0,0002	RCN3	reticulocalbin 3, EF-hand calcium binding domain	Multiple_Complex
LIPA	TC1000012577.hg.1	10,71	11,86	-2,21	0,0008	0,0070	LIPA	lipase A, lysosomal acid, cholesterol esterase	Multiple_Complex
LACTB	TC1500007513.hg.1	6,44	7,59	-2,21	0,0228	0,0806	LACTB	lactamase, beta	Multiple_Complex
HEATR4	TC1400009655.hg.1	4,49	5,64	-2,21	0,0170	0,0650	HEATR4	HEAT repeat containing 4	Multiple_Complex
PARP14	TC0300008561.hg.1	7,97	9,11	-2,21	0,0015	0,0106	PARP14	poly(ADP-ribose) polymerase family member 14	Multiple_Complex
PIAS2	TC1800008605.hg.1	5,14	6,29	-2,21	0,0026	0,0164	PIAS2	protein inhibitor of activated STAT 2	Multiple_Complex
DHTKD1	TC1000006794.hg.1	9,37	10,52	-2,22	0,0012	0,0090	DHTKD1	dehydrogenase E1 and transketolase domain containing 1	Multiple_Complex
UNC93B1	TC1100011367.hg.1	6,59	7,74	-2,22	0,0024	0,0155	UNC93B1	unc-93 homolog B1 (C. elegans)	Multiple_Complex
PPP1R21	TC0200007535.hg.1	6,52	7,67	-2,22	0,0009	0,0074	PPP1R21	protein phosphatase 1, regulatory subunit 21	Multiple_Complex
SLC19A3	TC0200015931.hg.1	3,61	4,76	-2,22	0,0065	0,0320	SLC19A3	solute carrier family 19 (thiamine transporter), member 3	Multiple_Complex
LAPTM4B	TC0800008321.hg.1	14,18	15,33	-2,22	3,91E-05	0,0007	LAPTM4B	lysosomal protein transmembrane 4 beta	Multiple_Complex
CCDC116	TC2200006716.hg.1	4,76	5,91	-2,22	0,0013	0,0095	CCDC116	coiled-coil domain containing 116	Coding
POLR2J4	TC0700010899.hg.1	4,26	5,42	-2,22	7,76E-05	0,0012	POLR2J4	polymerase (RNA) II (DNA directed) polypeptide J4, pseudogene	Multiple_Complex
CNKSR2	TC0X00006758.hg.1	6,47	7,62	-2,22	4,18E-05	0,0008	CNKSR2	connector enhancer of kinase suppressor of Ras 2	Multiple_Complex
EIF2AK4	TC1500006930.hg.1	8,51	9,66	-2,22	0,0005	0,0049	EIF2AK4	eukaryotic translation initiation factor 2 alpha kinase 4	Multiple_Complex
VOPP1	TC0700011147.hg.1	7,52	8,68	-2,23	0,0073	0,0348	VOPP1	Jeck2013 ALT_ACCEPTOR, ALT_DONOR, coding, INTERNAL, intronic best transcript NM_030796	NonCoding
SUGCT	TC0700007294.hg.1	5,7	6,85	-2,23	0,0002	0,0026	SUGCT	succinyl-CoA:glutarate-CoA transferase	Multiple_Complex
UNC13A	TC1900009984.hg.1	4,91	6,07	-2,23	0,0002	0,0028	UNC13A	unc-13 homolog A (C. elegans)	Multiple_Complex
FAM221A	TC0700006931.hg.1	6,16	7,31	-2,23	7,45E-05	0,0012	FAM221A	family with sequence similarity 221, member A	Multiple_Complex
CDKL5	TC0X00006723.hg.1	8	9,15	-2,23	0,0002	0,0026	CDKL5	cyclin-dependent kinase-like 5	Multiple_Complex
ELN	TC0700007996.hg.1	5,66	6,82	-2,23	0,0004	0,0044	ELN	elastin	Multiple_Complex
JADE1	TC0400008680.hg.1	8,3	9,46	-2,23	0,0006	0,0052	JADE1	jade family PHD finger 1	Multiple_Complex
ERP44	TC0900011013.hg.1	10,46	11,63	-2,24	0,0077	0,0363	ERP44	endoplasmic reticulum protein 44	Multiple_Complex
ITGB5	TC0300012233.hg.1	10,17	11,33	-2,24	0,0002	0,0022	ITGB5	integrin beta 5	Multiple_Complex
ZDHHC22	TC1400009770.hg.1	6,38	7,54	-2,24	0,0023	0,0148	ZDHHC22	zinc finger, DHHC-type containing 22	Multiple_Complex
LILRA5	TC1900008848.hg.1	5,21	6,37	-2,24	0,0006	0,0055	LILRA5	Memczak2013 ANTISENSE, coding, INTERNAL, intronic best transcript NM_181985	NonCoding
CDH8	TC1600010532.hg.1	8,01	9,17	-2,24	0,0123	0,0511	CDH8	cadherin 8, type 2	Multiple_Complex
LOC100288748; RP11-22C11.2	TC0800011142.hg.1	4,05	5,21	-2,24	0,0148	0,0586	LOC100288748; RP11-22C11.2	uncharacterized LOC100288748; novel transcript, antisense to ESRP1	NonCoding
FGF4	TC1100011451.hg.1	6,54	7,71	-2,24	0,0039	0,0216	FGF4	fibroblast growth factor 4	Multiple_Complex
ARRDC1	TC0900009307.hg.1	6,84	8	-2,24	3,64E-05	0,0007	ARRDC1	arrestin domain containing 1	Multiple_Complex
GOLPH3L	TC0100015747.hg.1	10,67	11,84	-2,24	1,15E-05	0,0003	GOLPH3L	golgi phosphoprotein 3-like	Multiple_Complex
GPR3	TC0100007512.hg.1	6,46	7,62	-2,24	0,0027	0,0166	GPR3	G protein-coupled receptor 3	Coding
METTL21A	TC0200015548.hg.1	8,85	10,02	-2,25	0,0003	0,0035	METTL21A	methyltransferase like 21A	Multiple_Complex
SESN1	TC0600012801.hg.1	8,62	9,79	-2,25	0,0002	0,0027	SESN1	sestrin 1	Multiple_Complex
ZNF121	TC1900009588.hg.1	12,53	13,7	-2,25	2,14E-05	0,0005	ZNF121	zinc finger protein 121	Multiple_Complex
TSKS	TC1900011160.hg.1	4,07	5,23	-2,25	0,0289	0,0962	TSKS	testis-specific serine kinase substrate	Multiple_Complex
MRAP2	TC0600008678.hg.1	5,66	6,83	-2,25	0,0268	0,0909	MRAP2	melanocortin 2 receptor accessory protein 2	Coding
MCM9	TC0600013004.hg.1	8,68	9,85	-2,25	5,04E-05	0,0009	MCM9	minichromosome maintenance 9 homologous recombination repair factor	Multiple_Complex
TFRC	TC0300013687.hg.1	3,7	4,87	-2,25	0,0236	0,0829	TFRC	Transcript Identified by AceView, Entrez Gene ID(s) 7037	Unassigned
PIWIL2	TC0800006979.hg.1	3,95	5,12	-2,25	0,0015	0,0105	PIWIL2	piwi-like RNA-mediated gene silencing 2	Multiple_Complex
CCDC169-SOHLH2	TC1300010031.hg.1	8,17	9,34	-2,25	0,0004	0,0039	CCDC169-SOHLH2	CCDC169-SOHLH2 readthrough	Coding
SPATS2L	TC0200010416.hg.1	8,13	9,31	-2,25	0,0002	0,0024	SPATS2L	Transcript Identified by AceView, Entrez Gene ID(s) 26010	Unassigned
CTAGE6	TC0700012896.hg.1	6,57	7,75	-2,25	0,0004	0,0038	CTAGE6	CTAGE family, member 6	Coding
TECR; MIR639	TC1900007181.hg.1	11,72	12,89	-2,26	0,0010	0,0080	TECR; MIR639	trans-2,3-enoyl-CoA reductase; microRNA 639	Multiple_Complex
ERICH1	TC0800009331.hg.1	10,74	11,91	-2,26	1,90E-06	8,17E-05	ERICH1	glutamate rich 1	Multiple_Complex
ZNF613	TC1900011791.hg.1	9,63	10,8	-2,26	6,33E-06	0,0002	ZNF613	zinc finger protein 613	Multiple_Complex
CBR1	TC2100007032.hg.1	11,55	12,73	-2,26	5,41E-05	0,0009	CBR1	carbonyl reductase 1	Multiple_Complex
MGAT5	TC0200009402.hg.1	9,64	10,81	-2,26	0,0002	0,0025	MGAT5	mannosyl (alpha-1,6-)-glycoprotein beta-1,6-N-acetyl-glucosaminyltransferase	Multiple_Complex
FREM2	TC1300006919.hg.1	6,34	7,51	-2,26	0,0007	0,0059	FREM2	FRAS1 related extracellular matrix protein 2	Multiple_Complex
FAM222B	TC1700010214.hg.1	6,31	7,49	-2,26	0,0010	0,0082	FAM222B	family with sequence similarity 222, member B	Multiple_Complex
SLITRK4	TC0X00011012.hg.1	6,04	7,22	-2,26	0,0020	0,0133	SLITRK4	SLIT and NTRK-like family, member 4	Multiple_Complex
DEFB131	TC0400006833.hg.1	3,94	5,12	-2,26	0,0010	0,0080	DEFB131	defensin, beta 131	Coding
MRS2	TC0600007196.hg.1	9,71	10,89	-2,27	0,0005	0,0046	MRS2	MRS2 magnesium transporter	Multiple_Complex
IMMP2L	TC0700012255.hg.1	6,28	7,47	-2,28	7,78E-05	0,0012	IMMP2L	inner mitochondrial membrane peptidase subunit 2	Multiple_Complex
PPM1B	TC0200007411.hg.1	10,64	11,82	-2,28	0,0002	0,0023	PPM1B	protein phosphatase, Mg2+/Mn2+ dependent, 1B	Multiple_Complex
EYA1	TC0800010774.hg.1	6,17	7,35	-2,28	0,0004	0,0039	EYA1	EYA transcriptional coactivator and phosphatase 1	Multiple_Complex
TARM1	TC1900011390.hg.1	7,01	8,19	-2,28	0,0001	0,0019	TARM1	T cell-interacting, activating receptor on myeloid cells 1	Multiple_Complex
SUN1	TC0700013323.hg.1	10,76	11,95	-2,28	3,08E-05	0,0006	SUN1	Sad1 and UNC84 domain containing 1	Multiple_Complex
CAMKMT	TC0200007421.hg.1	4,49	5,68	-2,28	0,0074	0,0353	CAMKMT	Memczak2013 ALT_ACCEPTOR, ALT_DONOR, coding, INTERNAL, intronic best transcript NM_024766	NonCoding
LPAR6	TC1300008892.hg.1	6,01	7,2	-2,28	0,0015	0,0104	LPAR6	lysophosphatidic acid receptor 6	Multiple_Complex
DST	TC0600012123.hg.1	11,95	13,14	-2,28	0,0001	0,0020	DST	dystonin	Multiple_Complex
C9orf129	TC0900010833.hg.1	5,92	7,11	-2,28	0,0001	0,0015	C9orf129	chromosome 9 open reading frame 129	Multiple_Complex
ITPR3	TC0600007711.hg.1	5,64	6,83	-2,29	0,0008	0,0068	ITPR3	inositol 1,4,5-trisphosphate receptor, type 3	Multiple_Complex
POGZ	TC0100015795.hg.1	6,38	7,58	-2,29	2,35E-05	0,0005	POGZ	Transcript Identified by AceView, Entrez Gene ID(s) 23126	Unassigned
SULF1	TC0800007899.hg.1	6,52	7,72	-2,29	0,0016	0,0110	SULF1	sulfatase 1	Multiple_Complex
PLAT	TC0800010275.hg.1	8,16	9,36	-2,29	0,0345	0,1096	PLAT	plasminogen activator, tissue	Multiple_Complex
RNF182	TC0600007006.hg.1	5,65	6,85	-2,29	7,24E-05	0,0012	RNF182	ring finger protein 182	Coding
OBP2B	TSUnmapped00000315.hg.1	5,31	6,51	-2,29	0,0011	0,0085	OBP2B	odorant binding protein 2B	Coding
IFNAR2	TC2100008494.hg.1	9,01	10,21	-2,29	9,49E-05	0,0014	IFNAR2	interferon (alpha, beta and omega) receptor 2	Multiple_Complex
ARHGEF10	TC0800006488.hg.1	7,91	9,11	-2,29	0,0001	0,0018	ARHGEF10	Jeck2013 ALT_ACCEPTOR, ALT_DONOR, coding, INTERNAL, intronic best transcript NM_014629	NonCoding
SLC18B1	TC0600013206.hg.1	9,81	11,01	-2,3	0,0036	0,0204	SLC18B1	solute carrier family 18, subfamily B, member 1	Multiple_Complex
LRP6	TSUnmapped00000284.hg.1	8,86	10,06	-2,3	4,72E-05	0,0008	LRP6	LDL receptor related protein 6	Coding
ATL3	TC1100011128.hg.1	8,75	9,95	-2,3	0,0002	0,0025	ATL3	atlastin GTPase 3	Multiple_Complex
AP1M1	TC1900007268.hg.1	6,24	7,44	-2,3	0,0005	0,0046	AP1M1	Memczak2013 ALT_ACCEPTOR, ALT_DONOR, coding, INTERNAL, intronic best transcript NM_032493	NonCoding
FRMD5	TC1500009238.hg.1	6,56	7,77	-2,3	7,63E-05	0,0012	FRMD5	FERM domain containing 5	Multiple_Complex
TNFRSF25	TC0100018398.hg.1	6,43	7,63	-2,3	0,0003	0,0030	TNFRSF25	tumor necrosis factor receptor superfamily, member 25	Multiple_Complex
KCNK5	TC0600011733.hg.1	6,29	7,49	-2,3	8,57E-05	0,0013	KCNK5	potassium channel, two pore domain subfamily K, member 5	Multiple_Complex
GALNT6	TC1200010705.hg.1	6,42	7,63	-2,3	0,0008	0,0066	GALNT6	polypeptide N-acetylgalactosaminyltransferase 6	Multiple_Complex
RGL3	TC1900011869.hg.1	5,15	6,36	-2,3	9,57E-05	0,0014	RGL3	ral guanine nucleotide dissociation stimulator-like 3	Multiple_Complex
USP2	TC1100012526.hg.1	5,93	7,13	-2,3	3,49E-05	0,0007	USP2	ubiquitin specific peptidase 2	Multiple_Complex
POGZ	TC0100015789.hg.1	6,74	7,95	-2,3	0,0006	0,0056	POGZ	Transcript Identified by AceView, Entrez Gene ID(s) 23126	Unassigned
TBCD	TC1700009284.hg.1	6,57	7,77	-2,3	0,0075	0,0354	TBCD	Transcript Identified by AceView, Entrez Gene ID(s) 6904	Unassigned
PTCHD1	TC0X00006791.hg.1	7,09	8,3	-2,3	0,0046	0,0249	PTCHD1	patched domain containing 1	Coding
RAPGEF5	TC0700010437.hg.1	7,15	8,35	-2,31	0,0119	0,0499	RAPGEF5	Rap guanine nucleotide exchange factor 5	Multiple_Complex
RIMKLB	TC1200006730.hg.1	10,41	11,62	-2,31	3,06E-05	0,0006	RIMKLB	ribosomal modification protein rimK-like family member B	Multiple_Complex
CAPN6	TC0X00010515.hg.1	4,22	5,43	-2,31	1,52E-05	0,0004	CAPN6	calpain 6	Coding
LPCAT4	TC1500008986.hg.1	6,21	7,42	-2,31	0,0014	0,0103	LPCAT4	lysophosphatidylcholine acyltransferase 4	Multiple_Complex
CD24	TC0600012747.hg.1	15,14	16,35	-2,31	4,27E-05	0,0008	CD24	CD24 molecule	Multiple_Complex
TSGA10	TC0200013602.hg.1	5,91	7,12	-2,31	2,33E-05	0,0005	TSGA10	testis specific 10	Multiple_Complex
NLGN1	TC0300009531.hg.1	5,47	6,68	-2,31	0,0053	0,0276	NLGN1	neuroligin 1	Multiple_Complex
MCU	TC1000008005.hg.1	10	11,21	-2,31	9,70E-06	0,0003	MCU	mitochondrial calcium uniporter	Multiple_Complex
RNF220	TC0100013974.hg.1	8,1	9,31	-2,31	4,86E-05	0,0009	RNF220	Memczak2013 ANTISENSE, coding, INTERNAL, intronic best transcript NM_018150	NonCoding
SLC20A2	TC0800010285.hg.1	9,02	10,23	-2,32	0,0005	0,0050	SLC20A2	solute carrier family 20 (phosphate transporter), member 2	Multiple_Complex
ACP6	TC0100015634.hg.1	6,63	7,84	-2,32	0,0003	0,0033	ACP6	acid phosphatase 6, lysophosphatidic	Multiple_Complex
RIMKLA	TC0100008017.hg.1	5,57	6,78	-2,32	0,0147	0,0582	RIMKLA	ribosomal modification protein rimK-like family member A	Multiple_Complex
MAP2K1	TC1500007615.hg.1	4,44	5,65	-2,32	0,0004	0,0043	MAP2K1	Transcript Identified by AceView, Entrez Gene ID(s) 5604	Unassigned
HEXB	TC0500007792.hg.1	12,14	13,35	-2,32	0,0030	0,0182	HEXB	hexosaminidase B (beta polypeptide)	Multiple_Complex
DRAXIN	TC0100006864.hg.1	5,93	7,15	-2,32	1,63E-05	0,0004	DRAXIN	dorsal inhibitory axon guidance protein	Multiple_Complex
RARRES2	TC0700013027.hg.1	6,46	7,68	-2,32	0,0082	0,0379	RARRES2	retinoic acid receptor responder (tazarotene induced) 2	Multiple_Complex
C11orf54	TC1100008790.hg.1	7,39	8,61	-2,33	6,54E-05	0,0011	C11orf54	chromosome 11 open reading frame 54	Multiple_Complex
2025-03-02	TC0100011664.hg.1	5,11	6,33	-2,33	0,0025	0,0156	2025-03-02	mitochondrial amidoxime reducing component 2	Multiple_Complex
GALNT12	TC0900008197.hg.1	7,31	8,53	-2,33	5,58E-05	0,0010	GALNT12	polypeptide N-acetylgalactosaminyltransferase 12	Multiple_Complex
APP	TC2100007803.hg.1	14,04	15,26	-2,33	5,00E-07	3,01E-05	APP	amyloid beta (A4) precursor protein	Multiple_Complex
OR5P2	TSUnmapped00000099.hg.1	6,86	8,08	-2,33	0,0005	0,0049	OR5P2	olfactory receptor, family 5, subfamily P, member 2	Coding
CHODL	TC2100006674.hg.1	5,9	7,12	-2,33	1,70E-05	0,0004	CHODL	chondrolectin	Multiple_Complex
MCF2L	TC1300010006.hg.1	5,61	6,83	-2,33	7,37E-06	0,0002	MCF2L	MCF.2 cell line derived transforming sequence like	Multiple_Complex
FRAS1	TC0400007928.hg.1	9,63	10,85	-2,33	2,71E-05	0,0006	FRAS1	Fraser extracellular matrix complex subunit 1	Multiple_Complex
ARHGEF10	TC0800006482.hg.1	9,2	10,43	-2,34	0,0001	0,0019	ARHGEF10	Rho guanine nucleotide exchange factor 10	Multiple_Complex
HLA-DRB1	TC0600014273.hg.1	4,47	5,7	-2,34	0,0030	0,0181	HLA-DRB1	major histocompatibility complex, class II, DR beta 1	Multiple_Complex
SYNGR2	TC1700009040.hg.1	7,17	8,4	-2,34	0,0002	0,0029	SYNGR2	synaptogyrin 2	Multiple_Complex
CTGF	TC0600013186.hg.1	6,91	8,14	-2,34	0,0095	0,0424	CTGF	connective tissue growth factor	Multiple_Complex
TMPRSS2	TC2100008568.hg.1	5,8	7,03	-2,34	0,0008	0,0065	TMPRSS2	transmembrane protease, serine 2	Multiple_Complex
IGF2BP2	TC0300013420.hg.1	12,67	13,9	-2,35	1,60E-06	7,26E-05	IGF2BP2	insulin-like growth factor 2 mRNA binding protein 2	Multiple_Complex
GCNT2	TC0600006918.hg.1	9,1	10,33	-2,35	0,0017	0,0115	GCNT2	glucosaminyl (N-acetyl) transferase 2, I-branching enzyme (I blood group)	Multiple_Complex
CDC42EP3	TC0200016648.hg.1	6,59	7,82	-2,35	0,0106	0,0459	CDC42EP3	CDC42 effector protein (Rho GTPase binding) 3	Coding
CDYL	TC0600006793.hg.1	9,06	10,29	-2,35	0,0003	0,0034	CDYL	chromodomain protein, Y-like	Multiple_Complex
ATP6AP2	TC0X00007012.hg.1	12,94	14,17	-2,35	2,23E-05	0,0005	ATP6AP2	ATPase, H+ transporting, lysosomal accessory protein 2	Multiple_Complex
HSD17B12	TC1100012992.hg.1	12,4	13,63	-2,35	2,72E-05	0,0006	HSD17B12	hydroxysteroid (17-beta) dehydrogenase 12	Multiple_Complex
LRRC69; MIR4661	TC0800012324.hg.1	4,6	5,83	-2,35	0,0049	0,0259	LRRC69; MIR4661	leucine rich repeat containing 69; microRNA 4661	Multiple_Complex
ITGA2B	TC1700010830.hg.1	5,25	6,48	-2,35	0,0003	0,0032	ITGA2B	integrin alpha 2b	Multiple_Complex
FUT10	TC0800012405.hg.1	9,85	11,08	-2,35	2,45E-05	0,0005	FUT10	fucosyltransferase 10 (alpha (1,3) fucosyltransferase)	Multiple_Complex
GRAMD3	TC0500008539.hg.1	5,25	6,48	-2,35	0,0019	0,0129	GRAMD3	GRAM domain containing 3	Multiple_Complex
TJP2	TC0900007497.hg.1	5,83	7,06	-2,35	0,0005	0,0045	TJP2	tight junction protein 2	Multiple_Complex
GRN	TC1700007997.hg.1	11,05	12,29	-2,35	0,0002	0,0025	GRN	granulin	Multiple_Complex
PVRL3	TC0300008316.hg.1	9,41	10,64	-2,35	0,0013	0,0097	PVRL3	poliovirus receptor-related 3	Multiple_Complex
CALD1	TC0700009236.hg.1	12,16	13,4	-2,36	0,0007	0,0064	CALD1	caldesmon 1	Multiple_Complex
POGZ	TC0100015791.hg.1	4,44	5,68	-2,36	0,0001	0,0015	POGZ	Transcript Identified by AceView, Entrez Gene ID(s) 23126	Unassigned
CRISPLD1	TC0800007995.hg.1	8,71	9,95	-2,36	0,0008	0,0069	CRISPLD1	cysteine-rich secretory protein LCCL domain containing 1	Multiple_Complex
MEGF10	TC0500008554.hg.1	5,61	6,85	-2,36	0,0005	0,0045	MEGF10	multiple EGF-like-domains 10	Multiple_Complex
TMBIM1; MIR6513	TC0200015721.hg.1	6,41	7,65	-2,36	0,0002	0,0021	TMBIM1; MIR6513	transmembrane BAX inhibitor motif containing 1; microRNA 6513	Multiple_Complex
GPD1L	TC0300006956.hg.1	5,65	6,89	-2,37	0,0006	0,0053	GPD1L	glycerol-3-phosphate dehydrogenase 1-like	Multiple_Complex
TAS2R30; TAS2R43; PRR4	TC1200012763.hg.1	7,38	8,63	-2,37	0,0025	0,0158	TAS2R30; TAS2R43; PRR4	taste receptor, type 2, member 30; taste receptor, type 2, member 43; proline rich 4 (lacrimal)	Multiple_Complex
RHPN2	TC1900010375.hg.1	6,94	8,18	-2,37	0,0001	0,0016	RHPN2	rhophilin, Rho GTPase binding protein 2	Multiple_Complex
FAM149A	TC0400012873.hg.1	5,39	6,64	-2,37	0,0005	0,0050	FAM149A	family with sequence similarity 149, member A	Multiple_Complex
TNFRSF10A	TC0800009875.hg.1	8,02	9,27	-2,38	8,57E-06	0,0002	TNFRSF10A	tumor necrosis factor receptor superfamily, member 10a	Multiple_Complex
BNC2	TC0900009606.hg.1	8,7	9,95	-2,38	0,0121	0,0506	BNC2	basonuclin 2	Multiple_Complex
CCDC84	TSUnmapped00000246.hg.1	10,19	11,44	-2,38	0,0006	0,0052	CCDC84	coiled-coil domain containing 84	NonCoding
TRDN	TC0600013062.hg.1	8,76	10,01	-2,38	0,0091	0,0412	TRDN	triadin	Coding
SLC38A9	TC0500010780.hg.1	4,7	5,95	-2,38	0,0042	0,0233	SLC38A9	Transcript Identified by AceView, Entrez Gene ID(s) 153129	Unassigned
NEDD4L	TC1800007411.hg.1	10,27	11,52	-2,38	1,57E-05	0,0004	NEDD4L	neural precursor cell expressed, developmentally down-regulated 4-like, E3 ubiquitin protein ligase	Multiple_Complex
SNRPN; SNURF; SNORD107; PWARSN	TC1500010698.hg.1	15,83	17,08	-2,38	4,56E-05	0,0008	SNRPN; SNURF; SNORD107; PWARSN	small nuclear ribonucleoprotein polypeptide N; SNRPN upstream reading frame; small nucleolar RNA, C/D box 107; Prader Willi/Angelman region RNA, SNRPN neighbor	Multiple_Complex
TRPM3	TC0900010370.hg.1	6,13	7,38	-2,38	0,0001	0,0020	TRPM3	transient receptor potential cation channel, subfamily M, member 3	Multiple_Complex
WDSUB1	TC0200014717.hg.1	5,88	7,13	-2,38	1,27E-05	0,0003	WDSUB1	WD repeat, sterile alpha motif and U-box domain containing 1	Multiple_Complex
PHACTR2	TC0600009697.hg.1	3,92	5,18	-2,38	0,0002	0,0020	PHACTR2	Jeck2013 ALT_ACCEPTOR, ALT_DONOR, coding, INTERNAL, intronic best transcript NM_001100164	NonCoding
IGSF11	TC0300012109.hg.1	4,88	6,13	-2,39	0,0002	0,0020	IGSF11	immunoglobulin superfamily, member 11	Multiple_Complex
SBF2	TC1100010077.hg.1	9,8	11,06	-2,39	1,30E-05	0,0003	SBF2	SET binding factor 2	Multiple_Complex
PCSK9	TC0100008417.hg.1	5,74	6,99	-2,39	0,0002	0,0023	PCSK9	proprotein convertase subtilisin/kexin type 9	Multiple_Complex
PARP9	TC0300012191.hg.1	5,39	6,65	-2,39	0,0012	0,0091	PARP9	poly(ADP-ribose) polymerase family member 9	Multiple_Complex
CELF2	TC1000006768.hg.1	6,4	7,66	-2,39	0,0003	0,0031	CELF2	Transcript Identified by AceView, Entrez Gene ID(s) 10659	Unassigned
SAXO2	TC1500008086.hg.1	10,4	11,65	-2,39	1,63E-05	0,0004	SAXO2	stabilizer of axonemal microtubules 2	Multiple_Complex
KAT6B	TSUnmapped00000203.hg.1	9,44	10,7	-2,39	9,35E-05	0,0014	KAT6B	K(lysine) acetyltransferase 6B	NonCoding
DLGAP1	TC1800007927.hg.1	4,48	5,73	-2,39	0,0013	0,0096	DLGAP1	discs, large (Drosophila) homolog-associated protein 1	Multiple_Complex
BCLAF1	TC0600013273.hg.1	8,6	9,86	-2,39	0,0002	0,0026	BCLAF1	Memczak2013 ALT_DONOR, coding, INTERNAL, intronic best transcript NM_014739	NonCoding
TXNDC12; KTI12	TC0100014193.hg.1	11,87	13,13	-2,39	5,58E-07	3,32E-05	TXNDC12; KTI12	thioredoxin domain containing 12 (endoplasmic reticulum); KTI12 chromatin associated homolog	Multiple_Complex
CLSTN3	TC1200006670.hg.1	5,41	6,67	-2,39	6,35E-05	0,0010	CLSTN3	calsyntenin 3	Multiple_Complex
CREG1	TC0100018528.hg.1	10,55	11,81	-2,39	5,30E-05	0,0009	CREG1	cellular repressor of E1A-stimulated genes 1	Multiple_Complex
SLC44A2	TC1900006991.hg.1	9,27	10,53	-2,39	0,0001	0,0015	SLC44A2	solute carrier family 44 (choline transporter), member 2	Multiple_Complex
ZNF862	TC0700009647.hg.1	4,35	5,61	-2,39	0,0004	0,0043	ZNF862	zinc finger protein 862	Multiple_Complex
SALL2	TC1400008637.hg.1	7,54	8,8	-2,39	5,59E-06	0,0002	SALL2	spalt-like transcription factor 2	Multiple_Complex
CLEC2D	TC1200006771.hg.1	6,86	8,12	-2,4	0,0002	0,0028	CLEC2D	C-type lectin domain family 2, member D	Multiple_Complex
FAM184A	TC0600013007.hg.1	5,44	6,7	-2,4	0,0050	0,0262	FAM184A	family with sequence similarity 184, member A	Multiple_Complex
SLC38A8	TC1600011042.hg.1	5,97	7,23	-2,4	0,0011	0,0086	SLC38A8	Transcript Identified by AceView, Entrez Gene ID(s) 146167	Unassigned
LMBR1	TC0700013224.hg.1	5,4	6,66	-2,4	0,0009	0,0076	LMBR1	Transcript Identified by AceView, Entrez Gene ID(s) 64327	Unassigned
CUX1	TC0700008597.hg.1	10,25	11,52	-2,4	3,21E-06	0,0001	CUX1	cut-like homeobox 1	Multiple_Complex
CFL1	TC1100013189.hg.1	5,68	6,94	-2,4	0,0002	0,0020	CFL1	cofilin 1 (non-muscle)	NonCoding
FAM169A	TC0500013328.hg.1	11,19	12,46	-2,4	0,0010	0,0079	FAM169A	family with sequence similarity 169, member A	Multiple_Complex
MFSD13A	TC1000008733.hg.1	7,23	8,5	-2,4	7,66E-05	0,0012	MFSD13A	major facilitator superfamily domain containing 13A	Multiple_Complex
LGALS3BP	TC1700011922.hg.1	7,27	8,54	-2,4	3,98E-05	0,0007	LGALS3BP	lectin, galactoside-binding, soluble, 3 binding protein	Multiple_Complex
ABCA7	TC1900006508.hg.1	7,08	8,34	-2,4	2,91E-05	0,0006	ABCA7	ATP binding cassette subfamily A member 7	Multiple_Complex
GNPTAB	TC1200011711.hg.1	7,87	9,14	-2,41	0,0003	0,0030	GNPTAB	N-acetylglucosamine-1-phosphate transferase, alpha and beta subunits	Multiple_Complex
DDX12P; DDX11	TC1200009868.hg.1	9,94	11,21	-2,41	3,92E-05	0,0007	DDX12P; DDX11	DEAD/H (Asp-Glu-Ala-Asp/His) box polypeptide 12, pseudogene; DEAD/H (Asp-Glu-Ala-Asp/His) box helicase 11	Multiple_Complex
APH1B	TC1500007520.hg.1	6,93	8,2	-2,41	0,0002	0,0027	APH1B	APH1B gamma secretase subunit	Multiple_Complex
SIX3	TC0200007432.hg.1	4,56	5,83	-2,42	8,39E-06	0,0002	SIX3	SIX homeobox 3	Coding
AKTIP	TC1600010341.hg.1	6,54	7,82	-2,42	6,00E-05	0,0010	AKTIP	AKT interacting protein	Multiple_Complex
CADM2	TC0300007973.hg.1	4,77	6,04	-2,42	3,96E-06	0,0001	CADM2	cell adhesion molecule 2	Multiple_Complex
LSR	TC1900007844.hg.1	9,49	10,77	-2,42	1,18E-06	5,74E-05	LSR	lipolysis stimulated lipoprotein receptor	Multiple_Complex
PTBP2	TC0100009149.hg.1	8,98	10,25	-2,42	0,0003	0,0034	PTBP2	Transcript Identified by AceView, Entrez Gene ID(s) 58155	Unassigned
CEACAM6	TC1900011742.hg.1	5,19	6,46	-2,42	0,0002	0,0020	CEACAM6	carcinoembryonic antigen-related cell adhesion molecule 6 (non-specific cross reacting antigen)	Coding
SCPEP1	TC1700008372.hg.1	9,16	10,44	-2,43	1,37E-05	0,0003	SCPEP1	serine carboxypeptidase 1	Multiple_Complex
STH	TC1700008085.hg.1	6,69	7,97	-2,43	9,13E-05	0,0014	STH	saitohin	Coding
PPP6R3	TC1100008188.hg.1	9,03	10,31	-2,43	6,12E-05	0,0010	PPP6R3	Memczak2013 ALT_ACCEPTOR, ALT_DONOR, coding, INTERNAL, intronic best transcript NM_001164162	NonCoding
GRIK5	TC1900010783.hg.1	7,03	8,31	-2,43	1,55E-05	0,0004	GRIK5	glutamate receptor, ionotropic, kainate 5	Multiple_Complex
TMEM37	TC0200009067.hg.1	8,35	9,64	-2,43	0,0022	0,0145	TMEM37	transmembrane protein 37	Multiple_Complex
COL6A1	TC2100007446.hg.1	12,28	13,57	-2,43	0,0163	0,0631	COL6A1	collagen, type VI, alpha 1	Multiple_Complex
MT1G	TC1600010421.hg.1	11,81	13,1	-2,43	8,04E-06	0,0002	MT1G	metallothionein 1G	Coding
ELMOD2	TC0400008841.hg.1	12,65	13,93	-2,44	3,34E-05	0,0007	ELMOD2	ELMO/CED-12 domain containing 2	Multiple_Complex
PLCH1	TC0300014073.hg.1	6,55	7,84	-2,44	3,20E-05	0,0006	PLCH1	phospholipase C, eta 1	Multiple_Complex
TMEM260	TC1400007265.hg.1	8,48	9,77	-2,44	4,83E-06	0,0002	TMEM260	transmembrane protein 260	Multiple_Complex
ZBTB8B	TC0100018208.hg.1	7,2	8,49	-2,44	0,0004	0,0042	ZBTB8B	zinc finger and BTB domain containing 8B	Coding
[truncated: 835 more rows]

## Sheet: Day3vsNone
Gene Symbol	ID	Day3 Avg (log2)	Non Avg (log2)	Fold Change	P-val	FDR P-val	Gene Symbol	Description	Group
[truncated: 2,838 more rows]
