# Supplementary material for: Scalable differentiation of human cardiac organoids from iPSCs generates cardiac tissues for cardiac cell therapy
Source: Theranostics. 2026 Apr 23;16(12):6437–62. doi: 10.7150/thno.127654 (PMC13231838; doi:10.7150/thno.127654)
Supplement: Supplementary file 2 — Supplementary tables. [file thnov16p6437s2.zip › Tables_Suppl/Table-S2_hiPSC-Mesodermal_ObtologyBP.xlsx]

## Sheet: Day1vsNoneOntologyBP
	ID	Description	GeneRatio	BgRatio	pvalue	p.adjust	qvalue	geneID	Count
GO:0060485	GO:0060485	mesenchyme development	85/1595	327/18870	1.65265e-21	9.63497e-18	7.77443e-18	DKK1/LEF1/SNAI1/SNAI2/MSX1/AXIN2/NRP1/GBX2/WNT5A/SEMA3C/DLL3/SPRED2/PRICKLE1/BMP2/FGF10/KBTBD8/TBX3/NODAL/APLNR/BMP7/FOXH1/CITED2/IL17RD/WNT8A/GATA4/TIAM1/SOX9/SIX1/SMAD3/ZFP64/ZNF703/PTK7/AMER1/FOXC1/TCOF1/ZFP36L1/WWTR1/EPHA4/MSX2/MESP1/EMP2/SDHAF2/TAPT1/FOXA2/MDK/ROBO2/EPHA3/COL1A1/MAD2L2/SEMA6C/MDM4/ENG/SEMA4A/BMPR2/SEMA3F/SMAD7/HES1/TBX20/FGFR1/LRP6/SEMA5B/SLC39A10/EDNRA/RDH10/DPPA4/SEMA3A/GC…	85
GO:0016055	GO:0016055	Wnt signaling pathway	99/1595	459/18870	1.49466e-18	3.98892e-15	3.21864e-15	DKK4/DKK1/NKD1/WNT5B/LEF1/SNAI2/RNF43/RSPO3/APCDD1/AXIN2/WLS/DACT1/FZD10/WNT5A/DLX5/TCF7/PRICKLE1/BMP2/ZEB2/FAM53B/EGR1/FGF10/PYGO1/SALL1/SHISA6/BCL7B/WNT8A/TIAM1/VGLL4/SOX9/GSK3A/SMAD3/AMOTL1/ZNF703/PTK7/CCAR2/GRHL3/LZIC/FZD1/AMER1/MLLT3/ZNRF3/TLE3/WWTR1/CCND1/MESP1/CCNE1/KPNA1/DAAM1/NID1/RBMS3/TMEM64/WNK1/SDHAF2/STRN/SOX17/FZD6/MDK/ADGRA2/IFT80/COL1A1/ASPM/GPRC5B/MAD2L2/HNF1B/APP/PPM1B/ALPK2/RE…	99
GO:0198738	GO:0198738	cell-cell signaling by wnt	99/1595	461/18870	2.05262e-18	3.98892e-15	3.21864e-15	DKK4/DKK1/NKD1/WNT5B/LEF1/SNAI2/RNF43/RSPO3/APCDD1/AXIN2/WLS/DACT1/FZD10/WNT5A/DLX5/TCF7/PRICKLE1/BMP2/ZEB2/FAM53B/EGR1/FGF10/PYGO1/SALL1/SHISA6/BCL7B/WNT8A/TIAM1/VGLL4/SOX9/GSK3A/SMAD3/AMOTL1/ZNF703/PTK7/CCAR2/GRHL3/LZIC/FZD1/AMER1/MLLT3/ZNRF3/TLE3/WWTR1/CCND1/MESP1/CCNE1/KPNA1/DAAM1/NID1/RBMS3/TMEM64/WNK1/SDHAF2/STRN/SOX17/FZD6/MDK/ADGRA2/IFT80/COL1A1/ASPM/GPRC5B/MAD2L2/HNF1B/APP/PPM1B/ALPK2/RE…	99
GO:0048762	GO:0048762	mesenchymal cell differentiation	69/1595	262/18870	5.07942e-18	5.48451e-15	4.42543e-15	LEF1/SNAI1/SNAI2/MSX1/AXIN2/NRP1/GBX2/WNT5A/SEMA3C/SPRED2/BMP2/FGF10/KBTBD8/TBX3/BMP7/CITED2/IL17RD/WNT8A/TIAM1/SOX9/SIX1/SMAD3/ZFP64/ZNF703/AMER1/FOXC1/TCOF1/WWTR1/EPHA4/MSX2/EMP2/SDHAF2/TAPT1/FOXA2/MDK/EPHA3/COL1A1/MAD2L2/SEMA6C/ENG/SEMA4A/SEMA3F/SMAD7/HES1/TBX20/FGFR1/LRP6/SEMA5B/SLC39A10/EDNRA/RDH10/SEMA3A/GCNT2/SLC39A6/SEMA6A/SFRP2/ACVR1/PDPN/BMPR1A/HAS2/NCAM1/SEMA6D/FGFR2/SEMA3E/SEMA5A/SPRY…	69
GO:0060562	GO:0060562	epithelial tube morphogenesis	80/1595	334/18870	5.29221e-18	5.48451e-15	4.42543e-15	TBX6/LEF1/NRP1/GBX2/WNT5A/DLL1/RHOB/PRICKLE1/BMP2/FGF10/TBX3/STIL/NODAL/APLNR/BMP7/FMN1/SALL1/FOXH1/CITED2/SRF/PROX1/GATA4/HS3ST3A1/SOX9/SIX1/EPHA2/SMAD3/IFT57/PTK7/GRHL3/CTNS/FZD1/DLC1/PRKACA/CCM2/PML/VASP/EPHA4/MSX2/MESP1/KRAS/SOX17/FZD6/PBX1/MDK/AR/HS2ST1/HNF1B/ENG/CECR2/PTCH1/CTSH/SDC4/NOTCH2/HES1/TBX20/LMO4/VEGFA/EPHA7/EDNRA/RDH10/FGF2/GLI2/MET/ADAMTS12/SFRP2/ACVR1/PODXL/RYR2/LGR4/NR3C1/GPC3…	80
GO:0010975	GO:0010975	regulation of neuron projection development	97/1595	453/18870	5.64443e-18	5.48451e-15	4.42543e-15	DKK1/TBX6/NRP1/WNT5A/SEMA3C/STMN2/NEFL/LRRC4C/CRABP2/PREX1/ENC1/ISLR2/BMP7/SRF/TIAM1/BAIAP2/GSK3A/VIM/MAP1B/PTK7/DDX56/LZTS1/NIN/SF3A2/FZD1/STK24/EPHA4/NTRK2/RGS2/INPP5F/UST/KIDINS220/CBFA2T2/TANC2/LRIG2/MDK/ROBO2/MBOAT1/PTPRF/EPHA3/PAK3/EPHB2/SYNE1/SKIL/FAT3/CNTN1/CFLAR/CFL1/SEMA6C/GOLGA4/PRKD1/SEMA4A/RAB17/ATP8A2/CCDC88A/CAMK1D/RAPGEF2/TOX/DSCAM/BMPR2/SEMA3F/IGF1R/BDNF/NDNF/HES1/PTPRD/CXCL12/NE…	97
GO:0060070	GO:0060070	canonical Wnt signaling pathway	75/1595	316/18870	1.01179e-16	8.42673e-14	6.79951e-14	DKK4/DKK1/NKD1/WNT5B/LEF1/SNAI2/RSPO3/AXIN2/WLS/DACT1/FZD10/WNT5A/DLX5/TCF7/PRICKLE1/BMP2/ZEB2/FAM53B/EGR1/FGF10/PYGO1/SHISA6/WNT8A/SOX9/GSK3A/SMAD3/ZNF703/PTK7/CCAR2/FZD1/AMER1/MLLT3/ZNRF3/TLE3/WWTR1/MESP1/KPNA1/NID1/RBMS3/TMEM64/WNK1/SDHAF2/SOX17/FZD6/MDK/ADGRA2/COL1A1/ASPM/GPRC5B/MAD2L2/PPM1B/RECK/LRP6/FOXO1/TLE1/EDNRA/FGF2/ANKRD6/TMEM88/UBR5/SFRP2/APOE/CDK14/LGR4/JADE1/GPC3/FZD7/FGFR2/FZD4/SE…	75
GO:0072001	GO:0072001	renal system development	76/1595	324/18870	1.2678e-16	8.70087e-14	7.02071e-14	NRP1/WNT5A/DLL1/HPGD/PRICKLE1/BMP2/EGR1/FGF10/ID3/BMP7/FMN1/PYGO1/SALL1/STRA6/PROX1/HS3ST3A1/SOX9/SIX1/SMAD3/BCL2L11/PTK7/CTNS/SEC61A1/AMER1/FOXC1/ACAT1/WWTR1/AKR1B1/EPHA4/SMAD1/NID1/FREM2/NFIA/SOX17/IQGAP1/FRAS1/CRLF1/PBX1/ROBO2/HS2ST1/CFLAR/HNF1B/PTCH1/CTSH/SDC4/PCSK5/NOTCH3/NOTCH2/SMAD7/HES1/ACVR2B/VEGFA/HELLS/ADAMTS6/EPHA7/EDNRA/RDH10/SERPINF1/SULF1/FGF2/GLI2/C1GALT1/PODXL/SMAD6/PDGFA/LGR4/CA…	76
GO:0030111	GO:0030111	regulation of Wnt signaling pathway	78/1595	338/18870	1.34319e-16	8.70087e-14	7.02071e-14	DKK4/DKK1/NKD1/WNT5B/LEF1/SNAI2/RNF43/RSPO3/APCDD1/AXIN2/WLS/DACT1/WNT5A/DLX5/PRICKLE1/BMP2/ZEB2/FAM53B/EGR1/FGF10/SALL1/SHISA6/TIAM1/VGLL4/SOX9/GSK3A/SMAD3/ZNF703/PTK7/CCAR2/LZIC/FZD1/AMER1/MLLT3/ZNRF3/TLE3/WWTR1/MESP1/KPNA1/RBMS3/TMEM64/WNK1/SDHAF2/SOX17/FZD6/MDK/ADGRA2/IFT80/COL1A1/ASPM/GPRC5B/MAD2L2/HNF1B/APP/PPM1B/ALPK2/RECK/FOXO1/TLE1/SULF1/RNF213/FGF2/ANKRD6/TMEM88/UBR5/SFRP2/APOE/CDK14/LG…	78
GO:0001822	GO:0001822	kidney development	74/1595	314/18870	2.45059e-16	1.42869e-13	1.15281e-13	NRP1/WNT5A/DLL1/HPGD/BMP2/EGR1/FGF10/ID3/BMP7/FMN1/PYGO1/SALL1/STRA6/PROX1/HS3ST3A1/SOX9/SIX1/SMAD3/BCL2L11/PTK7/CTNS/SEC61A1/AMER1/FOXC1/ACAT1/WWTR1/AKR1B1/EPHA4/SMAD1/NID1/FREM2/SOX17/IQGAP1/FRAS1/CRLF1/PBX1/ROBO2/HS2ST1/CFLAR/HNF1B/PTCH1/CTSH/SDC4/PCSK5/NOTCH3/NOTCH2/SMAD7/HES1/ACVR2B/VEGFA/HELLS/ADAMTS6/EPHA7/EDNRA/RDH10/SERPINF1/SULF1/FGF2/GLI2/C1GALT1/PODXL/SMAD6/PDGFA/LGR4/CALB1/GPC3/HAS2/…	74
GO:0007409	GO:0007409	axonogenesis	90/1595	448/18870	5.62313e-15	2.62145e-12	2.11524e-12	EVX1/NRP1/GBX2/CDH11/WNT5A/PRKCQ/SEMA3C/DLX5/NEFL/LRRC4C/CRABP2/UNC5C/PRICKLE1/DCLK1/NEXN/ISLR2/BMP7/SRF/TIAM1/BAIAP2/MAP1B/PTK7/NIN/FLRT3/DNM2/VASP/EPHA4/NTRK2/ERBB2/UST/RPS6KA5/NUMB/ROBO2/EPHA3/PAK3/EPHB2/SKIL/CNTN1/ZDHHC17/SEMA6C/GOLGA4/APP/SEMA4A/PTCH1/ATP8A2/B4GALT6/ALCAM/DSCAM/BMPR2/NOTCH3/NOTCH2/SEMA3F/IGF1R/BDNF/CXCL12/LMO4/NEO1/NFASC/SEMA5B/VEGFA/NRCAM/DCC/PTPRS/THY1/PLPPR4/USP9X/EPHA7/E…	90
GO:0061138	GO:0061138	morphogenesis of a branching epithelium	52/1595	187/18870	5.83992e-15	2.62145e-12	2.11524e-12	LEF1/SNAI2/RSPO3/NRP1/GBX2/WNT5A/SEMA3C/BMP2/FGF10/TBX3/BMP7/SALL1/SRF/PROX1/HS3ST3A1/SOX9/SIX1/EPHA2/HOXB13/PML/MSX2/KRAS/PBX1/MDK/AR/HNF1B/ENG/PTCH1/CTSH/TBX20/VEGFA/EDNRA/RDH10/SULF1/FGF2/GLI2/MET/SFRP2/ACVR1/PDGFA/LGR4/GPC3/KDR/FGFR2/SEMA3E/NTN4/SPRY1/LAMA1/ADM/FZD5/SFRP1/TNC	52
GO:0060560	GO:0060560	developmental growth involved in morphogenesis	61/1595	244/18870	6.02488e-15	2.62145e-12	2.11524e-12	NKD1/NRP1/WNT5A/SEMA3C/CRABP2/PRICKLE1/DCLK1/FGF10/ISLR2/FMN1/SALL1/SRF/TIAM1/SOX9/SIX1/MAP1B/PTK7/NIN/FLRT3/DNM2/MESP1/IQGAP1/TMEM108/ITSN2/SEMA6C/GOLGA4/HNF1B/APP/SEMA4A/ALCAM/DSCAM/BMPR2/SEMA3F/BDNF/CXCL12/SEMA5B/SYT1/VEGFA/NRCAM/DCC/PTPRS/USP9X/EPHA7/EDNRA/NLGN3/RDH10/SYT2/SEMA3A/SEMA6A/SFRP2/APOE/RIMS2/SEMA6D/FGFR2/SEMA3E/SEMA5A/SPRY1/FN1/MAGI2/SFRP1/TNC	61
GO:0003007	GO:0003007	heart morphogenesis	64/1595	264/18870	6.29507e-15	2.62145e-12	2.11524e-12	DKK1/TBX6/SNAI1/SNAI2/MSX1/AXIN2/NRP1/WNT5A/SEMA3C/DLL1/PRICKLE1/BMP2/TBX3/STIL/NODAL/APLNR/BMP7/FOXH1/CITED2/SRF/PROX1/GATA4/PARVA/SOX9/GSK3A/SIX1/SMAD3/DSP/IFT57/TTN/FZD1/DLC1/FOXC1/MSX2/MESP1/EMP2/GJA5/SOX17/ROBO2/MDM4/ENG/PTCH1/SAV1/ALPK2/BMPR2/NOTCH2/PIM1/SMAD7/HES1/TBX20/HEG1/CPE/VEGFA/EDNRA/COL11A1/SFRP2/ACVR1/SMAD6/NPY1R/RYR2/BMPR1A/HAS2/FGFR2/SPRY1	64
GO:2000027	GO:2000027	regulation of animal organ morphogenesis	41/1595	126/18870	1.26165e-14	4.90362e-12	3.95672e-12	DKK1/NKD1/SNAI2/MSX1/TNFRSF11B/RSPO3/APCDD1/DACT1/WNT5A/PRICKLE1/BMP2/FGF10/BMP7/CITED2/TIAM1/SOX9/SIX1/PTK7/GRHL3/FZD1/MLLT3/ZNRF3/MESP1/DAAM1/FZD6/ROBO2/AR/VEGFA/SULF1/FGF2/ANKRD6/SFRP2/PDGFA/LGR4/BMPR1A/GPC3/FZD7/NTN4/SPRY1/MAGI2/SFRP1	41
GO:0060828	GO:0060828	regulation of canonical Wnt signaling pathway	63/1595	262/18870	1.54233e-14	5.61985e-12	4.53464e-12	DKK4/DKK1/NKD1/SNAI2/RSPO3/AXIN2/WLS/DACT1/WNT5A/DLX5/PRICKLE1/BMP2/ZEB2/FAM53B/EGR1/FGF10/SHISA6/SOX9/GSK3A/SMAD3/ZNF703/PTK7/CCAR2/FZD1/AMER1/MLLT3/ZNRF3/TLE3/WWTR1/MESP1/KPNA1/RBMS3/TMEM64/WNK1/SDHAF2/SOX17/FZD6/MDK/ADGRA2/COL1A1/ASPM/GPRC5B/MAD2L2/PPM1B/RECK/FOXO1/TLE1/FGF2/ANKRD6/TMEM88/UBR5/SFRP2/APOE/CDK14/LGR4/JADE1/GPC3/FZD7/FGFR2/SEMA5A/FRZB/SFRP1/SOX2	63
GO:0009952	GO:0009952	anterior/posterior pattern specification	56/1595	219/18870	2.78152e-14	9.53898e-12	7.69698e-12	DKK1/CDX2/NKD1/TBX6/LEF1/MSGN1/MSX1/BHLHE40/AXIN2/WLS/GBX2/HOXB1/WNT5A/SEMA3C/DLL1/DLL3/PRICKLE1/CDX1/BMP2/TBX3/NODAL/HOXB2/FOXH1/SRF/HES7/BTG2/WNT8A/GATA4/SMAD3/FOXC1/MLLT3/MSX2/MESP1/SOX17/FOXA2/PBX1/HNF1B/HES3/LEFTY2/PCSK5/BMPR2/HES1/LRP6/ACVR2B/PGAP1/FEZF1/ETS2/SFRP2/OTX2/CFC1/BMPR1A/GPC3/CER1/GDF3/FZD5/SFRP1	56
GO:0001763	GO:0001763	morphogenesis of a branching structure	53/1595	203/18870	5.47879e-14	1.77452e-11	1.43185e-11	LEF1/SNAI2/RSPO3/NRP1/GBX2/WNT5A/SEMA3C/BMP2/FGF10/TBX3/BMP7/SALL1/SRF/PROX1/HS3ST3A1/SOX9/SIX1/EPHA2/HOXB13/PML/MSX2/KRAS/PBX1/MDK/AR/HNF1B/ENG/PTCH1/CTSH/TBX20/VEGFA/EPHA7/EDNRA/RDH10/SULF1/FGF2/GLI2/MET/SFRP2/ACVR1/PDGFA/LGR4/GPC3/KDR/FGFR2/SEMA3E/NTN4/SPRY1/LAMA1/ADM/FZD5/SFRP1/TNC	53
GO:0007369	GO:0007369	gastrulation	51/1595	197/18870	2.34432e-13	6.88847e-11	5.55829e-11	DKK1/WNT5B/TBX6/LEF1/SNAI1/MSGN1/WLS/MIXL1/WNT5A/PRICKLE1/NODAL/APLNR/BMP7/SRF/EPHA2/SMAD3/KDM6B/FOXC1/PRKACA/EYA2/MESP1/SMAD1/WNK1/ITGA2/SOX17/FOXA2/HNF1B/BMPR2/TBX20/ACVR2B/LMBRD1/COL11A1/ITGAV/ITGA5/ETS2/SFRP2/ACVR1/OTX2/COL5A2/CFC1/BMPR1A/GPC3/FZD7/FGFR2/NANOG/APELA/CER1/FN1/GDF3/SFRP1/SOX2	51
GO:0048568	GO:0048568	embryonic organ development	87/1595	453/18870	2.36311e-13	6.88847e-11	5.55829e-11	HOXA1/CDX2/TBX6/LEF1/SNAI1/MSX1/RSPO3/GBX2/HOXB1/WNT5A/DLL1/DLX5/PRICKLE1/FGF10/ID3/TBX3/STIL/NODAL/APLNR/BMP7/HOXB2/SALL1/FOXH1/CITED2/PHLDA2/STRA6/SRF/EFEMP1/PROX1/NSDHL/GATA4/CASP8/KRT19/SOX9/SIX1/EPHA2/SMAD3/IFT57/PTK7/GRHL3/ERCC3/FOXC1/ZFP36L1/EIF4A3/MESP1/IGF2/SOX17/WDR19/SIX3/FZD6/PBX1/EPHB2/HNF1B/DNAJB6/TTC39C/ENG/PTCH1/COL27A1/ATP8A2/PKDCC/PCSK5/NOTCH2/HES1/INSIG2/TBX20/MYO3A/VEGFA/EDNRA…	87
GO:0003205	GO:0003205	cardiac chamber development	46/1595	168/18870	3.96071e-13	1.09957e-10	8.8724e-11	NRP1/WNT5A/SEMA3C/BMP2/TBX3/APLNR/BMP7/SALL1/FOXH1/CITED2/STRA6/SRF/PROX1/GATA4/PARVA/GSK3A/DSP/PTK7/FZD1/FOXC1/MSX2/MESP1/GJA5/ROBO2/MDM4/ENG/SAV1/BMPR2/NOTCH2/IGF1R/SMAD7/HES1/TBX20/HEG1/CPE/LMO4/ADAMTS6/EDNRA/COL11A1/ANK2/SFRP2/ACVR1/SMAD6/RYR2/BMPR1A/FGFR2	46
GO:0007389	GO:0007389	pattern specification process	89/1595	475/18870	5.37803e-13	1.42518e-10	1.14997e-10	DKK1/CDX2/NKD1/TBX6/LEF1/SNAI1/MSGN1/MSX1/BHLHE40/AXIN2/WLS/NRP1/GBX2/HOXB1/WNT5A/FST/SEMA3C/DLL1/DLL3/PRICKLE1/CDX1/BMP2/FGF10/TBX3/STIL/NODAL/APLNR/BMP7/HOXB2/FOXH1/CITED2/SRF/HES7/BTG2/WNT8A/GATA4/SIX1/SMAD3/IFT57/GRHL3/FOXC1/MLLT3/PRKACA/MSX2/MESP1/SMAD1/SOX17/WDR19/SIX3/BCOR/FOXA2/PBX1/ROBO2/AR/HNF1B/ENG/HES3/LMX1B/PTCH1/MEIS3/LEFTY2/GREM2/PCSK5/BMPR2/NOTCH2/SEMA3F/HES1/TBX20/LRP6/ACVR2B/FGF…	89
GO:0009798	GO:0009798	axis specification	33/1595	98/18870	1.62702e-12	4.12415e-10	3.32777e-10	CDX2/TBX6/AXIN2/WLS/WNT5A/DLL1/PRICKLE1/CDX1/FGF10/TBX3/STIL/NODAL/CITED2/SRF/WNT8A/MESP1/SIX3/BCOR/FOXA2/PTCH1/LEFTY2/NOTCH2/PGAP1/ETS2/OTX2/SMAD6/BMPR1A/GPC3/CER1/GDF3/FZD5/SFRP1/STC1	33
GO:0003002	GO:0003002	regionalization	82/1595	430/18870	1.72592e-12	4.19254e-10	3.38295e-10	DKK1/CDX2/NKD1/TBX6/LEF1/SNAI1/MSGN1/MSX1/BHLHE40/AXIN2/WLS/NRP1/GBX2/HOXB1/WNT5A/SEMA3C/DLL1/DLL3/PRICKLE1/CDX1/BMP2/FGF10/TBX3/STIL/NODAL/APLNR/HOXB2/FOXH1/CITED2/SRF/HES7/BTG2/WNT8A/GATA4/SIX1/SMAD3/IFT57/FOXC1/MLLT3/PRKACA/MSX2/MESP1/SOX17/WDR19/SIX3/FOXA2/PBX1/ROBO2/AR/HNF1B/ENG/HES3/LMX1B/PTCH1/LEFTY2/GREM2/PCSK5/BMPR2/NOTCH2/SEMA3F/HES1/TBX20/LRP6/ACVR2B/FGF2/GLI2/PGAP1/FEZF1/ETS2/SFRP2/AC…	82
GO:0035567	GO:0035567	non-canonical Wnt signaling pathway	27/1595	68/18870	1.93417e-12	4.51049e-10	3.63951e-10	DKK1/NKD1/WNT5B/RSPO3/DACT1/FZD10/WNT5A/PRICKLE1/TIAM1/PTK7/GRHL3/FZD1/MLLT3/ZNRF3/DAAM1/FZD6/IFT80/RNF213/ANKRD6/SFRP2/GPC3/FZD7/FZD4/FRZB/FZD5/MAGI2/SFRP1	27
GO:0001704	GO:0001704	formation of primary germ layer	38/1595	128/18870	2.91018e-12	6.52552e-10	5.26543e-10	DKK1/TBX6/LEF1/SNAI1/MSGN1/WLS/MIXL1/WNT5A/NODAL/BMP7/SRF/EPHA2/SMAD3/KDM6B/FOXC1/PRKACA/EYA2/MESP1/SMAD1/ITGA2/SOX17/HNF1B/BMPR2/TBX20/COL11A1/ITGAV/ITGA5/ETS2/SFRP2/ACVR1/COL5A2/BMPR1A/FZD7/FGFR2/NANOG/APELA/FN1/SOX2	38
GO:0001837	GO:0001837	epithelial to mesenchymal transition	46/1595	178/18870	3.7281e-12	8.04993e-10	6.49546e-10	LEF1/SNAI1/SNAI2/MSX1/AXIN2/WNT5A/SPRED2/BMP2/KBTBD8/TBX3/BMP7/IL17RD/WNT8A/TIAM1/SOX9/SMAD3/ZNF703/FOXC1/TCOF1/WWTR1/EPHA4/MSX2/EMP2/SDHAF2/FOXA2/MDK/EPHA3/COL1A1/MAD2L2/ENG/SMAD7/TBX20/FGFR1/LRP6/SLC39A10/EDNRA/GCNT2/SLC39A6/SFRP2/ACVR1/PDPN/HAS2/NCAM1/FGFR2/SPRY1/SFRP1	46
GO:0030178	GO:0030178	negative regulation of Wnt signaling pathway	45/1595	173/18870	5.00642e-12	1.0088e-09	8.13996e-10	DKK4/DKK1/NKD1/SNAI2/RNF43/APCDD1/AXIN2/DACT1/WNT5A/PRICKLE1/BMP2/EGR1/SHISA6/VGLL4/SOX9/GSK3A/LZIC/FZD1/AMER1/MLLT3/ZNRF3/TLE3/WWTR1/MESP1/RBMS3/TMEM64/SDHAF2/SOX17/FZD6/MDK/IFT80/MAD2L2/ALPK2/FOXO1/TLE1/RNF213/ANKRD6/TMEM88/SFRP2/APOE/JADE1/GPC3/FRZB/SFRP1/SOX2	45
GO:0007498	GO:0007498	mesoderm development	39/1595	136/18870	5.01803e-12	1.0088e-09	8.13996e-10	DKK1/TBX6/LEF1/SNAI1/MSGN1/WLS/MIXL1/WNT5A/DLL3/TBX3/NODAL/BMP7/FOXH1/CITED2/SRF/HES7/EPHA2/SMAD3/KDM6B/FOXC1/PRKACA/ZFP36L1/EYA2/MESP1/SMAD1/ITGA2/BMPR2/RPS6KA6/TBX20/ACVR2B/VEGFA/ETS2/SFRP2/ACVR1/BMPR1A/FGFR2/APELA/CER1/GDF3	39
GO:0007411	GO:0007411	axon guidance	54/1595	233/18870	5.55907e-12	1.04546e-09	8.43582e-10	EVX1/NRP1/GBX2/WNT5A/PRKCQ/SEMA3C/DLX5/UNC5C/NEXN/BMP7/PTK7/FLRT3/VASP/EPHA4/ERBB2/RPS6KA5/ROBO2/EPHA3/EPHB2/CNTN1/SEMA6C/APP/SEMA4A/PTCH1/ALCAM/DSCAM/BMPR2/NOTCH3/NOTCH2/SEMA3F/BDNF/CXCL12/LMO4/NEO1/NFASC/SEMA5B/VEGFA/NRCAM/DCC/EPHA7/EDNRA/GLI2/SEMA3A/SEMA6A/FEZF1/ETV1/OTX2/FEZ1/NCAM1/SEMA6D/SEMA3E/SEMA5A/UNC5B/ANOS1	54
GO:0097485	GO:0097485	neuron projection guidance	54/1595	233/18870	5.55907e-12	1.04546e-09	8.43582e-10	EVX1/NRP1/GBX2/WNT5A/PRKCQ/SEMA3C/DLX5/UNC5C/NEXN/BMP7/PTK7/FLRT3/VASP/EPHA4/ERBB2/RPS6KA5/ROBO2/EPHA3/EPHB2/CNTN1/SEMA6C/APP/SEMA4A/PTCH1/ALCAM/DSCAM/BMPR2/NOTCH3/NOTCH2/SEMA3F/BDNF/CXCL12/LMO4/NEO1/NFASC/SEMA5B/VEGFA/NRCAM/DCC/EPHA7/EDNRA/GLI2/SEMA3A/SEMA6A/FEZF1/ETV1/OTX2/FEZ1/NCAM1/SEMA6D/SEMA3E/SEMA5A/UNC5B/ANOS1	54
GO:0072073	GO:0072073	kidney epithelium development	41/1595	150/18870	7.91254e-12	1.44157e-09	1.16319e-09	DLL1/BMP2/BMP7/FMN1/SALL1/HS3ST3A1/SOX9/SIX1/SMAD3/CTNS/FOXC1/ACAT1/WWTR1/EPHA4/SMAD1/IQGAP1/CRLF1/PBX1/ROBO2/HS2ST1/HNF1B/PTCH1/SDC4/NOTCH2/SMAD7/HES1/VEGFA/EPHA7/EDNRA/FGF2/PODXL/SMAD6/LGR4/CALB1/GPC3/FGFR2/SPRY1/BMPER/CER1/MAGI2/SFRP1	41
GO:0003206	GO:0003206	cardiac chamber morphogenesis	37/1595	127/18870	1.0466e-11	1.849e-09	1.49195e-09	NRP1/WNT5A/SEMA3C/BMP2/TBX3/APLNR/BMP7/FOXH1/CITED2/SRF/PROX1/GATA4/PARVA/GSK3A/DSP/FZD1/FOXC1/MSX2/MESP1/ROBO2/ENG/SAV1/BMPR2/NOTCH2/SMAD7/HES1/TBX20/HEG1/CPE/EDNRA/COL11A1/SFRP2/ACVR1/SMAD6/RYR2/BMPR1A/FGFR2	37
GO:0014033	GO:0014033	neural crest cell differentiation	31/1595	95/18870	1.94349e-11	3.33252e-09	2.689e-09	SNAI2/NRP1/GBX2/SEMA3C/KBTBD8/BMP7/CITED2/WNT8A/SOX9/SIX1/FOXC1/TCOF1/TAPT1/SEMA6C/SEMA4A/SEMA3F/HES1/LRP6/SEMA5B/EDNRA/RDH10/SEMA3A/SEMA6A/ACVR1/BMPR1A/SEMA6D/SEMA3E/SEMA5A/FRZB/FN1/SFRP1	31
GO:0048754	GO:0048754	branching morphogenesis of an epithelial tube	41/1595	156/18870	3.08759e-11	5.14304e-09	4.1499e-09	LEF1/NRP1/GBX2/WNT5A/BMP2/FGF10/TBX3/BMP7/SALL1/SRF/HS3ST3A1/SOX9/SIX1/EPHA2/PML/MSX2/KRAS/PBX1/MDK/AR/HNF1B/ENG/PTCH1/CTSH/TBX20/VEGFA/EDNRA/RDH10/FGF2/GLI2/MET/SFRP2/ACVR1/LGR4/GPC3/KDR/FGFR2/SEMA3E/SPRY1/LAMA1/TNC	41
GO:0003279	GO:0003279	cardiac septum development	33/1595	108/18870	3.29219e-11	5.33151e-09	4.30198e-09	NRP1/WNT5A/SEMA3C/TBX3/APLNR/BMP7/SALL1/CITED2/STRA6/PROX1/GATA4/PARVA/PTK7/FZD1/MSX2/GJA5/ROBO2/MDM4/ENG/SAV1/BMPR2/NOTCH2/SMAD7/HES1/TBX20/HEG1/LMO4/ADAMTS6/ANK2/ACVR1/SMAD6/BMPR1A/FGFR2	33
GO:0003231	GO:0003231	cardiac ventricle development	36/1595	127/18870	4.74008e-11	7.46883e-09	6.02658e-09	WNT5A/SEMA3C/TBX3/APLNR/SALL1/FOXH1/CITED2/STRA6/PROX1/GATA4/GSK3A/DSP/PTK7/FZD1/FOXC1/MESP1/GJA5/ROBO2/MDM4/ENG/SAV1/BMPR2/SMAD7/HES1/TBX20/HEG1/CPE/LMO4/EDNRA/COL11A1/SFRP2/ACVR1/SMAD6/RYR2/BMPR1A/FGFR2	36
GO:0048863	GO:0048863	stem cell differentiation	54/1595	246/18870	5.13113e-11	7.87223e-09	6.35208e-09	CDX2/SNAI2/MSX1/NRP1/GBX2/SEMA3C/PRICKLE1/KBTBD8/TBX3/LBH/BMP7/CITED2/SRF/WNT8A/MTA2/SOX9/SIX1/FZD1/FOXC1/MLLT3/TCOF1/MSX2/N4BP2L2/TAPT1/SOX17/SEMA6C/HNF1B/SEMA4A/SEMA3F/HES1/FOXO4/LRP6/SEMA5B/OCIAD1/EDNRA/MTA3/RDH10/FGF2/SEMA3A/SEMA6A/SFRP2/ACVR1/BMPR1A/GPM6A/SEMA6D/KDM4C/FGFR2/SEMA3E/JARID2/SEMA5A/FRZB/FN1/KIT/SFRP1	54
GO:0090090	GO:0090090	negative regulation of canonical Wnt signaling pathway	38/1595	140/18870	5.74214e-11	8.57341e-09	6.91786e-09	DKK4/DKK1/NKD1/SNAI2/AXIN2/DACT1/WNT5A/PRICKLE1/BMP2/EGR1/SHISA6/SOX9/GSK3A/FZD1/AMER1/MLLT3/ZNRF3/TLE3/WWTR1/MESP1/RBMS3/TMEM64/SDHAF2/SOX17/FZD6/MDK/MAD2L2/FOXO1/TLE1/ANKRD6/TMEM88/SFRP2/APOE/JADE1/GPC3/FRZB/SFRP1/SOX2	38
GO:0048332	GO:0048332	mesoderm morphogenesis	27/1595	77/18870	5.88227e-11	8.57341e-09	6.91786e-09	DKK1/TBX6/LEF1/SNAI1/MSGN1/WLS/WNT5A/TBX3/NODAL/BMP7/SRF/EPHA2/SMAD3/KDM6B/FOXC1/PRKACA/EYA2/MESP1/SMAD1/ITGA2/BMPR2/TBX20/SFRP2/ACVR1/BMPR1A/FGFR2/APELA	27
GO:0034329	GO:0034329	cell junction assembly	80/1595	446/18870	7.8284e-11	1.11316e-08	8.98206e-09	DKK1/SNAI1/SNAI2/NRP1/CDH11/WNT5A/CBLN1/GABRB2/CDH10/APLNR/FMN1/DNER/SRF/SIX1/LIMCH1/EPHA2/SMAD3/MAP1B/ZNF703/FSCN1/LZTS1/FLRT3/POLDIP2/FZD1/DLC1/PRKACA/NTRK2/SORBS1/CDH26/CDHR3/GJA5/ITGA2/STRN/CLDN10/ROBO2/PRKCA/EPHA3/NLGN4Y/EPHB2/UGT8/PTPRK/NLGN4X/APP/SEMA4A/RAB17/RAPGEF2/CLDN4/DSCAM/SDC4/DST/LINGO2/BDNF/SMAD7/ACHE/PTPRD/GABRB3/VEGFA/NRCAM/PTPRS/THY1/EPHA7/NLGN3/SLITRK3/ANK2/SLITRK4/CDH6/NLGN1/…	80
GO:0043583	GO:0043583	ear development	50/1595	221/18870	8.50799e-11	1.18099e-08	9.52937e-09	HOXA1/MSX1/GBX2/WNT5A/MCOLN3/DLL1/DLX5/BMP2/FGF10/GABRB2/TBX3/STRA6/PROX1/SOX9/SIX1/BCL2L11/PTK7/GRHL3/CCM2/EPHA4/ANP32B/FREM2/WDR19/FZD6/ATP8B1/EPHB2/ADGRV1/TTC39C/CECR2/ATP8A2/SDC4/HES1/INSIG2/SLC4A7/MYO3A/PLPPR4/ADAM10/EDNRA/RDH10/COL11A1/FGF2/LRIG1/GABRA5/ROR1/CALB1/FGFR2/BMPER/LRIG3/FRZB/SOX2	50
GO:0048588	GO:0048588	developmental cell growth	52/1595	239/18870	1.64123e-10	2.2252e-08	1.79551e-08	NRP1/WNT5A/SEMA3C/CRABP2/PRICKLE1/DCLK1/ISLR2/SRF/GATA4/TIAM1/SOX9/GSK3A/MAP1B/NIN/FLRT3/DNM2/RGS2/PARP2/IQGAP1/TMEM108/ITSN2/SEMA6C/GOLGA4/APP/SEMA4A/ALCAM/DSCAM/BMPR2/SEMA3F/BDNF/SMAD7/CXCL12/SEMA5B/SYT1/VEGFA/NRCAM/DCC/PTPRS/USP9X/EPHA7/EDNRA/NLGN3/SYT2/SEMA3A/SEMA6A/APOE/RIMS2/SEMA6D/SEMA3E/SEMA5A/FN1/SORBS2	52
GO:0001707	GO:0001707	mesoderm formation	26/1595	75/18870	1.77908e-10	2.35728e-08	1.90208e-08	DKK1/TBX6/LEF1/SNAI1/MSGN1/WLS/WNT5A/NODAL/BMP7/SRF/EPHA2/SMAD3/KDM6B/FOXC1/PRKACA/EYA2/MESP1/SMAD1/ITGA2/BMPR2/TBX20/SFRP2/ACVR1/BMPR1A/FGFR2/APELA	26
GO:0010976	GO:0010976	positive regulation of neuron projection development	40/1595	158/18870	1.84991e-10	2.39667e-08	1.93386e-08	NRP1/WNT5A/STMN2/ENC1/BMP7/TIAM1/BAIAP2/PTK7/DDX56/SF3A2/FZD1/STK24/NTRK2/RGS2/KIDINS220/CBFA2T2/MDK/EPHA3/EPHB2/CNTN1/CFLAR/PRKD1/ATP8A2/CAMK1D/RAPGEF2/TOX/IGF1R/BDNF/NDNF/VEGFA/SERPINF1/NLGN1/NEGR1/APOE/FEZ1/TENM3/ROR1/ATP1B2/VLDLR/MAGI2	40
GO:0001823	GO:0001823	mesonephros development	31/1595	103/18870	1.97891e-10	2.50805e-08	2.02374e-08	BMP2/FGF10/BMP7/FMN1/SALL1/HS3ST3A1/SOX9/SIX1/SMAD3/FOXC1/SMAD1/CRLF1/PBX1/ROBO2/HS2ST1/HNF1B/PTCH1/SDC4/SMAD7/HES1/VEGFA/FGF2/SMAD6/LGR4/CALB1/GPC3/FGFR2/SPRY1/BMPER/CER1/SFRP1	31
GO:0003151	GO:0003151	outflow tract morphogenesis	27/1595	81/18870	2.21774e-10	2.75094e-08	2.21973e-08	NRP1/WNT5A/SEMA3C/PRICKLE1/TBX3/BMP7/FOXH1/CITED2/PARVA/SIX1/FZD1/FOXC1/MSX2/GJA5/SOX17/ROBO2/ENG/BMPR2/HES1/TBX20/VEGFA/EDNRA/SFRP2/SMAD6/NPY1R/BMPR1A/FGFR2	27
GO:2000050	GO:2000050	regulation of non-canonical Wnt signaling pathway	15/1595	26/18870	2.37833e-10	2.88868e-08	2.33087e-08	DKK1/NKD1/WNT5B/RSPO3/DACT1/WNT5A/TIAM1/MLLT3/ZNRF3/IFT80/RNF213/ANKRD6/SFRP2/GPC3/SFRP1	15
GO:0001657	GO:0001657	ureteric bud development	30/1595	98/18870	2.43416e-10	2.89616e-08	2.3369e-08	BMP2/BMP7/FMN1/SALL1/HS3ST3A1/SOX9/SIX1/SMAD3/FOXC1/SMAD1/CRLF1/PBX1/ROBO2/HS2ST1/HNF1B/PTCH1/SDC4/SMAD7/HES1/VEGFA/FGF2/SMAD6/LGR4/CALB1/GPC3/FGFR2/SPRY1/BMPER/CER1/SFRP1	30
GO:0001708	GO:0001708	cell fate specification	32/1595	110/18870	2.68636e-10	3.13229e-08	2.52744e-08	DKK1/TBX6/NRP1/WNT5A/DLL1/TBX22/TBX3/NODAL/MNX1/MTA2/SOX9/SIX1/EYA2/MESP1/NFIA/SOX17/FOXA2/AR/HNF1B/PTCH1/TBX20/LMO4/OLIG3/MTA3/FGF2/GLI2/SFRP2/BMPR1A/FZD7/NANOG/PRDM14/SOX2	32
GO:0048839	GO:0048839	inner ear development	45/1595	194/18870	3.13063e-10	3.53416e-08	2.8517e-08	HOXA1/MSX1/GBX2/WNT5A/MCOLN3/DLL1/DLX5/BMP2/FGF10/GABRB2/TBX3/PROX1/SOX9/SIX1/PTK7/GRHL3/CCM2/EPHA4/ANP32B/FREM2/FZD6/ATP8B1/EPHB2/ADGRV1/TTC39C/CECR2/ATP8A2/SDC4/HES1/INSIG2/SLC4A7/MYO3A/PLPPR4/ADAM10/COL11A1/FGF2/LRIG1/GABRA5/ROR1/CALB1/FGFR2/BMPER/LRIG3/FRZB/SOX2	45
GO:0072163	GO:0072163	mesonephric epithelium development	30/1595	99/18870	3.21287e-10	3.53416e-08	2.8517e-08	BMP2/BMP7/FMN1/SALL1/HS3ST3A1/SOX9/SIX1/SMAD3/FOXC1/SMAD1/CRLF1/PBX1/ROBO2/HS2ST1/HNF1B/PTCH1/SDC4/SMAD7/HES1/VEGFA/FGF2/SMAD6/LGR4/CALB1/GPC3/FGFR2/SPRY1/BMPER/CER1/SFRP1	30
GO:0072164	GO:0072164	mesonephric tubule development	30/1595	99/18870	3.21287e-10	3.53416e-08	2.8517e-08	BMP2/BMP7/FMN1/SALL1/HS3ST3A1/SOX9/SIX1/SMAD3/FOXC1/SMAD1/CRLF1/PBX1/ROBO2/HS2ST1/HNF1B/PTCH1/SDC4/SMAD7/HES1/VEGFA/FGF2/SMAD6/LGR4/CALB1/GPC3/FGFR2/SPRY1/BMPER/CER1/SFRP1	30
GO:0048732	GO:0048732	gland development	78/1595	443/18870	3.35775e-10	3.62513e-08	2.92511e-08	PCSK1/LEF1/SNAI2/MSX1/WLS/NRP1/WNT5A/SEMA3C/CYP1B1/EDAR/BMP2/FGF10/TBX3/LBH/NODAL/BMP7/SALL1/FOXH1/CITED2/STRA6/SRF/PROX1/POLB/SOX9/SIX1/EPHA2/SERPINB5/SMAD3/BCL2L11/ZNF703/HOXB13/CTNS/FOXC1/ACAT1/PML/CCND1/MSX2/MESP1/MTX1/ITGA2/IGF2/PSAP/SIX3/PBX1/MDK/UPRT/AR/TNFSF11/CFLAR/HNF1B/SLC29A1/ZDHHC21/PTCH1/NOTCH2/HES1/LMO4/VEGFA/EDNRA/SERPINF1/SULF1/FGF2/GLI2/MET/PDGFA/CEACAM1/BMPR1A/PRLR/NR3C1/FGFR2/…	78
GO:0048638	GO:0048638	regulation of developmental growth	63/1595	328/18870	4.89722e-10	5.19105e-08	4.18865e-08	NKD1/NRP1/WNT5A/SEMA3C/DLL1/CRABP2/CDKN1A/RUNX1/ISLR2/CITED2/SRF/PROX1/VGLL4/GSK3A/SIX1/BCL2L11/MAP1B/DNM2/FXN/FOXC1/RGS2/PARP2/IGF2/AR/ITSN2/SEMA6C/GOLGA4/HNF1B/APP/SEMA4A/PTCH1/ATP8A2/SAV1/STC2/DSCAM/BMPR2/SEMA3F/BDNF/PIM1/SMAD7/CXCL12/TBX20/SEMA5B/SYT1/VEGFA/NRCAM/DCC/PTPRS/EPHA7/SYT2/FGF2/SEMA3A/SEMA6A/APOE/NPY1R/BMPR1A/RIMS2/SEMA6D/FGFR2/SEMA3E/JARID2/SEMA5A/FN1	63
GO:0050770	GO:0050770	regulation of axonogenesis	39/1595	157/18870	5.68187e-10	5.91523e-08	4.77298e-08	NRP1/WNT5A/SEMA3C/NEFL/LRRC4C/CRABP2/ISLR2/SRF/TIAM1/MAP1B/NIN/EPHA4/NTRK2/UST/ROBO2/PAK3/EPHB2/SKIL/SEMA6C/GOLGA4/SEMA4A/DSCAM/BMPR2/SEMA3F/BDNF/CXCL12/SEMA5B/VEGFA/DCC/PTPRS/THY1/EPHA7/SEMA3A/SEMA6A/SEMA6D/SEMA3E/SEMA5A/KEL/FN1	39
GO:0051960	GO:0051960	regulation of nervous system development	80/1595	466/18870	6.88763e-10	7.04472e-08	5.68437e-08	DKK1/LEF1/BHLHE40/NRP1/GBX2/WNT5A/SEMA3C/DLL1/DLL3/NEFL/CRABP2/CBLN1/BMP2/ISLR2/BMP7/SRF/HES7/PROX1/BTG2/TIAM1/BAIAP2/FAIM/MAP1B/NIN/FLRT3/IL6ST/KIFAP3/PRTG/EPHA4/NTRK2/SORL1/HMGB2/KRAS/NUMB/MDK/ROBO2/EPHB2/SKIL/ASPM/SEMA6C/GOLGA4/EIF2AK3/HES3/SEMA4A/RAPGEF2/DSCAM/BMPR2/LINGO2/SEMA3F/BDNF/ETV5/HES1/HLTF/PTPRD/CXCL12/SEMA5B/VEGFA/DCC/PTPRS/THY1/EPHA7/NLGN3/SERPINF1/SLITRK3/SLITRK4/NLGN1/FGF2/SEMA3…	80
GO:1901888	GO:1901888	regulation of cell junction assembly	47/1595	213/18870	7.54829e-10	7.58733e-08	6.12219e-08	DKK1/SNAI1/SNAI2/NRP1/WNT5A/CBLN1/APLNR/FMN1/SIX1/LIMCH1/EPHA2/SMAD3/LZTS1/FLRT3/POLDIP2/FZD1/DLC1/PRKACA/NTRK2/ROBO2/EPHA3/EPHB2/APP/SEMA4A/RAB17/RAPGEF2/SDC4/LINGO2/BDNF/PTPRD/VEGFA/PTPRS/THY1/EPHA7/NLGN3/SLITRK3/SLITRK4/NLGN1/NEGR1/GPM6B/PTPRJ/GPC4/LRRN1/KDR/GRID2/FZD5/SFRP1	47
GO:0031346	GO:0031346	positive regulation of cell projection organization	66/1595	355/18870	7.85625e-10	7.7492e-08	6.25281e-08	NRP1/WNT5A/STMN2/NEFL/CRABP2/ENC1/F2RL1/ISLR2/BMP7/SRF/TIAM1/BAIAP2/MAP1B/FSCN1/PTK7/DDX56/NIN/SF3A2/FZD1/STK24/EPHA4/NTRK2/RGS2/RHOQ/ITGA2/KIDINS220/TAPT1/CBFA2T2/MDK/ROBO2/EPHA3/EPHB2/SKIL/CNTN1/CFLAR/GOLGA4/PRKD1/ATP8A2/CCDC88A/CAMK1D/RAPGEF2/TOX/DSCAM/BMPR2/IGF1R/BDNF/NDNF/PTPRD/CXCL12/MYO3A/VEGFA/SERPINF1/NLGN1/NEGR1/APOE/FEZ1/TENM3/ROR1/ATP1B2/GPM6A/FZD4/SEMA5A/VLDLR/FN1/KIT/MAGI2	66
GO:0060071	GO:0060071	Wnt signaling pathway, planar cell polarity pathway	20/1595	49/18870	7.97517e-10	7.7492e-08	6.25281e-08	DKK1/NKD1/RSPO3/DACT1/WNT5A/PRICKLE1/TIAM1/PTK7/GRHL3/FZD1/MLLT3/ZNRF3/DAAM1/FZD6/ANKRD6/SFRP2/GPC3/FZD7/MAGI2/SFRP1	20
GO:0071772	GO:0071772	response to BMP	42/1595	179/18870	8.34347e-10	7.84555e-08	6.33055e-08	DKK1/LEF1/MSX1/WNT5A/FST/DLX5/BMP2/EGR1/BMP7/GATA4/SOX9/FZD1/MSX2/SMAD1/ADAMTS7/NFIA/SORL1/SKIL/ENG/GREM2/BMPR2/NOTCH2/HTRA1/SMAD7/HES1/TBX20/ACVR2B/NEO1/USP9X/SULF1/CRIM1/ADAMTS12/SFRP2/ACVR1/SMAD6/BMPR1A/GPC3/KDR/BMPER/CER1/GDF3/SFRP1	42
GO:0071773	GO:0071773	cellular response to BMP stimulus	42/1595	179/18870	8.34347e-10	7.84555e-08	6.33055e-08	DKK1/LEF1/MSX1/WNT5A/FST/DLX5/BMP2/EGR1/BMP7/GATA4/SOX9/FZD1/MSX2/SMAD1/ADAMTS7/NFIA/SORL1/SKIL/ENG/GREM2/BMPR2/NOTCH2/HTRA1/SMAD7/HES1/TBX20/ACVR2B/NEO1/USP9X/SULF1/CRIM1/ADAMTS12/SFRP2/ACVR1/SMAD6/BMPR1A/GPC3/KDR/BMPER/CER1/GDF3/SFRP1	42
GO:0016049	GO:0016049	cell growth	83/1595	497/18870	1.29286e-09	1.19641e-07	9.65381e-08	MSX1/NRP1/IGFBP7/IGFBPL1/WNT5A/PRKCQ/SEMA3C/TCHP/SFN/CRABP2/PRICKLE1/DCLK1/CDKN1A/ISLR2/CDKN2A/SRF/NUBP1/GATA4/TIAM1/VGLL4/SOX9/GSK3A/SMAD3/MAP1B/SERTAD2/CCAR2/NIN/DDX49/FLRT3/DNM2/FXN/PML/RGS2/PARP2/ERBB2/SOX17/IQGAP1/TMEM108/ITSN2/CDA/MAD2L2/SEMA6C/GOLGA4/ACVR1B/APP/KAT7/SEMA4A/RICTOR/ALCAM/DSCAM/BMPR2/SEMA3F/BDNF/SMAD7/CXCL12/SEMA5B/SYT1/VEGFA/NRCAM/DCC/PTPRS/USP9X/ADAM10/EPHA7/EDNRA/NLGN3/SYT…	83
GO:0014032	GO:0014032	neural crest cell development	26/1595	82/18870	1.62933e-09	1.48422e-07	1.19761e-07	SNAI2/NRP1/GBX2/SEMA3C/KBTBD8/BMP7/CITED2/SOX9/FOXC1/TCOF1/TAPT1/SEMA6C/SEMA4A/SEMA3F/HES1/SEMA5B/EDNRA/RDH10/SEMA3A/SEMA6A/ACVR1/BMPR1A/SEMA6D/SEMA3E/SEMA5A/FN1	26
GO:0048864	GO:0048864	stem cell development	27/1595	88/18870	1.80204e-09	1.61629e-07	1.30418e-07	SNAI2/NRP1/GBX2/SEMA3C/KBTBD8/BMP7/CITED2/SOX9/FOXC1/TCOF1/TAPT1/SEMA6C/SEMA4A/SEMA3F/HES1/SEMA5B/EDNRA/RDH10/FGF2/SEMA3A/SEMA6A/ACVR1/BMPR1A/SEMA6D/SEMA3E/SEMA5A/FN1	27
GO:0003401	GO:0003401	axis elongation	15/1595	29/18870	1.86957e-09	1.65146e-07	1.33256e-07	NKD1/WNT5A/PRICKLE1/FGF10/SOX9/SIX1/PTK7/HNF1B/RDH10/SFRP2/FGFR2/SPRY1/MAGI2/SFRP1/TNC	15
GO:0045165	GO:0045165	cell fate commitment	56/1595	286/18870	2.16485e-09	1.88374e-07	1.51998e-07	DKK1/WNT5B/TBX6/NRP1/WNT5A/DLL1/TBX22/BMP2/FGF10/TBX3/NODAL/PROX1/WNT8A/GATA4/MNX1/MTA2/PRDM4/SOX9/SIX1/KDM6B/EYA2/PML/MESP1/SMAD1/NFIA/SOX17/FOXA2/AR/HNF1B/PTCH1/TOX/NOTCH3/NOTCH2/HES1/TBX20/LMO4/OLIG3/EBF2/EDNRA/MTA3/FGF2/GLI2/ETS2/SFRP2/ACVR1/PDPN/BMPR1A/FZD7/KDR/FGFR2/NANOG/ONECUT1/GDF3/SFRP1/PRDM14/SOX2	56
GO:0060411	GO:0060411	cardiac septum morphogenesis	24/1595	72/18870	2.21108e-09	1.89568e-07	1.52962e-07	NRP1/WNT5A/SEMA3C/TBX3/APLNR/BMP7/CITED2/PROX1/GATA4/PARVA/FZD1/MSX2/ROBO2/ENG/SAV1/BMPR2/NOTCH2/SMAD7/HES1/TBX20/ACVR1/SMAD6/BMPR1A/FGFR2	24
GO:0014706	GO:0014706	striated muscle tissue development	53/1595	264/18870	2.33367e-09	1.97178e-07	1.59103e-07	DKK1/LEF1/MSX1/WNT5A/SEMA3C/DLL1/PRICKLE1/BMP2/TBX3/RUNX1/BMP7/FOXH1/CITED2/SRF/PROX1/WNT8A/GATA4/VGLL4/GSK3A/SMAD3/DSP/TTN/KDM6B/FOXC1/PGM5/EYA2/MSX2/MESP1/RGS2/PARP2/SMAD1/GJA5/SYNE1/ENG/SAV1/ALPK2/NOTCH2/MEF2A/PIM1/SMAD7/TBX20/HEG1/VEGFA/EDNRA/COL11A1/FGF2/ACVR1/RYR2/BMPR1A/FZD7/FGFR2/JARID2/SORBS2	53
GO:0090287	GO:0090287	regulation of cellular response to growth factor stimulus	65/1595	357/18870	2.53958e-09	2.11511e-07	1.70667e-07	DKK1/MSX1/NRP1/WNT5A/FST/DLL1/SPRED2/BMP2/ZEB2/FGF10/FGF18/CITED2/IL17RD/GATA4/SMAD3/ZNF703/FAM89B/HGS/FZD1/PTPN1/MSX2/SORL1/ADGRA2/TMEM108/CASK/SKIL/CFLAR/ZDHHC17/SIRT1/ENG/GLG1/FAM20C/TET1/GREM2/NOTCH2/HTRA1/SMAD7/HES1/TBX20/FGFR1/NEO1/VEGFA/ATP2B4/SULF1/ARID4A/CRIM1/FGF2/PEG10/SEMA6A/ITGA5/ADAMTS12/SFRP2/OTX2/SMAD6/GPC3/KDR/LTBP1/FZD4/SPRY1/BMPER/ONECUT1/CER1/GDF3/SFRP1/PRDM14	65
GO:0048846	GO:0048846	axon extension involved in axon guidance	17/1595	38/18870	2.7205e-09	2.20285e-07	1.77747e-07	NRP1/WNT5A/SEMA3C/SEMA6C/SEMA4A/ALCAM/DSCAM/BMPR2/SEMA3F/CXCL12/SEMA5B/VEGFA/SEMA3A/SEMA6A/SEMA6D/SEMA3E/SEMA5A	17
GO:1902284	GO:1902284	neuron projection extension involved in neuron projection guidance	17/1595	38/18870	2.7205e-09	2.20285e-07	1.77747e-07	NRP1/WNT5A/SEMA3C/SEMA6C/SEMA4A/ALCAM/DSCAM/BMPR2/SEMA3F/CXCL12/SEMA5B/VEGFA/SEMA3A/SEMA6A/SEMA6D/SEMA3E/SEMA5A	17
GO:0048841	GO:0048841	regulation of axon extension involved in axon guidance	16/1595	34/18870	3.1965e-09	2.42928e-07	1.96018e-07	NRP1/WNT5A/SEMA3C/SEMA6C/SEMA4A/DSCAM/BMPR2/SEMA3F/CXCL12/SEMA5B/VEGFA/SEMA3A/SEMA6A/SEMA6D/SEMA3E/SEMA5A	16
GO:0030177	GO:0030177	positive regulation of Wnt signaling pathway	36/1595	146/18870	3.20848e-09	2.42928e-07	1.96018e-07	DKK1/NKD1/WNT5B/LEF1/RSPO3/WLS/DACT1/WNT5A/DLX5/BMP2/ZEB2/FAM53B/FGF10/SALL1/SMAD3/PTK7/CCAR2/AMER1/MLLT3/WNK1/ADGRA2/COL1A1/ASPM/GPRC5B/PPM1B/RECK/SULF1/FGF2/ANKRD6/UBR5/SFRP2/LGR4/GPC3/FGFR2/SEMA5A/SFRP1	36
GO:0035107	GO:0035107	appendage morphogenesis	36/1595	146/18870	3.20848e-09	2.42928e-07	1.96018e-07	DKK1/LEF1/MSX1/WNT5A/SEMA3C/DLX5/CRABP2/PRICKLE1/FGF10/TBX3/BMP7/FMN1/SALL1/SOX9/BCL2L11/BAK1/MSX2/CACNA1C/FREM2/ZNF141/NFIA/WDR19/FRAS1/FZD6/PBX1/LMBR1/PTCH1/PKDCC/PCSK5/NOTCH2/RECK/RDH10/SFRP2/BMPR1A/GPC3/FGFR2	36
GO:0035108	GO:0035108	limb morphogenesis	36/1595	146/18870	3.20848e-09	2.42928e-07	1.96018e-07	DKK1/LEF1/MSX1/WNT5A/SEMA3C/DLX5/CRABP2/PRICKLE1/FGF10/TBX3/BMP7/FMN1/SALL1/SOX9/BCL2L11/BAK1/MSX2/CACNA1C/FREM2/ZNF141/NFIA/WDR19/FRAS1/FZD6/PBX1/LMBR1/PTCH1/PKDCC/PCSK5/NOTCH2/RECK/RDH10/SFRP2/BMPR1A/GPC3/FGFR2	36
GO:0055123	GO:0055123	digestive system development	36/1595	146/18870	3.20848e-09	2.42928e-07	1.96018e-07	CDX2/WLS/MIXL1/DACT1/WNT5A/KLF5/FGF10/CDKN1A/NODAL/SALL1/STRA6/GATA4/SOX9/SMAD3/TIGAR/IL6ST/IGF2/SOX17/WDR19/CBFA2T2/HNF1B/SAV1/PKDCC/PCSK5/HES1/CLMP/ACVR2B/GLI2/C1GALT1/SFRP2/LGR4/FGFR2/KIT/FZD5/SFRP1/CCKBR	36
GO:0001701	GO:0001701	in utero embryonic development	69/1595	392/18870	3.5801e-09	2.67589e-07	2.15917e-07	CDX2/LEF1/SNAI1/MSX1/RSPO3/BMP2/TBX3/STIL/NODAL/CMTM3/BMP7/CITED2/PHLDA2/SRF/NSDHL/POLB/CASP8/KRT19/BCL2L1/SMAD3/BCL2L11/NDUFA2/TTLL4/SBDS/FOSL1/MFN2/FOXC1/ZFP36L1/CCM2/RRM2/RTCB/SEC24C/N4BP2L2/POLG2/OCRL/KIDINS220/IGF2/SOX17/WDR19/BCOR/AR/SKIL/HNF1B/DNAJB6/RAD51B/ACVR1B/PTCH1/TET1/SMIM14/NOTCH2/HES1/HEG1/VEGFA/PPP4R4/ADAM10/EDNRA/RDH10/CUL4A/ACVR1/NECAB1/VASH2/BMPR1A/KDM4C/FGFR2/PTH1R/ADM/GDF3/F…	69
GO:0030509	GO:0030509	BMP signaling pathway	39/1595	167/18870	3.82899e-09	2.81137e-07	2.26849e-07	DKK1/LEF1/MSX1/WNT5A/FST/DLX5/BMP2/EGR1/BMP7/GATA4/FZD1/MSX2/SMAD1/NFIA/SORL1/SKIL/ENG/GREM2/BMPR2/NOTCH2/HTRA1/SMAD7/HES1/TBX20/ACVR2B/NEO1/USP9X/SULF1/CRIM1/SFRP2/ACVR1/SMAD6/BMPR1A/GPC3/KDR/BMPER/CER1/GDF3/SFRP1	39
GO:0061053	GO:0061053	somite development	26/1595	85/18870	3.8578e-09	2.81137e-07	2.26849e-07	DKK1/CDX2/NKD1/TBX6/LEF1/MSGN1/AXIN2/WNT5A/SEMA3C/DLL1/DLL3/CDX1/HES7/SIX1/SMAD3/FOXC1/MESP1/WDR19/RAD51B/PTCH1/LRP6/SFRP2/BMPR1A/FRZB/GDF3/SFRP1	26
GO:0090175	GO:0090175	regulation of establishment of planar polarity	20/1595	53/18870	4.10338e-09	2.95342e-07	2.38311e-07	DKK1/NKD1/RSPO3/DACT1/WNT5A/PRICKLE1/TIAM1/PTK7/GRHL3/FZD1/MLLT3/ZNRF3/DAAM1/FZD6/ANKRD6/SFRP2/GPC3/FZD7/MAGI2/SFRP1	20
GO:0007178	GO:0007178	transmembrane receptor protein serine/threonine kinase signaling pathway	71/1595	410/18870	4.33841e-09	3.0845e-07	2.48888e-07	DKK1/LEF1/MSX1/WNT5A/FST/DLX5/SPRED2/HPGD/BMP2/ZEB2/EGR1/FGF10/NODAL/BMP7/FOXH1/CITED2/IL17RD/GATA4/ZYX/VIM/SMAD3/ZNF703/ITGB8/FAM89B/FZD1/WWTR1/PML/MSX2/SMAD1/NFIA/SORL1/LNPEP/SKIL/PTPRK/SIRT1/ACVR1B/ENG/ID1/GLG1/TET1/GREM2/RBPMS/BMPR2/NOTCH2/HTRA1/SMAD7/HES1/TBX20/ACVR2B/NEO1/USP9X/SULF1/ARID4A/CRIM1/PEG10/GCNT2/SFRP2/ACVR1/SMAD6/CFC1/BMPR1A/GPC3/KDR/LTBP1/SPRY1/BMPER/ONECUT1/CER1/GDF3/MAGI2/SF…	71
GO:0001503	GO:0001503	ossification	75/1595	444/18870	4.89828e-09	3.4406e-07	2.77621e-07	DKK1/LEF1/SNAI1/SNAI2/AXIN2/CDH11/WNT5A/DLX5/CALCR/PRICKLE1/BMP2/ID3/FGF18/RUNX1/BMP7/SOX9/EPHA2/SMAD3/SBDS/ALYREF/FZD1/IL6ST/FOXC1/PRKACA/WWTR1/GIT1/HSPE1/KLF10/MSX2/MYBBP1A/SMAD1/ADAMTS7/TMEM64/TAPT1/IGF2/BCOR/PBX1/MDK/IFT80/TNFSF11/SUN1/COL1A1/XYLT1/ADGRV1/EIF2AK3/PRKD1/PTCH1/RORB/FAM20C/PKDCC/BMPR2/SMAD7/ACHE/GABBR1/ACVR2B/CRIM1/COL11A1/FGF2/GLI2/GPM6B/ADAMTS12/SFRP2/ACVR1/SMAD6/COL5A2/LGR4/B…	75
GO:0050767	GO:0050767	regulation of neurogenesis	68/1595	390/18870	6.92298e-09	4.80488e-07	3.87704e-07	LEF1/BHLHE40/NRP1/WNT5A/SEMA3C/DLL1/DLL3/NEFL/CRABP2/BMP2/ISLR2/BMP7/SRF/HES7/PROX1/BTG2/TIAM1/BAIAP2/FAIM/MAP1B/NIN/IL6ST/KIFAP3/PRTG/EPHA4/NTRK2/SORL1/HMGB2/KRAS/NUMB/MDK/ROBO2/EPHB2/SKIL/ASPM/SEMA6C/GOLGA4/HES3/SEMA4A/RAPGEF2/DSCAM/BMPR2/SEMA3F/BDNF/ETV5/HES1/HLTF/PTPRD/CXCL12/SEMA5B/VEGFA/DCC/PTPRS/THY1/EPHA7/SERPINF1/FGF2/SEMA3A/SEMA6A/FEZF1/BMPR1A/PTPRZ1/SEMA6D/SEMA3E/FZD4/SEMA5A/FN1/KIT	68
GO:0002064	GO:0002064	epithelial cell development	45/1595	214/18870	8.46999e-09	5.80942e-07	4.6876e-07	WNT5B/WNT5A/PDE4D/DLL1/KLF5/SFN/CDKN1A/F2RL1/PROX1/SOX9/GSK3A/VIM/EPHA2/TIGAR/HOXB13/IL6ST/VEZF1/E2F4/CCM2/AKR1B1/FNDC3A/IQGAP1/SIX3/AR/ZDHHC21/COL27A1/RAPGEF2/FLNB/NOTCH2/HEG1/VEGFA/PTPRS/EDNRA/ARID4A/MET/C1GALT1/PODXL/KDR/TNMD/EXPH5/ONECUT1/FRZB/FZD5/MAGI2/STC1	45
GO:0048645	GO:0048645	animal organ formation	22/1595	67/18870	1.40689e-08	9.53741e-07	7.69571e-07	DKK1/AXIN2/WNT5A/BMP2/FGF10/BMP7/FOXH1/CITED2/SIX1/MESP1/EMP2/SOX17/ROBO2/AR/PIM1/HES1/RDH10/SULF1/FGF2/BMPR1A/FGFR2/SPRY1	22
GO:0048565	GO:0048565	digestive tract development	33/1595	134/18870	1.48451e-08	9.94791e-07	8.02694e-07	CDX2/MIXL1/DACT1/WNT5A/KLF5/FGF10/CDKN1A/NODAL/SALL1/STRA6/GATA4/SOX9/SMAD3/TIGAR/IL6ST/SOX17/CBFA2T2/HNF1B/SAV1/PKDCC/PCSK5/HES1/CLMP/ACVR2B/GLI2/C1GALT1/SFRP2/LGR4/FGFR2/KIT/FZD5/SFRP1/CCKBR	33
GO:0061387	GO:0061387	regulation of extent of cell growth	29/1595	109/18870	1.72381e-08	1.14203e-06	9.21497e-07	NRP1/WNT5A/SEMA3C/CRABP2/ISLR2/SRF/MAP1B/DNM2/SEMA6C/GOLGA4/SEMA4A/DSCAM/BMPR2/SEMA3F/BDNF/CXCL12/SEMA5B/VEGFA/NRCAM/DCC/PTPRS/EPHA7/SEMA3A/SEMA6A/APOE/SEMA6D/SEMA3E/SEMA5A/FN1	29
GO:0048562	GO:0048562	embryonic organ morphogenesis	55/1595	295/18870	1.82071e-08	1.19267e-06	9.62361e-07	HOXA1/TBX6/MSX1/GBX2/HOXB1/WNT5A/DLL1/DLX5/FGF10/TBX3/STIL/NODAL/APLNR/BMP7/HOXB2/FOXH1/CITED2/STRA6/SRF/EFEMP1/PROX1/GATA4/SOX9/SIX1/EPHA2/SMAD3/IFT57/PTK7/GRHL3/EIF4A3/MESP1/SOX17/WDR19/SIX3/FZD6/EPHB2/HNF1B/TTC39C/ENG/ATP8A2/NOTCH2/HES1/INSIG2/TBX20/MYO3A/EDNRA/RDH10/COL11A1/LRIG1/ACVR1/RYR2/FGFR2/LRIG3/FRZB/FZD5	55
GO:0003197	GO:0003197	endocardial cushion development	19/1595	52/18870	1.86417e-08	1.20757e-06	9.74383e-07	DKK1/SNAI1/SNAI2/MSX1/BMP2/TBX3/APLNR/BMP7/CITED2/GATA4/SOX9/MSX2/ROBO2/MDM4/ENG/BMPR2/TBX20/ACVR1/BMPR1A	19
GO:0003281	GO:0003281	ventricular septum development	23/1595	74/18870	2.15904e-08	1.38321e-06	1.11611e-06	WNT5A/TBX3/APLNR/SALL1/CITED2/STRA6/PROX1/GATA4/PTK7/FZD1/GJA5/ROBO2/MDM4/SAV1/BMPR2/SMAD7/HES1/HEG1/LMO4/ACVR1/SMAD6/BMPR1A/FGFR2	23
GO:0010717	GO:0010717	regulation of epithelial to mesenchymal transition	29/1595	111/18870	2.68286e-08	1.68183e-06	1.35707e-06	LEF1/SNAI1/AXIN2/SPRED2/BMP2/BMP7/IL17RD/TIAM1/SMAD3/ZNF703/FOXC1/WWTR1/EPHA4/EMP2/SDHAF2/FOXA2/MDK/EPHA3/COL1A1/MAD2L2/ENG/SMAD7/TBX20/GCNT2/SFRP2/ACVR1/PDPN/SPRY1/SFRP1	29
GO:0060840	GO:0060840	artery development	29/1595	111/18870	2.68286e-08	1.68183e-06	1.35707e-06	HOXA1/NRP1/HPGD/PRICKLE1/APLNR/FOXH1/CITED2/STRA6/SRF/PROX1/SIX1/FOXC1/AKT3/GJA5/MDK/ROBO2/ENG/EFEMP2/BMPR2/NOTCH3/SMAD7/HES1/ACVR2B/VEGFA/ADAMTS6/EDNRA/APOE/SMAD6/BMPR1A	29
GO:1990138	GO:1990138	neuron projection extension	39/1595	179/18870	2.98142e-08	1.84912e-06	1.49205e-06	NRP1/WNT5A/SEMA3C/PRICKLE1/DCLK1/ISLR2/SRF/TIAM1/MAP1B/FLRT3/DNM2/IQGAP1/TMEM108/ITSN2/SEMA6C/GOLGA4/SEMA4A/ALCAM/DSCAM/BMPR2/SEMA3F/CXCL12/SEMA5B/SYT1/VEGFA/NRCAM/PTPRS/USP9X/EDNRA/NLGN3/SYT2/SEMA3A/SEMA6A/APOE/RIMS2/SEMA6D/SEMA3E/SEMA5A/FN1	39
GO:0008361	GO:0008361	regulation of cell size	40/1595	187/18870	3.41972e-08	2.09863e-06	1.69338e-06	NRP1/WNT5A/SEMA3C/CRABP2/ISLR2/SRF/LAMTOR5/MAP1B/DNM2/E2F4/WNK1/AKT3/CLCN3/SLC12A8/SLC12A6/SEMA6C/GOLGA4/PRKD1/SEMA4A/DSCAM/BMPR2/SEMA3F/BDNF/CXCL12/SEMA5B/VEGFA/NRCAM/DCC/PTPRS/EPHA7/DEPTOR/RAP1GAP2/SEMA3A/SEMA6A/APOE/SEMA6D/SEMA3E/SEMA5A/KEL/FN1	40
GO:0009948	GO:0009948	anterior/posterior axis specification	20/1595	59/18870	3.45671e-08	2.09923e-06	1.69387e-06	CDX2/TBX6/WLS/WNT5A/PRICKLE1/CDX1/TBX3/NODAL/SRF/WNT8A/MESP1/FOXA2/LEFTY2/PGAP1/ETS2/OTX2/GPC3/CER1/GDF3/FZD5	20
GO:0048738	GO:0048738	cardiac muscle tissue development	48/1595	247/18870	3.84443e-08	2.31062e-06	1.86443e-06	DKK1/MSX1/WNT5A/DLL1/PRICKLE1/BMP2/TBX3/RUNX1/BMP7/FOXH1/CITED2/SRF/PROX1/WNT8A/GATA4/VGLL4/GSK3A/DSP/TTN/KDM6B/FOXC1/MSX2/MESP1/RGS2/PARP2/SMAD1/GJA5/SYNE1/ENG/SAV1/ALPK2/NOTCH2/MEF2A/PIM1/SMAD7/TBX20/HEG1/VEGFA/EDNRA/COL11A1/FGF2/ACVR1/RYR2/BMPR1A/FZD7/FGFR2/JARID2/SORBS2	48
GO:0001654	GO:0001654	eye development	66/1595	391/18870	4.21027e-08	2.50468e-06	2.02102e-06	NKD1/WNT5B/NRP1/WNT5A/DLL1/CYP1B1/SPRED2/PRICKLE1/FGF10/BMP7/CITED2/STRA6/SRF/EFEMP1/PROX1/SOX9/VIM/EPHA2/SMAD3/GRHL3/MFN2/CTNS/BAK1/FOXC1/NTRK2/CACNA1C/FREM2/NFIA/WDR19/SIX3/PBX1/EPHB2/SKIL/FAT3/SALL2/MEIS3/ATP8A2/RORB/SCAPER/DSCAM/BMPR2/NOTCH2/HES1/ACHE/ACVR2B/TMEM135/VEGFA/SLC1A1/ATP2B4/THY1/RDH10/SERPINF1/FGF2/MERTK/COL5A2/TENM3/CALB1/KDR/GPM6A/FZD4/SPRY1/LAMA1/FLT1/GDF3/FZD5/SOX2	66
GO:0060537	GO:0060537	muscle tissue development	71/1595	433/18870	4.35075e-08	2.56211e-06	2.06736e-06	DKK1/LEF1/MSX1/WNT5A/SEMA3C/DLL1/KLF5/PRICKLE1/BMP2/EGR1/TBX3/RUNX1/CFL2/BMP7/DNER/FOXH1/CITED2/STRA6/SRF/PROX1/BTG2/WNT8A/GATA4/VGLL4/SOX9/GSK3A/SIX1/SMAD3/DSP/TTN/KDM6B/FOXC1/PGM5/EYA2/MSX2/MESP1/RGS2/PARP2/SMAD1/GJA5/KRAS/MEGF10/IGF2/SYNE1/HDAC9/CFLAR/ENG/PTCH1/SAV1/ALPK2/FLNB/EFEMP2/NOTCH2/MEF2A/PIM1/SMAD7/TBX20/HEG1/VEGFA/EDNRA/COL11A1/FGF2/ACVR1/RYR2/BMPR1A/PPARGC1A/FZD7/FGFR2/JARID2/KEL/SO…	71
GO:0048736	GO:0048736	appendage development	39/1595	182/18870	4.80376e-08	2.77286e-06	2.23741e-06	DKK1/LEF1/MSX1/WNT5A/SEMA3C/DLX5/CRABP2/PRICKLE1/FGF10/TBX3/BMP7/FMN1/SALL1/SOX9/BCL2L11/BAK1/ZNRF3/MSX2/CACNA1C/FREM2/ZNF141/NFIA/WDR19/FRAS1/FZD6/PBX1/IFT80/LMBR1/PTCH1/PKDCC/PCSK5/BMPR2/NOTCH2/RECK/RDH10/SFRP2/BMPR1A/GPC3/FGFR2	39
GO:0060173	GO:0060173	limb development	39/1595	182/18870	4.80376e-08	2.77286e-06	2.23741e-06	DKK1/LEF1/MSX1/WNT5A/SEMA3C/DLX5/CRABP2/PRICKLE1/FGF10/TBX3/BMP7/FMN1/SALL1/SOX9/BCL2L11/BAK1/ZNRF3/MSX2/CACNA1C/FREM2/ZNF141/NFIA/WDR19/FRAS1/FZD6/PBX1/IFT80/LMBR1/PTCH1/PKDCC/PCSK5/BMPR2/NOTCH2/RECK/RDH10/SFRP2/BMPR1A/GPC3/FGFR2	39
GO:0048880	GO:0048880	sensory system development	67/1595	401/18870	4.99386e-08	2.85434e-06	2.30316e-06	NKD1/WNT5B/NRP1/WNT5A/DLL1/CYP1B1/SPRED2/PRICKLE1/FGF10/BMP7/CITED2/STRA6/SRF/EFEMP1/PROX1/SOX9/VIM/EPHA2/SMAD3/GRHL3/MFN2/CTNS/BAK1/FOXC1/NTRK2/CACNA1C/FREM2/NFIA/WDR19/SIX3/PBX1/EPHB2/SKIL/FAT3/SALL2/MEIS3/ATP8A2/RORB/SCAPER/DSCAM/BMPR2/NOTCH2/HES1/ACHE/ACVR2B/TMEM135/VEGFA/SLC1A1/ATP2B4/THY1/RDH10/SERPINF1/FGF2/SEMA3A/MERTK/COL5A2/TENM3/CALB1/KDR/GPM6A/FZD4/SPRY1/LAMA1/FLT1/GDF3/FZD5/SOX2	67
GO:0001570	GO:0001570	vasculogenesis	24/1595	83/18870	5.12489e-08	2.90079e-06	2.34064e-06	TBX6/NRP1/APLNR/CITED2/EPHA2/ITGB8/ZFP36L1/CCM2/NTRK2/EMP2/SOX17/ENG/RAPGEF2/TBX20/HEG1/VEGFA/ITGAV/ACKR3/CEACAM1/HAS2/KDR/FZD4/ADM/APELA	24
GO:0001756	GO:0001756	somitogenesis	21/1595	66/18870	5.57254e-08	3.12384e-06	2.52062e-06	DKK1/CDX2/NKD1/TBX6/LEF1/MSGN1/AXIN2/WNT5A/SEMA3C/DLL1/DLL3/CDX1/HES7/SMAD3/FOXC1/MESP1/LRP6/SFRP2/BMPR1A/GDF3/SFRP1	21
GO:0048675	GO:0048675	axon extension	30/1595	121/18870	5.63532e-08	3.12894e-06	2.52474e-06	NRP1/WNT5A/SEMA3C/DCLK1/ISLR2/SRF/MAP1B/DNM2/SEMA6C/GOLGA4/SEMA4A/ALCAM/DSCAM/BMPR2/SEMA3F/CXCL12/SEMA5B/VEGFA/NRCAM/PTPRS/USP9X/EDNRA/NLGN3/SEMA3A/SEMA6A/APOE/SEMA6D/SEMA3E/SEMA5A/FN1	30
GO:0150063	GO:0150063	visual system development	66/1595	395/18870	6.27006e-08	3.44854e-06	2.78261e-06	NKD1/WNT5B/NRP1/WNT5A/DLL1/CYP1B1/SPRED2/PRICKLE1/FGF10/BMP7/CITED2/STRA6/SRF/EFEMP1/PROX1/SOX9/VIM/EPHA2/SMAD3/GRHL3/MFN2/CTNS/BAK1/FOXC1/NTRK2/CACNA1C/FREM2/NFIA/WDR19/SIX3/PBX1/EPHB2/SKIL/FAT3/SALL2/MEIS3/ATP8A2/RORB/SCAPER/DSCAM/BMPR2/NOTCH2/HES1/ACHE/ACVR2B/TMEM135/VEGFA/SLC1A1/ATP2B4/THY1/RDH10/SERPINF1/FGF2/MERTK/COL5A2/TENM3/CALB1/KDR/GPM6A/FZD4/SPRY1/LAMA1/FLT1/GDF3/FZD5/SOX2	66
GO:0050673	GO:0050673	epithelial cell proliferation	76/1595	480/18870	6.59668e-08	3.59427e-06	2.9002e-06	SNAI2/DACH1/NRP1/WNT5A/FST/DLX5/SFN/ZEB2/FGF10/CDKN1A/NODAL/APLNR/PROX1/CDK4/SOX9/SIX1/EPHA2/SERPINB5/BCL2L1/SMAD3/IFT57/ZNF703/BAK1/PDCL3/SERPINB1/ZFP36L1/CCND1/MYDGF/ERBB2/AKT3/HMGB2/IGF2/MDK/PRKCA/AR/CASK/IFT80/TNFSF11/PTPRK/CFLAR/SIRT1/HNF1B/PRKD1/PTCH1/SAV1/RICTOR/BMPR2/NOTCH2/HES1/CXCL12/FGFR1/VEGFA/MTA3/SERPINF1/SULF1/FGF2/SFRP2/VASH2/APOE/CCL2/CEACAM1/LGR4/BMPR1A/GPC3/HAS2/FZD7/KDR/FGFR2/…	76
GO:0022612	GO:0022612	gland morphogenesis	30/1595	122/18870	6.87589e-08	3.71171e-06	2.99497e-06	SNAI2/NRP1/WNT5A/SEMA3C/EDAR/FGF10/TBX3/BMP7/PROX1/POLB/SOX9/EPHA2/SERPINB5/HOXB13/PML/MSX2/MDK/AR/CFLAR/PTCH1/NOTCH2/SULF1/PDGFA/CEACAM1/NR3C1/FGFR2/NTN4/LAMA1/SFRP1/TNC	30
GO:0051216	GO:0051216	cartilage development	42/1595	207/18870	7.6669e-08	4.10074e-06	3.30887e-06	WNT5B/SNAI1/SNAI2/MSX1/AXIN2/WNT5A/CD44/BMP2/FGF18/RUNX1/BMP7/SRF/EFEMP1/SOX9/SMAD3/ITGB8/MSX2/SMAD1/ADAMTS7/NFIA/TAPT1/MBOAT2/MATN3/MDK/IFT80/COL1A1/EIF2AK3/COL27A1/GLG1/PKDCC/BMPR2/SMAD7/SULF1/COL11A1/FGF2/ADAMTS12/SFRP2/BMPR1A/PTH1R/FRZB/CER1/STC1	42
GO:0031589	GO:0031589	cell-substrate adhesion	61/1595	356/18870	7.86653e-08	4.16926e-06	3.36417e-06	NRP1/CDH11/EGFLAM/CD44/PREX1/FMN1/SORBS3/CDKN2A/SRF/PARVA/TIAM1/ZYX/LIMCH1/SMAD3/BCL2L11/ITGB8/POLDIP2/DLC1/AKIP1/VAMP3/ACTN4/SORBS1/DOCK1/NID1/EMP2/ITGA2/MDK/AXL/EPHA3/PLAU/SGCE/CASK/PTPRK/COL1A1/TYRO3/EFEMP2/SDC4/NDNF/VEGFA/THY1/EPHA1/ITGAV/GCNT2/MERTK/ITGA5/GPM6B/ADAMTS12/PTPRJ/PDPN/SMAD6/ATP1B2/EDIL3/HAS2/FZD7/KDR/SEMA3E/NTN4/FZD4/ONECUT1/FN1/SFRP1	61
GO:0035050	GO:0035050	embryonic heart tube development	24/1595	85/18870	8.47212e-08	4.44977e-06	3.59051e-06	TBX6/WNT5A/DLL1/TBX3/STIL/NODAL/APLNR/FOXH1/CITED2/SRF/GATA4/SMAD3/IFT57/FOXC1/MESP1/SOX17/ENG/NOTCH2/HES1/TBX20/EDNRA/ACVR1/RYR2/APELA	24
GO:0060841	GO:0060841	venous blood vessel development	10/1595	16/18870	9.02453e-08	4.65602e-06	3.75693e-06	SEMA3C/APLNR/PROX1/CCM2/ENG/BMPR2/TBX20/HEG1/ACVR2B/VEGFA	10
GO:2000095	GO:2000095	regulation of Wnt signaling pathway, planar cell polarity pathway	10/1595	16/18870	9.02453e-08	4.65602e-06	3.75693e-06	DKK1/NKD1/RSPO3/DACT1/MLLT3/ZNRF3/ANKRD6/SFRP2/GPC3/SFRP1	10
GO:0061448	GO:0061448	connective tissue development	52/1595	285/18870	9.1716e-08	4.69039e-06	3.78466e-06	WNT5B/SNAI1/SNAI2/MSX1/AXIN2/WNT5A/CD44/BMP2/EGR1/FGF18/RUNX1/BMP7/SRF/EFEMP1/SOX9/SMAD3/ITGB8/AMER1/ACAT1/MSX2/SMAD1/ADAMTS7/NFIA/SORL1/TAPT1/MBOAT2/MATN3/MDK/IFT80/COL1A1/CFLAR/SIRT1/EIF2AK3/VPS13B/COL27A1/GLG1/PKDCC/BMPR2/SMAD7/EBF2/SULF1/COL11A1/FGF2/DGAT2/ADAMTS12/SFRP2/BMPR1A/PPARGC1A/PTH1R/FRZB/CER1/STC1	52
GO:0035148	GO:0035148	tube formation	34/1595	151/18870	9.73354e-08	4.93448e-06	3.98162e-06	HOXA1/WNT5A/EDAR/PRICKLE1/FGF10/STIL/NODAL/BMP7/CITED2/PROX1/SOX9/SIX1/BCL2L11/IFT57/PTK7/GRHL3/FZD1/DLC1/PRKACA/VASP/FZD6/HS2ST1/HNF1B/CECR2/PTCH1/SDC4/LMO4/VEGFA/FGF2/SFRP2/PODXL/FGFR2/ADM/SFRP1	34
GO:0060795	GO:0060795	cell fate commitment involved in formation of primary germ layer	14/1595	32/18870	9.85072e-08	4.95084e-06	3.99482e-06	DKK1/TBX6/NODAL/EYA2/MESP1/SMAD1/SOX17/HNF1B/ETS2/SFRP2/BMPR1A/FZD7/NANOG/SOX2	14
GO:0072132	GO:0072132	mesenchyme morphogenesis	19/1595	57/18870	1.0312e-07	5.13358e-06	4.14227e-06	LEF1/SNAI1/SNAI2/MSX1/WNT5A/BMP2/TBX3/APLNR/BMP7/SOX9/SMAD3/FOXC1/MSX2/ROBO2/MDM4/ENG/TBX20/ACVR1/BMPR1A	19
GO:0001558	GO:0001558	regulation of cell growth	68/1595	417/18870	1.03992e-07	5.13358e-06	4.14227e-06	MSX1/NRP1/IGFBP7/IGFBPL1/WNT5A/PRKCQ/SEMA3C/TCHP/SFN/CRABP2/CDKN1A/ISLR2/CDKN2A/SRF/NUBP1/VGLL4/GSK3A/SMAD3/MAP1B/SERTAD2/CCAR2/DDX49/DNM2/FXN/PML/RGS2/PARP2/ERBB2/SOX17/ITSN2/CDA/MAD2L2/SEMA6C/GOLGA4/ACVR1B/KAT7/SEMA4A/RICTOR/DSCAM/BMPR2/SEMA3F/BDNF/SMAD7/CXCL12/SEMA5B/SYT1/VEGFA/NRCAM/DCC/PTPRS/ADAM10/EPHA7/SYT2/SEMA3A/SEMA6A/SFRP2/PTPRJ/APOE/CEACAM1/RIMS2/JADE1/SEMA6D/SEMA3E/SEMA5A/FRZB/FN1/SF…	68
GO:0030516	GO:0030516	regulation of axon extension	25/1595	92/18870	1.04785e-07	5.13358e-06	4.14227e-06	NRP1/WNT5A/SEMA3C/ISLR2/SRF/MAP1B/DNM2/SEMA6C/GOLGA4/SEMA4A/DSCAM/BMPR2/SEMA3F/CXCL12/SEMA5B/VEGFA/NRCAM/PTPRS/SEMA3A/SEMA6A/APOE/SEMA6D/SEMA3E/SEMA5A/FN1	25
GO:0003230	GO:0003230	cardiac atrium development	15/1595	37/18870	1.17743e-07	5.71788e-06	4.61374e-06	WNT5A/BMP2/PROX1/GATA4/MESP1/GJA5/MDM4/ENG/BMPR2/NOTCH2/IGF1R/TBX20/HEG1/ANK2/ACVR1	15
GO:0003156	GO:0003156	regulation of animal organ formation	13/1595	28/18870	1.19654e-07	5.71788e-06	4.61374e-06	DKK1/WNT5A/BMP2/FGF10/BMP7/CITED2/SIX1/MESP1/ROBO2/AR/SULF1/FGF2/SPRY1	13
GO:0003272	GO:0003272	endocardial cushion formation	13/1595	28/18870	1.19654e-07	5.71788e-06	4.61374e-06	SNAI1/SNAI2/MSX1/BMP2/TBX3/APLNR/BMP7/MSX2/ROBO2/ENG/TBX20/ACVR1/BMPR1A	13
GO:0050919	GO:0050919	negative chemotaxis	17/1595	47/18870	1.24067e-07	5.88059e-06	4.74503e-06	WNT5A/SEMA3C/UNC5C/FLRT3/ROBO2/SEMA6C/SEMA4A/SEMA3F/SEMA5B/EPHA7/ITGAV/SEMA3A/SEMA6A/PDGFA/SEMA6D/SEMA3E/SEMA5A	17
GO:0010718	GO:0010718	positive regulation of epithelial to mesenchymal transition	19/1595	59/18870	1.91955e-07	9.02497e-06	7.28222e-06	LEF1/SNAI1/AXIN2/BMP2/BMP7/TIAM1/SMAD3/ZNF703/FOXC1/WWTR1/EMP2/MDK/COL1A1/MAD2L2/ENG/TBX20/GCNT2/ACVR1/PDPN	19
GO:0035265	GO:0035265	organ growth	37/1595	177/18870	2.04627e-07	9.54379e-06	7.70086e-06	DLL1/FGF10/RUNX1/CITED2/PROX1/GATA4/VGLL4/SOX9/GSK3A/BCL2L11/FXN/FOXC1/MSX2/MESP1/RGS2/PARP2/SMAD1/IGF2/PSAP/AR/IFT80/NLGN4X/COL27A1/SAV1/PIM1/TBX20/HEG1/ACVR2B/FGF2/BMPR1A/PRLR/FGFR2/JARID2/BNC2/CER1/SORBS2/STC1	37
GO:0045766	GO:0045766	positive regulation of angiogenesis	38/1595	185/18870	2.26468e-07	1.033e-05	8.33527e-06	NRP1/WNT5A/DLL1/CYP1B1/RHOB/ANXA3/DDAH1/FGF18/RUNX1/NODAL/APLNR/GATA4/ITGB8/PDCL3/SMAD1/MYDGF/EMP2/WNK1/AKT3/MDK/PRKCA/SIRT1/ENG/PRKD1/CTSH/PTGIS/VEGFA/EPHA1/FGF2/ITGA5/SFRP2/VASH2/KDR/SEMA5A/BMPER/ADM/APELA/FLT1	38
GO:1904018	GO:1904018	positive regulation of vasculature development	38/1595	185/18870	2.26468e-07	1.033e-05	8.33527e-06	NRP1/WNT5A/DLL1/CYP1B1/RHOB/ANXA3/DDAH1/FGF18/RUNX1/NODAL/APLNR/GATA4/ITGB8/PDCL3/SMAD1/MYDGF/EMP2/WNK1/AKT3/MDK/PRKCA/SIRT1/ENG/PRKD1/CTSH/PTGIS/VEGFA/EPHA1/FGF2/ITGA5/SFRP2/VASH2/KDR/SEMA5A/BMPER/ADM/APELA/FLT1	38
GO:0003143	GO:0003143	embryonic heart tube morphogenesis	21/1595	71/18870	2.268e-07	1.033e-05	8.33527e-06	TBX6/WNT5A/DLL1/TBX3/STIL/NODAL/APLNR/FOXH1/CITED2/SRF/GATA4/SMAD3/IFT57/MESP1/SOX17/ENG/NOTCH2/HES1/TBX20/ACVR1/RYR2	21
GO:0071526	GO:0071526	semaphorin-plexin signaling pathway	16/1595	44/18870	2.67341e-07	1.20822e-05	9.74906e-06	NRP1/SEMA3C/ARHGDIA/SEMA6C/SEMA4A/SEMA3F/SEMA5B/EDNRA/SEMA3A/MET/SEMA6A/KDR/NCAM1/SEMA6D/SEMA3E/SEMA5A	16
GO:0045926	GO:0045926	negative regulation of growth	46/1595	247/18870	2.70478e-07	1.21299e-05	9.78757e-06	NKD1/MSX1/NRP1/WNT5A/SEMA3C/TCHP/CDKN1A/CITED2/CDKN2A/VGLL4/GSK3A/SMAD3/SERTAD2/CCAR2/FXN/MT1A/PML/MT1H/MT1G/RGS2/SOX17/CDA/SEMA6C/ACVR1B/SEMA4A/PTCH1/SAV1/STC2/BMPR2/SEMA3F/SEMA5B/DCC/PTPRS/EPHA7/SEMA3A/SEMA6A/SFRP2/PTPRJ/JADE1/GPC3/SEMA6D/SEMA3E/JARID2/SEMA5A/FRZB/SFRP1	46
GO:0043010	GO:0043010	camera-type eye development	58/1595	344/18870	2.86564e-07	1.27532e-05	1.02905e-05	WNT5B/NRP1/WNT5A/DLL1/CYP1B1/SPRED2/PRICKLE1/FGF10/BMP7/CITED2/STRA6/SRF/EFEMP1/PROX1/SOX9/VIM/EPHA2/SMAD3/GRHL3/MFN2/CTNS/BAK1/FOXC1/NTRK2/CACNA1C/NFIA/WDR19/SIX3/EPHB2/SKIL/FAT3/ATP8A2/RORB/SCAPER/DSCAM/BMPR2/NOTCH2/HES1/ACHE/ACVR2B/TMEM135/VEGFA/SLC1A1/ATP2B4/THY1/RDH10/SERPINF1/FGF2/MERTK/TENM3/CALB1/KDR/GPM6A/FZD4/SPRY1/LAMA1/FLT1/FZD5	58
GO:0035282	GO:0035282	segmentation	26/1595	103/18870	2.9079e-07	1.28432e-05	1.03631e-05	DKK1/CDX2/NKD1/TBX6/LEF1/MSGN1/AXIN2/NRP1/WNT5A/SEMA3C/DLL1/DLL3/CDX1/TBX3/HES7/SMAD3/FOXC1/MLLT3/MESP1/SEMA3F/LRP6/SFRP2/BMPR1A/GDF3/FZD5/SFRP1	26
GO:0090009	GO:0090009	primitive streak formation	8/1595	11/18870	3.35141e-07	1.46908e-05	1.18539e-05	WNT5A/PRICKLE1/NODAL/SRF/FOXA2/ETS2/OTX2/GDF3	8
GO:0090092	GO:0090092	regulation of transmembrane receptor protein serine/threonine kinase signaling pathway	52/1595	297/18870	3.54277e-07	1.54137e-05	1.24373e-05	DKK1/MSX1/WNT5A/FST/SPRED2/BMP2/ZEB2/FGF10/NODAL/BMP7/CITED2/IL17RD/GATA4/SMAD3/ZNF703/FAM89B/FZD1/MSX2/SORL1/SKIL/SIRT1/ACVR1B/ENG/GLG1/TET1/GREM2/BMPR2/NOTCH2/HTRA1/SMAD7/HES1/TBX20/ACVR2B/NEO1/SULF1/ARID4A/CRIM1/PEG10/SFRP2/ACVR1/SMAD6/BMPR1A/GPC3/KDR/LTBP1/SPRY1/BMPER/ONECUT1/CER1/GDF3/MAGI2/SFRP1	52
GO:0050808	GO:0050808	synapse organization	74/1595	483/18870	3.71122e-07	1.6027e-05	1.29321e-05	DKK1/NRP1/WNT5A/NEFL/LRRC4C/RHOB/INA/CBLN1/GABRB2/CDH10/DNER/SHISA6/TIAM1/BAIAP2/SIX1/MAP1B/PTK7/LZTS1/FLRT3/FZD1/EPHA4/ABHD17A/NTRK2/ADGRL1/ERBB2/NFIA/RPS6KA5/TANC2/ROBO2/PTPRF/PAK3/TMEM108/NLGN4Y/EPHB2/CACNB3/NLGN4X/CFL1/APP/SEMA4A/RAB17/DSCAM/LINGO2/SEMA3F/IGF1R/BDNF/FRMPD4/ACHE/PTPRD/GABRB3/CTTNBP2/COL4A5/NRCAM/SLC1A1/PTPRS/ADAM10/EPHA7/PPFIA4/NLGN3/SLITRK3/SLITRK4/CDH6/NLGN1/NEGR1/CAMKV/PPFI…	74
GO:0042659	GO:0042659	regulation of cell fate specification	12/1595	26/18870	4.01268e-07	1.70759e-05	1.37785e-05	DKK1/WNT5A/MTA2/MESP1/SOX17/AR/LMO4/MTA3/FGF2/SFRP2/BMPR1A/FZD7	12
GO:0061311	GO:0061311	cell surface receptor signaling pathway involved in heart development	12/1595	26/18870	4.01268e-07	1.70759e-05	1.37785e-05	DKK1/SNAI1/SNAI2/MSX1/WNT5A/BMP2/WNT8A/MSX2/MESP1/SOX17/ALPK2/NOTCH2	12
GO:0048844	GO:0048844	artery morphogenesis	22/1595	80/18870	4.80445e-07	2.02903e-05	1.63722e-05	HOXA1/NRP1/HPGD/FOXH1/CITED2/STRA6/SRF/PROX1/SIX1/FOXC1/AKT3/GJA5/MDK/ENG/EFEMP2/NOTCH3/SMAD7/HES1/VEGFA/EDNRA/APOE/BMPR1A	22
GO:0050807	GO:0050807	regulation of synapse organization	45/1595	244/18870	4.83765e-07	2.02903e-05	1.63722e-05	DKK1/WNT5A/NEFL/RHOB/CBLN1/TIAM1/BAIAP2/SIX1/LZTS1/FLRT3/FZD1/EPHA4/ABHD17A/NTRK2/ADGRL1/RPS6KA5/TANC2/ROBO2/PAK3/EPHB2/CFL1/APP/SEMA4A/RAB17/LINGO2/SEMA3F/BDNF/FRMPD4/PTPRD/CTTNBP2/NRCAM/PTPRS/ADAM10/EPHA7/NLGN3/SLITRK3/SLITRK4/NLGN1/NEGR1/CAMKV/GPC4/APOE/LRRN1/GPM6A/GRID2	45
GO:0090596	GO:0090596	sensory organ morphogenesis	49/1595	277/18870	5.58787e-07	2.32695e-05	1.87761e-05	HOXA1/NKD1/MSX1/GBX2/WNT5A/DLL1/DLX5/FGF10/TBX3/BMP7/CITED2/STRA6/EFEMP1/PROX1/SOX9/SIX1/EPHA2/PTK7/GRHL3/MFN2/BAK1/NTRK2/WDR19/SIX3/FZD6/EPHB2/FAT3/TTC39C/ATP8A2/RORB/DSCAM/NOTCH2/INSIG2/MYO3A/VEGFA/SLC1A1/THY1/EDNRA/COL11A1/FGF2/LRIG1/COL5A2/TENM3/CALB1/KDR/FGFR2/LRIG3/FRZB/FZD5	49
GO:0003203	GO:0003203	endocardial cushion morphogenesis	15/1595	41/18870	5.76452e-07	2.38348e-05	1.92323e-05	SNAI1/SNAI2/MSX1/BMP2/TBX3/APLNR/BMP7/SOX9/MSX2/ROBO2/MDM4/ENG/TBX20/ACVR1/BMPR1A	15
GO:0099177	GO:0099177	regulation of trans-synaptic signaling	74/1595	490/18870	6.53252e-07	2.68202e-05	2.16411e-05	DKK1/CDH11/WNT5A/CA2/NEFL/LRRC4C/FABP5/INA/CBLN1/ABHD6/NTF3/SRF/SHISA6/STX3/BAIAP2/VPS18/DLGAP4/MAP1B/PRKAR1B/NGDN/LZTS1/PRKACA/GIT1/EPHA4/EIF4A3/TSHZ3/NTRK2/KRAS/HMGCR/GRIA4/CHRNB4/IGSF11/TMEM108/NLGN4Y/EPHB2/CASK/SYNE1/DLGAP1/NLGN4X/APP/SLC6A9/RAPGEF2/BDNF/ACHE/PTPRD/GABBR1/SLC38A2/PPP1R9A/KCNMB4/SLC24A2/SYT1/SLC1A1/DNM1/DCC/PTPRS/PLPPR4/EPHA7/NLGN3/SYT11/NMU/NLGN1/CAMKV/SYNGR1/SLC6A6/CACNA1A/R…	74
GO:0001656	GO:0001656	metanephros development	24/1595	94/18870	6.58226e-07	2.68354e-05	2.16534e-05	EGR1/FGF10/ID3/BMP7/FMN1/SALL1/SOX9/SIX1/ACAT1/WWTR1/AKR1B1/SOX17/FRAS1/ROBO2/HNF1B/PTCH1/CTSH/HES1/RDH10/PDGFA/LGR4/CALB1/GPC3/SPRY1	24
GO:2000052	GO:2000052	positive regulation of non-canonical Wnt signaling pathway	9/1595	15/18870	6.74014e-07	2.72882e-05	2.20188e-05	DKK1/NKD1/WNT5B/RSPO3/WNT5A/MLLT3/ANKRD6/GPC3/SFRP1	9
GO:0072006	GO:0072006	nephron development	33/1595	156/18870	6.89457e-07	2.77209e-05	2.23679e-05	DLL1/BMP2/EGR1/BMP7/FMN1/SALL1/HS3ST3A1/SOX9/SIX1/CTNS/SEC61A1/FOXC1/ACAT1/WWTR1/NID1/IQGAP1/PBX1/HS2ST1/CFLAR/HNF1B/PTCH1/NOTCH3/NOTCH2/HES1/VEGFA/EDNRA/SULF1/FGF2/PODXL/LGR4/CALB1/GPC3/MAGI2	33
GO:0032535	GO:0032535	regulation of cellular component size	60/1595	370/18870	7.02206e-07	2.80401e-05	2.26255e-05	NRP1/WNT5A/SEMA3C/NEFL/CRABP2/PREX1/LIMA1/F2RL1/ISLR2/CFL2/FMN1/SRF/ARPC5L/BAIAP2/LAMTOR5/MAP1B/DNM2/GBA2/E2F4/VASP/COTL1/RAB3B/WNK1/AKT3/CLCN3/PAK3/SLC12A8/SSH3/SLC12A6/SEMA6C/GOLGA4/PRKD1/SEMA4A/RICTOR/DSCAM/BMPR2/SEMA3F/BDNF/CXCL12/MYO3A/SEMA5B/VEGFA/NRCAM/DCC/ARHGAP40/PTPRS/ADD3/EPHA7/ARHGAP18/DEPTOR/RAP1GAP2/SEMA3A/SEMA6A/ARHGAP28/APOE/SEMA6D/SEMA3E/SEMA5A/KEL/FN1	60
GO:1901342	GO:1901342	regulation of vasculature development	58/1595	354/18870	7.59903e-07	3.01377e-05	2.4318e-05	NRP1/WNT5A/DLL1/CYP1B1/RHOB/ANXA3/DDAH1/FGF18/RUNX1/NODAL/APLNR/GATA4/EPHA2/ITGB8/HGS/PDCL3/FOXC1/CCM2/GADD45A/PML/SMAD1/MYDGF/EMP2/WNK1/ERBB2/AKT3/MDK/ADGRA2/PRKCA/SIRT1/ENG/PRKD1/SEMA4A/CTSH/PTGIS/RECK/FOXO4/VEGFA/ATP2B4/EPHA1/ADAM10/SERPINF1/SULF1/FGF2/SEMA6A/ITGA5/SFRP2/VASH2/CEACAM1/KDR/SEMA3E/SEMA5A/TNMD/BMPER/ADM/APELA/FLT1/SFRP1	58
GO:0001736	GO:0001736	establishment of planar polarity	20/1595	70/18870	8.10471e-07	3.17117e-05	2.55881e-05	DKK1/NKD1/RSPO3/DACT1/WNT5A/PRICKLE1/TIAM1/PTK7/GRHL3/FZD1/MLLT3/ZNRF3/DAAM1/FZD6/ANKRD6/SFRP2/GPC3/FZD7/MAGI2/SFRP1	20
GO:0007164	GO:0007164	establishment of tissue polarity	20/1595	70/18870	8.10471e-07	3.17117e-05	2.55881e-05	DKK1/NKD1/RSPO3/DACT1/WNT5A/PRICKLE1/TIAM1/PTK7/GRHL3/FZD1/MLLT3/ZNRF3/DAAM1/FZD6/ANKRD6/SFRP2/GPC3/FZD7/MAGI2/SFRP1	20
GO:0003158	GO:0003158	endothelium development	31/1595	143/18870	8.51203e-07	3.30834e-05	2.66949e-05	NRP1/PDE4D/DLL1/RHOB/F2RL1/PROX1/KDM6B/FZD1/VEZF1/CCM2/MESP1/GJA5/SOX17/ZDHHC21/COL27A1/RAPGEF2/BMPR2/HEG1/ACVR2B/VEGFA/PTPRS/EDNRA/MET/ADAMTS12/ACVR1/PDPN/CEACAM1/KDR/FZD4/TNMD/STC1	31
GO:0030900	GO:0030900	forebrain development	64/1595	407/18870	9.11624e-07	3.51971e-05	2.84005e-05	DKK1/PCSK1/LEF1/MSX1/NRP1/GBX2/WNT5A/DLX5/NEFL/DCLK1/BMP2/ANXA3/FGF10/TBX3/STIL/CCDC141/SALL1/SRF/PROX1/BTG2/KDM6B/NIN/DLC1/TUBB2A/DNAJB1/NTRK2/KRAS/NUMB/SIX3/MDK/ROBO2/AXL/TMEM108/EPHB2/SUN1/ASPM/APP/ARHGAP11B/TYRO3/RAPGEF2/TOX/NOTCH3/IGF1R/EZH1/NDNF/HES1/CXCL12/SLC38A2/ATP2B4/PTPRS/FGF2/GLI2/SEMA3A/PGAP1/FEZF1/OTX2/FEZ1/ATP1B2/BMPR1A/FAT4/FGFR2/SEMA3E/SEMA5A/SOX2	64
GO:0050803	GO:0050803	regulation of synapse structure or activity	45/1595	250/18870	9.75804e-07	3.74272e-05	3.01999e-05	DKK1/WNT5A/NEFL/RHOB/CBLN1/TIAM1/BAIAP2/SIX1/LZTS1/FLRT3/FZD1/EPHA4/ABHD17A/NTRK2/ADGRL1/RPS6KA5/TANC2/ROBO2/PAK3/EPHB2/CFL1/APP/SEMA4A/RAB17/LINGO2/SEMA3F/BDNF/FRMPD4/PTPRD/CTTNBP2/NRCAM/PTPRS/ADAM10/EPHA7/NLGN3/SLITRK3/SLITRK4/NLGN1/NEGR1/CAMKV/GPC4/APOE/LRRN1/GPM6A/GRID2	45
GO:0072175	GO:0072175	epithelial tube formation	30/1595	137/18870	1.01634e-06	3.87274e-05	3.1249e-05	WNT5A/PRICKLE1/FGF10/STIL/NODAL/BMP7/CITED2/PROX1/SOX9/SIX1/IFT57/PTK7/GRHL3/FZD1/DLC1/PRKACA/VASP/FZD6/HS2ST1/HNF1B/CECR2/PTCH1/SDC4/LMO4/FGF2/SFRP2/PODXL/FGFR2/ADM/SFRP1	30
GO:0045765	GO:0045765	regulation of angiogenesis	57/1595	349/18870	1.04785e-06	3.96687e-05	3.20086e-05	NRP1/WNT5A/DLL1/CYP1B1/RHOB/ANXA3/DDAH1/FGF18/RUNX1/NODAL/APLNR/GATA4/EPHA2/ITGB8/HGS/PDCL3/FOXC1/CCM2/GADD45A/PML/SMAD1/MYDGF/EMP2/WNK1/ERBB2/AKT3/MDK/ADGRA2/PRKCA/SIRT1/ENG/PRKD1/SEMA4A/CTSH/PTGIS/RECK/FOXO4/VEGFA/ATP2B4/EPHA1/SERPINF1/SULF1/FGF2/SEMA6A/ITGA5/SFRP2/VASH2/CEACAM1/KDR/SEMA3E/SEMA5A/TNMD/BMPER/ADM/APELA/FLT1/SFRP1	57
GO:0048843	GO:0048843	negative regulation of axon extension involved in axon guidance	12/1595	28/18870	1.07698e-06	4.05084e-05	3.26861e-05	NRP1/WNT5A/SEMA3C/SEMA6C/SEMA4A/SEMA3F/SEMA5B/SEMA3A/SEMA6A/SEMA6D/SEMA3E/SEMA5A	12
GO:0090263	GO:0090263	positive regulation of canonical Wnt signaling pathway	26/1595	110/18870	1.14396e-06	4.27517e-05	3.44962e-05	RSPO3/WLS/DACT1/DLX5/ZEB2/FAM53B/FGF10/SMAD3/PTK7/CCAR2/AMER1/WNK1/ADGRA2/COL1A1/ASPM/GPRC5B/PPM1B/RECK/FGF2/UBR5/SFRP2/LGR4/GPC3/FGFR2/SEMA5A/SFRP1	26
GO:0045446	GO:0045446	endothelial cell differentiation	28/1595	124/18870	1.20612e-06	4.45524e-05	3.59492e-05	NRP1/PDE4D/DLL1/F2RL1/PROX1/KDM6B/FZD1/VEZF1/CCM2/MESP1/SOX17/ZDHHC21/COL27A1/RAPGEF2/BMPR2/HEG1/ACVR2B/VEGFA/PTPRS/EDNRA/MET/ACVR1/PDPN/CEACAM1/KDR/FZD4/TNMD/STC1	28
GO:0050804	GO:0050804	modulation of chemical synaptic transmission	73/1595	489/18870	1.20742e-06	4.45524e-05	3.59492e-05	DKK1/CDH11/WNT5A/CA2/NEFL/LRRC4C/INA/CBLN1/ABHD6/NTF3/SRF/SHISA6/STX3/BAIAP2/VPS18/DLGAP4/MAP1B/PRKAR1B/NGDN/LZTS1/PRKACA/GIT1/EPHA4/EIF4A3/TSHZ3/NTRK2/KRAS/HMGCR/GRIA4/CHRNB4/IGSF11/TMEM108/NLGN4Y/EPHB2/CASK/SYNE1/DLGAP1/NLGN4X/APP/SLC6A9/RAPGEF2/BDNF/ACHE/PTPRD/GABBR1/SLC38A2/PPP1R9A/KCNMB4/SLC24A2/SYT1/SLC1A1/DNM1/DCC/PTPRS/PLPPR4/EPHA7/NLGN3/SYT11/NMU/NLGN1/CAMKV/SYNGR1/SLC6A6/CACNA1A/RNF19A/…	73
GO:0042692	GO:0042692	muscle cell differentiation	65/1595	419/18870	1.21649e-06	4.46045e-05	3.59912e-05	DKK1/WNT5B/MSX1/DLL1/KLF5/PRICKLE1/BMP2/FGF10/TBX3/APLNR/CFL2/DNER/SRF/PROX1/WNT8A/GATA4/KRT19/RORA/RBM38/SOX9/GSK3A/SIX1/TTN/KDM6B/PGM5/MESP1/ACTN4/RGS2/PARP2/SMAD1/DOCK1/NID1/KRAS/MEGF10/IGF2/SYNE1/HDAC9/CFLAR/SIRT1/ENG/PRKD1/EHD2/ALPK2/EFEMP2/MYEF2/BMPR2/MEF2A/BDNF/HES1/FOXO4/NEO1/VEGFA/CTH/EDNRA/ANK2/PLD3/ACVR1/BMPR1A/FZD7/FGFR2/LAMA1/ADM/KEL/KIT/SORBS2	65
GO:0060914	GO:0060914	heart formation	13/1595	33/18870	1.22474e-06	4.46265e-05	3.6009e-05	DKK1/AXIN2/WNT5A/BMP2/FOXH1/SIX1/MESP1/EMP2/SOX17/ROBO2/PIM1/HES1/BMPR1A	13
GO:0035270	GO:0035270	endocrine system development	30/1595	139/18870	1.4025e-06	5.07861e-05	4.09791e-05	PCSK1/WNT5A/DLL1/CYP1B1/BMP2/FGF10/SALL1/CITED2/STRA6/SRF/MNX1/SOX9/GSK3A/SIX1/SMAD3/CTNS/BAK1/SIX3/FOXA2/PBX1/MDK/EIF2AK3/HES1/EDNRA/FGF2/GLI2/BMPR1A/NR3C1/ONECUT1/SOX2	30
GO:0060541	GO:0060541	respiratory system development	40/1595	214/18870	1.44594e-06	5.20361e-05	4.19878e-05	LEF1/MSX1/WNT5A/DLX5/BMP2/FGF10/FGF18/NODAL/STRA6/SRF/PROX1/AIMP2/SOX9/SIX1/PTK7/STK40/RCN3/KRAS/SAV1/PKDCC/CTSH/BMPR2/HES1/HEG1/ACVR2B/VEGFA/RDH10/ERRFI1/DPPA4/FGF2/GLI2/PDPN/PDGFA/BMPR1A/GPC3/KDR/FGFR2/SPRY1/LAMA1/TNC	40
GO:0010977	GO:0010977	negative regulation of neuron projection development	30/1595	140/18870	1.64268e-06	5.87535e-05	4.7408e-05	DKK1/TBX6/NRP1/WNT5A/SEMA3C/STMN2/VIM/EPHA4/INPP5F/CBFA2T2/LRIG2/EPHB2/FAT3/SEMA6C/SEMA4A/SEMA3F/HES1/NEO1/SEMA5B/DCC/PTPRS/THY1/EPHA7/NLGN1/SEMA3A/SEMA6A/APOE/SEMA6D/SEMA3E/SEMA5A	30
GO:0030323	GO:0030323	respiratory tube development	37/1595	192/18870	1.66597e-06	5.92233e-05	4.77871e-05	WNT5A/BMP2/FGF10/FGF18/NODAL/STRA6/SRF/PROX1/AIMP2/SOX9/PTK7/STK40/RCN3/KRAS/SAV1/PKDCC/CTSH/PCSK5/BMPR2/HES1/HEG1/ACVR2B/VEGFA/RDH10/ERRFI1/DPPA4/FGF2/GLI2/PDPN/PDGFA/BMPR1A/GPC3/KDR/FGFR2/SPRY1/LAMA1/TNC	37
GO:0031128	GO:0031128	developmental induction	13/1595	34/18870	1.82976e-06	6.46517e-05	5.21673e-05	DKK1/WNT5A/BMP2/FGF10/SALL1/SOX9/SIX1/MESP1/ROBO2/AR/FGF2/SPRY1/FZD5	13
GO:1901890	GO:1901890	positive regulation of cell junction assembly	25/1595	106/18870	1.90693e-06	6.69723e-05	5.40398e-05	NRP1/CBLN1/FMN1/EPHA2/SMAD3/FLRT3/POLDIP2/NTRK2/EPHB2/SEMA4A/SDC4/LINGO2/BDNF/PTPRD/VEGFA/THY1/NLGN3/SLITRK3/SLITRK4/NLGN1/PTPRJ/LRRN1/KDR/GRID2/SFRP1	25
GO:0009880	GO:0009880	embryonic pattern specification	20/1595	74/18870	2.12353e-06	7.38071e-05	5.95547e-05	TBX6/NRP1/WNT5A/DLL1/FGF10/TBX3/STIL/NODAL/BMP7/SMAD3/MESP1/SMAD1/PTCH1/MEIS3/SEMA3F/PGAP1/SMAD6/FGFR2/GDF3/FZD5	20
GO:0001649	GO:0001649	osteoblast differentiation	45/1595	257/18870	2.12686e-06	7.38071e-05	5.95547e-05	LEF1/SNAI1/SNAI2/AXIN2/DLX5/BMP2/ID3/BMP7/SOX9/EPHA2/SMAD3/ALYREF/FZD1/IL6ST/PRKACA/WWTR1/HSPE1/MSX2/MYBBP1A/SMAD1/TMEM64/IGF2/IFT80/COL1A1/PRKD1/PTCH1/RORB/FAM20C/BMPR2/ACHE/GABBR1/ACVR2B/CRIM1/FGF2/GLI2/SFRP2/ACVR1/SMAD6/LGR4/BMPR1A/FGFR2/PTH1R/SFRP1/TNC/SOX2	45
GO:0051963	GO:0051963	regulation of synapse assembly	26/1595	114/18870	2.35085e-06	8.07598e-05	6.51648e-05	DKK1/WNT5A/CBLN1/SIX1/LZTS1/FLRT3/FZD1/NTRK2/ROBO2/EPHB2/APP/SEMA4A/RAB17/LINGO2/BDNF/PTPRD/PTPRS/EPHA7/NLGN3/SLITRK3/SLITRK4/NLGN1/NEGR1/GPC4/LRRN1/GRID2	26
GO:0098773	GO:0098773	skin epidermis development	28/1595	128/18870	2.35492e-06	8.07598e-05	6.51648e-05	DKK4/DKK1/SNAI1/APCDD1/WNT5A/FST/DLL1/SFN/TNFRSF19/EDAR/FGF10/SRF/NSDHL/SOX9/GRHL3/MSX2/LDB2/FZD6/ACVR1B/ZDHHC21/SAV1/CLDN4/GLI2/MET/PDGFA/LGR4/MYSM1/FGFR2	28
GO:0030510	GO:0030510	regulation of BMP signaling pathway	27/1595	121/18870	2.37047e-06	8.08178e-05	6.52117e-05	DKK1/MSX1/WNT5A/FST/GATA4/FZD1/MSX2/SORL1/SKIL/ENG/GREM2/NOTCH2/HTRA1/SMAD7/HES1/TBX20/NEO1/SULF1/CRIM1/SFRP2/SMAD6/GPC3/KDR/BMPER/CER1/GDF3/SFRP1	27
GO:0030324	GO:0030324	lung development	36/1595	188/18870	2.67089e-06	9.05309e-05	7.30491e-05	WNT5A/BMP2/FGF10/FGF18/NODAL/STRA6/SRF/PROX1/AIMP2/SOX9/PTK7/STK40/RCN3/KRAS/SAV1/PKDCC/CTSH/BMPR2/HES1/HEG1/ACVR2B/VEGFA/RDH10/ERRFI1/DPPA4/FGF2/GLI2/PDPN/PDGFA/BMPR1A/GPC3/KDR/FGFR2/SPRY1/LAMA1/TNC	36
GO:0048640	GO:0048640	negative regulation of developmental growth	26/1595	115/18870	2.79641e-06	9.42374e-05	7.60399e-05	NKD1/NRP1/WNT5A/SEMA3C/CDKN1A/CITED2/VGLL4/GSK3A/FXN/RGS2/SEMA6C/SEMA4A/PTCH1/SAV1/STC2/SEMA3F/SEMA5B/DCC/PTPRS/EPHA7/SEMA3A/SEMA6A/SEMA6D/SEMA3E/JARID2/SEMA5A	26
GO:0007219	GO:0007219	Notch signaling pathway	35/1595	181/18870	2.90343e-06	9.72817e-05	7.84963e-05	SNAI1/SNAI2/DLL1/DLL3/BMP2/FGF10/BMP7/DNER/HES7/KRT19/SOX9/SIX1/ANXA4/IL6ST/FOXC1/TSPAN5/MESP1/CBFA2T2/ROBO2/CNTN1/HNF1B/APP/CD46/NOTCH3/NOTCH2/MAML3/HES1/SEL1L/ADAM10/MAML2/CDH6/TIMP4/ONECUT1/KIT/SORBS2	35
GO:0035272	GO:0035272	exocrine system development	15/1595	46/18870	3.10132e-06	0.000103318	8.33673e-05	SNAI2/WLS/NRP1/SEMA3C/EDAR/FGF10/BMP7/POLB/SOX9/FOXC1/IGF2/PDGFA/FGFR2/NTN4/LAMA1	15
GO:0002062	GO:0002062	chondrocyte differentiation	26/1595	116/18870	3.3181e-06	0.000109912	8.86879e-05	WNT5B/SNAI2/AXIN2/BMP2/FGF18/RUNX1/EFEMP1/SOX9/SMAD3/MSX2/ADAMTS7/MBOAT2/MDK/IFT80/EIF2AK3/COL27A1/GLG1/PKDCC/BMPR2/SMAD7/SULF1/COL11A1/ADAMTS12/SFRP2/BMPR1A/PTH1R	26
GO:0061371	GO:0061371	determination of heart left/right asymmetry	19/1595	70/18870	3.54089e-06	0.000116629	9.41079e-05	TBX6/WNT5A/DLL1/TBX3/STIL/NODAL/APLNR/FOXH1/CITED2/SRF/GATA4/SMAD3/IFT57/MESP1/SOX17/ENG/NOTCH2/TBX20/CER1	19
GO:0022404	GO:0022404	molting cycle process	23/1595	96/18870	3.65137e-06	0.000118925	9.596e-05	DKK4/DKK1/SNAI1/APCDD1/WNT5A/FST/TNFRSF19/EDAR/FGF10/NSDHL/SOX9/MSX2/LDB2/FZD6/ACVR1B/ZDHHC21/SAV1/GLI2/LRIG1/PDGFA/LGR4/MYSM1/FGFR2	23
GO:0022405	GO:0022405	hair cycle process	23/1595	96/18870	3.65137e-06	0.000118925	9.596e-05	DKK4/DKK1/SNAI1/APCDD1/WNT5A/FST/TNFRSF19/EDAR/FGF10/NSDHL/SOX9/MSX2/LDB2/FZD6/ACVR1B/ZDHHC21/SAV1/GLI2/LRIG1/PDGFA/LGR4/MYSM1/FGFR2	23
GO:0007492	GO:0007492	endoderm development	21/1595	83/18870	3.78995e-06	0.000122752	9.90484e-05	DKK1/MIXL1/NODAL/GATA4/SMAD3/ZFP36L1/MESP1/SOX17/HNF1B/TBX20/COL11A1/ITGAV/ITGA5/COL5A2/BMPR1A/NANOG/ONECUT1/APELA/FN1/GDF3/SOX2	21
GO:0001569	GO:0001569	branching involved in blood vessel morphogenesis	13/1595	36/18870	3.88017e-06	0.000124293	0.000100292	LEF1/NRP1/GBX2/SRF/MDK/ENG/TBX20/VEGFA/EDNRA/SFRP2/ACVR1/KDR/SEMA3E	13
GO:0010092	GO:0010092	specification of animal organ identity	13/1595	36/18870	3.88017e-06	0.000124293	0.000100292	DKK1/AXIN2/WNT5A/BMP2/FGF10/FOXH1/SIX1/MESP1/ROBO2/AR/FGF2/FGFR2/SPRY1	13
GO:0050678	GO:0050678	regulation of epithelial cell proliferation	62/1595	407/18870	3.91101e-06	0.000124539	0.00010049	SNAI2/NRP1/WNT5A/DLX5/SFN/FGF10/NODAL/APLNR/PROX1/CDK4/SOX9/SIX1/SERPINB5/SMAD3/IFT57/ZNF703/PDCL3/ZFP36L1/CCND1/MYDGF/ERBB2/AKT3/HMGB2/IGF2/MDK/PRKCA/AR/CASK/IFT80/PTPRK/CFLAR/SIRT1/PRKD1/PTCH1/SAV1/RICTOR/NOTCH2/HES1/CXCL12/FGFR1/VEGFA/MTA3/SERPINF1/SULF1/FGF2/SFRP2/VASH2/APOE/CCL2/CEACAM1/BMPR1A/GPC3/HAS2/FZD7/KDR/FGFR2/SEMA5A/TNMD/APELA/FLT1/SFRP1/SOX2	62
GO:0001945	GO:0001945	lymph vessel development	12/1595	31/18870	3.93056e-06	0.000124539	0.00010049	PROX1/EPHA2/SYK/FOXC1/PTPN14/BMPR2/HEG1/ACVR2B/VEGFA/FGF2/PDPN/KDR	12
GO:0090102	GO:0090102	cochlea development	15/1595	47/18870	4.20095e-06	0.000132387	0.000106822	HOXA1/WNT5A/GABRB2/SOX9/SIX1/PTK7/GRHL3/EPHA4/CECR2/HES1/MYO3A/ADAM10/GABRA5/CALB1/FRZB	15
GO:0003208	GO:0003208	cardiac ventricle morphogenesis	19/1595	71/18870	4.45491e-06	0.000139635	0.000112671	SEMA3C/FOXH1/PROX1/GATA4/GSK3A/DSP/FOXC1/MESP1/ENG/SMAD7/TBX20/HEG1/CPE/EDNRA/COL11A1/SFRP2/RYR2/BMPR1A/FGFR2	19
GO:0007416	GO:0007416	synapse assembly	37/1595	200/18870	4.53718e-06	0.000141453	0.000114138	DKK1/WNT5A/CBLN1/GABRB2/DNER/SIX1/MAP1B/LZTS1/FLRT3/FZD1/NTRK2/ROBO2/NLGN4Y/EPHB2/NLGN4X/APP/SEMA4A/RAB17/DSCAM/LINGO2/BDNF/ACHE/PTPRD/GABRB3/NRCAM/PTPRS/EPHA7/NLGN3/SLITRK3/SLITRK4/NLGN1/NEGR1/GPC4/LRRN1/GPM6A/GRID2/FZD5	37
GO:0001947	GO:0001947	heart looping	18/1595	65/18870	4.6607e-06	0.000143767	0.000116005	TBX6/WNT5A/DLL1/TBX3/STIL/NODAL/APLNR/FOXH1/CITED2/SRF/GATA4/SMAD3/IFT57/MESP1/SOX17/ENG/NOTCH2/TBX20	18
GO:1905330	GO:1905330	regulation of morphogenesis of an epithelium	18/1595	65/18870	4.6607e-06	0.000143767	0.000116005	NKD1/WNT5B/SNAI2/WNT5A/FGF10/BMP7/SOX9/SIX1/MDK/AR/VEGFA/SULF1/FGF2/ADAMTS12/PDGFA/LGR4/NTN4/SFRP1	18
GO:0060021	GO:0060021	roof of mouth development	22/1595	91/18870	5.03967e-06	0.000154638	0.000124777	LEF1/SNAI1/SNAI2/MSX1/WNT5A/DLX5/TBX3/PAK1IP1/WNT8A/ITGB8/FZD1/ANP32B/BCOR/FRAS1/EPHB2/PKDCC/INSIG2/GABRB3/ACVR2B/PLEKHA1/BMPR1A/BNC2	22
GO:0045785	GO:0045785	positive regulation of cell adhesion	70/1595	482/18870	5.32642e-06	0.000162581	0.000131186	LEF1/NRP1/WNT5A/PRKCQ/PNP/EGFLAM/CD44/PREX1/CSK/RUNX1/NODAL/BMP7/FMN1/CITED2/STX3/SMAD3/SYK/ADAM19/MAP3K8/POLDIP2/IL6ST/KIFAP3/AP3D1/EPHA4/DOCK1/NID1/EMP2/ERBB2/ITGA2/PLAUR/MEGF10/IGF2/FOXA2/MDK/BTN2A2/PRKCA/HLA-DPB1/TNFSF11/TFRC/CHST4/EFEMP2/SDC4/CD46/NDNF/SMAD7/HES1/CXCL12/CD83/VEGFA/THY1/EPHA1/CD55/EPB41L4B/GLI2/ITGAV/GCNT2/ITGA5/SFRP2/PTPRJ/PODXL/ANK3/PDPN/CCL2/EDIL3/HAS2/KDR/LAMA1/FN1/SFRP1/…	70
GO:0061035	GO:0061035	regulation of cartilage development	19/1595	72/18870	5.5767e-06	0.000169334	0.000136635	SNAI2/AXIN2/WNT5A/BMP2/FGF18/EFEMP1/SOX9/SMAD3/SMAD1/ADAMTS7/TAPT1/MBOAT2/MDK/GLG1/PKDCC/BMPR2/SMAD7/ADAMTS12/FRZB	19
GO:0090288	GO:0090288	negative regulation of cellular response to growth factor stimulus	27/1595	127/18870	6.25525e-06	0.000188954	0.000152466	DKK1/WNT5A/HGS/FZD1/PTPN1/SORL1/ADGRA2/CASK/SKIL/CFLAR/GREM2/HTRA1/SMAD7/ATP2B4/SULF1/CRIM1/FGF2/SEMA6A/ADAMTS12/SFRP2/SMAD6/SPRY1/BMPER/CER1/GDF3/SFRP1/PRDM14	27
GO:0030326	GO:0030326	embryonic limb morphogenesis	26/1595	120/18870	6.42103e-06	0.000190993	0.000154112	DKK1/LEF1/MSX1/WNT5A/DLX5/CRABP2/PRICKLE1/TBX3/BMP7/SALL1/BCL2L11/MSX2/CACNA1C/FREM2/WDR19/FRAS1/FZD6/PBX1/LMBR1/PTCH1/NOTCH2/RECK/RDH10/SFRP2/BMPR1A/GPC3	26
GO:0035113	GO:0035113	embryonic appendage morphogenesis	26/1595	120/18870	6.42103e-06	0.000190993	0.000154112	DKK1/LEF1/MSX1/WNT5A/DLX5/CRABP2/PRICKLE1/TBX3/BMP7/SALL1/BCL2L11/MSX2/CACNA1C/FREM2/WDR19/FRAS1/FZD6/PBX1/LMBR1/PTCH1/NOTCH2/RECK/RDH10/SFRP2/BMPR1A/GPC3	26
GO:0072009	GO:0072009	nephron epithelium development	26/1595	120/18870	6.42103e-06	0.000190993	0.000154112	DLL1/BMP2/FMN1/SALL1/HS3ST3A1/SOX9/SIX1/CTNS/FOXC1/ACAT1/WWTR1/IQGAP1/PBX1/HS2ST1/HNF1B/PTCH1/NOTCH2/HES1/VEGFA/EDNRA/FGF2/PODXL/LGR4/CALB1/GPC3/MAGI2	26
GO:0032526	GO:0032526	response to retinoic acid	24/1595	106/18870	6.49308e-06	0.000192156	0.00015505	DKK1/WNT5B/IGFBP7/FZD10/WNT5A/WNT8A/SOX9/PTK7/ZNF35/EPHA3/PHC1/COL1A1/TFRC/PTCH1/RORB/CTSH/ABCA1/SERPINF1/TRIML2/FZD7/FGFR2/FZD4/TNC/CYP26A1	24
GO:0010453	GO:0010453	regulation of cell fate commitment	14/1595	43/18870	6.73663e-06	0.000197359	0.000159249	DKK1/WNT5A/MTA2/MESP1/SOX17/AR/HES1/LMO4/MTA3/FGF2/SFRP2/BMPR1A/FZD7/GDF3	14
GO:0060412	GO:0060412	ventricular septum morphogenesis	14/1595	43/18870	6.73663e-06	0.000197359	0.000159249	WNT5A/TBX3/APLNR/CITED2/PROX1/FZD1/ROBO2/SAV1/BMPR2/SMAD7/HES1/ACVR1/BMPR1A/FGFR2	14
GO:0003170	GO:0003170	heart valve development	19/1595	73/18870	6.94703e-06	0.000202506	0.000163401	DKK1/SNAI1/SNAI2/AXIN2/CDH11/BMP2/APLNR/STRA6/GATA4/SOX9/GJA5/ROBO2/MDM4/BMPR2/NOTCH2/TBX20/ACVR1/SMAD6/BMPR1A	19
GO:0070371	GO:0070371	ERK1 and ERK2 cascade	53/1595	336/18870	7.03886e-06	0.000204162	0.000164738	NRP1/CALCR/CD44/SPRED2/CSK/BMP2/FGF10/F2RL1/FGF18/NODAL/GATA4/TIAM1/SOX9/EPHA2/SYK/MAP2K7/PTPN1/ZFP36L1/RANBP9/EPHA4/CNKSR3/ERBB2/HMGCR/BTN2A2/PRKCA/EPHB2/ABCA7/TNFSF11/MTURN/CFLAR/ZDHHC17/APP/RAPGEF2/CTSH/NOTCH2/RPS6KA6/EPHA7/FGF2/ITGAV/GCNT2/SEMA6A/ACKR3/APOE/CCL2/LMO3/PDGFA/CEACAM1/KDR/FGFR2/SPRY1/BMPER/APELA/FN1	53
GO:0001942	GO:0001942	hair follicle development	22/1595	93/18870	7.36041e-06	0.000212432	0.00017141	DKK4/DKK1/SNAI1/APCDD1/WNT5A/FST/TNFRSF19/EDAR/FGF10/NSDHL/SOX9/MSX2/LDB2/FZD6/ACVR1B/ZDHHC21/SAV1/GLI2/PDGFA/LGR4/MYSM1/FGFR2	22
GO:0001759	GO:0001759	organ induction	10/1595	23/18870	7.41768e-06	0.000212722	0.000171645	DKK1/WNT5A/BMP2/FGF10/SIX1/MESP1/ROBO2/AR/FGF2/SPRY1	10
GO:0001655	GO:0001655	urogenital system development	18/1595	67/18870	7.44345e-06	0.000212722	0.000171645	WNT5A/FGF10/BMP7/SOX9/SERPINB5/HOXB13/PSAP/PBX1/AR/EPHB2/PTCH1/HELLS/SERPINF1/SULF1/PRLR/FGFR2/SFRP1/TNC	18
GO:0032924	GO:0032924	activin receptor signaling pathway	15/1595	49/18870	7.49101e-06	0.000213037	0.000171899	FST/FGF10/NODAL/FOXH1/CITED2/SMAD3/ACVR1B/BMPR2/SMAD7/ACVR2B/ACVR1/SMAD6/CFC1/CER1/MAGI2	15
GO:0003179	GO:0003179	heart valve morphogenesis	17/1595	61/18870	7.75944e-06	0.0002196	0.000177194	SNAI1/SNAI2/AXIN2/CDH11/BMP2/STRA6/GATA4/SOX9/GJA5/ROBO2/MDM4/BMPR2/NOTCH2/TBX20/ACVR1/SMAD6/BMPR1A	17
GO:0030308	GO:0030308	negative regulation of cell growth	35/1595	189/18870	7.94564e-06	0.000223783	0.00018057	MSX1/NRP1/WNT5A/SEMA3C/TCHP/CDKN1A/CDKN2A/VGLL4/GSK3A/SMAD3/SERTAD2/CCAR2/PML/RGS2/SOX17/CDA/SEMA6C/ACVR1B/SEMA4A/BMPR2/SEMA3F/SEMA5B/DCC/PTPRS/EPHA7/SEMA3A/SEMA6A/SFRP2/PTPRJ/JADE1/SEMA6D/SEMA3E/SEMA5A/FRZB/SFRP1	35
GO:0001667	GO:0001667	ameboidal-type cell migration	71/1595	497/18870	8.15537e-06	0.000228586	0.000184445	SNAI1/SNAI2/MIXL1/NRP1/GBX2/WNT5A/SEMA3C/CYP1B1/RHOB/ZEB2/ANXA3/FGF10/FGF18/NODAL/BMP7/SRF/PROX1/MTA2/SOX9/EPHA2/AMOTL1/PIK3R3/GADD45A/PML/MESP1/DOCK1/EMP2/AKT3/ITGA2/RFFL/SOX17/IQGAP1/ADGRA2/PRKCA/HDAC9/SEMA6C/SIRT1/ACVR1B/PRKD1/SEMA4A/ID1/CTSH/SDC4/BMPR2/SEMA3F/FGFR1/SEMA5B/VEGFA/ATP2B4/EDNRA/SERPINF1/EPB41L4B/FGF2/SEMA3A/MET/SEMA6A/ACVR1/APOE/CEACAM1/GPC3/HAS2/KDR/SEMA6D/SEMA3E/SEMA5A/BMPER/AP…	71
GO:0001890	GO:0001890	placenta development	30/1595	151/18870	8.28786e-06	0.000231188	0.000186545	CDX2/LEF1/SNAI1/RSPO3/NODAL/BMP7/CITED2/PHLDA2/NSDHL/CASP8/KRT19/ADAM19/ITGB8/FOSL1/ZFP36L1/RTCB/PARP2/IGF2/DNAJB6/STC2/BMPR2/NOTCH2/HTRA1/HES1/VASH2/FGFR2/ADM/APELA/FZD5/STC1	30
GO:0060512	GO:0060512	prostate gland morphogenesis	11/1595	28/18870	8.43995e-06	0.000233199	0.000188167	WNT5A/FGF10/BMP7/SOX9/SERPINB5/HOXB13/AR/SULF1/FGFR2/SFRP1/TNC	11
GO:0060575	GO:0060575	intestinal epithelial cell differentiation	11/1595	28/18870	8.43995e-06	0.000233199	0.000188167	CDX2/KLF5/CDKN1A/GATA4/SOX9/TIGAR/IL6ST/CBFA2T2/SAV1/C1GALT1/FZD5	11
GO:0060602	GO:0060602	branch elongation of an epithelium	9/1595	19/18870	9.09895e-06	0.000250221	0.000201903	WNT5A/FGF10/SOX9/SIX1/HNF1B/RDH10/FGFR2/SPRY1/TNC	9
GO:0016331	GO:0016331	morphogenesis of embryonic epithelium	30/1595	152/18870	9.50389e-06	0.000260082	0.000209859	WNT5A/PRICKLE1/FGF10/STIL/NODAL/BMP7/CITED2/SOX9/SIX1/IFT57/PTK7/GRHL3/FZD1/DLC1/PRKACA/VASP/FZD6/AR/HS2ST1/HNF1B/CECR2/PTCH1/SDC4/LMO4/RDH10/SULF1/SFRP2/FGFR2/ADM/SFRP1	30
GO:0060026	GO:0060026	convergent extension	8/1595	15/18870	9.59135e-06	0.000260082	0.000209859	NKD1/WNT5B/WNT5A/PTK7/MESP1/SFRP2/FRZB/SFRP1	8
GO:2001028	GO:2001028	positive regulation of endothelial cell chemotaxis	8/1595	15/18870	9.59135e-06	0.000260082	0.000209859	FGF18/PRKD1/FGFR1/VEGFA/FGF2/MET/KDR/SEMA5A	8
GO:0030850	GO:0030850	prostate gland development	15/1595	50/18870	9.8705e-06	0.000266412	0.000214967	WNT5A/FGF10/BMP7/SOX9/SERPINB5/HOXB13/PSAP/AR/PTCH1/SERPINF1/SULF1/PRLR/FGFR2/SFRP1/TNC	15
GO:0060348	GO:0060348	bone development	38/1595	215/18870	1.02693e-05	0.000275066	0.00022195	MSX1/SP5/AXIN2/DLX5/CDX1/BMP2/FGF18/CITED2/SOX9/SBDS/AMER1/FOXC1/MSX2/SMAD1/ADAMTS7/TAPT1/IFT80/TNFSF11/COL1A1/XYLT1/ENG/COL27A1/GLG1/FAM20C/PAPSS2/BMPR2/NOTCH2/INSIG2/FOXN3/SULF1/ADAMTS12/BBX/HAS2/KDR/FGFR2/BNC2/CER1/STC1	38
GO:0002065	GO:0002065	columnar/cuboidal epithelial cell differentiation	26/1595	123/18870	1.02855e-05	0.000275066	0.00022195	CDX2/WNT5A/FST/DLL1/KLF5/BMP2/CDKN1A/NODAL/BMP7/PROX1/GATA4/SOX9/GSK3A/MAP1B/TIGAR/IL6ST/CBFA2T2/NR5A2/SAV1/FAM20C/HES1/FGF2/C1GALT1/FGFR2/ONECUT1/FZD5	26
GO:0051962	GO:0051962	positive regulation of nervous system development	47/1595	290/18870	1.11045e-05	0.000295614	0.00023853	NRP1/NEFL/CRABP2/CBLN1/BMP2/ISLR2/SRF/TIAM1/BAIAP2/FAIM/MAP1B/NIN/FLRT3/IL6ST/EPHA4/NTRK2/KRAS/NUMB/MDK/ROBO2/EPHB2/SKIL/ASPM/GOLGA4/SEMA4A/DSCAM/BMPR2/LINGO2/BDNF/ETV5/HES1/PTPRD/CXCL12/VEGFA/NLGN3/SERPINF1/SLITRK3/SLITRK4/NLGN1/FGF2/LRRN1/PTPRZ1/FZD4/SEMA5A/GRID2/FN1/KIT	47
GO:0043523	GO:0043523	regulation of neuron apoptotic process	40/1595	232/18870	1.12181e-05	0.00029728	0.000239875	DKK1/NRP1/NEFL/EGR1/GBE1/NTF3/CNTFR/BTG2/CASP8/SIX1/BCL2L1/BCL2L11/MAP2K7/FZD1/IL6ST/PARK7/CCND1/NTRK2/KRAS/CRLF1/MDK/AXL/IL27RA/SIRT1/TOX3/TYRO3/BDNF/NDNF/SLC1A1/EPHA7/EGLN3/APOE/CCL2/NR3C1/PPARGC1A/KDR/PTPRZ1/SEMA3E/GRID2/UNC5B	40
GO:0035019	GO:0035019	somatic stem cell population maintenance	18/1595	69/18870	1.16353e-05	0.000306941	0.00024767	CDX2/FGF10/LBH/NODAL/BMP7/SOX9/KLF10/LDB2/MED15/RIF1/HNF1B/HES1/CUL4A/BMPR1A/NANOG/KIT/SFRP1/SOX2	18
GO:0003148	GO:0003148	outflow tract septum morphogenesis	10/1595	24/18870	1.17533e-05	0.000308655	0.000249053	NRP1/SEMA3C/PARVA/MSX2/ROBO2/ENG/TBX20/SMAD6/BMPR1A/FGFR2	10
GO:0003171	GO:0003171	atrioventricular valve development	11/1595	29/18870	1.25613e-05	0.00032693	0.000263799	AXIN2/BMP2/APLNR/GATA4/GJA5/MDM4/BMPR2/TBX20/ACVR1/SMAD6/BMPR1A	11
GO:0003209	GO:0003209	cardiac atrium morphogenesis	11/1595	29/18870	1.25613e-05	0.00032693	0.000263799	WNT5A/BMP2/PROX1/GATA4/MESP1/ENG/BMPR2/NOTCH2/TBX20/HEG1/ACVR1	11
GO:0021915	GO:0021915	neural tube development	31/1595	162/18870	1.30543e-05	0.000336962	0.000271894	DACT1/GBX2/WNT5A/SEMA3C/PRICKLE1/STIL/NODAL/BMP7/CITED2/PROX1/EPHA2/IFT57/PTK7/GRHL3/FZD1/DLC1/PRKACA/ZFP36L1/VASP/SOX17/WDR19/FZD6/CECR2/PTCH1/SDC4/HES1/LMO4/GLI2/SFRP2/ADM/SFRP1	31
GO:0051145	GO:0051145	smooth muscle cell differentiation	19/1595	76/18870	1.30623e-05	0.000336962	0.000271894	FGF10/TBX3/APLNR/SRF/SOX9/SIX1/MESP1/SIRT1/ENG/EFEMP2/HES1/FOXO4/VEGFA/CTH/EDNRA/ACVR1/FGFR2/ADM/KIT	19
GO:0042476	GO:0042476	odontogenesis	27/1595	132/18870	1.32508e-05	0.000340317	0.000274601	LEF1/MSX1/TNFRSF11B/APCDD1/AXIN2/WLS/FST/EDAR/BMP2/FGF10/ID3/BMP7/BCL2L11/FOXC1/MSX2/BCOR/TNFSF11/COL1A1/FAM20C/CNNM4/ACVR2B/FAM20A/GLI2/BMPR1A/FGFR2/ADM/TNC	27
GO:0051961	GO:0051961	negative regulation of nervous system development	30/1595	155/18870	1.4196e-05	0.000362736	0.00029269	DKK1/NRP1/WNT5A/SEMA3C/DLL3/CBLN1/BMP7/PROX1/BTG2/KIFAP3/PRTG/SORL1/ROBO2/EPHB2/SEMA6C/SEMA4A/RAPGEF2/SEMA3F/HES1/SEMA5B/DCC/PTPRS/THY1/EPHA7/SEMA3A/SEMA6A/BMPR1A/SEMA6D/SEMA3E/SEMA5A	30
GO:0050679	GO:0050679	positive regulation of epithelial cell proliferation	38/1595	218/18870	1.42481e-05	0.000362736	0.00029269	NRP1/WNT5A/DLX5/FGF10/NODAL/APLNR/PROX1/SOX9/ZNF703/PDCL3/CCND1/MYDGF/ERBB2/AKT3/HMGB2/IGF2/MDK/PRKCA/AR/CFLAR/SIRT1/PRKD1/RICTOR/NOTCH2/CXCL12/FGFR1/VEGFA/MTA3/FGF2/VASH2/BMPR1A/HAS2/FZD7/KDR/FGFR2/SEMA5A/APELA/SFRP1	38
GO:0043524	GO:0043524	negative regulation of neuron apoptotic process	31/1595	163/18870	1.48365e-05	0.000376072	0.000303451	NRP1/NEFL/GBE1/NTF3/CNTFR/BTG2/SIX1/BCL2L1/FZD1/IL6ST/PARK7/CCND1/NTRK2/KRAS/CRLF1/MDK/AXL/IL27RA/SIRT1/TOX3/TYRO3/BDNF/NDNF/SLC1A1/APOE/CCL2/PPARGC1A/KDR/PTPRZ1/SEMA3E/UNC5B	31
GO:0021675	GO:0021675	nerve development	22/1595	97/18870	1.5105e-05	0.000381223	0.000307607	HOXA1/NRP1/HOXB1/GABRB2/NTF3/HOXB2/SALL1/CITED2/SIX1/LRIG2/ATP8B1/EPHB2/SEMA3F/BDNF/HES1/EDNRA/SULF1/SEMA3A/LRIG1/GABRA5/ACKR3/SLC1A3	22
GO:0003306	GO:0003306	Wnt signaling pathway involved in heart development	7/1595	12/18870	1.64693e-05	0.000412087	0.000332511	DKK1/WNT5A/BMP2/WNT8A/MESP1/SOX17/ALPK2	7
GO:0007501	GO:0007501	mesodermal cell fate specification	7/1595	12/18870	1.64693e-05	0.000412087	0.000332511	DKK1/TBX6/NODAL/EYA2/MESP1/SFRP2/BMPR1A	7
GO:0060688	GO:0060688	regulation of morphogenesis of a branching structure	15/1595	52/18870	1.67204e-05	0.000416582	0.000336139	SNAI2/WNT5A/FGF10/BMP7/SOX9/SIX1/MDK/AR/VEGFA/SULF1/PDGFA/LGR4/FGFR2/NTN4/SFRP1	15
GO:0110110	GO:0110110	positive regulation of animal organ morphogenesis	12/1595	35/18870	1.68917e-05	0.000419057	0.000338136	DKK1/MSX1/WNT5A/BMP2/FGF10/SOX9/SIX1/MESP1/ROBO2/AR/FGF2/SPRY1	12
GO:0051402	GO:0051402	neuron apoptotic process	45/1595	278/18870	1.74749e-05	0.000431688	0.000348328	DKK1/NRP1/NEFL/EGR1/GBE1/NTF3/CNTFR/BTG2/POLB/CASP8/SIX1/BCL2L1/BCL2L11/MAP2K7/FZD1/IL6ST/DIABLO/PARK7/CCND1/NTRK2/PARP2/KRAS/CRLF1/MDK/AXL/IL27RA/SIRT1/APP/TOX3/TYRO3/BDNF/NDNF/SLC1A1/EPHA7/EGLN3/USP53/APOE/CCL2/NR3C1/PPARGC1A/KDR/PTPRZ1/SEMA3E/GRID2/UNC5B	45
GO:0010810	GO:0010810	regulation of cell-substrate adhesion	38/1595	220/18870	1.76395e-05	0.000433917	0.000350126	NRP1/EGFLAM/PREX1/FMN1/CDKN2A/LIMCH1/SMAD3/POLDIP2/DLC1/ACTN4/DOCK1/NID1/EMP2/MDK/EPHA3/PLAU/CASK/COL1A1/EFEMP2/SDC4/NDNF/VEGFA/THY1/EPHA1/GCNT2/ITGA5/GPM6B/PTPRJ/PDPN/EDIL3/HAS2/FZD7/KDR/SEMA3E/FZD4/ONECUT1/FN1/SFRP1	38
GO:0097152	GO:0097152	mesenchymal cell apoptotic process	8/1595	16/18870	1.77581e-05	0.000434872	0.000350897	MSX1/BMP7/SOX9/MSX2/SYNE1/ETV6/HNF1B/EDNRA	8
GO:0045600	GO:0045600	positive regulation of fat cell differentiation	18/1595	71/18870	1.78275e-05	0.000434872	0.000350897	SNAI2/AXIN2/KLF5/BMP2/BMP7/SIX1/ZNF385A/ZFP36L1/TMEM64/WDFY2/SAV1/PIM1/AAMDC/SFRP2/LMO3/FRZB/GDF3/SFRP1	18
GO:0070372	GO:0070372	regulation of ERK1 and ERK2 cascade	49/1595	313/18870	1.89068e-05	0.000459277	0.00037059	NRP1/CALCR/CD44/SPRED2/CSK/BMP2/FGF10/F2RL1/FGF18/NODAL/GATA4/TIAM1/EPHA2/SYK/MAP2K7/PTPN1/RANBP9/EPHA4/CNKSR3/ERBB2/HMGCR/BTN2A2/PRKCA/EPHB2/ABCA7/TNFSF11/MTURN/CFLAR/ZDHHC17/APP/RAPGEF2/NOTCH2/RPS6KA6/EPHA7/FGF2/GCNT2/SEMA6A/ACKR3/APOE/CCL2/LMO3/PDGFA/CEACAM1/KDR/FGFR2/SPRY1/BMPER/APELA/FN1	49
GO:0050772	GO:0050772	positive regulation of axonogenesis	19/1595	78/18870	1.94719e-05	0.000471041	0.000380082	NRP1/NEFL/CRABP2/ISLR2/SRF/TIAM1/MAP1B/NIN/NTRK2/ROBO2/SKIL/GOLGA4/DSCAM/BMPR2/BDNF/CXCL12/VEGFA/SEMA5A/FN1	19
GO:0001755	GO:0001755	neural crest cell migration	16/1595	59/18870	2.08184e-05	0.00049947	0.000403021	NRP1/GBX2/SEMA3C/BMP7/SEMA6C/SEMA4A/SEMA3F/SEMA5B/EDNRA/SEMA3A/SEMA6A/ACVR1/SEMA6D/SEMA3E/SEMA5A/FN1	16
GO:0043616	GO:0043616	keratinocyte proliferation	16/1595	59/18870	2.08184e-05	0.00049947	0.000403021	SNAI2/FST/SFN/FGF10/CDKN1A/IFT57/ZFP36L1/MDK/CASK/IFT80/PTPRK/PRKD1/PTCH1/NOTCH2/HAS2/FGFR2	16
GO:0001738	GO:0001738	morphogenesis of a polarized epithelium	21/1595	92/18870	2.11291e-05	0.000504361	0.000406967	DKK1/NKD1/RSPO3/DACT1/WNT5A/PRICKLE1/TIAM1/PTK7/GRHL3/FZD1/MLLT3/ZNRF3/DAAM1/FZD6/ANKRD6/SFRP2/GPC3/FZD7/LAMA1/MAGI2/SFRP1	21
GO:0010837	GO:0010837	regulation of keratinocyte proliferation	14/1595	47/18870	2.12818e-05	0.000504361	0.000406967	SNAI2/SFN/FGF10/IFT57/ZFP36L1/MDK/CASK/IFT80/PTPRK/PRKD1/PTCH1/NOTCH2/HAS2/FGFR2	14
GO:1905314	GO:1905314	semi-lunar valve development	14/1595	47/18870	2.12818e-05	0.000504361	0.000406967	SNAI1/SNAI2/AXIN2/CDH11/BMP2/STRA6/GATA4/SOX9/GJA5/ROBO2/BMPR2/NOTCH2/TBX20/SMAD6	14
GO:0031016	GO:0031016	pancreas development	19/1595	79/18870	2.36288e-05	0.000557715	0.000450019	PCSK1/WLS/WNT5A/DLL1/FGF10/PROX1/MNX1/SOX9/GSK3A/BAK1/IGF2/FOXA2/HNF1B/EIF2AK3/NR5A2/HES1/ACVR2B/MET/ONECUT1	19
GO:0050771	GO:0050771	negative regulation of axonogenesis	17/1595	66/18870	2.42229e-05	0.000567148	0.00045763	NRP1/WNT5A/SEMA3C/EPHB2/SEMA6C/SEMA4A/SEMA3F/SEMA5B/DCC/PTPRS/THY1/EPHA7/SEMA3A/SEMA6A/SEMA6D/SEMA3E/SEMA5A	17
GO:0061180	GO:0061180	mammary gland epithelium development	17/1595	66/18870	2.42229e-05	0.000567148	0.00045763	MSX1/WNT5A/FGF10/TBX3/LBH/EPHA2/ZNF703/PML/CCND1/MSX2/AR/TNFSF11/PTCH1/FGF2/PRLR/NR3C1/FGFR2	17
GO:0060445	GO:0060445	branching involved in salivary gland morphogenesis	9/1595	21/18870	2.47703e-05	0.000577642	0.000466098	SNAI2/NRP1/SEMA3C/FGF10/BMP7/PDGFA/FGFR2/NTN4/LAMA1	9
GO:0042254	GO:0042254	ribosome biogenesis	50/1595	325/18870	2.5104e-05	0.000581683	0.000469358	GRWD1/NOL6/ISG20L2/PAK1IP1/PES1/UTP14A/IMP4/NOC4L/MRTO4/PNO1/RPP30/RRP1B/NOP14/RIOK1/RPS25/DDX56/TSR3/SBDS/NGDN/UTP20/PWP2/NOP16/DDX49/TSR2/POP7/LYAR/EIF6/SNU13/MRPS2/RPS27L/DDX10/RRP36/UTP6/GTF3A/C1orf131/KRR1/EXOSC10/MRPS7/UTP15/NOL9/EIF4A3/RPP40/GNL2/DDX27/RPL26L1/MYBBP1A/USP36/MTERF3/MDN1/CUL4A	50
GO:0019827	GO:0019827	stem cell population maintenance	33/1595	183/18870	2.51431e-05	0.000581683	0.000469358	CDX2/DLL1/FGF10/TBX3/LBH/NODAL/BMP7/BCL7B/PROX1/SOX9/KLF10/BCL7A/LDB2/MED15/RIF1/ASPM/HNF1B/SAV1/TET1/PIWIL2/ZNF322/HES1/FOXO1/ARID4A/CUL4A/BMPR1A/FZD7/KDM4C/NANOG/KIT/SFRP1/PRDM14/SOX2	33
GO:0009247	GO:0009247	glycolipid biosynthetic process	18/1595	73/18870	2.68084e-05	0.000617759	0.000498468	PIGC/PGAP2/DPM1/ST8SIA4/PIGW/GAL3ST1/B3GNT5/PIGM/UGT8/ST8SIA3/ST3GAL5/PIGN/MPPE1/B4GALT6/ST3GAL6/PGAP1/B4GALT4/B3GALT1	18
GO:0051894	GO:0051894	positive regulation of focal adhesion assembly	10/1595	26/18870	2.71991e-05	0.000621847	0.000501767	NRP1/FMN1/SMAD3/POLDIP2/SDC4/VEGFA/THY1/PTPRJ/KDR/SFRP1	10
GO:0060740	GO:0060740	prostate gland epithelium morphogenesis	10/1595	26/18870	2.71991e-05	0.000621847	0.000501767	WNT5A/FGF10/BMP7/SOX9/HOXB13/AR/SULF1/FGFR2/SFRP1/TNC	10
GO:0061458	GO:0061458	reproductive system development	48/1595	309/18870	2.80946e-05	0.00063981	0.000516261	WNT5A/FST/CYP1B1/FGF10/TBX3/BMP7/SALL1/CITED2/STRA6/GATA4/SOX9/SERPINB5/BCL2L1/BCL2L11/UBE2Q1/HOXB13/BAK1/FOXC1/FNDC3A/HMGB2/PSAP/WDR19/ROBO2/AXL/AR/ASPM/SIRT1/PTCH1/TYRO3/SCAPER/PLEKHA1/VEGFA/RDH10/SERPINF1/SULF1/ARID4A/MERTK/SFRP2/LGR4/PRLR/SRY/KDR/TFAP2C/FGFR2/FZD4/KIT/SFRP1/TNC	48
GO:0031345	GO:0031345	negative regulation of cell projection organization	34/1595	192/18870	2.82137e-05	0.000640022	0.000516432	DKK1/TBX6/NRP1/WNT5A/SEMA3C/STMN2/TCHP/VIM/EPHA4/INPP5F/CBFA2T2/LRIG2/EPHB2/FAT3/SEMA6C/SEMA4A/RAPGEF2/SEMA3F/HES1/NEO1/SEMA5B/WDR44/DCC/PTPRS/THY1/EPHA7/NLGN1/SEMA3A/ARHGAP24/SEMA6A/APOE/SEMA6D/SEMA3E/SEMA5A	34
GO:0001710	GO:0001710	mesodermal cell fate commitment	8/1595	17/18870	3.10548e-05	0.000701741	0.000566233	DKK1/TBX6/NODAL/EYA2/MESP1/SMAD1/SFRP2/BMPR1A	8
GO:0001764	GO:0001764	neuron migration	32/1595	177/18870	3.1438e-05	0.000707659	0.000571008	EVX1/NRP1/UNC5C/DCLK1/DNER/SRF/MAP1B/NTRK2/LRIG2/MDK/AXL/FAT3/ASPM/TYRO3/RAPGEF2/KIAA0319L/NDNF/DDIT4/CXCL12/TBX20/FGFR1/NEO1/OLIG3/VEGFA/NRCAM/DCC/USP9X/SEMA3A/SEMA6A/FEZF1/GPM6A/SEMA3E	32
GO:0060415	GO:0060415	muscle tissue morphogenesis	18/1595	74/18870	3.26569e-05	0.000728324	0.000587682	WNT5A/BMP2/FOXH1/PROX1/DSP/TTN/FZD1/FOXC1/ENG/EFEMP2/SMAD7/TBX20/HEG1/EDNRA/COL11A1/RYR2/BMPR1A/FGFR2	18
GO:0055008	GO:0055008	cardiac muscle tissue morphogenesis	16/1595	61/18870	3.27308e-05	0.000728324	0.000587682	WNT5A/BMP2/FOXH1/PROX1/DSP/TTN/FOXC1/ENG/SMAD7/TBX20/HEG1/EDNRA/COL11A1/RYR2/BMPR1A/FGFR2	16
GO:0090497	GO:0090497	mesenchymal cell migration	16/1595	61/18870	3.27308e-05	0.000728324	0.000587682	NRP1/GBX2/SEMA3C/BMP7/SEMA6C/SEMA4A/SEMA3F/SEMA5B/EDNRA/SEMA3A/SEMA6A/ACVR1/SEMA6D/SEMA3E/SEMA5A/FN1	16
GO:0008630	GO:0008630	intrinsic apoptotic signaling pathway in response to DNA damage	22/1595	102/18870	3.47201e-05	0.000766735	0.000618676	SNAI1/SNAI2/SFN/CD44/IFI16/CDKN1A/POLB/EPHA2/BCL2L1/BCL2L11/CCAR2/BAK1/RPS27L/ZNF385A/PML/USP28/SKIL/SIRT1/DDIT4/CXCL12/SFRP2/ACKR3	22
GO:0150115	GO:0150115	cell-substrate junction organization	22/1595	102/18870	3.47201e-05	0.000766735	0.000618676	NRP1/CDH11/PRICKLE1/FMN1/LIMCH1/SMAD3/POLDIP2/DLC1/SORBS1/ITGA2/EPHA3/PTPRK/SDC4/DST/VEGFA/THY1/ITGA5/GPM6B/PTPRJ/KDR/FN1/SFRP1	22
GO:0007044	GO:0007044	cell-substrate junction assembly	21/1595	95/18870	3.52871e-05	0.000776316	0.000626407	NRP1/CDH11/FMN1/LIMCH1/SMAD3/POLDIP2/DLC1/SORBS1/ITGA2/EPHA3/PTPRK/SDC4/DST/VEGFA/THY1/ITGA5/GPM6B/PTPRJ/KDR/FN1/SFRP1	21
GO:0048546	GO:0048546	digestive tract morphogenesis	14/1595	49/18870	3.58176e-05	0.000785026	0.000633435	DACT1/WNT5A/FGF10/NODAL/STRA6/GATA4/SMAD3/SOX17/HNF1B/ACVR2B/GLI2/SFRP2/FGFR2/SFRP1	14
GO:0007435	GO:0007435	salivary gland morphogenesis	11/1595	32/18870	3.69413e-05	0.000803611	0.000648432	SNAI2/NRP1/SEMA3C/EDAR/FGF10/BMP7/POLB/PDGFA/FGFR2/NTN4/LAMA1	11
GO:0061036	GO:0061036	positive regulation of cartilage development	11/1595	32/18870	3.69413e-05	0.000803611	0.000648432	WNT5A/BMP2/FGF18/SOX9/SMAD3/SMAD1/TAPT1/MDK/PKDCC/BMPR2/SMAD7	11
GO:0098727	GO:0098727	maintenance of cell number	33/1595	187/18870	3.94911e-05	0.000855885	0.000690611	CDX2/DLL1/FGF10/TBX3/LBH/NODAL/BMP7/BCL7B/PROX1/SOX9/KLF10/BCL7A/LDB2/MED15/RIF1/ASPM/HNF1B/SAV1/TET1/PIWIL2/ZNF322/HES1/FOXO1/ARID4A/CUL4A/BMPR1A/FZD7/KDM4C/NANOG/KIT/SFRP1/PRDM14/SOX2	33
GO:0032925	GO:0032925	regulation of activin receptor signaling pathway	10/1595	27/18870	3.99355e-05	0.000862311	0.000695796	FST/FGF10/NODAL/ACVR1B/SMAD7/ACVR2B/ACVR1/SMAD6/CER1/MAGI2	10
GO:0001838	GO:0001838	embryonic epithelial tube formation	25/1595	125/18870	4.05638e-05	0.000869438	0.000701547	WNT5A/PRICKLE1/STIL/NODAL/BMP7/CITED2/SOX9/SIX1/IFT57/PTK7/GRHL3/FZD1/DLC1/PRKACA/VASP/FZD6/HS2ST1/HNF1B/CECR2/PTCH1/SDC4/LMO4/SFRP2/ADM/SFRP1	25
GO:0072089	GO:0072089	stem cell proliferation	25/1595	125/18870	4.05638e-05	0.000869438	0.000701547	SNAI2/RNF43/AXIN2/WNT5A/SFN/FGF10/TBX3/RUNX1/SOX9/ZNRF3/ZFP36L1/CCNE1/N4BP2L2/HMGB2/SOX17/PBX1/ETV6/KAT7/PTCH1/PIM1/FGF2/MECOM/SFRP2/KDR/NANOG	25
GO:0048608	GO:0048608	reproductive structure development	47/1595	305/18870	4.16096e-05	0.000888585	0.000716997	WNT5A/FST/CYP1B1/FGF10/TBX3/BMP7/SALL1/CITED2/STRA6/GATA4/SOX9/SERPINB5/BCL2L1/BCL2L11/HOXB13/BAK1/FOXC1/FNDC3A/HMGB2/PSAP/WDR19/ROBO2/AXL/AR/ASPM/SIRT1/PTCH1/TYRO3/SCAPER/PLEKHA1/VEGFA/RDH10/SERPINF1/SULF1/ARID4A/MERTK/SFRP2/LGR4/PRLR/SRY/KDR/TFAP2C/FGFR2/FZD4/KIT/SFRP1/TNC	47
GO:0030879	GO:0030879	mammary gland development	26/1595	133/18870	4.32717e-05	0.000920707	0.000742916	LEF1/MSX1/WNT5A/FGF10/TBX3/LBH/SOX9/EPHA2/BCL2L11/ZNF703/PML/CCND1/MSX2/MTX1/ITGA2/UPRT/AR/TNFSF11/SLC29A1/PTCH1/VEGFA/FGF2/GLI2/PRLR/NR3C1/FGFR2	26
GO:0030857	GO:0030857	negative regulation of epithelial cell differentiation	15/1595	56/18870	4.3918e-05	0.000931061	0.000751271	FST/DLL1/SPRED2/FGF10/TBX3/NODAL/SOX9/CCND1/MSX2/KRAS/HES1/VEGFA/SPRY1/FRZB/GDF3	15
GO:0001938	GO:0001938	positive regulation of endothelial cell proliferation	23/1595	111/18870	4.55509e-05	0.000962181	0.000776381	NRP1/WNT5A/FGF10/APLNR/PROX1/PDCL3/MYDGF/AKT3/HMGB2/IGF2/MDK/PRKCA/SIRT1/PRKD1/RICTOR/CXCL12/FGFR1/VEGFA/FGF2/VASH2/KDR/SEMA5A/APELA	23
GO:0042471	GO:0042471	ear morphogenesis	25/1595	126/18870	4.66042e-05	0.000978135	0.000789255	HOXA1/MSX1/GBX2/WNT5A/DLX5/FGF10/TBX3/PROX1/SOX9/SIX1/PTK7/GRHL3/WDR19/FZD6/EPHB2/TTC39C/ATP8A2/INSIG2/MYO3A/EDNRA/COL11A1/LRIG1/FGFR2/LRIG3/FRZB	25
GO:0009612	GO:0009612	response to mechanical stimulus	36/1595	213/18870	4.66418e-05	0.000978135	0.000789255	TXNIP/CITED2/STRA6/BTG2/GATA4/CASP8/SOX9/MAP1B/TTN/FOSL1/BAK1/BAG3/CNN2/GADD45A/ITGA2/MDK/SUN1/COL1A1/ADGRV1/ENG/CASP8AP2/PTCH1/ATP8A2/IGF1R/CXCL12/SLC38A2/COL11A1/FGF2/USP53/ETV1/TRPA1/RYR2/SLC1A3/TMEM150C/KIT/TNC	36
GO:0061326	GO:0061326	renal tubule development	22/1595	104/18870	4.75262e-05	0.00099311	0.000801338	DLL1/PRICKLE1/BMP2/FMN1/SALL1/HS3ST3A1/SOX9/SIX1/CTNS/ACAT1/WWTR1/PBX1/HS2ST1/HNF1B/PTCH1/NOTCH2/HES1/VEGFA/FGF2/LGR4/CALB1/GPC3	22
GO:0014020	GO:0014020	primary neural tube formation	21/1595	97/18870	4.89432e-05	0.00101907	0.000822283	WNT5A/PRICKLE1/STIL/NODAL/BMP7/CITED2/IFT57/PTK7/GRHL3/FZD1/DLC1/PRKACA/VASP/FZD6/CECR2/PTCH1/SDC4/LMO4/SFRP2/ADM/SFRP1	21
GO:0035051	GO:0035051	cardiocyte differentiation	30/1595	165/18870	4.91336e-05	0.00101939	0.000822544	DKK1/SEMA3C/DLL1/PRICKLE1/BMP2/TBX3/BMP7/CITED2/SRF/PROX1/WNT8A/GATA4/GSK3A/TTN/KDM6B/MESP1/RGS2/PARP2/SOX17/SYNE1/ALPK2/MEF2A/HES1/VEGFA/EDNRA/ACVR1/BMPR1A/FZD7/SPRY1/SORBS2	30
GO:0002063	GO:0002063	chondrocyte development	11/1595	33/18870	5.11998e-05	0.00105849	0.000854095	AXIN2/FGF18/SOX9/MSX2/EIF2AK3/COL27A1/BMPR2/SMAD7/SULF1/COL11A1/SFRP2	11
GO:0043405	GO:0043405	regulation of MAP kinase activity	27/1595	142/18870	5.16927e-05	0.00106491	0.00085927	DKK1/FZD10/WNT5A/BMP2/FGF18/NTF3/MAP2K7/HGS/DNAJA1/PTPN1/RGS2/ERBB2/SORL1/PIK3R5/TNFSF11/DUSP16/FGFR1/KSR1/VEGFA/TAOK3/FGF2/PTPRJ/APOE/PDGFA/SPRY1/FLT1/KIT	27
GO:0032970	GO:0032970	regulation of actin filament-based process	55/1595	379/18870	5.37495e-05	0.00110338	0.000890313	NRP1/FZD10/PDE4D/PREX1/ZEB2/LIMA1/F2RL1/CFL2/FMN1/SORBS3/ARPC5L/PROX1/GATA4/BAIAP2/LIMCH1/SMAD3/DSP/TMEFF2/FSCN1/GRHL3/CNN2/DLC1/GBA2/VASP/COTL1/RHOQ/CACNA1C/GJA5/EPHA3/PAK3/SSH3/ARHGEF10/PRKD1/CCDC88A/RICTOR/SDC4/OR2A4/CXCL12/MYO3A/ARHGAP40/EPHA1/ADD3/ARHGAP18/ANK2/IQGAP2/MET/GPM6B/ARHGAP28/PDPN/PDGFA/RYR2/SEMA5A/CGNL1/SFRP1/STC1	55
GO:0042472	GO:0042472	inner ear morphogenesis	22/1595	105/18870	5.53922e-05	0.00113311	0.000914304	HOXA1/GBX2/WNT5A/DLX5/FGF10/TBX3/PROX1/SOX9/SIX1/PTK7/GRHL3/FZD6/EPHB2/TTC39C/ATP8A2/INSIG2/MYO3A/COL11A1/LRIG1/FGFR2/LRIG3/FRZB	22
GO:0048865	GO:0048865	stem cell fate commitment	6/1595	10/18870	5.63049e-05	0.00114775	0.00092612	WNT8A/SOX9/SOX17/EDNRA/SFRP2/SFRP1	6
GO:0060993	GO:0060993	kidney morphogenesis	21/1595	98/18870	5.7398e-05	0.00116159	0.000937285	BMP2/FGF10/BMP7/FMN1/SALL1/HS3ST3A1/SOX9/SIX1/CTNS/WWTR1/FRAS1/PBX1/HS2ST1/HNF1B/PTCH1/HES1/VEGFA/FGF2/LGR4/CALB1/GPC3	21
GO:0001702	GO:0001702	gastrulation with mouth forming second	10/1595	28/18870	5.7433e-05	0.00116159	0.000937285	WNT5A/PRICKLE1/NODAL/SRF/FOXA2/ACVR2B/ETS2/ACVR1/OTX2/GDF3	10
GO:0099068	GO:0099068	postsynapse assembly	12/1595	39/18870	5.75815e-05	0.00116159	0.000937285	WNT5A/CBLN1/LZTS1/NLGN4Y/EPHB2/NLGN4X/PTPRD/PTPRS/NLGN3/SLITRK3/NLGN1/GRID2	12
GO:0060395	GO:0060395	SMAD protein signal transduction	19/1595	84/18870	5.87475e-05	0.00117676	0.000949523	BMP2/NODAL/BMP7/VIM/SMAD3/FAM89B/WWTR1/PML/SMAD1/LNPEP/RBPMS/BMPR2/SMAD7/TBX20/ACVR1/SMAD6/BMPR1A/BMPER/MAGI2	19
GO:0003283	GO:0003283	atrial septum development	9/1595	23/18870	5.89388e-05	0.00117676	0.000949523	WNT5A/GATA4/GJA5/MDM4/BMPR2/NOTCH2/TBX20/ANK2/ACVR1	9
GO:0036303	GO:0036303	lymph vessel morphogenesis	9/1595	23/18870	5.89388e-05	0.00117676	0.000949523	PROX1/EPHA2/FOXC1/PTPN14/BMPR2/ACVR2B/VEGFA/FGF2/PDPN	9
GO:0071900	GO:0071900	regulation of protein serine/threonine kinase activity	44/1595	285/18870	6.89774e-05	0.00136843	0.00110418	DKK1/FZD10/WNT5A/BMP2/CCNE2/CDKN1A/FGF18/NTF3/CDKN2A/PROX1/PRKAR1B/CCNJ/MAP2K7/HGS/DNAJA1/PTPN1/GADD45A/CCND1/RGS2/CCNE1/ERBB2/SORL1/PIK3R5/TNFSF11/SIRT1/DUSP16/RAPGEF2/HEG1/FGFR1/LRP6/KSR1/VEGFA/ATP2B4/CCNG2/THY1/TAOK3/FGF2/PTPRJ/PRKAR2B/APOE/PDGFA/SPRY1/FLT1/KIT	44
GO:0060606	GO:0060606	tube closure	20/1595	92/18870	6.90084e-05	0.00136843	0.00110418	WNT5A/PRICKLE1/FGF10/STIL/CITED2/IFT57/PTK7/GRHL3/FZD1/DLC1/PRKACA/VASP/FZD6/CECR2/PTCH1/SDC4/LMO4/SFRP2/ADM/SFRP1	20
GO:0007431	GO:0007431	salivary gland development	11/1595	34/18870	6.99374e-05	0.00137285	0.00110775	SNAI2/NRP1/SEMA3C/EDAR/FGF10/BMP7/POLB/PDGFA/FGFR2/NTN4/LAMA1	11
GO:0048333	GO:0048333	mesodermal cell differentiation	11/1595	34/18870	6.99374e-05	0.00137285	0.00110775	DKK1/TBX6/NODAL/KDM6B/EYA2/MESP1/SMAD1/ITGA2/SFRP2/BMPR1A/FGFR2	11
GO:0060317	GO:0060317	cardiac epithelial to mesenchymal transition	11/1595	34/18870	6.99374e-05	0.00137285	0.00110775	SNAI1/SNAI2/MSX1/BMP2/TBX3/MSX2/EMP2/ENG/ACVR1/HAS2/SPRY1	11
GO:0030198	GO:0030198	extracellular matrix organization	48/1595	321/18870	7.46788e-05	0.001461	0.00117888	TNFRSF11B/AXIN2/CYP1B1/EGFLAM/HAS3/PRICKLE1/BMP2/SLC39A8/RUNX1/KIF9/LCP1/SOX9/SERPINB5/SMAD3/FSCN1/FOXC1/COLGALT2/NID1/ADAMTS7/MATN3/COL1A1/CFLAR/MAD2L2/DNAJB6/ENG/APP/COL27A1/EFEMP2/NDNF/RECK/COL4A5/ADAMTS6/PRDM5/ADAM10/SULF1/COL11A1/HMCN1/P4HA1/GPM6B/ADAMTS12/SFRP2/PDPN/COL5A2/HAS2/CTSV/NTN4/LAMA1/MFAP4	48
GO:0030517	GO:0030517	negative regulation of axon extension	13/1595	46/18870	7.67342e-05	0.0014912	0.00120325	NRP1/WNT5A/SEMA3C/SEMA6C/SEMA4A/SEMA3F/SEMA5B/PTPRS/SEMA3A/SEMA6A/SEMA6D/SEMA3E/SEMA5A	13
GO:0060711	GO:0060711	labyrinthine layer development	13/1595	46/18870	7.67342e-05	0.0014912	0.00120325	CDX2/LEF1/RSPO3/BMP7/NSDHL/CASP8/ZFP36L1/DNAJB6/HES1/VASH2/FGFR2/ADM/FZD5	13
GO:0060349	GO:0060349	bone morphogenesis	21/1595	100/18870	7.83033e-05	0.00151162	0.00121972	MSX1/SP5/AXIN2/DLX5/CDX1/FGF18/CITED2/SOX9/FOXC1/MSX2/IFT80/COL1A1/COL27A1/GLG1/BMPR2/INSIG2/FOXN3/HAS2/FGFR2/CER1/STC1	21
GO:0072080	GO:0072080	nephron tubule development	21/1595	100/18870	7.83033e-05	0.00151162	0.00121972	DLL1/BMP2/FMN1/SALL1/HS3ST3A1/SOX9/SIX1/CTNS/ACAT1/WWTR1/PBX1/HS2ST1/HNF1B/PTCH1/NOTCH2/HES1/VEGFA/FGF2/LGR4/CALB1/GPC3	21
GO:0043062	GO:0043062	extracellular structure organization	48/1595	322/18870	8.07264e-05	0.00154924	0.00125008	TNFRSF11B/AXIN2/CYP1B1/EGFLAM/HAS3/PRICKLE1/BMP2/SLC39A8/RUNX1/KIF9/LCP1/SOX9/SERPINB5/SMAD3/FSCN1/FOXC1/COLGALT2/NID1/ADAMTS7/MATN3/COL1A1/CFLAR/MAD2L2/DNAJB6/ENG/APP/COL27A1/EFEMP2/NDNF/RECK/COL4A5/ADAMTS6/PRDM5/ADAM10/SULF1/COL11A1/HMCN1/P4HA1/GPM6B/ADAMTS12/SFRP2/PDPN/COL5A2/HAS2/CTSV/NTN4/LAMA1/MFAP4	48
GO:0042475	GO:0042475	odontogenesis of dentin-containing tooth	20/1595	93/18870	8.10257e-05	0.00154924	0.00125008	LEF1/MSX1/TNFRSF11B/APCDD1/FST/EDAR/BMP2/FGF10/BMP7/BCL2L11/FOXC1/MSX2/FAM20C/CNNM4/ACVR2B/FAM20A/GLI2/BMPR1A/ADM/TNC	20
GO:0060603	GO:0060603	mammary gland duct morphogenesis	10/1595	29/18870	8.10497e-05	0.00154924	0.00125008	WNT5A/FGF10/TBX3/EPHA2/PML/MSX2/AR/PTCH1/NR3C1/FGFR2	10
GO:0030540	GO:0030540	female genitalia development	8/1595	19/18870	8.27797e-05	0.00157201	0.00126845	WNT5A/FGF10/TBX3/STRA6/BAK1/AXL/TYRO3/MERTK	8
GO:0060039	GO:0060039	pericardium development	8/1595	19/18870	8.27797e-05	0.00157201	0.00126845	WNT5A/BMP2/BMP7/SMAD3/FLRT3/CCM2/TBX20/HEG1	8
GO:0030282	GO:0030282	bone mineralization	24/1595	123/18870	8.64964e-05	0.00163035	0.00131552	AXIN2/PRICKLE1/BMP2/BMP7/SOX9/SMAD3/SBDS/KLF10/BCOR/IFT80/ADGRV1/EIF2AK3/FAM20C/PKDCC/BMPR2/ACVR2B/GPM6B/ACVR1/LGR4/BMPR1A/GPC3/FGFR2/PTH1R/CER1	24
GO:0048592	GO:0048592	eye morphogenesis	29/1595	162/18870	8.69628e-05	0.00163035	0.00131552	NKD1/WNT5A/DLL1/BMP7/CITED2/STRA6/EFEMP1/PROX1/SOX9/EPHA2/MFN2/BAK1/NTRK2/SIX3/EPHB2/FAT3/ATP8A2/RORB/DSCAM/NOTCH2/VEGFA/SLC1A1/THY1/FGF2/COL5A2/TENM3/CALB1/KDR/FZD5	29
GO:0051147	GO:0051147	regulation of muscle cell differentiation	29/1595	162/18870	8.69628e-05	0.00163035	0.00131552	DKK1/MSX1/DLL1/BMP2/SRF/PROX1/RBM38/GSK3A/MESP1/RGS2/PARP2/SMAD1/NID1/MEGF10/IGF2/HDAC9/SIRT1/ENG/PRKD1/EFEMP2/BMPR2/BDNF/FOXO4/CTH/BMPR1A/FZD7/FGFR2/LAMA1/KIT	29
GO:0045229	GO:0045229	external encapsulating structure organization	48/1595	323/18870	8.72168e-05	0.00163035	0.00131552	TNFRSF11B/AXIN2/CYP1B1/EGFLAM/HAS3/PRICKLE1/BMP2/SLC39A8/RUNX1/KIF9/LCP1/SOX9/SERPINB5/SMAD3/FSCN1/FOXC1/COLGALT2/NID1/ADAMTS7/MATN3/COL1A1/CFLAR/MAD2L2/DNAJB6/ENG/APP/COL27A1/EFEMP2/NDNF/RECK/COL4A5/ADAMTS6/PRDM5/ADAM10/SULF1/COL11A1/HMCN1/P4HA1/GPM6B/ADAMTS12/SFRP2/PDPN/COL5A2/HAS2/CTSV/NTN4/LAMA1/MFAP4	48
GO:0060571	GO:0060571	morphogenesis of an epithelial fold	9/1595	24/18870	8.72501e-05	0.00163035	0.00131552	WNT5A/FGF10/NODAL/BMP7/AR/CECR2/RDH10/SULF1/FGFR2	9
GO:0042060	GO:0042060	wound healing	59/1595	423/18870	9.15337e-05	0.00170492	0.0013757	WNT5A/PRKCQ/CD44/FGF10/CDKN1A/F2RL1/SRF/RAP2B/GATA4/SMAD3/DSP/SYK/TMEFF2/PTK7/CHMP4B/GRHL3/PABPC4/CNN2/IL6ST/CHMP4C/MSX2/DGKH/TFPI2/ERBB2/ITGA2/PLAUR/FOXA2/FZD6/PRKCA/AXL/PLAU/EPHB2/CASK/CFLAR/TYRO3/CLDN4/PAPSS2/SDC4/DST/NOTCH2/NDNF/VEGFA/SYT11/SERPING1/EPB41L4B/FGF2/PROS1/JMJD1C/ARHGAP24/MERTK/ITGA5/PDPN/APOE/PDGFA/CEACAM1/FZD7/KDR/TFPI/FN1	59
GO:0090101	GO:0090101	negative regulation of transmembrane receptor protein serine/threonine kinase signaling pathway	31/1595	179/18870	9.5963e-05	0.00178173	0.00143768	DKK1/WNT5A/FST/SPRED2/BMP2/IL17RD/FAM89B/FZD1/SORL1/SKIL/SIRT1/GLG1/TET1/GREM2/HTRA1/SMAD7/TBX20/ARID4A/CRIM1/PEG10/SFRP2/ACVR1/SMAD6/LTBP1/SPRY1/BMPER/ONECUT1/CER1/GDF3/MAGI2/SFRP1	31
GO:0010232	GO:0010232	vascular transport	19/1595	87/18870	9.73226e-05	0.00179554	0.00144882	FABP5/SLC16A1/SLC7A2/TFRC/SLC29A1/SLC6A9/ABCC4/SLC38A2/SLC7A8/SLC1A1/ATP2B4/SLC6A6/SLC22A3/SLC2A13/APOE/ATP1B2/SLC1A3/ATP8A1/SLC7A3	19
GO:0150104	GO:0150104	transport across blood-brain barrier	19/1595	87/18870	9.73226e-05	0.00179554	0.00144882	FABP5/SLC16A1/SLC7A2/TFRC/SLC29A1/SLC6A9/ABCC4/SLC38A2/SLC7A8/SLC1A1/ATP2B4/SLC6A6/SLC22A3/SLC2A13/APOE/ATP1B2/SLC1A3/ATP8A1/SLC7A3	19
GO:0099054	GO:0099054	presynapse assembly	13/1595	47/18870	9.79366e-05	0.00180117	0.00145336	DKK1/WNT5A/CBLN1/FZD1/NLGN4Y/NLGN4X/APP/PTPRD/NLGN3/SLITRK3/SLITRK4/NLGN1/GPC4	13
GO:0070482	GO:0070482	response to oxygen levels	50/1595	343/18870	0.000102788	0.00188445	0.00152056	BMP2/ZEB2/EGR1/DDAH1/CDKN1A/BMP7/CITED2/SRF/MIEF1/POLB/RORA/SMAD3/ALKBH5/TIGAR/ERCC3/ZFP36L1/PML/EPHA4/PARP2/ITGA2/PLAU/COL1A1/CFLAR/TFRC/SIRT1/MDM4/SLC29A1/AK4/STC2/PTGIS/NDNF/DDIT4/CXCL12/HSD11B2/VEGFA/SLC1A1/FOXO1/EDNRA/EGLN3/BNIP3L/PDPN/RYR2/PLOD2/ITPR2/FGFR2/FZD4/ADM/SFRP1/SOX2/STC1	50
GO:0002011	GO:0002011	morphogenesis of an epithelial sheet	15/1595	60/18870	0.000104158	0.00190357	0.00153599	WNT5A/CD44/BMP7/HOXB2/SRF/TMEFF2/FLRT3/MSX2/NOTCH2/TBX20/ARHGAP24/ITGA5/PDPN/CEACAM1/LAMA1	15
GO:0014029	GO:0014029	neural crest formation	7/1595	15/18870	0.000106559	0.00191847	0.00154801	KBTBD8/WNT8A/SOX9/TCOF1/LRP6/EDNRA/SFRP1	7
GO:0042074	GO:0042074	cell migration involved in gastrulation	7/1595	15/18870	0.000106559	0.00191847	0.00154801	MIXL1/WNT5A/NODAL/SOX17/GPC3/APELA/CER1	7
GO:0048368	GO:0048368	lateral mesoderm development	7/1595	15/18870	0.000106559	0.00191847	0.00154801	NODAL/FOXH1/CITED2/MESP1/TBX20/BMPR1A/CER1	7
GO:0060572	GO:0060572	morphogenesis of an epithelial bud	7/1595	15/18870	0.000106559	0.00191847	0.00154801	WNT5A/FGF10/BMP7/AR/RDH10/SULF1/FGFR2	7
GO:0042303	GO:0042303	molting cycle	23/1595	117/18870	0.000106947	0.00191847	0.00154801	DKK4/DKK1/SNAI1/APCDD1/WNT5A/FST/TNFRSF19/EDAR/FGF10/NSDHL/SOX9/MSX2/LDB2/FZD6/ACVR1B/ZDHHC21/SAV1/GLI2/LRIG1/PDGFA/LGR4/MYSM1/FGFR2	23
GO:0042633	GO:0042633	hair cycle	23/1595	117/18870	0.000106947	0.00191847	0.00154801	DKK4/DKK1/SNAI1/APCDD1/WNT5A/FST/TNFRSF19/EDAR/FGF10/NSDHL/SOX9/MSX2/LDB2/FZD6/ACVR1B/ZDHHC21/SAV1/GLI2/LRIG1/PDGFA/LGR4/MYSM1/FGFR2	23
GO:0048705	GO:0048705	skeletal system morphogenesis	37/1595	230/18870	0.000107436	0.00192133	0.00155031	HOXA1/MSX1/SP5/AXIN2/HOXB1/DLX5/CDX1/FGF18/NODAL/BMP7/FMN1/HOXB2/CITED2/SOX9/SIX1/SMAD3/FOXC1/EIF4A3/MSX2/WDR19/IFT80/COL1A1/COL27A1/GLG1/BMPR2/INSIG2/FOXN3/FGFR1/ACVR2B/PLEKHA1/RDH10/COL11A1/HAS2/FGFR2/CER1/SFRP1/STC1	37
GO:0071300	GO:0071300	cellular response to retinoic acid	16/1595	67/18870	0.000111688	0.00199125	0.00160674	WNT5B/FZD10/WNT5A/SOX9/PTK7/ZNF35/EPHA3/PHC1/COL1A1/RORB/ABCA1/SERPINF1/FZD7/FGFR2/FZD4/TNC	16
GO:0007160	GO:0007160	cell-matrix adhesion	38/1595	239/18870	0.000112381	0.001992	0.00160734	NRP1/CDH11/CD44/FMN1/CDKN2A/SRF/TIAM1/ZYX/LIMCH1/SMAD3/BCL2L11/ITGB8/POLDIP2/DLC1/SORBS1/NID1/EMP2/ITGA2/EPHA3/PLAU/SGCE/CASK/PTPRK/EFEMP2/SDC4/VEGFA/THY1/EPHA1/ITGAV/ITGA5/GPM6B/ADAMTS12/PTPRJ/KDR/SEMA3E/ONECUT1/FN1/SFRP1	38
GO:1902230	GO:1902230	negative regulation of intrinsic apoptotic signaling pathway in response to DNA damage	10/1595	30/18870	0.000112413	0.001992	0.00160734	SNAI1/SNAI2/CD44/BCL2L1/CCAR2/ZNF385A/SIRT1/CXCL12/SFRP2/ACKR3	10
GO:0001892	GO:0001892	embryonic placenta development	19/1595	88/18870	0.000114422	0.00201916	0.00162926	CDX2/LEF1/SNAI1/RSPO3/NODAL/BMP7/CITED2/PHLDA2/NSDHL/CASP8/KRT19/ZFP36L1/IGF2/DNAJB6/HES1/VASH2/FGFR2/ADM/FZD5	19
GO:0060601	GO:0060601	lateral sprouting from an epithelium	6/1595	11/18870	0.000114985	0.00201916	0.00162926	WNT5A/FGF10/BMP7/AR/SULF1/FGFR2	6
GO:0090179	GO:0090179	planar cell polarity pathway involved in neural tube closure	6/1595	11/18870	0.000114985	0.00201916	0.00162926	WNT5A/PTK7/GRHL3/FZD1/SFRP2/SFRP1	6
GO:0048644	GO:0048644	muscle organ morphogenesis	18/1595	81/18870	0.000116208	0.00203423	0.00164141	WNT5A/BMP2/FOXH1/PROX1/DSP/TTN/FZD1/FOXC1/ENG/EFEMP2/SMAD7/TBX20/HEG1/EDNRA/COL11A1/RYR2/BMPR1A/FGFR2	18
GO:0045216	GO:0045216	cell-cell junction organization	35/1595	214/18870	0.00011658	0.00203423	0.00164141	SNAI1/SNAI2/CDH11/CSK/CDH10/F2RL1/APLNR/SRF/EPHA2/SMAD3/DSP/ZNF703/FSCN1/PRKACA/CCM2/EPHA4/CDH26/CDHR3/GJA5/STRN/NUMB/CLDN10/PRKCA/EPHB2/UGT8/NLGN4X/CLDN4/SMAD7/HEG1/VEGFA/ADAM10/ANK2/CDH6/CDH12/FZD5	35
GO:0048593	GO:0048593	camera-type eye morphogenesis	25/1595	133/18870	0.000116889	0.00203423	0.00164141	WNT5A/DLL1/BMP7/CITED2/STRA6/PROX1/SOX9/EPHA2/MFN2/BAK1/NTRK2/SIX3/EPHB2/FAT3/ATP8A2/RORB/DSCAM/NOTCH2/VEGFA/SLC1A1/THY1/TENM3/CALB1/KDR/FZD5	25
GO:0050768	GO:0050768	negative regulation of neurogenesis	27/1595	149/18870	0.000121482	0.00210786	0.00170082	NRP1/WNT5A/SEMA3C/DLL3/BMP7/PROX1/BTG2/KIFAP3/PRTG/SORL1/EPHB2/SEMA6C/SEMA4A/RAPGEF2/SEMA3F/HES1/SEMA5B/DCC/PTPRS/THY1/EPHA7/SEMA3A/SEMA6A/BMPR1A/SEMA6D/SEMA3E/SEMA5A	27
GO:0030902	GO:0030902	hindbrain development	28/1595	157/18870	0.000122067	0.00211074	0.00170315	LEF1/WLS/GBX2/HOXB1/DLL1/CBLN1/BMP7/HOXB2/PROX1/RORA/CLP1/DLC1/FOXC1/SMAD1/MDK/EPHB2/CNTN1/NLGN4X/HNF1B/IGF1R/TTBK2/HES1/PTPRS/FGF2/GLI2/ATP1B2/FZD4/GRID2	28
GO:0099175	GO:0099175	regulation of postsynapse organization	21/1595	103/18870	0.000122372	0.00211074	0.00170315	WNT5A/CBLN1/TIAM1/BAIAP2/LZTS1/EPHA4/ABHD17A/RPS6KA5/TANC2/PAK3/EPHB2/CFL1/SEMA3F/PTPRD/NRCAM/PTPRS/ADAM10/EPHA7/NLGN1/APOE/GRID2	21
GO:0048010	GO:0048010	vascular endothelial growth factor receptor signaling pathway	15/1595	61/18870	0.000127449	0.00219182	0.00176857	NRP1/DLL1/FGF10/FGF18/HGS/FOXC1/PTPN1/AXL/PRKD1/VEGFA/SULF1/ITGA5/KDR/FZD4/FLT1	15
GO:0006839	GO:0006839	mitochondrial transport	32/1595	190/18870	0.000128444	0.00220244	0.00177714	SLC25A14/TOMM40/TOMM34/TIMM13/TIMM17A/GSK3A/PPIF/BCL2L1/BCL2L11/TOMM5/CHCHD4/SLC35F6/TOMM22/SLC25A32/MFN2/BAK1/SAMM50/PDCD5/EYA2/PITRM1/PMPCA/MTX1/GRPEL1/DNAJC15/TIMM10/SLC25A13/USP36/SLC25A16/UBE2J2/ARHGAP11B/BNIP3L/FZD5	32
GO:0045667	GO:0045667	regulation of osteoblast differentiation	27/1595	150/18870	0.000136431	0.00233253	0.00188211	SNAI2/AXIN2/BMP2/ID3/BMP7/SOX9/SMAD3/IL6ST/PRKACA/WWTR1/MSX2/SMAD1/TMEM64/PRKD1/PTCH1/RORB/FAM20C/BMPR2/ACVR2B/CRIM1/FGF2/SFRP2/ACVR1/SMAD6/BMPR1A/FGFR2/SFRP1	27
GO:0001841	GO:0001841	neural tube formation	21/1595	104/18870	0.000141309	0.00238792	0.0019268	WNT5A/PRICKLE1/STIL/NODAL/BMP7/CITED2/IFT57/PTK7/GRHL3/FZD1/DLC1/PRKACA/VASP/FZD6/CECR2/PTCH1/SDC4/LMO4/SFRP2/ADM/SFRP1	21
GO:0042274	GO:0042274	ribosomal small subunit biogenesis	21/1595	104/18870	0.000141309	0.00238792	0.0019268	NOL6/IMP4/PNO1/NOP14/RIOK1/RPS25/TSR3/NGDN/UTP20/PWP2/TSR2/SNU13/RPS27L/RRP36/UTP6/C1orf131/KRR1/EXOSC10/MRPS7/UTP15/RPP40	21
GO:0090100	GO:0090100	positive regulation of transmembrane receptor protein serine/threonine kinase signaling pathway	21/1595	104/18870	0.000141309	0.00238792	0.0019268	MSX1/BMP2/ZEB2/NODAL/BMP7/CITED2/GATA4/MSX2/ACVR1B/ENG/BMPR2/NOTCH2/HES1/TBX20/ACVR2B/NEO1/SULF1/ACVR1/BMPR1A/GPC3/KDR	21
GO:1990830	GO:1990830	cellular response to leukemia inhibitory factor	21/1595	104/18870	0.000141309	0.00238792	0.0019268	KLF5/INA/SRM/MRPL15/PML/SOX17/RIF1/PHC1/TNFSF11/TFRC/SIRT1/NR5A2/SMAD7/HELLS/GLDC/PRDM5/CTH/RNF125/SYNGR1/FZD4/JARID2	21
GO:0060419	GO:0060419	heart growth	20/1595	97/18870	0.000149719	0.00252273	0.00203558	RUNX1/CITED2/PROX1/GATA4/VGLL4/GSK3A/FOXC1/MESP1/RGS2/PARP2/SMAD1/SAV1/PIM1/TBX20/HEG1/FGF2/BMPR1A/FGFR2/JARID2/SORBS2	20
GO:0150117	GO:0150117	positive regulation of cell-substrate junction organization	10/1595	31/18870	0.000153449	0.00257811	0.00208027	NRP1/FMN1/SMAD3/POLDIP2/SDC4/VEGFA/THY1/PTPRJ/KDR/SFRP1	10
GO:0035987	GO:0035987	endodermal cell differentiation	13/1595	49/18870	0.000155865	0.00261118	0.00210695	DKK1/MIXL1/NODAL/MESP1/SOX17/HNF1B/COL11A1/ITGAV/ITGA5/COL5A2/NANOG/FN1/SOX2	13
GO:0046660	GO:0046660	female sex differentiation	23/1595	120/18870	0.000159309	0.00266124	0.00214735	DACH1/WNT5A/FST/FGF10/TBX3/STRA6/BCL2L1/BAK1/FOXC1/ROBO2/AXL/SIRT1/ADCYAP1R1/TYRO3/SCAPER/LHFPL2/PLEKHA1/VEGFA/MERTK/KDR/FZD4/KIT/SFRP1	23
GO:0045773	GO:0045773	positive regulation of axon extension	11/1595	37/18870	0.000164961	0.00273684	0.00220835	NRP1/ISLR2/SRF/MAP1B/GOLGA4/DSCAM/BMPR2/CXCL12/VEGFA/SEMA5A/FN1	11
GO:0010721	GO:0010721	negative regulation of cell development	43/1595	287/18870	0.000165243	0.00273684	0.00220835	TBX6/SNAI2/TNFRSF11B/NRP1/WNT5A/SEMA3C/DLL3/INPP5D/RUNX1/NODAL/BMP7/PROX1/BTG2/GSK3A/KIFAP3/PRTG/ERBB2/SORL1/MDK/EPHB2/SEMA6C/SEMA4A/RAPGEF2/SEMA3F/SMAD7/HES1/SEMA5B/VEGFA/DCC/PTPRS/THY1/EPHA7/CUL4A/SEMA3A/SEMA6A/TMEM178A/CEACAM1/BMPR1A/SEMA6D/SEMA3E/SEMA5A/FRZB/SFRP1	43
GO:0071560	GO:0071560	cellular response to transforming growth factor beta stimulus	43/1595	287/18870	0.000165243	0.00273684	0.00220835	WNT5A/SPRED2/HPGD/BMP2/ZEB2/FOXH1/CITED2/IL17RD/ZYX/SOX9/SMAD3/ZNF703/ITGB8/FAM89B/PDCD5/ZFP36L1/PML/SMAD1/SKIL/PTPRK/COL1A1/CFLAR/SIRT1/ENG/ID1/GLG1/TET1/IGF1R/HTRA1/SMAD7/USP9X/ARID4A/PEG10/GCNT2/ACVR1/SMAD6/BMPR1A/NR3C1/LTBP1/FGFR2/SPRY1/ONECUT1/SFRP1	43
GO:0021783	GO:0021783	preganglionic parasympathetic fiber development	7/1595	16/18870	0.000175626	0.00290057	0.00234046	NRP1/HOXB1/HOXB2/SIX1/SEMA3F/HES1/ACKR3	7
GO:0007548	GO:0007548	sex differentiation	43/1595	288/18870	0.000178716	0.00294327	0.00237492	DACH1/WNT5A/FST/CYP1B1/FGF10/TBX3/CNTFR/SALL1/CITED2/STRA6/GATA4/SOX9/BCL2L1/BCL2L11/BAK1/FOXC1/FNDC3A/HMGB2/WDR19/PBX1/ROBO2/AXL/AR/ASPM/SIRT1/ADCYAP1R1/TYRO3/SCAPER/LHFPL2/PLEKHA1/VEGFA/RDH10/ARID4A/MERTK/SFRP2/LGR4/BMPR1A/SRY/KDR/TFAP2C/FZD4/KIT/SFRP1	43
GO:0001843	GO:0001843	neural tube closure	19/1595	91/18870	0.000182624	0.00299915	0.00242	WNT5A/PRICKLE1/STIL/CITED2/IFT57/PTK7/GRHL3/FZD1/DLC1/PRKACA/VASP/FZD6/CECR2/PTCH1/SDC4/LMO4/SFRP2/ADM/SFRP1	19
GO:0006626	GO:0006626	protein targeting to mitochondrion	21/1595	106/18870	0.000187096	0.00305537	0.00246537	TOMM40/TOMM34/TIMM13/TIMM17A/GSK3A/TOMM5/CHCHD4/TOMM22/MFN2/SAMM50/PDCD5/PITRM1/PMPCA/MTX1/GRPEL1/DNAJC15/TIMM10/USP36/UBE2J2/BNIP3L/FZD5	21
GO:1990823	GO:1990823	response to leukemia inhibitory factor	21/1595	106/18870	0.000187096	0.00305537	0.00246537	KLF5/INA/SRM/MRPL15/PML/SOX17/RIF1/PHC1/TNFSF11/TFRC/SIRT1/NR5A2/SMAD7/HELLS/GLDC/PRDM5/CTH/RNF125/SYNGR1/FZD4/JARID2	21
GO:0009100	GO:0009100	glycoprotein metabolic process	52/1595	370/18870	0.000192721	0.00313844	0.0025324	BMP2/SLC39A8/HS3ST3A1/GALNT14/GMPPB/DPM1/PARK7/ST8SIA4/GALNT13/ADAMTS7/GAL3ST1/FBXO44/UST/GALNT1/B3GNT5/ERP44/DPY19L3/ABCA7/HS2ST1/MOGS/XYLT1/ST8SIA3/ST3GAL5/GALNT12/ALG10/TMEM59/GNPTAB/MAN1C1/ALG10B/CHST4/TET1/BMPR2/MAGT1/MGAT5/ST3GAL6/NDNF/TMTC3/B3GALT5/GALNT7/DSE/SULF1/COL11A1/GCNT2/MAN1A1/C1GALT1/MGAT4C/ADAMTS12/NECAB1/GALNT3/B3GALT1/PORCN/CHST9	52
GO:0043491	GO:0043491	phosphatidylinositol 3-kinase/protein kinase B signal transduction	43/1595	290/18870	0.000208674	0.0033819	0.00272884	CALCR/F2RL1/GATA4/SOX9/IRS1/EPHA2/PIK3R3/PIK3C2B/ZFP36L1/PARK7/NTRK2/MYDGF/RCN3/INPP5F/ERBB2/IGF2/PIK3R5/BTN2A2/AXL/TNFSF11/SIRT1/ENG/TYRO3/MEIS3/RICTOR/IGF1R/FGFR1/PLEKHA1/FGF2/GCNT2/MERTK/PTPRJ/PDGFA/ROR1/CEACAM1/KDR/SEMA3E/SEMA5A/UNC5B/FLT1/FN1/KIT/MAGI2	43
GO:0010463	GO:0010463	mesenchymal cell proliferation	12/1595	44/18870	0.000208831	0.0033819	0.00272884	MSX1/WNT5A/BMP2/BMP7/SOX9/SIX1/SYNE1/PDGFA/BMPR1A/GPC3/KDR/FGFR2	12
GO:0098739	GO:0098739	import across plasma membrane	34/1595	212/18870	0.000212696	0.00341461	0.00275524	CALCR/SLC39A8/SLC9C1/SLC43A1/PPP3CC/RGS2/CACNA1C/CACNA2D1/SLC12A8/KCNK5/SLC7A2/SLC12A6/SLC39A11/SLC6A9/SCNN1A/SLC36A4/SLC38A2/STEAP2/ATP1B1/SLC24A2/ARL6IP5/SLC7A8/SLC1A1/ATP2B4/SLC39A10/SLC39A6/SCN4A/SLC6A6/SLC9A7/CACNA1A/ATP1B2/SLC1A3/SLC9A9/SLC7A3	34
GO:0090178	GO:0090178	regulation of establishment of planar polarity involved in neural tube closure	6/1595	12/18870	0.0002135	0.00341461	0.00275524	WNT5A/PTK7/GRHL3/FZD1/SFRP2/SFRP1	6
GO:0097084	GO:0097084	vascular associated smooth muscle cell development	6/1595	12/18870	0.0002135	0.00341461	0.00275524	ENG/EFEMP2/HES1/VEGFA/EDNRA/ADM	6
GO:0006664	GO:0006664	glycolipid metabolic process	21/1595	107/18870	0.000214543	0.00341461	0.00275524	PIGC/PGAP2/ITGB8/GBA2/DPM1/ST8SIA4/PIGW/GAL3ST1/B3GNT5/PIGM/UGT8/ST8SIA3/ST3GAL5/PIGN/MPPE1/B4GALT6/ST3GAL6/PGAP1/B4GALT4/B3GALT1/KIT	21
GO:1902229	GO:1902229	regulation of intrinsic apoptotic signaling pathway in response to DNA damage	11/1595	38/18870	0.000214582	0.00341461	0.00275524	SNAI1/SNAI2/CD44/BCL2L1/CCAR2/ZNF385A/SKIL/SIRT1/CXCL12/SFRP2/ACKR3	11
GO:0045598	GO:0045598	regulation of fat cell differentiation	26/1595	146/18870	0.000214917	0.00341461	0.00275524	SNAI2/AXIN2/WNT5A/KLF5/BMP2/BMP7/RORA/SIX1/SMAD3/ZNF385A/ZFP36L1/WWTR1/MSX2/TMEM64/WDFY2/SIRT1/SAV1/PIM1/HES1/AAMDC/FOXO1/SFRP2/LMO3/FRZB/GDF3/SFRP1	26
GO:0034332	GO:0034332	adherens junction organization	14/1595	57/18870	0.000214951	0.00341461	0.00275524	CDH11/CSK/CDH10/DSP/ZNF703/EPHA4/CDH26/CDHR3/NUMB/SMAD7/VEGFA/ADAM10/CDH6/CDH12	14
GO:0048041	GO:0048041	focal adhesion assembly	18/1595	85/18870	0.000221944	0.00351612	0.00283715	NRP1/CDH11/FMN1/LIMCH1/SMAD3/POLDIP2/DLC1/SORBS1/ITGA2/EPHA3/PTPRK/SDC4/VEGFA/THY1/GPM6B/PTPRJ/KDR/SFRP1	18
GO:0030856	GO:0030856	regulation of epithelial cell differentiation	29/1595	171/18870	0.00023035	0.00363941	0.00293663	FST/DLL1/SFN/SPRED2/BMP2/FGF10/TBX3/NODAL/BMP7/SOX9/FOXC1/VEZF1/ZFP36L1/WWTR1/CCND1/MSX2/MESP1/KRAS/ZDHHC21/PTCH1/HES1/VEGFA/ERRFI1/FGF2/CEACAM1/PRLR/SPRY1/FRZB/GDF3	29
GO:0010811	GO:0010811	positive regulation of cell-substrate adhesion	23/1595	123/18870	0.000233208	0.0036746	0.00296502	NRP1/EGFLAM/PREX1/FMN1/SMAD3/POLDIP2/DOCK1/NID1/EMP2/MDK/EFEMP2/SDC4/NDNF/VEGFA/THY1/EPHA1/ITGA5/PTPRJ/EDIL3/HAS2/KDR/FN1/SFRP1	23
GO:0043281	GO:0043281	regulation of cysteine-type endopeptidase activity involved in apoptotic process	28/1595	163/18870	0.00023517	0.00369553	0.00298191	SFN/CD44/NODAL/CASP8/LAMTOR5/SMAD3/SYK/IFT57/RPS27L/DLC1/PDCD5/DIABLO/HSPE1/PARK7/ANP32B/BCL2L12/UACA/PLAUR/RFFL/SIRT1/DNAJB6/EIF2AK3/CASP8AP2/ARL6IP5/VEGFA/EPHA7/EGLN3/SOX2	28
GO:1903509	GO:1903509	liposaccharide metabolic process	21/1595	108/18870	0.000245468	0.00384698	0.00310412	PIGC/PGAP2/ITGB8/GBA2/DPM1/ST8SIA4/PIGW/GAL3ST1/B3GNT5/PIGM/UGT8/ST8SIA3/ST3GAL5/PIGN/MPPE1/B4GALT6/ST3GAL6/PGAP1/B4GALT4/B3GALT1/KIT	21
GO:0060669	GO:0060669	embryonic placenta morphogenesis	9/1595	27/18870	0.000247821	0.00385278	0.0031088	LEF1/RSPO3/BMP7/ZFP36L1/IGF2/DNAJB6/FGFR2/ADM/FZD5	9
GO:0099170	GO:0099170	postsynaptic modulation of chemical synaptic transmission	9/1595	27/18870	0.000247821	0.00385278	0.0031088	WNT5A/NEFL/INA/NGDN/PRKACA/EIF4A3/SLC1A1/DCC/RNF19A	9
GO:0099560	GO:0099560	synaptic membrane adhesion	9/1595	27/18870	0.000247821	0.00385278	0.0031088	LRRC4C/CDH10/FLRT3/PTPRF/PTPRD/PTPRS/SLITRK3/CDH6/GPC4	9
GO:0050878	GO:0050878	regulation of body fluid levels	51/1595	365/18870	0.000254777	0.00395039	0.00318756	PRKCQ/VAMP8/PRICKLE1/FGF10/F2RL1/APLNR/NFE2/SRF/RAP2B/SYK/CTNS/PABPC4/IL6ST/PRKACA/ZNF385A/AKR1B1/CCND1/MTX1/DGKH/TFPI2/EMP2/WNK1/GJA5/ITGA2/PLAUR/FOXA2/FZD6/UPRT/PRKCA/AXL/PLAU/EPHB2/SLC29A1/TYRO3/PAPSS2/SCNN1A/HEG1/HSD11B2/VEGFA/SERPING1/PROS1/JMJD1C/MERTK/PDPN/APOE/PDGFA/CEACAM1/PRLR/HAS2/TFPI/ADM	51
GO:0001824	GO:0001824	blastocyst development	22/1595	116/18870	0.000256385	0.00396478	0.00319917	CDX2/NODAL/CMTM3/CITED2/SRF/NDUFA2/TTLL4/SBDS/MFN2/RRM2/N4BP2L2/SOX17/BCOR/SKIL/HNF1B/RAD51B/TET1/SMIM14/PPP4R4/NECAB1/KDM4C/PRDM14	22
GO:0001706	GO:0001706	endoderm formation	14/1595	58/18870	0.000261571	0.00402155	0.00324498	DKK1/MIXL1/NODAL/MESP1/SOX17/HNF1B/TBX20/COL11A1/ITGAV/ITGA5/COL5A2/NANOG/FN1/SOX2	14
GO:0015804	GO:0015804	neutral amino acid transport	14/1595	58/18870	0.000261571	0.00402155	0.00324498	SLC43A1/CTNS/SLC25A13/RGS2/SLC38A6/SLC6A9/SLC36A4/SLC38A9/SLC38A2/SLC7A8/SLC1A1/SLC6A15/SLC6A6/SLC1A3	14
GO:0071559	GO:0071559	response to transforming growth factor beta	43/1595	293/18870	0.000262125	0.00402155	0.00324498	WNT5A/SPRED2/HPGD/BMP2/ZEB2/FOXH1/CITED2/IL17RD/ZYX/SOX9/SMAD3/ZNF703/ITGB8/FAM89B/PDCD5/ZFP36L1/PML/SMAD1/SKIL/PTPRK/COL1A1/CFLAR/SIRT1/ENG/ID1/GLG1/TET1/IGF1R/HTRA1/SMAD7/USP9X/ARID4A/PEG10/GCNT2/ACVR1/SMAD6/BMPR1A/NR3C1/LTBP1/FGFR2/SPRY1/ONECUT1/SFRP1	43
GO:0050920	GO:0050920	regulation of chemotaxis	36/1595	232/18870	0.000273734	0.00418864	0.0033798	NRP1/WNT5A/SEMA3C/FGF10/F2RL1/FGF18/NTF3/STX3/TIAM1/SMAD3/WNK1/ITGA2/MDK/ROBO2/ADGRA2/SEMA6C/PRKD1/SEMA4A/CAMK1D/DSCAM/BMPR2/SEMA3F/CXCL12/FGFR1/SEMA5B/VEGFA/ADAM10/FGF2/SEMA3A/MET/SEMA6A/CCL2/KDR/SEMA6D/SEMA3E/SEMA5A	36
GO:0003128	GO:0003128	heart field specification	7/1595	17/18870	0.000276826	0.00422486	0.00340903	DKK1/AXIN2/WNT5A/BMP2/FOXH1/MESP1/ROBO2	7
GO:0060713	GO:0060713	labyrinthine layer morphogenesis	8/1595	22/18870	0.000278214	0.00422508	0.0034092	LEF1/RSPO3/BMP7/ZFP36L1/DNAJB6/FGFR2/ADM/FZD5	8
GO:0018108	GO:0018108	peptidyl-tyrosine phosphorylation	41/1595	276/18870	0.00027829	0.00422508	0.0034092	NRP1/CD44/FGF10/NTF3/EFEMP1/RAP2B/SYK/PDCL3/IL6ST/PTPN1/EPHA4/INPP5F/ERBB2/IGF2/PARP14/CRLF1/EPHA3/EPHB2/GPRC5B/APP/RICTOR/PKDCC/IGF1R/HES1/FGFR1/CBLB/VEGFA/EPHA1/EPHA7/ERRFI1/ITGA5/SFRP2/ACVR1/PTPRJ/PDGFA/PRLR/KDR/FGFR2/FLT1/KIT/SFRP1	41
GO:0099172	GO:0099172	presynapse organization	13/1595	52/18870	0.000296826	0.0044948	0.00362684	DKK1/WNT5A/CBLN1/FZD1/NLGN4Y/NLGN4X/APP/PTPRD/NLGN3/SLITRK3/SLITRK4/NLGN1/GPC4	13
GO:0046467	GO:0046467	membrane lipid biosynthetic process	26/1595	149/18870	0.00029985	0.00452882	0.00365429	PIGC/PGAP2/SPTLC3/DPM1/ST8SIA4/PIGW/HACD1/VAPA/GAL3ST1/DEGS1/CERS6/B3GNT5/PIGM/UGT8/ST8SIA3/ST3GAL5/PIGN/PRKD1/MPPE1/B4GALT6/ELOVL4/ST3GAL6/PLPP2/PGAP1/B4GALT4/B3GALT1	26
GO:0051347	GO:0051347	positive regulation of transferase activity	56/1595	414/18870	0.000303578	0.00457329	0.00369017	DKK1/AXIN2/FZD10/WNT5A/PRKCQ/EGR1/CDKN1A/FGF18/ARRDC4/NTF3/PROX1/GSK3A/IRS1/EPHA2/TIGAR/MAP2K7/PTPN1/PARK7/EPHA4/CCND1/NTRK2/EMP2/POLG2/ERBB2/SORL1/IGF2/IQGAP1/PIK3R5/AXL/TNFSF11/GPRC5B/SIRT1/PRKD1/TYRO3/CCDC88A/RAPGEF2/IGF1R/FGFR1/LMO4/VEGFA/ATP2B4/NEK7/EPHA1/TAOK3/SERINC1/FGF2/MERTK/MET/APOE/PDGFA/ROR1/PRLR/KDR/FGFR2/FLT1/KIT	56
GO:0050769	GO:0050769	positive regulation of neurogenesis	37/1595	242/18870	0.000305648	0.00459259	0.00370575	NRP1/NEFL/CRABP2/BMP2/ISLR2/SRF/TIAM1/BAIAP2/FAIM/MAP1B/NIN/IL6ST/EPHA4/NTRK2/KRAS/NUMB/MDK/ROBO2/EPHB2/SKIL/ASPM/GOLGA4/DSCAM/BMPR2/BDNF/ETV5/HES1/PTPRD/CXCL12/VEGFA/SERPINF1/FGF2/PTPRZ1/FZD4/SEMA5A/FN1/KIT	37
GO:0051348	GO:0051348	negative regulation of transferase activity	35/1595	225/18870	0.000315064	0.00472192	0.0038101	SFN/BMP2/CDKN1A/CDKN2A/GSK3A/PRKAR1B/DNAJA1/PTPN1/MIDN/GADD45A/WWTR1/PARK7/RGS2/SORL1/DBNDD2/FOXA2/EPHB2/MAD2L2/SIRT1/DUSP16/SMAD7/HEG1/LRP6/CBLB/THY1/EPHA1/DEPTOR/ERRFI1/PTPRJ/PRKAR2B/APOE/CEACAM1/SPRY1/TERF1/USP44	35
GO:0018212	GO:0018212	peptidyl-tyrosine modification	41/1595	278/18870	0.000324427	0.00484977	0.00391326	NRP1/CD44/FGF10/NTF3/EFEMP1/RAP2B/SYK/PDCL3/IL6ST/PTPN1/EPHA4/INPP5F/ERBB2/IGF2/PARP14/CRLF1/EPHA3/EPHB2/GPRC5B/APP/RICTOR/PKDCC/IGF1R/HES1/FGFR1/CBLB/VEGFA/EPHA1/EPHA7/ERRFI1/ITGA5/SFRP2/ACVR1/PTPRJ/PDGFA/PRLR/KDR/FGFR2/FLT1/KIT/SFRP1	41
GO:0070085	GO:0070085	glycosylation	34/1595	217/18870	0.000332443	0.00495689	0.0039997	SLC39A8/GALNT14/GMPPB/GBA2/DPM1/ST8SIA4/GALNT13/GAL3ST1/GALNT1/B3GNT5/DPY19L3/MOGS/ST8SIA3/ST3GAL5/GALNT12/ALG10/TMEM59/MAN1C1/B4GALT6/ALG10B/CHST4/TET1/MAGT1/MGAT5/ST3GAL6/TMTC3/B3GALT5/GALNT7/GCNT2/C1GALT1/MGAT4C/GALNT3/B4GALT4/B3GALT1	34
GO:1903055	GO:1903055	positive regulation of extracellular matrix organization	9/1595	28/18870	0.000338004	0.00502695	0.00405623	BMP2/RUNX1/SOX9/SMAD3/FSCN1/CFLAR/MAD2L2/EFEMP2/PDPN	9
GO:0031214	GO:0031214	biomineral tissue development	29/1595	175/18870	0.000344264	0.00510702	0.00412084	AXIN2/WLS/PRICKLE1/BMP2/BMP7/SOX9/SMAD3/SBDS/KLF10/MSX2/BCOR/IFT80/COL1A1/ADGRV1/EIF2AK3/FAM20C/PKDCC/BMPR2/CNNM4/ACVR2B/FAM20A/GPM6B/ACVR1/LGR4/BMPR1A/GPC3/FGFR2/PTH1R/CER1	29
GO:0098742	GO:0098742	cell-cell adhesion via plasma-membrane adhesion molecules	41/1595	279/18870	0.000349968	0.00516573	0.00416821	PCDH19/CDH11/LRRC4C/CBLN1/BMP2/NEXN/CDH10/PTK7/FLRT3/KIFAP3/ADGRL1/CDH26/WNK1/CDHR3/CLDN10/ROBO2/IGSF11/PTPRF/FAT3/CLDN12/CADM2/ALCAM/CLDN4/DSCAM/PTPRD/PTPRS/SLITRK3/HMCN1/CDH6/NLGN1/CDH12/ITGA5/ACVR1/PCDH11X/GPC4/TENM3/CEACAM1/FAT4/PCDH11Y/GRID2/PCDH1	41
GO:0006643	GO:0006643	membrane lipid metabolic process	33/1595	209/18870	0.000349994	0.00516573	0.00416821	CYP1B1/PIGC/PGAP2/ITGB8/GBA2/SPTLC3/DPM1/ST8SIA4/PIGW/HACD1/VAPA/GAL3ST1/DEGS1/CERS6/PSAP/B3GNT5/PIGM/UGT8/ST8SIA3/ST3GAL5/PIGN/PRKD1/MPPE1/B4GALT6/ELOVL4/ST3GAL6/SMPDL3B/SERINC1/PLPP2/PGAP1/B4GALT4/B3GALT1/KIT	33
GO:0036293	GO:0036293	response to decreased oxygen levels	45/1595	315/18870	0.000351268	0.00517145	0.00417283	BMP2/ZEB2/EGR1/DDAH1/BMP7/CITED2/SRF/MIEF1/RORA/SMAD3/ALKBH5/TIGAR/ERCC3/ZFP36L1/PML/EPHA4/PARP2/ITGA2/PLAU/CFLAR/TFRC/SIRT1/MDM4/SLC29A1/AK4/STC2/PTGIS/NDNF/DDIT4/CXCL12/HSD11B2/VEGFA/SLC1A1/EDNRA/EGLN3/BNIP3L/RYR2/PLOD2/ITPR2/FGFR2/FZD4/ADM/SFRP1/SOX2/STC1	45
GO:0035886	GO:0035886	vascular associated smooth muscle cell differentiation	11/1595	40/18870	0.00035223	0.00517255	0.00417372	APLNR/SRF/MESP1/ENG/EFEMP2/HES1/VEGFA/CTH/EDNRA/ADM/KIT	11
GO:0048639	GO:0048639	positive regulation of developmental growth	28/1595	167/18870	0.00035506	0.00520101	0.00419668	NRP1/DLL1/CRABP2/ISLR2/SRF/PROX1/MAP1B/PARP2/IGF2/ITSN2/GOLGA4/ATP8A2/DSCAM/BMPR2/BDNF/PIM1/SMAD7/CXCL12/TBX20/SYT1/VEGFA/SYT2/FGF2/BMPR1A/RIMS2/FGFR2/SEMA5A/FN1	28
GO:0034110	GO:0034110	regulation of homotypic cell-cell adhesion	10/1595	34/18870	0.000358867	0.00524359	0.00423104	PRKCQ/SYK/ZNF703/IL6ST/PLAUR/PRKCA/TNFSF11/ANK3/PDPN/CEACAM1	10
GO:0032330	GO:0032330	regulation of chondrocyte differentiation	13/1595	53/18870	0.00036323	0.00528654	0.0042657	SNAI2/AXIN2/FGF18/EFEMP1/SOX9/SMAD3/ADAMTS7/MBOAT2/MDK/GLG1/PKDCC/SMAD7/ADAMTS12	13
GO:0060041	GO:0060041	retina development in camera-type eye	27/1595	159/18870	0.00036437	0.00528654	0.0042657	NRP1/DLL1/CYP1B1/PROX1/SOX9/NTRK2/NFIA/SIX3/FAT3/ATP8A2/RORB/SCAPER/DSCAM/BMPR2/HES1/ACHE/ACVR2B/TMEM135/SLC1A1/ATP2B4/THY1/SERPINF1/MERTK/CALB1/GPM6A/FZD4/LAMA1	27
GO:0072028	GO:0072028	nephron morphogenesis	17/1595	81/18870	0.000367201	0.00528654	0.0042657	BMP2/BMP7/FMN1/SALL1/HS3ST3A1/SOX9/SIX1/CTNS/PBX1/HS2ST1/HNF1B/PTCH1/HES1/VEGFA/FGF2/LGR4/GPC3	17
GO:0003174	GO:0003174	mitral valve development	6/1595	13/18870	0.000368154	0.00528654	0.0042657	AXIN2/GJA5/BMPR2/ACVR1/SMAD6/BMPR1A	6
GO:0036302	GO:0036302	atrioventricular canal development	6/1595	13/18870	0.000368154	0.00528654	0.0042657	BMP2/TBX3/GATA4/ENG/TBX20/HAS2	6
GO:0090177	GO:0090177	establishment of planar polarity involved in neural tube closure	6/1595	13/18870	0.000368154	0.00528654	0.0042657	WNT5A/PTK7/GRHL3/FZD1/SFRP2/SFRP1	6
GO:1905244	GO:1905244	regulation of modification of synaptic structure	6/1595	13/18870	0.000368154	0.00528654	0.0042657	RHOB/TIAM1/BAIAP2/EPHA4/CTTNBP2/CAMKV	6
GO:0051384	GO:0051384	response to glucocorticoid	23/1595	127/18870	0.000377874	0.00541279	0.00436756	PCSK1/GPR83/AXIN2/IGFBP7/CYP1B1/NEFL/CALCR/ANXA3/CDKN1A/GSK3A/BCL2L11/FOSL1/ZFP36L1/CFLAR/BCKDHB/IGF1R/DDIT4/HSD11B2/SERPINF1/AGL/NR3C1/ADM/STC1	23
GO:0006486	GO:0006486	protein glycosylation	31/1595	193/18870	0.000384916	0.00548671	0.00442721	SLC39A8/GALNT14/GMPPB/DPM1/ST8SIA4/GALNT13/GAL3ST1/GALNT1/B3GNT5/DPY19L3/MOGS/ST8SIA3/ST3GAL5/GALNT12/ALG10/TMEM59/MAN1C1/ALG10B/CHST4/TET1/MAGT1/MGAT5/ST3GAL6/TMTC3/B3GALT5/GALNT7/GCNT2/C1GALT1/MGAT4C/GALNT3/B3GALT1	31
GO:0043413	GO:0043413	macromolecule glycosylation	31/1595	193/18870	0.000384916	0.00548671	0.00442721	SLC39A8/GALNT14/GMPPB/DPM1/ST8SIA4/GALNT13/GAL3ST1/GALNT1/B3GNT5/DPY19L3/MOGS/ST8SIA3/ST3GAL5/GALNT12/ALG10/TMEM59/MAN1C1/ALG10B/CHST4/TET1/MAGT1/MGAT5/ST3GAL6/TMTC3/B3GALT5/GALNT7/GCNT2/C1GALT1/MGAT4C/GALNT3/B3GALT1	31
GO:0060675	GO:0060675	ureteric bud morphogenesis	15/1595	67/18870	0.000385929	0.00548773	0.00442803	BMP2/FMN1/SALL1/HS3ST3A1/SOX9/SIX1/PBX1/HS2ST1/HNF1B/PTCH1/HES1/VEGFA/FGF2/LGR4/GPC3	15
GO:0001935	GO:0001935	endothelial cell proliferation	32/1595	202/18870	0.000402098	0.00570372	0.00460231	NRP1/WNT5A/ZEB2/FGF10/APLNR/PROX1/EPHA2/PDCL3/MYDGF/AKT3/HMGB2/IGF2/MDK/PRKCA/SIRT1/PRKD1/RICTOR/BMPR2/CXCL12/FGFR1/VEGFA/SULF1/FGF2/VASH2/APOE/CCL2/KDR/SEMA5A/TNMD/BMPER/APELA/FLT1	32
GO:0055017	GO:0055017	cardiac muscle tissue growth	18/1595	89/18870	0.00040343	0.00570874	0.00460636	RUNX1/CITED2/GATA4/VGLL4/GSK3A/FOXC1/RGS2/PARP2/SMAD1/SAV1/PIM1/TBX20/HEG1/FGF2/BMPR1A/FGFR2/JARID2/SORBS2	18
GO:0018209	GO:0018209	peptidyl-serine modification	44/1595	308/18870	0.000406138	0.00573313	0.00462605	DKK1/WNT5A/PRKCQ/PDE4D/CALCR/CD44/NTF3/CDK2/GSK3A/BAK1/MKNK2/PRKACA/GADD45A/PARK7/GALNT13/TOP1/NTRK2/CNKSR3/LMTK2/INPP5F/WNK1/AKT3/RPS6KA5/GALNT1/PRKCA/TFRC/MAD2L2/EIF2AK3/APP/PRKD1/CAMK1D/RICTOR/TTBK2/RPS6KA6/BDNF/NDNF/SMAD7/MYO3A/VEGFA/ATP2B4/NEK7/CAMKV/SFRP2/GALNT3	44
GO:0055010	GO:0055010	ventricular cardiac muscle tissue morphogenesis	12/1595	47/18870	0.000408033	0.00574597	0.0046364	FOXH1/PROX1/DSP/FOXC1/ENG/SMAD7/HEG1/EDNRA/COL11A1/RYR2/BMPR1A/FGFR2	12
GO:0001946	GO:0001946	lymphangiogenesis	7/1595	18/18870	0.000420053	0.0058868	0.00475004	PROX1/EPHA2/FOXC1/PTPN14/BMPR2/ACVR2B/PDPN	7
GO:0048486	GO:0048486	parasympathetic nervous system development	7/1595	18/18870	0.000420053	0.0058868	0.00475004	NRP1/HOXB1/HOXB2/SIX1/SEMA3F/HES1/ACKR3	7
GO:0016072	GO:0016072	rRNA metabolic process	39/1595	264/18870	0.000433104	0.00605514	0.00488588	NOL6/SLFN12/POLR1E/PES1/UTP14A/IMP4/NOC4L/MRTO4/RPP30/RRP1B/NOP14/RIOK1/RPS25/DDX56/TSR3/SBDS/NGDN/UTP20/PWP2/DDX49/TSR2/POP7/LYAR/EIF6/SNU13/DDX10/RRP36/UTP6/GTF3A/TCOF1/KRR1/EXOSC10/UTP15/NOL9/EIF4A3/RPP40/GTF3C6/DDX27/USP36	39
GO:0006935	GO:0006935	chemotaxis	61/1595	468/18870	0.000453312	0.0063225	0.00510161	LEF1/NRP1/WNT5A/PRKCQ/SEMA3C/UNC5C/PREX1/FGF10/F2RL1/FGF18/NTF3/CMTM3/STX3/PARVA/TIAM1/EPHA2/SMAD3/SYK/SBDS/FOSL1/FLRT3/CXCL14/WNK1/ITGA2/HMGB2/PLAUR/CXCL5/MDK/ROBO2/ADGRA2/PLAU/TNFSF11/SEMA6C/PRKD1/SEMA4A/CAMK1D/DSCAM/BMPR2/SEMA3F/CXCL12/FGFR1/SEMA5B/VEGFA/ADAM10/EPHA7/FGF2/ITGAV/SEMA3A/MET/SEMA6A/PTPRJ/ACKR3/CCL2/PDGFA/KDR/SEMA6D/SEMA3E/SEMA5A/ANOS1/FLT1/KIT	61
GO:0033674	GO:0033674	positive regulation of kinase activity	47/1595	337/18870	0.000454756	0.00632751	0.00510565	DKK1/AXIN2/FZD10/WNT5A/EGR1/CDKN1A/FGF18/NTF3/PROX1/IRS1/EPHA2/TIGAR/MAP2K7/PTPN1/PARK7/EPHA4/CCND1/NTRK2/EMP2/ERBB2/IQGAP1/PIK3R5/AXL/TNFSF11/GPRC5B/SIRT1/PRKD1/TYRO3/CCDC88A/RAPGEF2/IGF1R/FGFR1/LMO4/VEGFA/ATP2B4/EPHA1/TAOK3/FGF2/MERTK/MET/PDGFA/ROR1/PRLR/KDR/FGFR2/FLT1/KIT	47
GO:0072171	GO:0072171	mesonephric tubule morphogenesis	15/1595	68/18870	0.000457023	0.00634391	0.00511889	BMP2/FMN1/SALL1/HS3ST3A1/SOX9/SIX1/PBX1/HS2ST1/HNF1B/PTCH1/HES1/VEGFA/FGF2/LGR4/GPC3	15
GO:0055001	GO:0055001	muscle cell development	31/1595	195/18870	0.000461817	0.00639524	0.0051603	PRICKLE1/TBX3/CFL2/DNER/SRF/PROX1/GATA4/KRT19/GSK3A/SIX1/TTN/PGM5/ACTN4/RGS2/PARP2/MEGF10/HDAC9/CFLAR/ENG/PRKD1/ALPK2/EFEMP2/MEF2A/HES1/VEGFA/EDNRA/ANK2/BMPR1A/ADM/KEL/SORBS2	31
GO:0007611	GO:0007611	learning or memory	40/1595	274/18870	0.000469906	0.00649183	0.00523824	DKK1/TACO1/NTF3/STRA6/SRF/BTG2/PRKAR1B/FOSL1/CTNS/FEN1/ZNF385A/GIT1/EIF4A3/NTRK2/KRAS/HMGCR/MDK/NLGN4Y/EPHB2/PJA2/ABCA7/NLGN4X/APP/BDNF/SLC24A2/ARL6IP5/SLC1A1/NLGN3/SYT11/SERPINF1/ITGA5/GABRA5/PRKAR2B/APOE/CALB1/PTPRZ1/VLDLR/ATP8A1/KIT/GRPR	40
GO:0099173	GO:0099173	postsynapse organization	31/1595	196/18870	0.000505129	0.00696194	0.00561757	NRP1/WNT5A/NEFL/INA/CBLN1/SHISA6/TIAM1/BAIAP2/LZTS1/EPHA4/ABHD17A/RPS6KA5/TANC2/PAK3/TMEM108/NLGN4Y/EPHB2/NLGN4X/CFL1/SEMA3F/IGF1R/PTPRD/NRCAM/PTPRS/ADAM10/EPHA7/NLGN3/SLITRK3/NLGN1/APOE/GRID2	31
GO:0042330	GO:0042330	taxis	61/1595	470/18870	0.000506513	0.00696455	0.00561968	LEF1/NRP1/WNT5A/PRKCQ/SEMA3C/UNC5C/PREX1/FGF10/F2RL1/FGF18/NTF3/CMTM3/STX3/PARVA/TIAM1/EPHA2/SMAD3/SYK/SBDS/FOSL1/FLRT3/CXCL14/WNK1/ITGA2/HMGB2/PLAUR/CXCL5/MDK/ROBO2/ADGRA2/PLAU/TNFSF11/SEMA6C/PRKD1/SEMA4A/CAMK1D/DSCAM/BMPR2/SEMA3F/CXCL12/FGFR1/SEMA5B/VEGFA/ADAM10/EPHA7/FGF2/ITGAV/SEMA3A/MET/SEMA6A/PTPRJ/ACKR3/CCL2/PDGFA/KDR/SEMA6D/SEMA3E/SEMA5A/ANOS1/FLT1/KIT	61
GO:0043086	GO:0043086	negative regulation of catalytic activity	62/1595	480/18870	0.000518931	0.00711851	0.0057439	FZD10/SFN/CD44/IFI16/BMP2/CDKN1A/CDKN2A/SERPINB8/LAMTOR5/GSK3A/SERPINB5/RRP1B/PRKAR1B/CCAR2/DNAJA1/SERPINB1/PTPN1/MIDN/GADD45A/WWTR1/PARK7/BCL2L12/RGS2/WNK1/SORL1/PLAUR/RFFL/DBNDD2/FOXA2/EPHB2/HDAC9/ADGRV1/MAD2L2/SIRT1/DNAJB6/DUSP16/MGAT5/SMAD7/RECK/HEG1/LRP6/BICD1/CBLB/VEGFA/ATP2B4/THY1/EPHA1/PPP4R4/SERPINF1/DEPTOR/SERPING1/ERRFI1/PTPRJ/PRKAR2B/APOE/APOC1/CEACAM1/TIMP4/SPRY1/TERF1/USP44/IFIT1	62
GO:0040013	GO:0040013	negative regulation of locomotion	56/1595	423/18870	0.00052032	0.00712081	0.00574576	DACH1/NRP1/CDH11/WNT5A/SEMA3C/CYP1B1/RHOB/ZEB2/ABHD6/NODAL/CITED2/SRF/RAP2B/TP53INP1/LIMCH1/TMEFF2/RABGEF1/NAV3/CNN2/DLC1/STK24/GADD45A/EPHA4/ROBO2/PTPRK/IL27RA/SEMA6C/ENG/SEMA4A/TET1/SEMA3F/SMAD7/RECK/CXCL12/SEMA5B/ATP2B4/THY1/EPHA1/SERPINF1/SULF1/ARID4A/FGF2/SEMA3A/SEMA6A/SFRP2/PTPRJ/APOE/CCL2/ATP1B2/BMPR1A/SEMA6D/SEMA3E/SEMA5A/MAGI2/SFRP1/STC1	56
GO:0051897	GO:0051897	positive regulation of phosphatidylinositol 3-kinase/protein kinase B signal transduction	28/1595	171/18870	0.000526039	0.00718221	0.00579531	CALCR/F2RL1/SOX9/PARK7/NTRK2/MYDGF/IGF2/PIK3R5/AXL/TNFSF11/SIRT1/ENG/MEIS3/RICTOR/IGF1R/FGFR1/FGF2/GCNT2/PTPRJ/PDGFA/ROR1/KDR/SEMA3E/SEMA5A/UNC5B/FLT1/FN1/KIT	28
GO:0032835	GO:0032835	glomerulus development	15/1595	69/18870	0.000539025	0.00732521	0.00591069	EGR1/BMP7/FOXC1/WWTR1/NID1/IQGAP1/CFLAR/NOTCH3/NOTCH2/HES1/EDNRA/SULF1/PODXL/LGR4/MAGI2	15
GO:0050918	GO:0050918	positive chemotaxis	15/1595	69/18870	0.000539025	0.00732521	0.00591069	NRP1/WNT5A/FGF10/F2RL1/NTF3/SMAD3/ITGA2/HMGB2/CXCL12/VEGFA/FGF2/MET/PTPRJ/KDR/SEMA5A	15
GO:1903053	GO:1903053	regulation of extracellular matrix organization	14/1595	62/18870	0.000544878	0.00737525	0.00595107	AXIN2/BMP2/RUNX1/SOX9/SMAD3/FSCN1/NID1/CFLAR/MAD2L2/EFEMP2/PRDM5/PDPN/HAS2/LAMA1	14
GO:0030307	GO:0030307	positive regulation of cell growth	27/1595	163/18870	0.000545237	0.00737525	0.00595107	NRP1/SFN/CRABP2/ISLR2/SRF/MAP1B/DDX49/FXN/PARP2/ERBB2/ITSN2/GOLGA4/RICTOR/DSCAM/BMPR2/BDNF/SMAD7/CXCL12/SYT1/VEGFA/ADAM10/SYT2/SFRP2/RIMS2/SEMA5A/FN1/SFRP1	27
GO:0010839	GO:0010839	negative regulation of keratinocyte proliferation	8/1595	24/18870	0.000549116	0.00737637	0.00595197	SNAI2/SFN/IFT57/CASK/IFT80/PTPRK/PTCH1/FGFR2	8
GO:0090103	GO:0090103	cochlea morphogenesis	8/1595	24/18870	0.000549116	0.00737637	0.00595197	HOXA1/WNT5A/SOX9/SIX1/PTK7/GRHL3/MYO3A/FRZB	8
GO:2001026	GO:2001026	regulation of endothelial cell chemotaxis	8/1595	24/18870	0.000549116	0.00737637	0.00595197	FGF18/PRKD1/FGFR1/VEGFA/FGF2/MET/KDR/SEMA5A	8
GO:0010563	GO:0010563	negative regulation of phosphorus metabolic process	51/1595	377/18870	0.000550422	0.00737691	0.00595241	DKK1/PDE4D/SFN/SPRED2/BMP2/CDKN1A/NTF3/CDKN2A/GSK3A/PPP1R8/RABGEF1/PRKAR1B/DNAJA1/BAK1/PTPN1/MIDN/GADD45A/WWTR1/PARK7/RGS2/CNKSR3/INPP5F/SORL1/DBNDD2/PARP14/IQGAP1/FOXA2/EPHB2/CDA/SIRT1/ENG/DUSP16/MGAT5/SMAD7/HEG1/LRP6/CBLB/THY1/EPHA1/PPP4R4/DEPTOR/ERRFI1/SFRP2/PTPRJ/PRKAR2B/APOE/PDGFA/APOC1/CEACAM1/SPRY1/SFRP1	51
GO:0021983	GO:0021983	pituitary gland development	11/1595	42/18870	0.000557379	0.007419	0.00598637	PCSK1/WNT5A/BMP2/FGF10/SALL1/SIX3/HES1/FGF2/GLI2/BMPR1A/SOX2	11
GO:0030513	GO:0030513	positive regulation of BMP signaling pathway	11/1595	42/18870	0.000557379	0.007419	0.00598637	MSX1/GATA4/MSX2/ENG/NOTCH2/HES1/TBX20/NEO1/SULF1/GPC3/KDR	11
GO:0071542	GO:0071542	dopaminergic neuron differentiation	11/1595	42/18870	0.000557379	0.007419	0.00598637	DKK1/WNT5A/TIAM1/FZD1/FOXA2/LMX1B/LRP6/VEGFA/SFRP2/OTX2/SFRP1	11
GO:0060972	GO:0060972	left/right pattern formation	24/1595	139/18870	0.00058857	0.00781632	0.00630697	TBX6/SNAI1/WNT5A/DLL1/FGF10/TBX3/STIL/NODAL/APLNR/FOXH1/CITED2/SRF/GATA4/SMAD3/IFT57/MESP1/SOX17/ENG/NOTCH2/TBX20/ACVR2B/ACVR1/CFC1/CER1	24
GO:0055007	GO:0055007	cardiac muscle cell differentiation	23/1595	131/18870	0.000595818	0.00787668	0.00635567	DKK1/DLL1/PRICKLE1/BMP2/TBX3/SRF/PROX1/WNT8A/GATA4/GSK3A/TTN/KDM6B/MESP1/RGS2/PARP2/SYNE1/ALPK2/MEF2A/VEGFA/ACVR1/BMPR1A/FZD7/SORBS2	23
GO:0070571	GO:0070571	negative regulation of neuron projection regeneration	6/1595	14/18870	0.000598289	0.00787668	0.00635567	EPHA4/INPP5F/LRIG2/NEO1/PTPRS/THY1	6
GO:2001053	GO:2001053	regulation of mesenchymal cell apoptotic process	6/1595	14/18870	0.000598289	0.00787668	0.00635567	MSX1/BMP7/SOX9/MSX2/SYNE1/HNF1B	6
GO:0021602	GO:0021602	cranial nerve morphogenesis	9/1595	30/18870	0.000599871	0.00787668	0.00635567	HOXA1/NRP1/HOXB1/HOXB2/CITED2/SIX1/ATP8B1/EPHB2/SEMA3F	9
GO:0060441	GO:0060441	epithelial tube branching involved in lung morphogenesis	9/1595	30/18870	0.000599871	0.00787668	0.00635567	FGF10/SOX9/KRAS/CTSH/RDH10/FGFR2/SPRY1/LAMA1/TNC	9
GO:0072078	GO:0072078	nephron tubule morphogenesis	16/1595	77/18870	0.000607351	0.00795465	0.00641858	BMP2/FMN1/SALL1/HS3ST3A1/SOX9/SIX1/CTNS/PBX1/HS2ST1/HNF1B/PTCH1/HES1/VEGFA/FGF2/LGR4/GPC3	16
GO:0021953	GO:0021953	central nervous system neuron differentiation	29/1595	181/18870	0.000608537	0.00795465	0.00641858	NRP1/GBX2/CDH11/DCLK1/CBLN1/PROX1/BTG2/MNX1/RORA/NIN/GBA2/EPHA4/NTRK2/EPHB2/PTCH1/B4GALT6/RAPGEF2/TOX/NDNF/HES1/TBX20/LMO4/OLIG3/DCC/GLI2/BMPR1A/FGFR2/SEMA3E/GRID2	29
GO:0098815	GO:0098815	modulation of excitatory postsynaptic potential	12/1595	49/18870	0.000615194	0.00802367	0.00647427	CBLN1/BAIAP2/PRKAR1B/EIF4A3/IGSF11/TMEM108/SYNE1/NLGN4X/APP/NLGN3/NLGN1/RIMS2	12
GO:0030903	GO:0030903	notochord development	7/1595	19/18870	0.000616795	0.0080266	0.00647664	WNT5A/ID3/STIL/SOX9/EPHA2/COL27A1/GDF3	7
GO:0051146	GO:0051146	striated muscle cell differentiation	43/1595	305/18870	0.00062038	0.00805527	0.00649978	DKK1/MSX1/DLL1/KLF5/PRICKLE1/BMP2/TBX3/CFL2/DNER/SRF/PROX1/WNT8A/GATA4/KRT19/RBM38/GSK3A/SIX1/TTN/KDM6B/PGM5/MESP1/RGS2/PARP2/DOCK1/KRAS/IGF2/SYNE1/HDAC9/CFLAR/PRKD1/EHD2/ALPK2/MYEF2/MEF2A/BDNF/NEO1/VEGFA/PLD3/ACVR1/BMPR1A/FZD7/KEL/SORBS2	43
GO:0003018	GO:0003018	vascular process in circulatory system	39/1595	269/18870	0.000629855	0.00816012	0.00658438	FABP5/ZEB2/DDAH1/F2RL1/GCH1/FOXC1/RGS2/GJA5/SLC16A1/SLC7A2/TFRC/SLC29A1/ZDHHC21/SLC6A9/SCPEP1/HTR1D/BMPR2/ABCC4/SLC38A2/KCNMB4/VEGFA/SLC7A8/SLC1A1/ATP2B4/ADD3/ARHGAP42/EDNRA/SLC6A6/SLC22A3/PTPRJ/SLC2A13/APOE/ATP1B2/CEACAM1/SLC1A3/ATP8A1/SLC7A3/ADM/KEL	39
GO:0030514	GO:0030514	negative regulation of BMP signaling pathway	15/1595	70/18870	0.000633255	0.00818598	0.00660524	DKK1/WNT5A/FZD1/SORL1/SKIL/GREM2/HTRA1/SMAD7/CRIM1/SFRP2/SMAD6/BMPER/CER1/GDF3/SFRP1	15
GO:0034446	GO:0034446	substrate adhesion-dependent cell spreading	19/1595	100/18870	0.000641585	0.00827032	0.0066733	NRP1/PREX1/PARVA/AKIP1/VAMP3/ACTN4/DOCK1/MDK/AXL/TYRO3/EPHA1/ITGAV/MERTK/PDPN/HAS2/FZD7/NTN4/FZD4/FN1	19
GO:0001954	GO:0001954	positive regulation of cell-matrix adhesion	13/1595	56/18870	0.000642907	0.00827032	0.0066733	NRP1/FMN1/SMAD3/POLDIP2/EMP2/EFEMP2/SDC4/VEGFA/THY1/EPHA1/PTPRJ/KDR/SFRP1	13
GO:0051893	GO:0051893	regulation of focal adhesion assembly	14/1595	63/18870	0.000646872	0.00827032	0.0066733	NRP1/FMN1/LIMCH1/SMAD3/POLDIP2/DLC1/EPHA3/SDC4/VEGFA/THY1/GPM6B/PTPRJ/KDR/SFRP1	14
GO:0051965	GO:0051965	positive regulation of synapse assembly	14/1595	63/18870	0.000646872	0.00827032	0.0066733	CBLN1/FLRT3/NTRK2/EPHB2/SEMA4A/LINGO2/BDNF/PTPRD/NLGN3/SLITRK3/SLITRK4/NLGN1/LRRN1/GRID2	14
GO:0090109	GO:0090109	regulation of cell-substrate junction assembly	14/1595	63/18870	0.000646872	0.00827032	0.0066733	NRP1/FMN1/LIMCH1/SMAD3/POLDIP2/DLC1/EPHA3/SDC4/VEGFA/THY1/GPM6B/PTPRJ/KDR/SFRP1	14
GO:0006364	GO:0006364	rRNA processing	34/1595	225/18870	0.000650574	0.00829945	0.0066968	NOL6/PES1/UTP14A/IMP4/NOC4L/MRTO4/RPP30/RRP1B/NOP14/RIOK1/RPS25/DDX56/TSR3/SBDS/NGDN/UTP20/PWP2/DDX49/TSR2/POP7/LYAR/EIF6/SNU13/DDX10/RRP36/UTP6/KRR1/EXOSC10/UTP15/NOL9/EIF4A3/RPP40/DDX27/USP36	34
GO:0046777	GO:0046777	protein autophosphorylation	31/1595	199/18870	0.000657315	0.00836713	0.00675141	RAP2B/MEX3B/MKNK2/STK24/EPHA4/NTRK2/LMTK2/ERBB2/STK17B/EIF2AK3/ACVR1B/ENG/PRKD1/TYRO3/FAM20C/IGF1R/PIM1/FGFR1/MYO3A/VEGFA/EPHA1/TAOK3/EPHA7/ERRFI1/PDGFA/PRLR/PIM2/KDR/FGFR2/FLT1/KIT	31
GO:2001234	GO:2001234	negative regulation of apoptotic signaling pathway	36/1595	243/18870	0.000668436	0.00849015	0.00685068	SNAI1/SNAI2/NRP1/CD44/FGF10/GATA4/FAIM/PPIF/BCL2L1/PEA15/CCAR2/SLC35F6/DNAJA1/FZD1/BAK1/FXN/PTPN1/ZNF385A/EYA2/PARK7/HMGB2/PLAUR/RFFL/AR/CFLAR/SIRT1/MEIS3/BDNF/CXCL12/HELLS/CTH/ITGAV/SFRP2/ACVR1/ACKR3/UNC5B	36
GO:0072655	GO:0072655	establishment of protein localization to mitochondrion	22/1595	124/18870	0.000670071	0.00849242	0.00685251	TOMM40/TOMM34/TIMM13/TIMM17A/GSK3A/TOMM5/CHCHD4/TOMM22/MFN2/DNAJA1/SAMM50/PDCD5/PITRM1/PMPCA/MTX1/GRPEL1/DNAJC15/TIMM10/USP36/UBE2J2/BNIP3L/FZD5	22
GO:0031667	GO:0031667	response to nutrient levels	63/1595	495/18870	0.000691903	0.00873158	0.00704549	PCSK1/SNAI2/TNFRSF11B/CYP1B1/IFI16/ZEB2/ASNS/CDKN1A/BMP7/SEC13/SRF/PROX1/PLIN2/GATA4/LIPG/NUAK2/MAP1B/NUAK1/PIK3C2B/ACAT1/STK24/KLF10/DNAJC15/MYBBP1A/PARP2/ITGA2/SORL1/WRN/SLC16A1/FOXA2/XPR1/COL1A1/TFRC/SIRT1/EIF2AK3/PRKD1/RRAGD/WIPI1/RICTOR/BCKDHB/STC2/BMPR2/IGF1R/ABCA1/PIM1/FOXO4/HSD11B2/SLC38A2/TMEM135/SGIP1/FOXO1/AGL/SLC22A3/SFRP2/APOE/PPARGC1A/ADM/GDF3/SFRP1/TNC/SOX2/CYP26A1/STC1	63
GO:0003176	GO:0003176	aortic valve development	11/1595	43/18870	0.000692465	0.00873158	0.00704549	SNAI1/SNAI2/AXIN2/CDH11/BMP2/GATA4/SOX9/ROBO2/BMPR2/TBX20/SMAD6	11
GO:0031099	GO:0031099	regeneration	30/1595	191/18870	0.000693434	0.00873158	0.00704549	KLF5/NEFL/ANXA3/FGF10/CDKN1A/RUNX1/LCP1/GATA4/MAP1B/BAK1/STK24/EPHA4/CCND1/KPNA1/INPP5F/LRIG2/MDK/AXL/PTPRF/CFLAR/PTCH1/IGF1R/CXCL12/NEO1/PTPRS/THY1/FZD7/ADM/TNC/SOX2	30
GO:0007368	GO:0007368	determination of left/right symmetry	23/1595	133/18870	0.000740989	0.00912673	0.00736434	TBX6/WNT5A/DLL1/FGF10/TBX3/STIL/NODAL/APLNR/FOXH1/CITED2/SRF/GATA4/SMAD3/IFT57/MESP1/SOX17/ENG/NOTCH2/TBX20/ACVR2B/ACVR1/CFC1/CER1	23
GO:0048488	GO:0048488	synaptic vesicle endocytosis	15/1595	71/18870	0.000741143	0.00912673	0.00736434	STON2/PPP3CC/DNM2/AP3D1/ITSN1/NLGN4Y/ITSN2/NLGN4X/VAMP4/SYT1/DNM1/NLGN3/SYT11/SYT2/NLGN1	15
GO:0060976	GO:0060976	coronary vasculature development	12/1595	50/18870	0.000748045	0.00912673	0.00736434	NRP1/PRICKLE1/APLNR/SRF/PTK7/MESP1/VEGFA/ADAMTS6/FGF2/SMAD6/GPC3/APELA	12
GO:0089718	GO:0089718	amino acid import across plasma membrane	12/1595	50/18870	0.000748045	0.00912673	0.00736434	SLC43A1/RGS2/SLC7A2/SLC6A9/SLC36A4/SLC38A2/ARL6IP5/SLC7A8/SLC1A1/SLC6A6/SLC1A3/SLC7A3	12
GO:0002053	GO:0002053	positive regulation of mesenchymal cell proliferation	8/1595	25/18870	0.000748161	0.00912673	0.00736434	WNT5A/SOX9/SIX1/SYNE1/PDGFA/BMPR1A/KDR/FGFR2	8
GO:0050927	GO:0050927	positive regulation of positive chemotaxis	8/1595	25/18870	0.000748161	0.00912673	0.00736434	FGF10/F2RL1/NTF3/SMAD3/ITGA2/CXCL12/VEGFA/KDR	8
GO:0086064	GO:0086064	cell communication by electrical coupling involved in cardiac conduction	8/1595	25/18870	0.000748161	0.00912673	0.00736434	PDE4D/PRKACA/CACNA1C/TRDN/GJA5/ATP1B1/RYR2/ATP1B2	8
GO:0001952	GO:0001952	regulation of cell-matrix adhesion	22/1595	125/18870	0.000749563	0.00912673	0.00736434	NRP1/FMN1/CDKN2A/LIMCH1/SMAD3/POLDIP2/DLC1/EMP2/EPHA3/PLAU/CASK/EFEMP2/SDC4/VEGFA/THY1/EPHA1/GPM6B/PTPRJ/KDR/SEMA3E/ONECUT1/SFRP1	22
GO:0043588	GO:0043588	skin development	44/1595	317/18870	0.000750914	0.00912673	0.00736434	DKK4/DKK1/SNAI1/APCDD1/WNT5A/FST/DLL1/TXNIP/SFN/TNFRSF19/EDAR/FGF10/CDKN1A/SRF/NSDHL/SOX9/EPHA2/DSP/GRHL3/FOXC1/ZFP36L1/MSX2/LDB2/ITGA2/FRAS1/OPN3/FZD6/COL1A1/CFLAR/ACVR1B/ZDHHC21/ATP8A2/SAV1/FLNB/CLDN4/ERRFI1/GLI2/MET/COL5A2/PDGFA/LGR4/MYSM1/FGFR2/EXPH5	44
GO:0001886	GO:0001886	endothelial cell morphogenesis	5/1595	10/18870	0.000752345	0.00912673	0.00736434	COL27A1/HEG1/MET/TNMD/STC1	5
GO:0021561	GO:0021561	facial nerve development	5/1595	10/18870	0.000752345	0.00912673	0.00736434	NRP1/HOXB1/HOXB2/SIX1/SEMA3F	5
GO:0021610	GO:0021610	facial nerve morphogenesis	5/1595	10/18870	0.000752345	0.00912673	0.00736434	NRP1/HOXB1/HOXB2/SIX1/SEMA3F	5
GO:0048340	GO:0048340	paraxial mesoderm morphogenesis	5/1595	10/18870	0.000752345	0.00912673	0.00736434	LEF1/WNT5A/SMAD3/FOXC1/BMPR1A	5
GO:0060068	GO:0060068	vagina development	5/1595	10/18870	0.000752345	0.00912673	0.00736434	WNT5A/BAK1/AXL/TYRO3/MERTK	5
GO:0097090	GO:0097090	presynaptic membrane organization	5/1595	10/18870	0.000752345	0.00912673	0.00736434	NLGN4Y/NLGN4X/PTPRD/NLGN3/NLGN1	5
GO:0097104	GO:0097104	postsynaptic membrane assembly	5/1595	10/18870	0.000752345	0.00912673	0.00736434	NLGN4Y/EPHB2/NLGN4X/NLGN3/NLGN1	5
GO:2000826	GO:2000826	regulation of heart morphogenesis	5/1595	10/18870	0.000752345	0.00912673	0.00736434	DKK1/WNT5A/BMP2/MESP1/ROBO2	5
GO:0031076	GO:0031076	embryonic camera-type eye development	10/1595	37/18870	0.00075456	0.00912673	0.00736434	WNT5A/FGF10/BMP7/CITED2/STRA6/PROX1/WDR19/SIX3/RDH10/FZD5	10
GO:0070306	GO:0070306	lens fiber cell differentiation	10/1595	37/18870	0.00075456	0.00912673	0.00736434	WNT5B/SPRED2/PROX1/VIM/EPHA2/SMAD3/SIX3/SKIL/FGF2/SPRY1	10
GO:0001885	GO:0001885	endothelial cell development	14/1595	64/18870	0.000764581	0.00922879	0.00744669	PDE4D/F2RL1/VEZF1/CCM2/ZDHHC21/COL27A1/RAPGEF2/HEG1/VEGFA/PTPRS/EDNRA/MET/TNMD/STC1	14
GO:0035767	GO:0035767	endothelial cell chemotaxis	9/1595	31/18870	0.000782498	0.00941574	0.00759753	NRP1/FGF18/PRKD1/FGFR1/VEGFA/FGF2/MET/KDR/SEMA5A	9
GO:0007612	GO:0007612	learning	25/1595	150/18870	0.000783299	0.00941574	0.00759753	DKK1/TACO1/STRA6/SRF/BTG2/FOSL1/CTNS/GIT1/EIF4A3/NTRK2/KRAS/HMGCR/NLGN4Y/EPHB2/ABCA7/NLGN4X/APP/SLC24A2/SLC1A1/NLGN3/SYT11/GABRA5/PRKAR2B/ATP8A1/KIT	25
GO:0021536	GO:0021536	diencephalon development	16/1595	79/18870	0.000816012	0.00976869	0.00788232	PCSK1/NRP1/GBX2/WNT5A/BMP2/FGF10/SALL1/SIX3/NDNF/HES1/FGF2/GLI2/BMPR1A/SEMA3E/SEMA5A/SOX2	16
GO:0072088	GO:0072088	nephron epithelium morphogenesis	16/1595	79/18870	0.000816012	0.00976869	0.00788232	BMP2/FMN1/SALL1/HS3ST3A1/SOX9/SIX1/CTNS/PBX1/HS2ST1/HNF1B/PTCH1/HES1/VEGFA/FGF2/LGR4/GPC3	16
GO:0033673	GO:0033673	negative regulation of kinase activity	30/1595	193/18870	0.000825323	0.00985991	0.00795593	SFN/BMP2/CDKN1A/CDKN2A/PRKAR1B/DNAJA1/PTPN1/MIDN/GADD45A/WWTR1/PARK7/RGS2/SORL1/DBNDD2/FOXA2/EPHB2/SIRT1/DUSP16/HEG1/LRP6/CBLB/THY1/EPHA1/DEPTOR/ERRFI1/PTPRJ/PRKAR2B/APOE/CEACAM1/SPRY1	30
GO:0010469	GO:0010469	regulation of signaling receptor activity	20/1595	110/18870	0.000839511	0.0100089	0.00807615	NRP1/PDE4D/CALCR/BUD31/SHISA6/CNIH3/DLGAP4/PARK7/PLAU/EPHB2/DLGAP1/APP/SLC6A9/GREM2/BICD1/CBLB/NLGN3/ERRFI1/NLGN1/CCL2	20
GO:0030501	GO:0030501	positive regulation of bone mineralization	11/1595	44/18870	0.000853676	0.010157	0.00819566	BMP2/BMP7/SMAD3/ADGRV1/FAM20C/PKDCC/BMPR2/ACVR2B/GPM6B/ACVR1/BMPR1A	11
GO:0140238	GO:0140238	presynaptic endocytosis	15/1595	72/18870	0.000864235	0.0102617	0.00828013	STON2/PPP3CC/DNM2/AP3D1/ITSN1/NLGN4Y/ITSN2/NLGN4X/VAMP4/SYT1/DNM1/NLGN3/SYT11/SYT2/NLGN1	15
GO:0038092	GO:0038092	nodal signaling pathway	7/1595	20/18870	0.000880119	0.0104291	0.00841518	NODAL/FOXH1/CITED2/SMAD3/ACVR1B/CFC1/CER1	7
GO:0009799	GO:0009799	specification of symmetry	24/1595	143/18870	0.00089266	0.0105192	0.00848788	TBX6/WNT5A/DLL1/FGF10/TBX3/STIL/NODAL/APLNR/FOXH1/CITED2/SRF/GATA4/SMAD3/IFT57/MESP1/SOX17/ENG/GREM2/NOTCH2/TBX20/ACVR2B/ACVR1/CFC1/CER1	24
GO:0009855	GO:0009855	determination of bilateral symmetry	24/1595	143/18870	0.00089266	0.0105192	0.00848788	TBX6/WNT5A/DLL1/FGF10/TBX3/STIL/NODAL/APLNR/FOXH1/CITED2/SRF/GATA4/SMAD3/IFT57/MESP1/SOX17/ENG/GREM2/NOTCH2/TBX20/ACVR2B/ACVR1/CFC1/CER1	24
GO:0097191	GO:0097191	extrinsic apoptotic signaling pathway	34/1595	229/18870	0.000893136	0.0105192	0.00848788	SNAI2/NRP1/FGF10/CASP8/FAIM/GSK3A/BCL2L1/PEA15/SMAD3/BCL2L11/BAK1/BAG3/MKNK2/DIABLO/EYA2/PML/PARK7/BCL2L12/PARP2/HMGB2/RFFL/AR/SKIL/CFLAR/ACVR1B/CASP8AP2/FGFR1/MLLT11/DEPTOR/ITGAV/SFRP2/ACVR1/UNC5B/SFRP1	34
GO:0035904	GO:0035904	aorta development	14/1595	65/18870	0.000899876	0.0105772	0.00853469	PRICKLE1/APLNR/FOXH1/SRF/PROX1/SIX1/ROBO2/ENG/EFEMP2/HES1/ADAMTS6/EDNRA/SMAD6/BMPR1A	14
GO:0072091	GO:0072091	regulation of stem cell proliferation	18/1595	95/18870	0.000910716	0.0106597	0.00860129	SNAI2/WNT5A/SFN/FGF10/TBX3/SOX9/ZFP36L1/CCNE1/N4BP2L2/HMGB2/SOX17/PBX1/KAT7/PTCH1/PIM1/FGF2/KDR/NANOG	18
GO:0045936	GO:0045936	negative regulation of phosphate metabolic process	50/1595	376/18870	0.000912834	0.0106597	0.00860129	DKK1/PDE4D/SFN/SPRED2/BMP2/CDKN1A/NTF3/CDKN2A/PPP1R8/RABGEF1/PRKAR1B/DNAJA1/BAK1/PTPN1/MIDN/GADD45A/WWTR1/PARK7/RGS2/CNKSR3/INPP5F/SORL1/DBNDD2/PARP14/IQGAP1/FOXA2/EPHB2/CDA/SIRT1/ENG/DUSP16/MGAT5/SMAD7/HEG1/LRP6/CBLB/THY1/EPHA1/PPP4R4/DEPTOR/ERRFI1/SFRP2/PTPRJ/PRKAR2B/APOE/PDGFA/APOC1/CEACAM1/SPRY1/SFRP1	50
GO:0042157	GO:0042157	lipoprotein metabolic process	23/1595	135/18870	0.000915893	0.0106597	0.00860129	LIPG/PIGC/APOL3/PGAP2/ATG101/DPM1/PIGW/ABHD17A/ZDHHC23/ZDHHC13/PIGM/ZDHHC17/PIGN/ZDHHC21/PPM1B/MPPE1/WIPI1/ABCA1/ITGAV/PGAP1/APOE/APOC1/PORCN	23
GO:0003229	GO:0003229	ventricular cardiac muscle tissue development	13/1595	58/18870	0.00091604	0.0106597	0.00860129	TBX3/FOXH1/PROX1/DSP/FOXC1/ENG/SMAD7/HEG1/EDNRA/COL11A1/RYR2/BMPR1A/FGFR2	13
GO:0031102	GO:0031102	neuron projection regeneration	13/1595	58/18870	0.00091604	0.0106597	0.00860129	NEFL/MAP1B/STK24/EPHA4/INPP5F/LRIG2/PTPRF/IGF1R/NEO1/PTPRS/THY1/ADM/TNC	13
GO:0001711	GO:0001711	endodermal cell fate commitment	6/1595	15/18870	0.000926109	0.0106881	0.00862421	DKK1/MESP1/SOX17/HNF1B/NANOG/SOX2	6
GO:0007008	GO:0007008	outer mitochondrial membrane organization	6/1595	15/18870	0.000926109	0.0106881	0.00862421	TOMM40/TOMM5/TOMM22/SAMM50/PDCD5/MTX1	6
GO:0035358	GO:0035358	regulation of peroxisome proliferator activated receptor signaling pathway	6/1595	15/18870	0.000926109	0.0106881	0.00862421	FABP5/BMP2/CITED2/SIRT1/PTGIS/LMO3	6
GO:0045040	GO:0045040	protein insertion into mitochondrial outer membrane	6/1595	15/18870	0.000926109	0.0106881	0.00862421	TOMM40/TOMM5/TOMM22/SAMM50/PDCD5/MTX1	6
GO:0007264	GO:0007264	small GTPase mediated signal transduction	62/1595	491/18870	0.000927648	0.0106881	0.00862421	RASGRP3/NRP1/RHOB/PREX1/FGF10/CDKN1A/F2RL1/CDK2/CDKN2A/RAP2B/RAB30/TIAM1/RGL1/RABGEF1/MFN2/ARHGDIA/DLC1/RHOBTB1/GIT1/PARK7/RHOQ/DOCK1/KRAS/NUCB1/ITSN1/RGL3/EPHB2/USO1/CFL1/ARHGEF10/RAPGEF6/ARHGAP11B/LPAR4/ADCYAP1R1/CCDC88A/RAPGEF2/ARHGAP26/NUCB2/NOTCH2/MCF2L/ABCA1/HEG1/KSR1/ARHGAP40/RAB15/GARNL3/DNMBP/ARHGAP42/ARHGAP18/ELMO1/RAP1GAP2/FGF2/ITGAV/ARHGAP24/MET/ARHGAP28/FGD4/RAPGEF5/PDPN/APOE/SPRY1/C…	62
GO:0007565	GO:0007565	female pregnancy	29/1595	186/18870	0.00095081	0.0109334	0.00882211	IGFBP7/ACSL4/HPGD/NODAL/CITED2/UBE2Q1/FOSL1/RGS2/PARP2/EMP2/ITGA2/LNPEP/UPRT/AR/ACVR1B/CLDN4/STC2/PCSK5/BMPR2/RECK/HSD11B2/SLC38A2/VEGFA/ITGA5/PRLR/ADM/APELA/PRDM14/STC1	29
GO:0051896	GO:0051896	regulation of phosphatidylinositol 3-kinase/protein kinase B signal transduction	36/1595	248/18870	0.000974802	0.0111872	0.00902691	CALCR/F2RL1/GATA4/SOX9/EPHA2/PARK7/NTRK2/MYDGF/RCN3/INPP5F/IGF2/PIK3R5/BTN2A2/AXL/TNFSF11/SIRT1/ENG/MEIS3/RICTOR/IGF1R/FGFR1/PLEKHA1/FGF2/GCNT2/PTPRJ/PDGFA/ROR1/CEACAM1/KDR/SEMA3E/SEMA5A/UNC5B/FLT1/FN1/KIT/MAGI2	36
GO:2000116	GO:2000116	regulation of cysteine-type endopeptidase activity	30/1595	195/18870	0.000978647	0.0112093	0.00904472	SFN/CD44/IFI16/NODAL/CASP8/LAMTOR5/SMAD3/SYK/IFT57/BAK1/RPS27L/DLC1/PDCD5/DIABLO/HSPE1/PARK7/ANP32B/BCL2L12/UACA/PLAUR/RFFL/SIRT1/DNAJB6/EIF2AK3/CASP8AP2/ARL6IP5/VEGFA/EPHA7/EGLN3/SOX2	30
GO:0010720	GO:0010720	positive regulation of cell development	57/1595	444/18870	0.000988874	0.0112918	0.0091113	LEF1/NRP1/PNP/NEFL/CRABP2/BMP2/INPP5D/RUNX1/ISLR2/SRF/TIAM1/BAIAP2/CASP8/FAIM/SYK/MAP1B/NIN/IL6ST/AP3D1/ZFP36L1/KLF10/EPHA4/NTRK2/TMEM64/KRAS/NUMB/MDK/BTN2A2/ROBO2/PRKCA/AXL/EPHB2/SKIL/TNFSF11/ASPM/GOLGA4/TOX/DSCAM/BMPR2/CD46/NOTCH2/BDNF/ETV5/SMAD7/HES1/PTPRD/CXCL12/CD83/VEGFA/SERPINF1/FGF2/GLI2/PTPRZ1/FZD4/SEMA5A/FN1/KIT	57
GO:0052547	GO:0052547	regulation of peptidase activity	43/1595	312/18870	0.000989724	0.0112918	0.0091113	SFN/CD44/IFI16/NODAL/SERPINB8/CASP8/LAMTOR5/SERPINB5/SMAD3/SYK/IFT57/BAK1/RPS27L/SERPINB1/DLC1/PDCD5/DIABLO/HSPE1/PARK7/EPHA4/ANP32B/BCL2L12/RCN3/UACA/SORL1/PLAUR/RFFL/SIRT1/DNAJB6/EIF2AK3/CASP8AP2/CLDN4/CTSH/RECK/ARL6IP5/VEGFA/EPHA7/SERPINF1/EGLN3/SERPING1/TIMP4/CTSV/SOX2	43
GO:0043406	GO:0043406	positive regulation of MAP kinase activity	17/1595	88/18870	0.000997266	0.0113556	0.00916279	DKK1/FZD10/WNT5A/FGF18/NTF3/MAP2K7/PTPN1/ERBB2/PIK3R5/TNFSF11/FGFR1/VEGFA/TAOK3/FGF2/PDGFA/FLT1/KIT	17
GO:0003181	GO:0003181	atrioventricular valve morphogenesis	8/1595	26/18870	0.00100133	0.0113575	0.00916436	AXIN2/BMP2/GATA4/MDM4/BMPR2/ACVR1/SMAD6/BMPR1A	8
GO:0050926	GO:0050926	regulation of positive chemotaxis	8/1595	26/18870	0.00100133	0.0113575	0.00916436	FGF10/F2RL1/NTF3/SMAD3/ITGA2/CXCL12/VEGFA/KDR	8
GO:0010644	GO:0010644	cell communication by electrical coupling	9/1595	32/18870	0.00100793	0.011366	0.00917117	PDE4D/PRKACA/CACNA1C/TRDN/GJA5/ATP1B1/ANK3/RYR2/ATP1B2	9
GO:0046685	GO:0046685	response to arsenic-containing substance	9/1595	32/18870	0.00100793	0.011366	0.00917117	TNFRSF11B/GSTO1/CYP1B1/NEFL/CDKN1A/PPIF/MKNK2/SLC38A2/SERPINF1	9
GO:0070570	GO:0070570	regulation of neuron projection regeneration	9/1595	32/18870	0.00100793	0.011366	0.00917117	STK24/EPHA4/INPP5F/LRIG2/PTPRF/IGF1R/NEO1/PTPRS/THY1	9
GO:0001825	GO:0001825	blastocyst formation	11/1595	45/18870	0.00104475	0.0117585	0.00948788	CDX2/NODAL/CITED2/SRF/MFN2/SOX17/SKIL/HNF1B/TET1/KDM4C/PRDM14	11
GO:0061333	GO:0061333	renal tubule morphogenesis	16/1595	81/18870	0.00108272	0.0121624	0.00981377	BMP2/FMN1/SALL1/HS3ST3A1/SOX9/SIX1/CTNS/PBX1/HS2ST1/HNF1B/PTCH1/HES1/VEGFA/FGF2/LGR4/GPC3	16
GO:1902895	GO:1902895	positive regulation of miRNA transcription	12/1595	52/18870	0.00108621	0.012178	0.00982642	KLF5/BMP2/EGR1/SRF/SMAD3/FOSL1/SMAD1/AR/FGF2/SMAD6/BMPR1A/NR3C1	12
GO:0050921	GO:0050921	positive regulation of chemotaxis	24/1595	145/18870	0.0010902	0.0121994	0.00984365	NRP1/WNT5A/FGF10/F2RL1/FGF18/NTF3/STX3/TIAM1/SMAD3/WNK1/ITGA2/MDK/PRKD1/CAMK1D/DSCAM/BMPR2/CXCL12/FGFR1/VEGFA/ADAM10/FGF2/MET/KDR/SEMA5A	24
GO:0006469	GO:0006469	negative regulation of protein kinase activity	28/1595	179/18870	0.00109523	0.0122322	0.00987011	SFN/BMP2/CDKN1A/CDKN2A/PRKAR1B/DNAJA1/PTPN1/GADD45A/WWTR1/PARK7/RGS2/SORL1/DBNDD2/EPHB2/SIRT1/DUSP16/HEG1/LRP6/CBLB/THY1/EPHA1/DEPTOR/ERRFI1/PTPRJ/PRKAR2B/APOE/CEACAM1/SPRY1	28
GO:0021954	GO:0021954	central nervous system neuron development	17/1595	89/18870	0.00113748	0.0126797	0.0102312	NRP1/GBX2/CDH11/DCLK1/BTG2/NIN/GBA2/EPHA4/NTRK2/EPHB2/B4GALT6/RAPGEF2/NDNF/DCC/GLI2/FGFR2/SEMA3E	17
GO:0042158	GO:0042158	lipoprotein biosynthetic process	18/1595	97/18870	0.00117124	0.0130063	0.0104948	PIGC/PGAP2/ATG101/DPM1/PIGW/ZDHHC23/ZDHHC13/PIGM/ZDHHC17/PIGN/ZDHHC21/PPM1B/MPPE1/WIPI1/ABCA1/PGAP1/APOE/PORCN	18
GO:1903035	GO:1903035	negative regulation of response to wounding	18/1595	97/18870	0.00117124	0.0130063	0.0104948	SMAD3/GIT1/EPHA4/INPP5F/PLAUR/LRIG2/MDK/PLAU/CASK/NEO1/PTPRS/SERPING1/FGF2/PROS1/APOE/PDGFA/CEACAM1/TFPI	18
GO:0030278	GO:0030278	regulation of ossification	21/1595	121/18870	0.00117613	0.0130358	0.0105185	DKK1/WNT5A/CALCR/BMP2/BMP7/SOX9/SMAD3/BCOR/PBX1/MDK/ADGRV1/FAM20C/PKDCC/BMPR2/SMAD7/ACVR2B/GPM6B/ACVR1/SMAD6/BMPR1A/SFRP1	21
GO:0038179	GO:0038179	neurotrophin signaling pathway	10/1595	39/18870	0.00117884	0.0130411	0.0105228	NTF3/NTRK2/KIDINS220/TMEM108/ZDHHC17/RAPGEF2/BDNF/DDIT4/SPRY1/MAGI2	10
GO:0060973	GO:0060973	cell migration involved in heart development	7/1595	21/18870	0.00122461	0.0135217	0.0109106	SNAI2/SEMA3C/BMP7/FLRT3/MESP1/ENG/EDNRA	7
GO:0036465	GO:0036465	synaptic vesicle recycling	16/1595	82/18870	0.0012416	0.0136835	0.0110411	STON2/PPP3CC/DNM2/AP3D1/GIT1/ITSN1/NLGN4Y/ITSN2/NLGN4X/VAMP4/SYT1/DNM1/NLGN3/SYT11/SYT2/NLGN1	16
GO:0033135	GO:0033135	regulation of peptidyl-serine phosphorylation	23/1595	138/18870	0.00124477	0.0136925	0.0110484	DKK1/WNT5A/PDE4D/CALCR/CD44/NTF3/GSK3A/BAK1/GADD45A/PARK7/NTRK2/CNKSR3/INPP5F/TFRC/MAD2L2/APP/PRKD1/RICTOR/BDNF/SMAD7/VEGFA/ATP2B4/SFRP2	23
GO:0045664	GO:0045664	regulation of neuron differentiation	30/1595	198/18870	0.0012551	0.0137801	0.0111191	DKK1/TBX6/DLL1/BMP2/NTF3/BMP7/TCF4/PROX1/TIAM1/SOX9/SIX1/MAP1B/SIX3/PBX1/ASPM/GPRC5B/APP/NOTCH3/BDNF/ETV5/HES1/CXCL12/FGFR1/NRCAM/NLGN1/FGF2/FEZF1/SFRP2/SFRP1/SOX2	30
GO:0048483	GO:0048483	autonomic nervous system development	11/1595	46/18870	0.00126974	0.0138886	0.0112066	NRP1/GBX2/HOXB1/HOXB2/SIX1/SEMA3F/HES1/EDNRA/SEMA3A/ACKR3/FN1	11
GO:1990090	GO:1990090	cellular response to nerve growth factor stimulus	11/1595	46/18870	0.00126974	0.0138886	0.0112066	STMN2/NTF3/CSTF2/EIF4A3/NTRK2/KIDINS220/TMEM108/RAPGEF2/BDNF/HES1/MAGI2	11
GO:0007566	GO:0007566	embryo implantation	13/1595	60/18870	0.00128022	0.0139342	0.0112435	IGFBP7/NODAL/UBE2Q1/EMP2/ACVR1B/STC2/PCSK5/RECK/VEGFA/PRLR/APELA/PRDM14/STC1	13
GO:0010454	GO:0010454	negative regulation of cell fate commitment	5/1595	11/18870	0.00128348	0.0139342	0.0112435	DKK1/MESP1/HES1/SFRP2/FZD7	5
GO:0060736	GO:0060736	prostate gland growth	5/1595	11/18870	0.00128348	0.0139342	0.0112435	SOX9/PSAP/AR/PRLR/FGFR2	5
GO:1905809	GO:1905809	negative regulation of synapse organization	5/1595	11/18870	0.00128348	0.0139342	0.0112435	DKK1/WNT5A/CBLN1/ROBO2/EPHA7	5
GO:0030490	GO:0030490	maturation of SSU-rRNA	12/1595	53/18870	0.00129781	0.0140375	0.0113268	IMP4/NOP14/RIOK1/TSR3/NGDN/UTP20/PWP2/TSR2/SNU13/RRP36/UTP6/RPP40	12
GO:0045778	GO:0045778	positive regulation of ossification	12/1595	53/18870	0.00129781	0.0140375	0.0113268	WNT5A/BMP2/BMP7/SMAD3/ADGRV1/FAM20C/PKDCC/BMPR2/ACVR2B/GPM6B/ACVR1/BMPR1A	12
GO:0001936	GO:0001936	regulation of endothelial cell proliferation	28/1595	181/18870	0.00130205	0.0140573	0.0113428	NRP1/WNT5A/FGF10/APLNR/PROX1/PDCL3/MYDGF/AKT3/HMGB2/IGF2/MDK/PRKCA/SIRT1/PRKD1/RICTOR/CXCL12/FGFR1/VEGFA/SULF1/FGF2/VASH2/APOE/CCL2/KDR/SEMA5A/TNMD/APELA/FLT1	28
GO:0048745	GO:0048745	smooth muscle tissue development	8/1595	27/18870	0.0013186	0.0141831	0.0114443	STRA6/SRF/PROX1/SOX9/SIX1/ENG/PTCH1/EFEMP2	8
GO:0060384	GO:0060384	innervation	8/1595	27/18870	0.0013186	0.0141831	0.0114443	NRP1/GABRB2/LRIG2/EDNRA/SULF1/SEMA3A/LRIG1/GABRA5	8
GO:0007517	GO:0007517	muscle organ development	47/1595	354/18870	0.00132157	0.0141831	0.0114443	LEF1/MSX1/WNT5A/DLL1/KLF5/BMP2/EGR1/COPRS/ID3/CFL2/DNER/CNTFR/FOXH1/CITED2/STRA6/PROX1/BTG2/SIX1/SMAD3/DSP/FHL3/TTN/FZD1/FOXC1/KRAS/MEGF10/IGF2/SGCE/HDAC9/CFLAR/SIRT1/ENG/FLNB/EFEMP2/MEF2A/SMAD7/TBX20/HEG1/FOXO4/EDNRA/USP2/COL11A1/ETV1/RYR2/BMPR1A/FGFR2/KEL	47
GO:0001666	GO:0001666	response to hypoxia	41/1595	298/18870	0.00132344	0.0141831	0.0114443	BMP2/EGR1/DDAH1/BMP7/CITED2/SRF/MIEF1/RORA/SMAD3/ALKBH5/TIGAR/ERCC3/ZFP36L1/PML/EPHA4/ITGA2/PLAU/CFLAR/TFRC/SIRT1/MDM4/SLC29A1/AK4/STC2/PTGIS/NDNF/DDIT4/CXCL12/HSD11B2/VEGFA/EDNRA/EGLN3/BNIP3L/RYR2/PLOD2/ITPR2/FGFR2/FZD4/ADM/SFRP1/STC1	41
GO:0042391	GO:0042391	regulation of membrane potential	56/1595	440/18870	0.00133283	0.0142576	0.0115044	CBLN1/GABRB2/SLC39A8/BAIAP2/PANK2/GSK3A/BCL2L1/DSP/PRKAR1B/CTNS/BAK1/PARK7/EIF4A3/NTRK2/CACNA1C/TRDN/GJA5/KCNH5/GRIA4/CACNA2D1/KCNK6/CHRNB4/IGSF11/GABRA3/TMEM108/SYNE1/CACNB3/KCNK5/NLGN4X/KCNK12/SLC29A1/APP/SMAD7/GABRB3/GABBR1/MLLT11/ATP1B1/KCNMB4/ARL6IP5/GNA14/NRCAM/KCNK1/CHRFAM7A/NLGN3/ANK2/NLGN1/SCN4A/USP53/GABRA5/ANK3/RYR2/ATP1B2/GABRQ/RIMS2/KDR/GRID2	56
GO:0030033	GO:0030033	microvillus assembly	6/1595	16/18870	0.0013764	0.0145633	0.0117511	KLF5/FSCN1/ATP8B1/RAPGEF6/RAPGEF2/PODXL	6
GO:0032926	GO:0032926	negative regulation of activin receptor signaling pathway	6/1595	16/18870	0.0013764	0.0145633	0.0117511	FST/SMAD7/ACVR1/SMAD6/CER1/MAGI2	6
GO:0042249	GO:0042249	establishment of planar polarity of embryonic epithelium	6/1595	16/18870	0.0013764	0.0145633	0.0117511	WNT5A/PTK7/GRHL3/FZD1/SFRP2/SFRP1	6
GO:0043584	GO:0043584	nose development	6/1595	16/18870	0.0013764	0.0145633	0.0117511	MSX1/DLX5/STRA6/PROX1/SIX1/RDH10	6
GO:0048532	GO:0048532	anatomical structure arrangement	6/1595	16/18870	0.0013764	0.0145633	0.0117511	NRP1/HOXB1/DLL1/HOXB2/SEMA3F/BMPR1A	6
GO:0060911	GO:0060911	cardiac cell fate commitment	6/1595	16/18870	0.0013764	0.0145633	0.0117511	DKK1/TBX3/WNT8A/MESP1/SOX17/ACVR1	6
GO:0070585	GO:0070585	protein localization to mitochondrion	22/1595	131/18870	0.00141961	0.0149673	0.0120771	TOMM40/TOMM34/TIMM13/TIMM17A/GSK3A/TOMM5/CHCHD4/TOMM22/MFN2/DNAJA1/SAMM50/PDCD5/PITRM1/PMPCA/MTX1/GRPEL1/DNAJC15/TIMM10/USP36/UBE2J2/BNIP3L/FZD5	22
GO:0014855	GO:0014855	striated muscle cell proliferation	16/1595	83/18870	0.00141971	0.0149673	0.0120771	RUNX1/CITED2/VGLL4/SIX1/FOXC1/SMAD1/KPNA1/MEGF10/CFLAR/SAV1/PIM1/TBX20/FGF2/BMPR1A/FGFR2/JARID2	16
GO:0150116	GO:0150116	regulation of cell-substrate junction organization	14/1595	68/18870	0.00143223	0.015072	0.0121616	NRP1/FMN1/LIMCH1/SMAD3/POLDIP2/DLC1/EPHA3/SDC4/VEGFA/THY1/GPM6B/PTPRJ/KDR/SFRP1	14
GO:0071496	GO:0071496	cellular response to external stimulus	46/1595	346/18870	0.00143748	0.0151	0.0121841	SNAI2/IFI16/ASNS/CDKN1A/SEC13/SRF/PLIN2/CASP8/NUAK2/SOX9/FOSL1/NUAK1/PIK3C2B/BAK1/BAG3/CNN2/STK24/GADD45A/KLF10/DNAJC15/MYBBP1A/ITGA2/WRN/FOXA2/XPR1/AXL/COL1A1/CDA/SIRT1/EIF2AK3/ENG/PRKD1/CASP8AP2/RRAGD/WIPI1/RICTOR/BMPR2/IGF1R/PIM1/SLC38A2/FOXO1/FGF2/SFRP2/TMEM150C/SFRP1/TNC	46
GO:0071774	GO:0071774	response to fibroblast growth factor	21/1595	123/18870	0.00145647	0.015272	0.0123229	WNT5A/CD44/FGF10/FGF18/FLRT3/ZFP36L1/IQGAP1/COL1A1/FAM20C/NDNF/FGFR1/SULF1/FGF2/OTX2/CCL2/GALNT3/FGFR2/SPRY1/SFRP1/TNC/PRDM14	21
GO:0030901	GO:0030901	midbrain development	17/1595	91/18870	0.00146849	0.0153704	0.0124023	DKK1/MSX1/WLS/WNT5A/INA/FZD1/SMAD1/ZNF148/FZD6/HES1/LRP6/PLP1/FGF2/SFRP2/OTX2/FGFR2/SFRP1	17
GO:0044344	GO:0044344	cellular response to fibroblast growth factor stimulus	20/1595	115/18870	0.00148295	0.0154939	0.012502	WNT5A/CD44/FGF10/FGF18/FLRT3/ZFP36L1/IQGAP1/COL1A1/FAM20C/NDNF/FGFR1/SULF1/FGF2/OTX2/CCL2/GALNT3/FGFR2/SPRY1/SFRP1/PRDM14	20
GO:0046620	GO:0046620	regulation of organ growth	18/1595	99/18870	0.00149257	0.0155666	0.0125606	RUNX1/CITED2/PROX1/VGLL4/GSK3A/BCL2L11/FXN/FOXC1/RGS2/PARP2/IGF2/SAV1/PIM1/TBX20/FGF2/BMPR1A/FGFR2/JARID2	18
GO:0060425	GO:0060425	lung morphogenesis	12/1595	54/18870	0.00154237	0.0160571	0.0129565	FGF10/NODAL/SRF/SOX9/STK40/KRAS/CTSH/RDH10/FGFR2/SPRY1/LAMA1/TNC	12
GO:0031960	GO:0031960	response to corticosteroid	24/1595	149/18870	0.00160056	0.0166333	0.0134213	PCSK1/GPR83/AXIN2/IGFBP7/CYP1B1/NEFL/CALCR/ANXA3/CDKN1A/GSK3A/BCL2L11/FOSL1/ZFP36L1/CFLAR/BCKDHB/IGF1R/SCNN1A/DDIT4/HSD11B2/SERPINF1/AGL/NR3C1/ADM/STC1	24
GO:0048678	GO:0048678	response to axon injury	16/1595	84/18870	0.00161884	0.0167933	0.0135505	PCSK1/NEFL/MAP1B/FLRT3/STK24/EPHA4/INPP5F/LRIG2/AXL/PTPRF/IGF1R/NEO1/SLC1A1/PTPRS/FGF2/TNC	16
GO:1902905	GO:1902905	positive regulation of supramolecular fiber organization	27/1595	175/18870	0.00163607	0.0169419	0.0136704	NRP1/STMN2/F2RL1/CFL2/FMN1/SORBS3/PROX1/BAIAP2/LIMCH1/SMAD3/MAP1B/NAV3/GIT1/VASP/ARHGEF10/APP/PRKD1/CCDC88A/RICTOR/SLAIN1/EFEMP2/SDC4/EPHA1/MET/APOE/SEMA5A/SFRP1	27
GO:0023019	GO:0023019	signal transduction involved in regulation of gene expression	7/1595	22/18870	0.00166626	0.0172239	0.0138979	TBX6/MSX1/SMAD3/MSX2/MESP1/SOX17/CER1	7
GO:0007015	GO:0007015	actin filament organization	58/1595	464/18870	0.00168821	0.0174199	0.0140561	NRP1/RHOB/PREX1/ZEB2/TAGLN2/LIMA1/F2RL1/CFL2/FMN1/SORBS3/LCP1/SRF/ARPC5L/PROX1/ARPC4/BAIAP2/ZYX/TAGLN3/LIMCH1/SMAD3/TMEFF2/FSCN1/TTN/CNN2/DLC1/GBA2/RHOBTB1/VASP/MYO1F/COTL1/SORBS1/RHOQ/DIAPH3/EMP2/SPIRE1/IQGAP1/PAK3/SSH3/CFL1/MAD2L2/ARHGEF10/CCDC88A/RICTOR/SDC4/CXCL12/PPP1R9A/ARHGAP40/EPHA1/ADD3/ARHGAP18/ELMO1/IQGAP2/MET/ARHGAP28/DIAPH2/SEMA5A/CGNL1/SFRP1	58
GO:0048545	GO:0048545	response to steroid hormone	44/1595	330/18870	0.00170038	0.0175145	0.0141324	PCSK1/GPR83/AXIN2/IGFBP7/CYP1B1/NEFL/CALCR/TXNIP/ANXA3/CDKN1A/LBH/NODAL/FOXH1/GSK3A/VPS18/BCL2L11/FOSL1/DNAJA1/ZFP36L1/PARK7/HMGB2/ESRRG/AR/PIAS2/COL1A1/CFLAR/SIRT1/BCKDHB/CLDN4/IGF1R/SCNN1A/DDIT4/HSD11B2/SERPINF1/AGL/TRERF1/UBR5/LMO3/NR3C1/KDM4C/TFPI/ADM/SFRP1/STC1	44
GO:0043410	GO:0043410	positive regulation of MAPK cascade	59/1595	474/18870	0.00170943	0.0175293	0.0141444	DKK1/NRP1/FZD10/WNT5A/CALCR/TNFRSF19/EDAR/CD44/BMP2/FGF10/F2RL1/FGF18/NTF3/NODAL/SORBS3/GATA4/SYK/MAP2K7/PTPN1/GADD45A/NTRK2/MYDGF/ERBB2/IGF2/IQGAP1/PIK3R5/PRKCA/AR/PJA2/ABCA7/TNFSF11/MTURN/CFLAR/APP/RAPGEF2/NOTCH2/IGF1R/FGFR1/KSR1/ARL6IP5/VEGFA/TAOK3/FGF2/ANKRD6/SEMA3A/GCNT2/PTPRJ/ACKR3/APOE/CCL2/PDGFA/FZD7/KDR/FGFR2/BMPER/APELA/FLT1/KIT/SOX2	59
GO:0030325	GO:0030325	adrenal gland development	8/1595	28/18870	0.00171084	0.0175293	0.0141444	CYP1B1/SALL1/CITED2/STRA6/SMAD3/PBX1/MDK/NR3C1	8
GO:1903077	GO:1903077	negative regulation of protein localization to plasma membrane	8/1595	28/18870	0.00171084	0.0175293	0.0141444	LYPD1/CSK/BCL2L1/RHOQ/WNK1/NUMB/TMEM59/PKDCC	8
GO:0045927	GO:0045927	positive regulation of growth	36/1595	256/18870	0.0017224	0.0176168	0.0142149	NRP1/DLL1/SFN/CRABP2/ISLR2/SRF/PROX1/MAP1B/DDX49/FXN/PARP2/ERBB2/IGF2/ITSN2/GOLGA4/ATP8A2/RICTOR/DSCAM/BMPR2/BDNF/PIM1/SMAD7/CXCL12/TBX20/SYT1/VEGFA/ADAM10/SYT2/FGF2/SFRP2/BMPR1A/RIMS2/FGFR2/SEMA5A/FN1/SFRP1	36
GO:0007179	GO:0007179	transforming growth factor beta receptor signaling pathway	33/1595	229/18870	0.00175025	0.0178704	0.0144196	SPRED2/HPGD/BMP2/ZEB2/FOXH1/CITED2/IL17RD/ZYX/SMAD3/ZNF703/ITGB8/FAM89B/PML/SMAD1/SKIL/PTPRK/SIRT1/ENG/ID1/GLG1/TET1/HTRA1/SMAD7/USP9X/ARID4A/PEG10/GCNT2/ACVR1/SMAD6/BMPR1A/LTBP1/SPRY1/ONECUT1	33
GO:1902742	GO:1902742	apoptotic process involved in development	10/1595	41/18870	0.00177998	0.0180851	0.0145929	LEF1/BMP7/BCL2L11/BAK1/FOXC1/MEGF10/SIX3/ROBO2/HNF1B/FZD5	10
GO:1903115	GO:1903115	regulation of actin filament-based movement	10/1595	41/18870	0.00177998	0.0180851	0.0145929	PDE4D/ZEB2/GATA4/DSP/CACNA1C/GJA5/ANK2/PDPN/RYR2/STC1	10
GO:0043409	GO:0043409	negative regulation of MAPK cascade	27/1595	176/18870	0.0017806	0.0180851	0.0145929	DACT1/SPRED2/CSK/BMP2/F2RL1/DNAJA1/PEBP1/PTPN1/RANBP9/EPHA4/RGS2/CNKSR3/SORL1/BTN2A2/EPHB2/ABCA7/DUSP16/IGF1R/RPS6KA6/FOXO1/TAOK3/SEMA6A/MECOM/PTPRJ/APOE/LMO3/SPRY1	27
GO:0044331	GO:0044331	cell-cell adhesion mediated by cadherin	11/1595	48/18870	0.00183936	0.0186171	0.0150221	CDH11/WNT5A/CDH10/ADAM19/CDH26/CDHR3/FOXA2/MAD2L2/VEGFA/CDH6/CDH12	11
GO:1990089	GO:1990089	response to nerve growth factor	11/1595	48/18870	0.00183936	0.0186171	0.0150221	STMN2/NTF3/CSTF2/EIF4A3/NTRK2/KIDINS220/TMEM108/RAPGEF2/BDNF/HES1/MAGI2	11
GO:0032922	GO:0032922	circadian regulation of gene expression	14/1595	70/18870	0.00191618	0.0193275	0.0155953	BHLHE40/EGR1/ID3/RORA/PML/TOP1/MYBBP1A/NAMPT/SIRT1/ID1/CIART/USP2/LGR4/PPARGC1A	14
GO:0050922	GO:0050922	negative regulation of chemotaxis	14/1595	70/18870	0.00191618	0.0193275	0.0155953	NRP1/WNT5A/SEMA3C/ROBO2/SEMA6C/SEMA4A/SEMA3F/SEMA5B/SEMA3A/SEMA6A/CCL2/SEMA6D/SEMA3E/SEMA5A	14
GO:0001933	GO:0001933	negative regulation of protein phosphorylation	41/1595	304/18870	0.00193439	0.0194775	0.0157164	DKK1/PDE4D/SFN/SPRED2/BMP2/CDKN1A/NTF3/CDKN2A/RABGEF1/PRKAR1B/DNAJA1/BAK1/PTPN1/GADD45A/WWTR1/PARK7/RGS2/CNKSR3/INPP5F/SORL1/DBNDD2/PARP14/EPHB2/SIRT1/ENG/DUSP16/SMAD7/HEG1/LRP6/CBLB/THY1/EPHA1/DEPTOR/ERRFI1/SFRP2/PTPRJ/PRKAR2B/APOE/CEACAM1/SPRY1/SFRP1	41
GO:0018105	GO:0018105	peptidyl-serine phosphorylation	40/1595	295/18870	0.00197461	0.0197616	0.0159456	DKK1/WNT5A/PRKCQ/PDE4D/CALCR/CD44/NTF3/CDK2/GSK3A/BAK1/MKNK2/PRKACA/GADD45A/PARK7/TOP1/NTRK2/CNKSR3/LMTK2/INPP5F/WNK1/AKT3/RPS6KA5/PRKCA/TFRC/MAD2L2/EIF2AK3/APP/PRKD1/CAMK1D/RICTOR/TTBK2/RPS6KA6/BDNF/SMAD7/MYO3A/VEGFA/ATP2B4/NEK7/CAMKV/SFRP2	40
GO:0061548	GO:0061548	ganglion development	6/1595	17/18870	0.00197616	0.0197616	0.0159456	NRP1/CYP1B1/UNC5C/SIX1/SEMA3F/SEMA3A	6
GO:1904948	GO:1904948	midbrain dopaminergic neuron differentiation	6/1595	17/18870	0.00197616	0.0197616	0.0159456	DKK1/WNT5A/FZD1/LRP6/SFRP2/SFRP1	6
GO:2000136	GO:2000136	regulation of cell proliferation involved in heart morphogenesis	6/1595	17/18870	0.00197616	0.0197616	0.0159456	TBX3/SOX9/SIX1/BMPR2/PIM1/HES1	6
GO:0021545	GO:0021545	cranial nerve development	13/1595	63/18870	0.00204621	0.0203379	0.0164106	HOXA1/NRP1/HOXB1/HOXB2/SALL1/CITED2/SIX1/ATP8B1/EPHB2/SEMA3F/HES1/ACKR3/SLC1A3	13
GO:0001967	GO:0001967	suckling behavior	5/1595	12/18870	0.00204775	0.0203379	0.0164106	DACH1/CNTFR/UBE2Q1/APP/GLS	5
GO:0003183	GO:0003183	mitral valve morphogenesis	5/1595	12/18870	0.00204775	0.0203379	0.0164106	AXIN2/BMPR2/ACVR1/SMAD6/BMPR1A	5
GO:0071679	GO:0071679	commissural neuron axon guidance	5/1595	12/18870	0.00204775	0.0203379	0.0164106	NRP1/EPHB2/PTCH1/VEGFA/NCAM1	5
GO:0048511	GO:0048511	rhythmic process	40/1595	296/18870	0.00210169	0.0208382	0.0168142	BHLHE40/CYP1B1/HCRTR2/EGR1/ID3/HES7/PROX1/RORA/CCAR2/ENOX2/PML/KLF10/TOP1/NTRK2/MYBBP1A/NAMPT/OPN3/MDK/ROBO2/AXL/SIRT1/TYRO3/ID1/RORB/SCAPER/CLDN4/IGF1R/CIART/PIWIL2/PLEKHA1/USP9X/USP2/SERPINF1/CUL4A/NLGN1/GPR176/LGR4/HAS2/PPARGC1A/FZD4	40
GO:0003416	GO:0003416	endochondral bone growth	8/1595	29/18870	0.00218978	0.0216747	0.0174892	SOX9/MSX2/IFT80/COL27A1/FGFR2/BNC2/CER1/STC1	8
GO:0060420	GO:0060420	regulation of heart growth	14/1595	71/18870	0.00220478	0.0217494	0.0175495	RUNX1/CITED2/PROX1/VGLL4/GSK3A/RGS2/PARP2/SAV1/PIM1/TBX20/FGF2/BMPR1A/FGFR2/JARID2	14
GO:1902475	GO:1902475	L-alpha-amino acid transmembrane transport	14/1595	71/18870	0.00220478	0.0217494	0.0175495	SLC43A1/SLC25A13/RGS2/SLC38A6/SLC7A2/SLC6A9/SLC36A4/SLC38A9/SLC38A2/ARL6IP5/SLC7A8/SLC1A1/SLC1A3/SLC7A3	14
GO:0003177	GO:0003177	pulmonary valve development	7/1595	23/18870	0.00222236	0.0218488	0.0176298	STRA6/GJA5/ROBO2/BMPR2/NOTCH2/TBX20/SMAD6	7
GO:0031290	GO:0031290	retinal ganglion cell axon guidance	7/1595	23/18870	0.00222236	0.0218488	0.0176298	NRP1/ROBO2/EPHB2/ALCAM/VEGFA/NRCAM/EPHA7	7
GO:0052548	GO:0052548	regulation of endopeptidase activity	39/1595	288/18870	0.00228316	0.0224088	0.0180816	SFN/CD44/IFI16/NODAL/SERPINB8/CASP8/LAMTOR5/SERPINB5/SMAD3/SYK/IFT57/BAK1/RPS27L/SERPINB1/DLC1/PDCD5/DIABLO/HSPE1/PARK7/EPHA4/ANP32B/BCL2L12/UACA/SORL1/PLAUR/RFFL/SIRT1/DNAJB6/EIF2AK3/CASP8AP2/RECK/ARL6IP5/VEGFA/EPHA7/SERPINF1/EGLN3/SERPING1/TIMP4/SOX2	39
GO:0016358	GO:0016358	dendrite development	33/1595	233/18870	0.00232894	0.0228197	0.0184132	NRP1/PREX1/PRICKLE1/DCLK1/BMP7/TIAM1/BAIAP2/MAP1B/LZTS1/EPHA4/KIDINS220/STRN/TANC2/PAK3/EPHB2/SYNE1/FAT3/CFL1/APP/RAB17/CAMK1D/RAPGEF2/DSCAM/MEF2A/PTPRD/SDC2/DCC/PTPRS/NLGN1/SEMA3A/APOE/FZD4/VLDLR	33
GO:1901655	GO:1901655	cellular response to ketone	18/1595	103/18870	0.00236214	0.0231062	0.0186443	AXIN2/CYP1B1/CDK4/GNAI1/PARK7/AR/CFLAR/SIRT1/PRKD1/IGF1R/SCNN1A/ADCY2/DDIT4/SERPINF1/TRERF1/NR3C1/SFRP1/TNC	18
GO:0050890	GO:0050890	cognition	42/1595	317/18870	0.00240536	0.0234895	0.0189536	DKK1/HOXA1/TACO1/NTF3/STRA6/SRF/BTG2/PRKAR1B/FOSL1/CTNS/FEN1/ZNF385A/GIT1/EIF4A3/NTRK2/KRAS/HMGCR/MDK/NLGN4Y/EPHB2/PJA2/ABCA7/NLGN4X/APP/MAGT1/BDNF/SLC24A2/ARL6IP5/SLC1A1/NLGN3/SYT11/SERPINF1/ITGA5/GABRA5/PRKAR2B/APOE/CALB1/PTPRZ1/VLDLR/ATP8A1/KIT/GRPR	42
GO:0061008	GO:0061008	hepaticobiliary system development	23/1595	145/18870	0.00242651	0.0236565	0.0190883	TBX3/NODAL/FOXH1/CITED2/PROX1/SOX9/SMAD3/ACAT1/CCND1/MESP1/ITGA2/SOX17/MDK/CFLAR/HNF1B/PTCH1/NOTCH2/HES1/MET/CEACAM1/JARID2/ONECUT1/FRZB	23
GO:0042326	GO:0042326	negative regulation of phosphorylation	43/1595	327/18870	0.00248332	0.0241699	0.0195026	DKK1/PDE4D/SFN/SPRED2/BMP2/CDKN1A/NTF3/CDKN2A/RABGEF1/PRKAR1B/DNAJA1/BAK1/PTPN1/MIDN/GADD45A/WWTR1/PARK7/RGS2/CNKSR3/INPP5F/SORL1/DBNDD2/PARP14/FOXA2/EPHB2/SIRT1/ENG/DUSP16/SMAD7/HEG1/LRP6/CBLB/THY1/EPHA1/DEPTOR/ERRFI1/SFRP2/PTPRJ/PRKAR2B/APOE/CEACAM1/SPRY1/SFRP1	43
GO:0071425	GO:0071425	hematopoietic stem cell proliferation	9/1595	36/18870	0.00248753	0.0241705	0.0195031	SNAI2/WNT5A/RUNX1/N4BP2L2/ETV6/KAT7/PIM1/MECOM/SFRP2	9
GO:0042733	GO:0042733	embryonic digit morphogenesis	12/1595	57/18870	0.00251269	0.0243743	0.0196676	MSX1/WNT5A/PRICKLE1/TBX3/SALL1/BCL2L11/MSX2/FREM2/FZD6/LMBR1/SFRP2/BMPR1A	12
GO:0009101	GO:0009101	glycoprotein biosynthetic process	40/1595	299/18870	0.00252636	0.024445	0.0197246	SLC39A8/HS3ST3A1/GALNT14/GMPPB/DPM1/ST8SIA4/GALNT13/GAL3ST1/UST/GALNT1/B3GNT5/DPY19L3/ABCA7/HS2ST1/MOGS/XYLT1/ST8SIA3/ST3GAL5/GALNT12/ALG10/TMEM59/MAN1C1/ALG10B/CHST4/TET1/BMPR2/MAGT1/MGAT5/ST3GAL6/TMTC3/B3GALT5/GALNT7/DSE/GCNT2/C1GALT1/MGAT4C/NECAB1/GALNT3/B3GALT1/CHST9	40
GO:0071260	GO:0071260	cellular response to mechanical stimulus	14/1595	72/18870	0.00252836	0.024445	0.0197246	CASP8/SOX9/BAK1/BAG3/CNN2/GADD45A/ITGA2/COL1A1/ENG/CASP8AP2/IGF1R/SLC38A2/FGF2/TMEM150C	14
GO:0098659	GO:0098659	inorganic cation import across plasma membrane	22/1595	137/18870	0.00254715	0.0245453	0.0198055	CALCR/SLC39A8/SLC9C1/PPP3CC/CACNA1C/CACNA2D1/SLC12A8/KCNK5/SLC12A6/SLC39A11/SCNN1A/STEAP2/ATP1B1/SLC24A2/ATP2B4/SLC39A10/SLC39A6/SCN4A/SLC9A7/CACNA1A/ATP1B2/SLC9A9	22
GO:0099587	GO:0099587	inorganic ion import across plasma membrane	22/1595	137/18870	0.00254715	0.0245453	0.0198055	CALCR/SLC39A8/SLC9C1/PPP3CC/CACNA1C/CACNA2D1/SLC12A8/KCNK5/SLC12A6/SLC39A11/SCNN1A/STEAP2/ATP1B1/SLC24A2/ATP2B4/SLC39A10/SLC39A6/SCN4A/SLC9A7/CACNA1A/ATP1B2/SLC9A9	22
GO:0032956	GO:0032956	regulation of actin cytoskeleton organization	44/1595	337/18870	0.00255672	0.0245968	0.0198471	NRP1/FZD10/PREX1/LIMA1/F2RL1/CFL2/FMN1/SORBS3/ARPC5L/PROX1/BAIAP2/LIMCH1/SMAD3/TMEFF2/FSCN1/GRHL3/DLC1/GBA2/VASP/COTL1/RHOQ/EPHA3/PAK3/SSH3/ARHGEF10/PRKD1/CCDC88A/RICTOR/SDC4/OR2A4/CXCL12/MYO3A/ARHGAP40/EPHA1/ADD3/ARHGAP18/IQGAP2/MET/GPM6B/ARHGAP28/PDGFA/SEMA5A/CGNL1/SFRP1	44
GO:0008544	GO:0008544	epidermis development	49/1595	385/18870	0.00257278	0.0247105	0.0199389	DKK4/DKK1/SNAI1/APCDD1/WNT5A/MCOLN3/FST/DLL1/TXNIP/FABP5/SFN/CRABP2/TNFRSF19/EDAR/FGF10/CDKN1A/SRF/NSDHL/SOX9/EPHA2/DSP/GRHL3/HOXB13/ERCC3/FOXC1/ZFP36L1/MSX2/LDB2/OPN3/FZD6/CFLAR/ACVR1B/ZDHHC21/PTCH1/SAV1/FLNB/CLDN4/HES1/SLC4A7/ERRFI1/FGF2/GLI2/MET/PDGFA/LGR4/MYSM1/FGFR2/EXPH5/GDF3	49
GO:0071385	GO:0071385	cellular response to glucocorticoid stimulus	11/1595	50/18870	0.00260148	0.0249196	0.0201076	AXIN2/CYP1B1/GSK3A/BCL2L11/ZFP36L1/CFLAR/IGF1R/DDIT4/SERPINF1/NR3C1/STC1	11
GO:0010719	GO:0010719	negative regulation of epithelial to mesenchymal transition	10/1595	43/18870	0.00260737	0.0249196	0.0201076	SPRED2/IL17RD/EPHA4/SDHAF2/FOXA2/MAD2L2/SMAD7/SFRP2/SPRY1/SFRP1	10
GO:0060443	GO:0060443	mammary gland morphogenesis	10/1595	43/18870	0.00260737	0.0249196	0.0201076	WNT5A/FGF10/TBX3/EPHA2/PML/MSX2/AR/PTCH1/NR3C1/FGFR2	10
GO:1905475	GO:1905475	regulation of protein localization to membrane	27/1595	181/18870	0.00267895	0.0255618	0.0206258	LYPD1/VAMP8/CSK/MIEF1/SHISA6/STX3/EPHA2/BCL2L1/PDCD5/SORBS1/RHOQ/WNK1/ERBB2/NUMB/EPHA3/AR/EPHB2/TMEM59/PKDCC/DPP10/SLC1A1/ATP2B4/ADAM10/STOM/ANK3/GPC4/GPC3	27
GO:0031032	GO:0031032	actomyosin structure organization	30/1595	208/18870	0.00272074	0.0259182	0.0209133	NRP1/ZEB2/CFL2/SORBS3/SRF/PROX1/ZYX/KRT19/LIMCH1/SMAD3/TMEFF2/TTN/CNN2/DLC1/PGM5/SORBS1/IQGAP1/CFLAR/ARHGEF10/PRKD1/CCDC88A/SDC4/MEF2A/EPHA1/EPB41L4B/IQGAP2/MET/ARHGAP28/CGNL1/SFRP1	30
GO:0055021	GO:0055021	regulation of cardiac muscle tissue growth	13/1595	65/18870	0.00274115	0.0259824	0.0209651	RUNX1/CITED2/VGLL4/GSK3A/RGS2/PARP2/SAV1/PIM1/TBX20/FGF2/BMPR1A/FGFR2/JARID2	13
GO:0007584	GO:0007584	response to nutrient	24/1595	155/18870	0.00274309	0.0259824	0.0209651	SNAI2/TNFRSF11B/CYP1B1/BMP7/SRF/GATA4/LIPG/MAP1B/ITGA2/SLC16A1/FOXA2/COL1A1/TFRC/BCKDHB/STC2/IGF1R/ABCA1/PIM1/AGL/SFRP2/SFRP1/TNC/CYP26A1/STC1	24
GO:0048339	GO:0048339	paraxial mesoderm development	6/1595	18/18870	0.00275422	0.0259824	0.0209651	LEF1/WNT5A/DLL3/SMAD3/FOXC1/BMPR1A	6
GO:0048569	GO:0048569	post-embryonic animal organ development	6/1595	18/18870	0.00275422	0.0259824	0.0209651	EFEMP1/BCL2L11/BAK1/VEGFA/KDR/FZD5	6
GO:0060576	GO:0060576	intestinal epithelial cell development	6/1595	18/18870	0.00275422	0.0259824	0.0209651	KLF5/CDKN1A/TIGAR/IL6ST/C1GALT1/FZD5	6
GO:0061323	GO:0061323	cell proliferation involved in heart morphogenesis	6/1595	18/18870	0.00275422	0.0259824	0.0209651	TBX3/SOX9/SIX1/BMPR2/PIM1/HES1	6
GO:0048679	GO:0048679	regulation of axon regeneration	8/1595	30/18870	0.00276792	0.0260274	0.0210014	STK24/EPHA4/INPP5F/LRIG2/PTPRF/IGF1R/NEO1/PTPRS	8
GO:1904376	GO:1904376	negative regulation of protein localization to cell periphery	8/1595	30/18870	0.00276792	0.0260274	0.0210014	LYPD1/CSK/BCL2L1/RHOQ/WNK1/NUMB/TMEM59/PKDCC	8
GO:0030330	GO:0030330	DNA damage response, signal transduction by p53 class mediator	14/1595	73/18870	0.00289003	0.0271318	0.0218926	SNAI1/SNAI2/MSX1/SMYD2/CD44/SPRED2/CDKN1A/KMT5A/RPS27L/ZNF385A/PML/SIRT1/MDM4/RPS6KA6	14
GO:0071456	GO:0071456	cellular response to hypoxia	23/1595	147/18870	0.0029023	0.0272032	0.0219502	EGR1/DDAH1/BMP7/CITED2/MIEF1/RORA/TIGAR/ZFP36L1/EPHA4/CFLAR/SIRT1/MDM4/SLC29A1/AK4/STC2/PTGIS/NDNF/VEGFA/EGLN3/BNIP3L/FGFR2/SFRP1/STC1	23
GO:0035357	GO:0035357	peroxisome proliferator activated receptor signaling pathway	7/1595	24/18870	0.00291134	0.0272442	0.0219833	FABP5/BMP2/CITED2/ACTN4/SIRT1/PTGIS/LMO3	7
GO:0048008	GO:0048008	platelet-derived growth factor receptor signaling pathway	12/1595	58/18870	0.0029292	0.0273674	0.0220827	NRP1/TXNIP/HGS/PTPN1/IQGAP1/LRIG2/PDGFRL/PLEKHA1/CBLB/VEGFA/PTPRJ/PDGFA	12
GO:0003161	GO:0003161	cardiac conduction system development	9/1595	37/18870	0.00304456	0.0283996	0.0229156	MSX1/TBX3/GATA4/MSX2/MESP1/SMAD1/GJA5/NOTCH2/BMPR1A	9
GO:0021681	GO:0021681	cerebellar granular layer development	5/1595	13/18870	0.0030975	0.0287554	0.0232027	CBLN1/PROX1/MDK/TTBK2/GRID2	5
GO:0038180	GO:0038180	nerve growth factor signaling pathway	5/1595	13/18870	0.0030975	0.0287554	0.0232027	NTF3/KIDINS220/RAPGEF2/BDNF/MAGI2	5
GO:0048681	GO:0048681	negative regulation of axon regeneration	5/1595	13/18870	0.0030975	0.0287554	0.0232027	EPHA4/INPP5F/LRIG2/NEO1/PTPRS	5
GO:0007043	GO:0007043	cell-cell junction assembly	24/1595	157/18870	0.00325212	0.0301428	0.0243222	SNAI1/SNAI2/CDH11/CDH10/APLNR/SRF/EPHA2/ZNF703/FSCN1/PRKACA/CDH26/CDHR3/GJA5/STRN/CLDN10/PRKCA/EPHB2/UGT8/CLDN4/SMAD7/ANK2/CDH6/CDH12/FZD5	24
GO:0045669	GO:0045669	positive regulation of osteoblast differentiation	14/1595	74/18870	0.00329304	0.0304737	0.0245892	BMP2/BMP7/IL6ST/WWTR1/MSX2/SMAD1/PRKD1/FAM20C/BMPR2/ACVR2B/FGF2/SFRP2/ACVR1/BMPR1A	14
GO:0071902	GO:0071902	positive regulation of protein serine/threonine kinase activity	22/1595	140/18870	0.003349	0.0309424	0.0249674	DKK1/FZD10/WNT5A/FGF18/NTF3/PROX1/MAP2K7/PTPN1/CCND1/ERBB2/PIK3R5/TNFSF11/SIRT1/RAPGEF2/FGFR1/VEGFA/ATP2B4/TAOK3/FGF2/PDGFA/FLT1/KIT	22
GO:0051495	GO:0051495	positive regulation of cytoskeleton organization	27/1595	184/18870	0.00338426	0.0312188	0.0251903	NRP1/STMN2/STIL/F2RL1/CFL2/FMN1/SORBS3/PROX1/BAIAP2/LIMCH1/SMAD3/MAP1B/NAV3/GIT1/VASP/SPAG5/ARHGEF10/PRKD1/CCDC88A/RICTOR/SLAIN1/SDC4/EPHA1/ADD3/MET/SEMA5A/SFRP1	27
GO:0060038	GO:0060038	cardiac muscle cell proliferation	12/1595	59/18870	0.00339995	0.0313139	0.0252671	RUNX1/CITED2/VGLL4/FOXC1/SMAD1/SAV1/PIM1/TBX20/FGF2/BMPR1A/FGFR2/JARID2	12
GO:0003338	GO:0003338	metanephros morphogenesis	8/1595	31/18870	0.00345851	0.0315048	0.0254212	FGF10/FMN1/SALL1/SOX9/FRAS1/HES1/LGR4/CALB1	8
GO:0006506	GO:0006506	GPI anchor biosynthetic process	8/1595	31/18870	0.00345851	0.0315048	0.0254212	PIGC/PGAP2/DPM1/PIGW/PIGM/PIGN/MPPE1/PGAP1	8
GO:0060325	GO:0060325	face morphogenesis	8/1595	31/18870	0.00345851	0.0315048	0.0254212	DKK1/LEF1/MSX1/DLX5/PRICKLE1/STRA6/COL1A1/PLEKHA1	8
GO:0060674	GO:0060674	placenta blood vessel development	8/1595	31/18870	0.00345851	0.0315048	0.0254212	NSDHL/ITGB8/FOSL1/NOTCH2/HES1/VASH2/APELA/FZD5	8
GO:0061437	GO:0061437	renal system vasculature development	8/1595	31/18870	0.00345851	0.0315048	0.0254212	NRP1/EGR1/BMP7/CFLAR/NOTCH3/NOTCH2/HES1/EDNRA	8
GO:0061440	GO:0061440	kidney vasculature development	8/1595	31/18870	0.00345851	0.0315048	0.0254212	NRP1/EGR1/BMP7/CFLAR/NOTCH3/NOTCH2/HES1/EDNRA	8
GO:1902042	GO:1902042	negative regulation of extrinsic apoptotic signaling pathway via death domain receptors	8/1595	31/18870	0.00345851	0.0315048	0.0254212	FAIM/BCL2L1/PEA15/PARK7/HMGB2/RFFL/CFLAR/SFRP2	8
GO:0031103	GO:0031103	axon regeneration	11/1595	52/18870	0.00360005	0.0326921	0.0263791	NEFL/MAP1B/STK24/EPHA4/INPP5F/LRIG2/PTPRF/IGF1R/NEO1/PTPRS/TNC	11
GO:0060324	GO:0060324	face development	11/1595	52/18870	0.00360005	0.0326921	0.0263791	DKK1/LEF1/MSX1/WNT5A/DLX5/PRICKLE1/STRA6/SRF/COL1A1/PLEKHA1/EDNRA	11
GO:0006898	GO:0006898	receptor-mediated endocytosis	35/1595	258/18870	0.00360647	0.0326995	0.0263851	DKK1/DLL1/STON2/NTF3/SYK/RABGEF1/RABEPK/CLTA/DNM2/HGS/INPP5F/SORL1/NUMB/ITSN1/TMEM108/SYNE1/ITSN2/TFRC/ACHE/LRP6/BICD1/SGIP1/VEGFA/LMBRD1/DNM1/NLGN3/ITGAV/ACKR3/APOE/APOC1/CEACAM1/VLDLR/ADM/APELA/MAGI2	35
GO:0010634	GO:0010634	positive regulation of epithelial cell migration	26/1595	176/18870	0.00363151	0.0328753	0.026527	NRP1/WNT5A/RHOB/ANXA3/FGF10/FGF18/PROX1/SOX9/DOCK1/AKT3/ITGA2/ADGRA2/PRKCA/HDAC9/SIRT1/PRKD1/CTSH/BMPR2/FGFR1/VEGFA/EPB41L4B/FGF2/MET/HAS2/KDR/SEMA5A	26
GO:1990778	GO:1990778	protein localization to cell periphery	45/1595	353/18870	0.00364018	0.0329027	0.0265491	LYPD1/VAMP8/CSK/STX3/NUBP1/GNAI1/EPHA2/BCL2L1/VAMP3/TSPAN5/PIGW/SORBS1/RHOQ/RAB3B/ZDHHC23/EMP2/WNK1/ERBB2/SORL1/NUMB/WDR19/EPHA3/AR/EPHB2/CACNB3/IFT80/GOLGA4/RAPGEF6/EHD2/TMEM59/PTCH1/CCDC88A/RAPGEF2/PKDCC/LRP6/ATP1B1/DPP10/ARL6IP5/SLC1A1/ATP2B4/ADAM10/ANK2/TMEM88/ANK3/GPC4	45
GO:0003180	GO:0003180	aortic valve morphogenesis	9/1595	38/18870	0.00369539	0.0332985	0.0268685	SNAI1/SNAI2/AXIN2/CDH11/GATA4/SOX9/ROBO2/TBX20/SMAD6	9
GO:0043516	GO:0043516	regulation of DNA damage response, signal transduction by p53 class mediator	9/1595	38/18870	0.00369539	0.0332985	0.0268685	SNAI1/SNAI2/MSX1/SMYD2/CD44/SPRED2/KMT5A/ZNF385A/SIRT1	9
GO:0050773	GO:0050773	regulation of dendrite development	17/1595	99/18870	0.00371467	0.03339	0.0269423	PREX1/BMP7/TIAM1/BAIAP2/LZTS1/EPHA4/EPHB2/SYNE1/FAT3/RAB17/CAMK1D/RAPGEF2/PTPRD/SDC2/DCC/FZD4/VLDLR	17
GO:0008038	GO:0008038	neuron recognition	10/1595	45/18870	0.003717	0.03339	0.0269423	NRP1/NEXN/EPHA4/ROBO2/EPHA3/EPHB2/APP/DSCAM/NRCAM/SEMA5A	10
GO:0003184	GO:0003184	pulmonary valve morphogenesis	6/1595	19/18870	0.00374072	0.0334485	0.0269895	STRA6/GJA5/ROBO2/NOTCH2/TBX20/SMAD6	6
GO:0036342	GO:0036342	post-anal tail morphogenesis	6/1595	19/18870	0.00374072	0.0334485	0.0269895	SP5/WNT5A/PRICKLE1/HES7/EPHA2/SFRP2	6
GO:0061298	GO:0061298	retina vasculature development in camera-type eye	6/1595	19/18870	0.00374072	0.0334485	0.0269895	NRP1/CYP1B1/BMPR2/ACVR2B/FZD4/LAMA1	6
GO:0008045	GO:0008045	motor neuron axon guidance	7/1595	25/18870	0.00375258	0.0334519	0.0269922	NRP1/EPHA4/ERBB2/ALCAM/SEMA3F/LMO4/SEMA3A	7
GO:0045662	GO:0045662	negative regulation of myoblast differentiation	7/1595	25/18870	0.00375258	0.0334519	0.0269922	DLL1/MBNL3/PRICKLE1/ID3/TBX3/SOX9/GDF3	7
GO:0006497	GO:0006497	protein lipidation	16/1595	91/18870	0.00377408	0.0335922	0.0271054	PIGC/PGAP2/ATG101/DPM1/PIGW/ZDHHC23/ZDHHC13/PIGM/ZDHHC17/PIGN/ZDHHC21/PPM1B/MPPE1/WIPI1/PGAP1/PORCN	16
GO:0001658	GO:0001658	branching involved in ureteric bud morphogenesis	12/1595	60/18870	0.00392988	0.0348725	0.0281385	BMP2/SALL1/HS3ST3A1/SOX9/SIX1/PBX1/HNF1B/PTCH1/VEGFA/FGF2/LGR4/GPC3	12
GO:0071384	GO:0071384	cellular response to corticosteroid stimulus	12/1595	60/18870	0.00392988	0.0348725	0.0281385	AXIN2/CYP1B1/GSK3A/BCL2L11/ZFP36L1/CFLAR/IGF1R/SCNN1A/DDIT4/SERPINF1/NR3C1/STC1	12
GO:0001889	GO:0001889	liver development	22/1595	142/18870	0.00399335	0.0353818	0.0285495	TBX3/NODAL/FOXH1/CITED2/PROX1/SOX9/SMAD3/ACAT1/CCND1/MESP1/ITGA2/MDK/CFLAR/HNF1B/PTCH1/NOTCH2/HES1/MET/CEACAM1/JARID2/ONECUT1/FRZB	22
GO:0071901	GO:0071901	negative regulation of protein serine/threonine kinase activity	17/1595	100/18870	0.00413154	0.0365506	0.0294926	BMP2/CDKN1A/CDKN2A/PRKAR1B/DNAJA1/PTPN1/GADD45A/RGS2/SORL1/SIRT1/DUSP16/HEG1/LRP6/PTPRJ/PRKAR2B/APOE/SPRY1	17
GO:0060390	GO:0060390	regulation of SMAD protein signal transduction	11/1595	53/18870	0.00420302	0.0371267	0.0299574	BMP2/NODAL/BMP7/FAM89B/WWTR1/BMPR2/SMAD7/TBX20/ACVR1/SMAD6/BMPR1A	11
GO:0006505	GO:0006505	GPI anchor metabolic process	8/1595	32/18870	0.00427537	0.0375382	0.0302895	PIGC/PGAP2/DPM1/PIGW/PIGM/PIGN/MPPE1/PGAP1	8
GO:0010464	GO:0010464	regulation of mesenchymal cell proliferation	8/1595	32/18870	0.00427537	0.0375382	0.0302895	WNT5A/SOX9/SIX1/SYNE1/PDGFA/BMPR1A/KDR/FGFR2	8
GO:0098868	GO:0098868	bone growth	8/1595	32/18870	0.00427537	0.0375382	0.0302895	SOX9/MSX2/IFT80/COL27A1/FGFR2/BNC2/CER1/STC1	8
GO:1904861	GO:1904861	excitatory synapse assembly	8/1595	32/18870	0.00427537	0.0375382	0.0302895	WNT5A/CBLN1/SEMA4A/PTPRD/PTPRS/SLITRK3/NLGN1/GRID2	8
GO:0031018	GO:0031018	endocrine pancreas development	10/1595	46/18870	0.00439679	0.0384884	0.0310562	WNT5A/DLL1/MNX1/SOX9/GSK3A/BAK1/FOXA2/EIF2AK3/HES1/ONECUT1	10
GO:0085029	GO:0085029	extracellular matrix assembly	10/1595	46/18870	0.00439679	0.0384884	0.0310562	HAS3/PRICKLE1/SOX9/SMAD3/MAD2L2/EFEMP2/GPM6B/HAS2/NTN4/MFAP4	10
GO:0060837	GO:0060837	blood vessel endothelial cell differentiation	5/1595	14/18870	0.00448594	0.0390928	0.0315438	NRP1/DLL1/PROX1/CCM2/KDR	5
GO:0071696	GO:0071696	ectodermal placode development	5/1595	14/18870	0.00448594	0.0390928	0.0315438	DKK4/NRP1/TBX3/PROX1/SIX1	5
GO:1905208	GO:1905208	negative regulation of cardiocyte differentiation	5/1595	14/18870	0.00448594	0.0390928	0.0315438	DKK1/DLL1/PRICKLE1/BMP2/FZD7	5
GO:0044703	GO:0044703	multi-organism reproductive process	29/1595	206/18870	0.00450811	0.0392273	0.0316524	IGFBP7/ACSL4/HPGD/NODAL/CITED2/UBE2Q1/FOSL1/RGS2/PARP2/EMP2/ITGA2/LNPEP/UPRT/AR/ACVR1B/CLDN4/STC2/PCSK5/BMPR2/RECK/HSD11B2/SLC38A2/VEGFA/ITGA5/PRLR/ADM/APELA/PRDM14/STC1	29
GO:0048596	GO:0048596	embryonic camera-type eye morphogenesis	7/1595	26/18870	0.0047662	0.0412593	0.033292	WNT5A/BMP7/CITED2/STRA6/PROX1/SIX3/FZD5	7
GO:0060561	GO:0060561	apoptotic process involved in morphogenesis	7/1595	26/18870	0.0047662	0.0412593	0.033292	LEF1/BMP7/BCL2L11/BAK1/FOXC1/HNF1B/FZD5	7
GO:0044706	GO:0044706	multi-multicellular organism process	30/1595	216/18870	0.00477215	0.0412593	0.033292	IGFBP7/ACSL4/HPGD/NODAL/CITED2/UBE2Q1/FOSL1/PITHD1/RGS2/PARP2/EMP2/ITGA2/LNPEP/UPRT/AR/ACVR1B/CLDN4/STC2/PCSK5/BMPR2/RECK/HSD11B2/SLC38A2/VEGFA/ITGA5/PRLR/ADM/APELA/PRDM14/STC1	30
GO:0034504	GO:0034504	protein localization to nucleus	40/1595	310/18870	0.00477676	0.0412593	0.033292	MSX1/TXNIP/PRICKLE1/DCLK1/FAM53B/CDKN1A/PYGO1/SEC13/NUAK2/SOX9/LAMTOR5/SIX1/SMAD3/SYK/IPO4/LARP7/BAG3/POM121/CCT8/WWTR1/CCT7/PML/PARK7/TNPO2/PLRG1/KPNA1/KPNA3/WRN/SYNE1/ABCA7/SUN1/COL1A1/TFRC/DNAJB6/EIF2AK3/PRKD1/KAT7/KPNA5/CBLB/UBR5	40
GO:0032414	GO:0032414	positive regulation of ion transmembrane transporter activity	15/1595	85/18870	0.00477702	0.0412593	0.033292	GSTO1/ACTN4/TRDN/CACNA2D1/EPHB2/CACNB3/ALG10B/ATP1B1/EDNRA/NLGN3/ANK2/ANK3/CCL2/RYR2/ATP1B2	15
GO:0006605	GO:0006605	protein targeting	43/1595	339/18870	0.00481694	0.0415426	0.0335206	TOMM40/RASSF9/MIEF1/TOMM34/TIMM13/TIMM17A/GSK3A/TOMM5/RABGEF1/SEC61B/CHCHD4/TOMM22/CHMP4B/MFN2/HGS/SEC61A1/SGTA/SAMM50/AP3D1/PDCD5/PITRM1/PMPCA/MTX1/GRPEL1/DNAJC15/TIMM10/USP36/ZDHHC23/ERBB2/SORL1/UBE2J2/ZDHHC21/GNPTAB/VPS13A/SLC1A1/USP9X/NLGN1/MAN1A1/SYNGR1/BNIP3L/STOM/ANK3/FZD5	43
GO:0070169	GO:0070169	positive regulation of biomineral tissue development	11/1595	54/18870	0.00488365	0.042005	0.0338937	BMP2/BMP7/SMAD3/ADGRV1/FAM20C/PKDCC/BMPR2/ACVR2B/GPM6B/ACVR1/BMPR1A	11
GO:0030038	GO:0030038	contractile actin filament bundle assembly	18/1595	110/18870	0.00489218	0.042005	0.0338937	NRP1/ZEB2/SORBS3/SRF/ZYX/LIMCH1/SMAD3/TMEFF2/DLC1/SORBS1/ARHGEF10/CCDC88A/SDC4/EPHA1/MET/ARHGAP28/CGNL1/SFRP1	18
GO:0043149	GO:0043149	stress fiber assembly	18/1595	110/18870	0.00489218	0.042005	0.0338937	NRP1/ZEB2/SORBS3/SRF/ZYX/LIMCH1/SMAD3/TMEFF2/DLC1/SORBS1/ARHGEF10/CCDC88A/SDC4/EPHA1/MET/ARHGAP28/CGNL1/SFRP1	18
GO:2001233	GO:2001233	regulation of apoptotic signaling pathway	49/1595	398/18870	0.00495769	0.0425049	0.0342971	SNAI1/SNAI2/MSX1/NRP1/WNT5A/CD44/FGF10/PLAGL2/GATA4/FAIM/PPIF/BCL2L1/PEA15/BCL2L11/CCAR2/SLC35F6/DNAJA1/FZD1/BAK1/FXN/PTPN1/ZNF385A/EYA2/PML/PARK7/BCL2L12/HMGB2/PLAUR/RFFL/AR/SKIL/CFLAR/SIRT1/EIF2AK3/MEIS3/CTSH/BDNF/CXCL12/FGFR1/HELLS/CTH/DEPTOR/ITGAV/SFRP2/ACVR1/ACKR3/CTSV/UNC5B/SFRP1	49
GO:0048806	GO:0048806	genitalia development	10/1595	47/18870	0.00517078	0.0442018	0.0356663	WNT5A/FGF10/TBX3/STRA6/BAK1/AXL/AR/TYRO3/MERTK/LGR4	10
GO:0060043	GO:0060043	regulation of cardiac muscle cell proliferation	10/1595	47/18870	0.00517078	0.0442018	0.0356663	RUNX1/CITED2/VGLL4/SAV1/PIM1/TBX20/FGF2/BMPR1A/FGFR2/JARID2	10
GO:0016311	GO:0016311	dephosphorylation	39/1595	302/18870	0.0052103	0.0444744	0.0358863	PDP1/BMP2/INPP5D/PPP1R8/PGAM5/PPP1R2/PPP3CC/PPM1H/DUSP23/NUAK1/DLC1/INPP5A/PTPN1/PPP1R7/PPP5C/PTPN14/INPP5F/SDHAF2/OCRL/IQGAP1/MTMR6/PTPRF/PPM1K/SSH3/PTPRK/DUSP16/PLPP6/PPM1B/PPP6R3/MTMR7/MGAT5/PLPPR1/PTPRD/PTPRS/PPP4R4/PLPP2/PTPRJ/PTPRZ1/MAGI2	39
GO:0048566	GO:0048566	embryonic digestive tract development	8/1595	33/18870	0.00523286	0.0446017	0.035989	FGF10/SALL1/STRA6/HNF1B/PKDCC/PCSK5/GLI2/FGFR2	8
GO:0046839	GO:0046839	phospholipid dephosphorylation	9/1595	40/18870	0.00532016	0.0452796	0.036536	INPP5D/INPP5A/INPP5F/OCRL/MTMR6/PLPP6/MTMR7/PLPPR1/PLPP2	9
GO:0048706	GO:0048706	embryonic skeletal system development	20/1595	128/18870	0.00533754	0.0453	0.0365524	HOXA1/HOXB1/WNT5A/NODAL/BMP7/HOXB2/SIX1/SMAD3/EIF4A3/TAPT1/WDR19/PBX1/COL1A1/XYLT1/PCSK5/EDNRA/RDH10/SULF1/COL11A1/FGFR2	20
GO:0051148	GO:0051148	negative regulation of muscle cell differentiation	13/1595	70/18870	0.00534587	0.0453	0.0365524	DKK1/MSX1/DLL1/BMP2/GSK3A/RGS2/SMAD1/IGF2/BMPR2/BDNF/FOXO4/BMPR1A/FZD7	13
GO:1902893	GO:1902893	regulation of miRNA transcription	13/1595	70/18870	0.00534587	0.0453	0.0365524	KLF5/BMP2/EGR1/SRF/SOX9/SMAD3/FOSL1/SMAD1/AR/FGF2/SMAD6/BMPR1A/NR3C1	13
GO:0072594	GO:0072594	establishment of protein localization to organelle	55/1595	459/18870	0.0053581	0.0453378	0.0365829	TXNIP/PRICKLE1/FAM53B/TOMM40/CDKN1A/SEC13/TOMM34/TIMM13/TIMM17A/GSK3A/SMAD3/TOMM5/SYK/SEC61B/CHCHD4/TOMM22/CHMP4B/MFN2/HGS/DNAJA1/IPO4/BAG3/POM121/SEC61A1/SGTA/SAMM50/AP3D1/CCT8/PDCD5/CCT7/PML/PITRM1/PMPCA/MTX1/GRPEL1/TNPO2/DNAJC15/TIMM10/USP36/KPNA1/KPNA3/SORL1/UBE2J2/PRKD1/GNPTAB/VPS13A/KPNA5/CBLB/USP9X/MAN1A1/UBR5/BNIP3L/RYR2/TERF1/FZD5	55
GO:0007229	GO:0007229	integrin-mediated signaling pathway	18/1595	111/18870	0.0053896	0.0455382	0.0367446	NRP1/ZYX/SYK/ITGB8/CCM2/DOCK1/NID1/EMP2/ITGA2/PRKD1/DST/THY1/ADAM10/ITGAV/ITGA5/CEACAM1/LAMA1/FN1	18
GO:0007006	GO:0007006	mitochondrial membrane organization	19/1595	120/18870	0.00563685	0.0475584	0.0383747	TOMM40/TIMM13/GSK3A/PPIF/BCL2L1/BCL2L11/TOMM5/SLC35F6/TOMM22/MFN2/BAK1/SAMM50/PDCD5/EYA2/MTX1/DNAJC11/TIMM10/ARHGAP11B/BNIP3L	19
GO:2000648	GO:2000648	positive regulation of stem cell proliferation	11/1595	55/18870	0.00564866	0.0475837	0.0383952	WNT5A/FGF10/TBX3/SOX9/CCNE1/N4BP2L2/PBX1/KAT7/FGF2/KDR/NANOG	11
GO:0045807	GO:0045807	positive regulation of endocytosis	23/1595	155/18870	0.00566434	0.0475837	0.0383952	WNT5A/DLL1/F2RL1/NTF3/SYK/PPP3CC/LYAR/ITGA2/AXL/SYNE1/ABCA7/CAMK1D/BICD1/SGIP1/VEGFA/NLGN1/MERTK/PTPRJ/APOE/CCL2/GPC3/APELA/MAGI2	23
GO:0046488	GO:0046488	phosphatidylinositol metabolic process	23/1595	155/18870	0.00566434	0.0475837	0.0383952	INPP5D/PIGC/PGAP2/PIK3R3/PIK3C2B/INPP5A/IMPA1/DPM1/PIGW/PIP5K1B/INPP5F/LPGAT1/OCRL/SH3YL1/MTMR6/PIGM/PIGN/MPPE1/MTMR7/IPMK/FGF2/PGAP1/PDGFA	23
GO:1903034	GO:1903034	regulation of response to wounding	25/1595	173/18870	0.00571113	0.0479077	0.0386566	F2RL1/SMAD3/STK24/GIT1/EPHA4/INPP5F/PLAUR/LRIG2/FOXA2/MDK/PTPRF/PLAU/EPHB2/CASK/CLDN4/IGF1R/NEO1/PTPRS/SERPING1/FGF2/PROS1/APOE/PDGFA/CEACAM1/TFPI	25
GO:0045137	GO:0045137	development of primary sexual characteristics	32/1595	238/18870	0.00595715	0.0498997	0.0402639	DACH1/WNT5A/FST/CYP1B1/SALL1/CITED2/GATA4/SOX9/BCL2L1/BCL2L11/FOXC1/FNDC3A/HMGB2/WDR19/ROBO2/AR/ASPM/SIRT1/ADCYAP1R1/SCAPER/LHFPL2/PLEKHA1/VEGFA/RDH10/ARID4A/SFRP2/SRY/KDR/TFAP2C/FZD4/KIT/SFRP1	32
GO:0034377	GO:0034377	plasma lipoprotein particle assembly	7/1595	27/18870	0.00597286	0.0499595	0.0403122	PLAGL2/PRKACA/ABCA7/LPCAT3/ABCA1/APOE/APOC1	7

## Sheet: Day2vsNoneOntologyBP
	ID	Description	GeneRatio	BgRatio	pvalue	p.adjust	qvalue	geneID	Count
GO:0034329	GO:0034329	cell junction assembly	109/1906	446/18870	7.84121e-19	3.52228e-15	2.72032e-15	SNAI2/NRP1/CDH11/APLNR/WNT5A/SNAI1/AMIGO2/CBLN1/SRC/CLSTN2/CDH10/WNT4/ST8SIA2/DRD2/IRX3/SMAD3/AJUBA/MAP1B/ITGA5/SRF/EPHB2/FLRT2/PRKACA/LZTS1/PTPN13/PCDH17/RHOC/GREM1/BCR/PIP5K1C/EFNB3/FSCN1/ITGB1BP1/DLC1/TAOK2/FZD1/ABL1/SIX1/WNT11/ARF6/CDH22/PLXNB1/EPHA7/STRN/CDHR3/PRKCH/CDH26/PRKCA/CRB3/CLDN3/NLGN3/SMAD7/CDH8/SLITRK4/DST/TBCD/NLGN1/APP/CLSTN3/LSR/EPHA3/CDH12/CAV1/GJA1/SEMA4A/DMTN/BDNF/NTN1/SLITR…	109
GO:0060562	GO:0060562	epithelial tube morphogenesis	90/1906	334/18870	1.18059e-18	3.52228e-15	2.72032e-15	HAND1/NRP1/LEF1/APLNR/HS3ST3A1/WNT5A/TBX6/TBX3/MSX2/PAX2/LGR5/CITED2/HS3ST3B1/RHOB/GREB1L/FOXF1/KIF26B/GATA4/HOXB7/SRC/BMP4/GLI3/LHX1/PROX1/OSR1/SOX9/IFT57/TBX20/TGFB1/WNT4/SLIT2/LRP2/BMP5/IRX3/SMAD3/SALL1/CTHRC1/PRICKLE1/GATA3/EFNB2/SRF/TCF21/PTCH1/PRKACA/SUFU/TBX2/GREM1/CLUAP1/HAND2/DLC1/FZD1/FOXP1/ABL1/SIX1/DVL3/EXT1/WNT11/GZF1/TNC/EPHA7/SEMA3E/SPRY1/CSMD1/EYA1/DAG1/NR3C1/CECR2/CTSH/FZD3/CASP3…	90
GO:0060485	GO:0060485	mesenchyme development	88/1906	327/18870	3.14531e-18	6.25602e-15	4.83163e-15	SNAI2/HAND1/NRP1/LEF1/APLNR/WNT5A/NCAM1/WNT8A/SNAI1/TBX3/MSX2/HEY1/MSX1/ISL1/PAX2/CITED2/FOXF1/BAMBI/ANXA6/GATA4/SEMA6D/DLL3/ACTC1/BMP4/SEMA3C/GLIPR2/HGF/OSR1/SOX9/DAB2/CRB2/TBX20/TGFB1/RBM24/WNT4/FOXF2/BMP5/ZFP36L1/SMAD3/PRICKLE1/GATA3/SPRED2/IL6/TCF21/NRP2/DAB2IP/EMP2/APLF/TBX2/EFNB1/GREM1/EFNA1/TIAM1/HAND2/SIX1/EXT1/WNT11/IL17RD/SEMA3E/SPRY1/SLC39A10/LRP6/ELL3/SMAD7/GCNT2/BNC2/EPHA3/DAG1/SEMA4…	88
GO:0072001	GO:0072001	renal system development	87/1906	324/18870	5.70276e-18	8.50709e-15	6.57018e-15	NRP1/MYOCD/HS3ST3A1/WNT5A/PYGO1/PAX2/PDGFRA/LGR5/HS3ST3B1/ITGA8/ARID5B/ASS1/GREB1L/FOXF1/KIF26B/BMPER/PDGFRB/HOXB7/BMP4/ID3/GLI3/LHX1/PROX1/ANGPT2/SMAD6/OSR1/SOX9/WNT4/SLIT2/LRP2/PLCE1/IRX3/SMAD3/SALL1/PRICKLE1/GATA3/EFNB2/TCF21/PTCH1/ITGA3/GREM1/ARL3/SEC61A1/ASXL1/SIX1/NUP107/EXT1/WNT11/GZF1/PDGFD/EPHA7/NID1/ACVR2B/SPRY1/TIPARP/SDC1/RRM2B/SMAD7/C1GALT1/FREM2/EYA1/SULF1/CD24/FRAS1/PCSK9/SERPINF1/…	87
GO:0048568	GO:0048568	embryonic organ development	107/1906	453/18870	2.29646e-17	2.74059e-14	2.11661e-14	HAND1/HOXB6/LEF1/APLNR/WNT5A/TBX6/HOXB2/SNAI1/CDX2/TBX3/HEY1/MSX1/PAX2/PDGFRA/HOXB9/CITED2/ITGA8/TBX4/FOXF1/FBN2/GATA4/HOXA1/RSPO3/HOXB7/ZEB1/BMP4/ID3/GLI3/KRT19/LHX1/PROX1/OSR1/SOX9/CRB2/IFT57/IGF2/TBX20/TGFB1/HOXB5/FOXF2/BMP5/ZFP36L1/SMAD3/SALL1/CTHRC1/NSDHL/HOXA7/PRICKLE1/GATA3/ID2/SRF/TCF21/EPHB2/PBX3/TEAD1/PTCH1/SUFU/TBX2/BCR/GATA2/EFNA1/CLUAP1/HAND2/SIX1/ECE1/KRT8/WNT11/MBD3/SH2B3/PHLDA2/RB…	107
GO:0001822	GO:0001822	kidney development	83/1906	314/18870	9.22794e-17	9.17719e-14	7.08771e-14	NRP1/HS3ST3A1/WNT5A/PYGO1/PAX2/PDGFRA/HS3ST3B1/ITGA8/ARID5B/ASS1/GREB1L/KIF26B/BMPER/PDGFRB/HOXB7/BMP4/ID3/GLI3/LHX1/PROX1/ANGPT2/SMAD6/OSR1/SOX9/WNT4/SLIT2/LRP2/PLCE1/IRX3/SMAD3/SALL1/GATA3/EFNB2/TCF21/PTCH1/ITGA3/GREM1/ARL3/SEC61A1/ASXL1/SIX1/NUP107/EXT1/WNT11/GZF1/PDGFD/EPHA7/NID1/ACVR2B/SPRY1/TIPARP/SDC1/RRM2B/SMAD7/C1GALT1/FREM2/EYA1/SULF1/CD24/FRAS1/PCSK9/SERPINF1/IQGAP1/NOTCH3/CTSH/GCNT4/R…	83
GO:0003007	GO:0003007	heart morphogenesis	73/1906	264/18870	5.01356e-16	4.2737e-13	3.30066e-13	SNAI2/HAND1/NRP1/APLNR/ALPK2/WNT5A/TTN/TBX6/SNAI1/TBX3/MSX2/HEY1/MSX1/ISL1/ANKRD1/CITED2/NPY1R/FOXF1/GATA4/MESP2/S1PR1/ACTC1/BMP4/SEMA3C/PROX1/SMAD6/SOX9/COL5A1/IFT57/TBX20/TGFB1/SLIT2/LRP2/BMP5/SMAD3/FHL2/PRICKLE1/GATA3/SRF/ZMIZ1/PTCH1/NRP2/FLRT2/EMP2/SUFU/TBX2/GSK3A/EFNA1/CLUAP1/HAND2/DLC1/GATA6/ASXL1/FZD1/SLIT3/SIX1/EXT1/WNT11/SPRY1/INSR/SMAD7/ELN/EYA1/DAG1/EDNRA/CPE/PIM1/ADAMTS5/RYR2/GRHL2/BM…	73
GO:0048762	GO:0048762	mesenchymal cell differentiation	72/1906	262/18870	1.13699e-15	8.48054e-13	6.54967e-13	SNAI2/NRP1/LEF1/WNT5A/NCAM1/WNT8A/SNAI1/TBX3/MSX2/HEY1/MSX1/ISL1/PAX2/CITED2/BAMBI/ANXA6/SEMA6D/BMP4/SEMA3C/GLIPR2/HGF/OSR1/SOX9/DAB2/CRB2/TBX20/TGFB1/WNT4/FOXF2/BMP5/SMAD3/GATA3/SPRED2/IL6/TCF21/NRP2/DAB2IP/EMP2/APLF/EFNB1/GREM1/EFNA1/TIAM1/HAND2/SIX1/EXT1/WNT11/IL17RD/SEMA3E/SPRY1/SLC39A10/LRP6/ELL3/SMAD7/GCNT2/EPHA3/DAG1/SEMA4A/RET/FOXA2/SEMA4D/EDNRA/MAD2L2/SEMA5B/COL1A1/SEMA3A/SEMA6A/BMPR1A/S…	72
GO:0061138	GO:0061138	morphogenesis of a branching epithelium	58/1906	187/18870	2.00841e-15	1.33158e-12	1.0284e-12	SNAI2/NRP1/LEF1/HS3ST3A1/WNT5A/TBX3/MSX2/PAX2/HS3ST3B1/GREB1L/FOXF1/RSPO3/HOXB7/SRC/BMP4/GLI3/LHX1/SEMA3C/PROX1/HGF/SOX9/TBX20/WNT4/SLIT2/SALL1/SRF/TCF21/PTCH1/TBX2/GREM1/HOXA13/ABL1/SIX1/EXT1/GZF1/TNC/HOXB13/SEMA3E/SPRY1/CSMD1/EYA1/SULF1/DAG1/CTSH/EDNRA/MET/GPC3/SPINT2/SPINT1/FGF2/GRHL2/SFRP1/ADAMTS16/ST14/ADM/PDGFA/FZD5/SFRP2	58
GO:0060560	GO:0060560	developmental growth involved in morphogenesis	68/1906	244/18870	3.30778e-15	1.97375e-12	1.52437e-12	NRP1/NKD1/WNT5A/CRABP2/KIF26B/SEMA6D/S1PR1/BMP4/LHX1/SEMA3C/SOX9/ST8SIA2/SLIT2/SALL1/MAP1B/PRICKLE1/SRF/NRP2/TBX2/TIAM1/WASF1/SLIT3/ABL1/SIX1/EXT1/WNT11/TNC/APOE/EPHA7/SEMA3E/SPRY1/TRPC5/SLC23A2/NLGN3/USP9X/EIF2AK4/UNC13A/CDKL5/DRAXIN/APP/NEDD4L/SHTN1/TMEM108/CXCL12/IQGAP1/SEMA4A/BDNF/NTN1/SYT2/SEMA4D/EDNRA/DCLK1/LPAR3/SEMA5B/LIMK1/SPP1/SEMA3A/EFNA5/COBL/RIMS2/SYT1/SEMA6A/SFRP1/CYFIP2/CDH1/CXCR4/…	68
GO:0007409	GO:0007409	axonogenesis	101/1906	448/18870	4.90862e-15	2.6627e-12	2.05645e-12	NRP1/UNC5C/CDH11/WNT5A/NCAM1/ISL1/PAX2/CRABP2/PLXNA2/SEMA6D/GLI3/LHX1/SEMA3C/NEXN/SLIT2/DRD2/MAP1B/PRICKLE1/GATA3/EVX1/EFNB2/SRF/BAIAP2/EPHB2/PTCH1/NRP2/FLRT2/FEZ2/PALLD/EFNB1/KALRN/EFNB3/EFNA1/TIAM1/POTEI/APBB1/TAOK2/SLIT3/ABL1/EXT1/ECE1/NRXN3/APOE/PLXNB1/EPHA7/SEMA3E/TRPC5/NLGN3/USP9X/CDKL5/SLITRK4/MAP2K1/DRAXIN/APP/CHODL/APLP2/SHTN1/EPHA3/CXCL12/SKIL/DAG1/NOTCH3/SEMA4A/B4GALT6/EMB/BDNF/FZD3/NT…	101
GO:0007369	GO:0007369	gastrulation	59/1906	197/18870	6.72897e-15	3.34598e-12	2.58416e-12	HAND1/LEF1/APLNR/CFC1/WNT5A/WLS/TBX6/SNAI1/PAX2/ITGA8/FOXF1/MESP2/BMP4/LHX1/OSR1/KDM6B/MMP2/MSGN1/CRB2/COL5A1/TBX20/MMP15/WNT5B/SMAD3/AHDC1/PRICKLE1/ITGA5/SRF/DUSP5/ITGA3/PRKACA/PRKAR1A/GATA6/EXT1/WNT11/UGDH/MBP/ACVR2B/ITGB5/EYA1/MAP2K1/COL6A1/DAG1/GJA1/FOXA2/LMBRD1/GPC3/OTX2/ITGA2/BMPR1A/SFRP1/APELA/POU5F1/NODAL/CER1/SFRP2/GDF3/SOX2/NANOG	59
GO:0001763	GO:0001763	morphogenesis of a branching structure	60/1906	203/18870	7.73288e-15	3.54939e-12	2.74126e-12	SNAI2/NRP1/LEF1/HS3ST3A1/WNT5A/TBX3/MSX2/PAX2/HS3ST3B1/GREB1L/FOXF1/RSPO3/HOXB7/SRC/BMP4/GLI3/LHX1/SEMA3C/PROX1/HGF/SOX9/TBX20/WNT4/SLIT2/DRD2/SALL1/SRF/TCF21/PTCH1/TBX2/GREM1/HOXA13/ABL1/SIX1/EXT1/GZF1/TNC/HOXB13/EPHA7/SEMA3E/SPRY1/CSMD1/EYA1/SULF1/DAG1/CTSH/EDNRA/MET/GPC3/SPINT2/SPINT1/FGF2/GRHL2/SFRP1/ADAMTS16/ST14/ADM/PDGFA/FZD5/SFRP2	60
GO:0010975	GO:0010975	regulation of neuron projection development	101/1906	453/18870	1.05013e-14	4.47579e-12	3.45673e-12	NRP1/WNT5A/VIM/TBX6/PREX1/PMP22/CRABP2/HECW2/PLXNA2/SEMA6D/SEMA3C/DAB2/ENC1/PLPPR5/SLIT2/RGS2/BMP5/PRKD1/MAP1B/GATA3/EFNB2/SRF/BAIAP2/EPHB2/ITGA3/DAB2IP/LZTS1/KAT2B/LPAR1/GSK3A/DENND5A/EFNB3/EFNA1/TIAM1/FZD1/ABL1/LYN/DDX56/P3H1/ARF6/APOE/PLXNB1/PACSIN1/EPHA7/KIF1A/SEMA3E/ANKRD27/TRPC5/CDKL5/NLGN1/MAP2K1/DRAXIN/CHODL/GRN/NEDD4L/CUX1/CFL1/SHTN1/SERPINF1/EPHA3/FZD4/CXCL12/SKIL/PTN/SEMA4A/BDNF/NTN1/R…	101
GO:0060070	GO:0060070	canonical Wnt signaling pathway	79/1906	316/18870	1.44587e-14	5.75169e-12	4.44213e-12	SNAI2/LEF1/TMEM88/NKD1/WNT5A/ZEB2/WLS/PYGO1/WNT8A/ISL1/LGR5/SHISA6/BAMBI/DACT1/RSPO3/SRC/GLI3/SOX9/DAB2/ADGRA2/MLLT3/TGFB1/LYPD6/WNT5B/WNT4/SMAD3/CTHRC1/TLE3/PRICKLE1/GATA3/USP47/DAB2IP/GREM1/IGFBP4/GSK3A/CCAR2/CTDNEP1/FZD1/AMER3/DVL3/EXT1/HDAC1/WNT11/RBX1/APOE/TMEM9/GPRC5B/NID1/SDC1/LRP6/JADE1/PPM1B/RNF220/DRAXIN/ATP6AP2/RBMS3/MCC/FZD4/CAV1/DKK4/CCDC88C/FOXO1/FZD3/EDNRA/FZD6/MAD2L2/COL1A1/GPC3/T…	79
GO:0016055	GO:0016055	Wnt signaling pathway	101/1906	459/18870	2.56152e-14	9.55287e-12	7.37785e-12	SNAI2/LEF1/ALPK2/TMEM88/NKD1/WNT5A/ZEB2/WLS/PYGO1/WNT8A/ISL1/LGR5/SHISA6/BAMBI/DACT1/TNFAIP3/RSPO3/SRC/GLI3/SOX9/DAB2/ADGRA2/RNF43/MLLT3/AMOTL1/TGFB1/LYPD6/WNT5B/WNT4/CSNK2A2/DRD2/SMAD3/SALL1/CTHRC1/TLE3/PRICKLE1/GATA3/USP47/ITGA3/DAB2IP/DAAM1/GREM1/IGFBP4/GSK3A/TIAM1/LZIC/CCAR2/CTDNEP1/FZD1/ABL1/MDFIC/AMER3/DVL3/EXT1/HDAC1/WNT11/RBX1/APOE/TMEM9/GPRC5B/NID1/STRN/SDC1/LRP6/JADE1/PPM1B/SULF1/CD24/R…	101
GO:0198738	GO:0198738	cell-cell signaling by wnt	101/1906	461/18870	3.43106e-14	1.2043e-11	9.30104e-12	SNAI2/LEF1/ALPK2/TMEM88/NKD1/WNT5A/ZEB2/WLS/PYGO1/WNT8A/ISL1/LGR5/SHISA6/BAMBI/DACT1/TNFAIP3/RSPO3/SRC/GLI3/SOX9/DAB2/ADGRA2/RNF43/MLLT3/AMOTL1/TGFB1/LYPD6/WNT5B/WNT4/CSNK2A2/DRD2/SMAD3/SALL1/CTHRC1/TLE3/PRICKLE1/GATA3/USP47/ITGA3/DAB2IP/DAAM1/GREM1/IGFBP4/GSK3A/TIAM1/LZIC/CCAR2/CTDNEP1/FZD1/ABL1/MDFIC/AMER3/DVL3/EXT1/HDAC1/WNT11/RBX1/APOE/TMEM9/GPRC5B/NID1/STRN/SDC1/LRP6/JADE1/PPM1B/SULF1/CD24/R…	101
GO:0016049	GO:0016049	cell growth	105/1906	497/18870	1.27369e-13	4.22228e-11	3.26094e-11	NRP1/RGS4/MYOCD/WNT5A/MEIS1/MSX1/CRABP2/GATA4/SEMA6D/SEMA3C/SOX9/DAB2/TGFB1/ST8SIA2/SLIT2/RGS2/SERTAD2/PLCE1/SMAD3/SERTAD3/MAP1B/PRICKLE1/SRF/TEAD1/USP47/TSPYL2/NRP2/NUBP1/GREM1/IGFBP4/GSK3A/SH3BP4/TIAM1/NME6/CCAR2/TCHP/WASF1/TAOK2/MEAF6/PARP2/FOXP1/SLIT3/ABL1/ZNF639/TAF9B/EXT1/IGFBPL1/WNT11/TNC/EGLN2/ADAM10/APOE/EPHA7/SEMA3E/EAF2/TRPC5/SLC44A4/SLC23A2/NLGN3/USP9X/RPS6KA1/JADE2/SMAD7/EIF2AK4/UNC1…	105
GO:1901888	GO:1901888	regulation of cell junction assembly	59/1906	213/18870	2.98091e-13	9.36164e-11	7.23016e-11	SNAI2/NRP1/APLNR/WNT5A/SNAI1/AMIGO2/CBLN1/SRC/CLSTN2/WNT4/ST8SIA2/IRX3/SMAD3/EPHB2/FLRT2/PRKACA/LZTS1/PTPN13/GREM1/EFNB3/ITGB1BP1/DLC1/FZD1/ABL1/SIX1/ARF6/EPHA7/PRKCH/CRB3/CLDN3/NLGN3/SLITRK4/NLGN1/APP/CLSTN3/EPHA3/CAV1/SEMA4A/DMTN/BDNF/NTN1/SLITRK5/LHFPL4/SEMA4D/LINGO2/CLDN1/RAB17/SLITRK3/NEGR1/EFNA5/PTPRJ/SFRP1/THY1/F11R/GPM6B/THBS2/GPC4/FZD5/GRID2	59
GO:0051960	GO:0051960	regulation of nervous system development	99/1906	466/18870	4.55032e-13	1.35759e-10	1.04849e-10	NRP1/PRTG/LEF1/WNT5A/HAPLN1/HEY1/CRABP2/AMIGO2/PLXNA2/IL6ST/CBLN1/SEMA6D/DLL3/GLI3/SEMA3C/CLSTN2/PROX1/BIN1/KIFAP3/FAIM/HAPLN3/TGFB1/ST8SIA2/SLIT2/BHLHE41/LRP2/DRD2/APPL2/MAP1B/ID2/SRF/IL6/BAIAP2/EPHB2/FLRT2/PTPN13/EFNB3/GATA2/TIAM1/LYN/MYRF/HDAC1/SRRT/CTDSP1/PLXNB1/EPHA7/SEMA3E/ANKRD27/TRPC5/PRKCH/NLGN3/ELL3/CDKL5/SLITRK4/NLGN1/MAP2K1/DRAXIN/CHODL/CLSTN3/CUX1/SHTN1/SERPINF1/FZD4/CXCL12/SKIL/DAG1…	99
GO:0048588	GO:0048588	developmental cell growth	63/1906	239/18870	5.45586e-13	1.55024e-10	1.19728e-10	NRP1/RGS4/WNT5A/MEIS1/CRABP2/GATA4/SEMA6D/SEMA3C/SOX9/ST8SIA2/SLIT2/RGS2/MAP1B/PRICKLE1/SRF/NRP2/GSK3A/TIAM1/WASF1/PARP2/FOXP1/SLIT3/ABL1/EXT1/APOE/EPHA7/SEMA3E/TRPC5/SLC23A2/NLGN3/USP9X/SMAD7/EIF2AK4/UNC13A/CDKL5/DRAXIN/APP/NEDD4L/SHTN1/TMEM108/CXCL12/IQGAP1/SEMA4A/BDNF/NTN1/SYT2/SEMA4D/EDNRA/DCLK1/LPAR3/SEMA5B/LIMK1/SPP1/SEMA3A/EFNA5/COBL/RIMS2/SYT1/SEMA6A/CYFIP2/CDH1/CXCR4/SORBS2	63
GO:0072073	GO:0072073	kidney epithelium development	47/1906	150/18870	6.03467e-13	1.63677e-10	1.2641e-10	HS3ST3A1/PAX2/HS3ST3B1/GREB1L/KIF26B/BMPER/HOXB7/BMP4/GLI3/LHX1/SMAD6/OSR1/SOX9/WNT4/SLIT2/IRX3/SMAD3/SALL1/GATA3/EFNB2/TCF21/PTCH1/GREM1/ASXL1/SIX1/EXT1/WNT11/GZF1/EPHA7/SPRY1/SDC1/SMAD7/EYA1/CD24/IQGAP1/RET/EDNRA/GPC3/PROM1/FGF2/PODXL/CALB1/SFRP1/ADAMTS16/EPCAM/CER1/MAGI2	47
GO:0048732	GO:0048732	gland development	95/1906	443/18870	7.65682e-13	1.98645e-10	1.53417e-10	SNAI2/NRP1/LEF1/WNT5A/WLS/TBX3/MSX2/MSX1/ISL1/PDGFRA/ANXA1/HOXB9/CITED2/ARID5B/ASS1/FOXF1/TNFAIP3/SRC/BMP4/GLI3/SEMA3C/PROX1/HGF/SOX9/MMP2/IGF2/TGFB1/WNT4/CSNK2A2/DRD2/CADM1/SMAD3/SALL1/GATA3/ID2/SRF/IL6/TCF21/IGSF3/PTCH1/TBX2/MSN/GATA2/HAND2/GATA6/ASXL1/HOXA13/ABL1/SIX1/EXT1/WNT11/TNC/HOXB13/ARF6/XDH/EAF2/TNFSF11/INSR/CSMD1/ZBTB7B/RPS6KA1/LIPA/SULF1/MAP2K1/PCSK9/SIX3/LSR/SERPINF1/DAG1/NR3C1/PTN/…	95
GO:0001657	GO:0001657	ureteric bud development	36/1906	98/18870	1.5858e-12	3.9427e-10	3.04501e-10	HS3ST3A1/PAX2/HS3ST3B1/GREB1L/KIF26B/BMPER/HOXB7/BMP4/GLI3/LHX1/SMAD6/OSR1/SOX9/WNT4/SLIT2/SMAD3/SALL1/GATA3/TCF21/PTCH1/GREM1/SIX1/WNT11/GZF1/SPRY1/SDC1/SMAD7/EYA1/RET/GPC3/FGF2/CALB1/SFRP1/ADAMTS16/EPCAM/CER1	36
GO:0007411	GO:0007411	axon guidance	61/1906	233/18870	1.75566e-12	4.02924e-10	3.11185e-10	NRP1/UNC5C/WNT5A/NCAM1/ISL1/PLXNA2/SEMA6D/GLI3/LHX1/SEMA3C/NEXN/SLIT2/GATA3/EVX1/EFNB2/EPHB2/PTCH1/NRP2/FLRT2/FEZ2/PALLD/EFNB1/KALRN/EFNB3/EFNA1/SLIT3/EXT1/ECE1/NRXN3/PLXNB1/EPHA7/SEMA3E/DRAXIN/APP/EPHA3/CXCL12/DAG1/NOTCH3/SEMA4A/EMB/BDNF/FZD3/NTN1/RET/SEMA4D/EDNRA/CNTN1/B3GNT2/SEMA5B/EFNA3/SEMA3A/EFNA5/FEZF1/FEZ1/UNC5D/OTX2/SEMA6A/NFASC/ETV1/CYFIP2/ANOS1	61
GO:0097485	GO:0097485	neuron projection guidance	61/1906	233/18870	1.75566e-12	4.02924e-10	3.11185e-10	NRP1/UNC5C/WNT5A/NCAM1/ISL1/PLXNA2/SEMA6D/GLI3/LHX1/SEMA3C/NEXN/SLIT2/GATA3/EVX1/EFNB2/EPHB2/PTCH1/NRP2/FLRT2/FEZ2/PALLD/EFNB1/KALRN/EFNB3/EFNA1/SLIT3/EXT1/ECE1/NRXN3/PLXNB1/EPHA7/SEMA3E/DRAXIN/APP/EPHA3/CXCL12/DAG1/NOTCH3/SEMA4A/EMB/BDNF/FZD3/NTN1/RET/SEMA4D/EDNRA/CNTN1/B3GNT2/SEMA5B/EFNA3/SEMA3A/EFNA5/FEZF1/FEZ1/UNC5D/OTX2/SEMA6A/NFASC/ETV1/CYFIP2/ANOS1	61
GO:0001704	GO:0001704	formation of primary germ layer	42/1906	128/18870	1.8337e-12	4.05247e-10	3.1298e-10	HAND1/LEF1/WNT5A/WLS/TBX6/SNAI1/PAX2/ITGA8/FOXF1/MESP2/BMP4/LHX1/KDM6B/MMP2/MSGN1/CRB2/COL5A1/TBX20/MMP15/SMAD3/AHDC1/ITGA5/SRF/DUSP5/ITGA3/PRKACA/PRKAR1A/GATA6/WNT11/ITGB5/EYA1/MAP2K1/COL6A1/GJA1/ITGA2/BMPR1A/APELA/POU5F1/NODAL/SFRP2/SOX2/NANOG	42
GO:0072163	GO:0072163	mesonephric epithelium development	36/1906	99/18870	2.25187e-12	4.63341e-10	3.57846e-10	HS3ST3A1/PAX2/HS3ST3B1/GREB1L/KIF26B/BMPER/HOXB7/BMP4/GLI3/LHX1/SMAD6/OSR1/SOX9/WNT4/SLIT2/SMAD3/SALL1/GATA3/TCF21/PTCH1/GREM1/SIX1/WNT11/GZF1/SPRY1/SDC1/SMAD7/EYA1/RET/GPC3/FGF2/CALB1/SFRP1/ADAMTS16/EPCAM/CER1	36
GO:0072164	GO:0072164	mesonephric tubule development	36/1906	99/18870	2.25187e-12	4.63341e-10	3.57846e-10	HS3ST3A1/PAX2/HS3ST3B1/GREB1L/KIF26B/BMPER/HOXB7/BMP4/GLI3/LHX1/SMAD6/OSR1/SOX9/WNT4/SLIT2/SMAD3/SALL1/GATA3/TCF21/PTCH1/GREM1/SIX1/WNT11/GZF1/SPRY1/SDC1/SMAD7/EYA1/RET/GPC3/FGF2/CALB1/SFRP1/ADAMTS16/EPCAM/CER1	36
GO:0035148	GO:0035148	tube formation	46/1906	151/18870	3.24296e-12	6.45025e-10	4.98165e-10	HAND1/WNT5A/PAX2/CITED2/HOXA1/BMP4/PROX1/OSR1/SOX9/IFT57/TGFB1/WNT4/LRP2/BMP5/IRX3/CTHRC1/PRICKLE1/GATA3/PTCH1/DAB2IP/PRKACA/SUFU/GREM1/CLUAP1/ITGB1BP1/DLC1/FZD1/ABL1/SIX1/DVL3/CECR2/FZD3/CASP3/RET/FZD6/SPINT2/SPINT1/COBL/FGF2/PODXL/GRHL2/SFRP1/ST14/ADM/NODAL/SFRP2	46
GO:0007389	GO:0007389	pattern specification process	98/1906	475/18870	3.70912e-12	7.13945e-10	5.51393e-10	HAND1/NRP1/HOXB6/MEIS2/LEF1/APLNR/NKD1/CFC1/WNT5A/WLS/WNT8A/MEIS1/TBX6/HOXB2/SNAI1/CDX2/TBX3/MSX2/HEY1/MSX1/ISL1/PAX2/HOXB9/CITED2/PLXNA2/FOXF1/GATA4/MESP2/DLL3/HOXB7/ZEB1/BMP4/GLI3/LHX1/SEMA3C/SMAD6/OSR1/MSGN1/CRB2/MLLT3/MID1/IFT57/TBX20/HOXB5/BHLHE41/LRP2/BMP5/IRX3/SMAD3/HOXA7/PRICKLE1/SRF/PBX3/PTCH1/NRP2/PRKACA/SUFU/TBX2/EFNB1/GREM1/CLUAP1/HAND2/SIX1/EXT1/WNT11/GREM2/LMX1B/ACVR2B/SPRY1/LRP6/TD…	98
GO:0030111	GO:0030111	regulation of Wnt signaling pathway	77/1906	338/18870	5.19e-12	9.67773e-10	7.47428e-10	SNAI2/LEF1/ALPK2/TMEM88/NKD1/WNT5A/ZEB2/WLS/ISL1/LGR5/SHISA6/BAMBI/DACT1/TNFAIP3/RSPO3/SRC/GLI3/SOX9/DAB2/ADGRA2/RNF43/MLLT3/TGFB1/LYPD6/WNT5B/SMAD3/SALL1/CTHRC1/TLE3/PRICKLE1/USP47/ITGA3/DAB2IP/GREM1/IGFBP4/GSK3A/TIAM1/LZIC/CCAR2/CTDNEP1/FZD1/ABL1/MDFIC/AMER3/HDAC1/WNT11/RBX1/APOE/TMEM9/GPRC5B/JADE1/PPM1B/SULF1/RNF220/DRAXIN/APP/ATP6AP2/RBMS3/MCC/CAV1/DKK4/CCDC88C/FOXO1/FZD6/MAD2L2/COL1A1/GPC3/T…	77
GO:0072175	GO:0072175	epithelial tube formation	43/1906	137/18870	5.41763e-12	9.79606e-10	7.56567e-10	HAND1/WNT5A/PAX2/CITED2/BMP4/PROX1/OSR1/SOX9/IFT57/TGFB1/WNT4/LRP2/BMP5/IRX3/CTHRC1/PRICKLE1/GATA3/PTCH1/PRKACA/SUFU/GREM1/CLUAP1/DLC1/FZD1/ABL1/SIX1/DVL3/CECR2/FZD3/CASP3/RET/FZD6/SPINT2/SPINT1/COBL/FGF2/PODXL/GRHL2/SFRP1/ST14/ADM/NODAL/SFRP2	43
GO:0051962	GO:0051962	positive regulation of nervous system development	69/1906	290/18870	8.13112e-12	1.42701e-09	1.10211e-09	NRP1/HAPLN1/CRABP2/AMIGO2/PLXNA2/IL6ST/CBLN1/GLI3/CLSTN2/BIN1/FAIM/HAPLN3/TGFB1/ST8SIA2/SLIT2/LRP2/DRD2/MAP1B/ID2/SRF/IL6/BAIAP2/EPHB2/FLRT2/TIAM1/LYN/MYRF/HDAC1/SRRT/PLXNB1/ANKRD27/TRPC5/PRKCH/NLGN3/ELL3/CDKL5/SLITRK4/NLGN1/MAP2K1/CHODL/CLSTN3/CUX1/SHTN1/SERPINF1/FZD4/CXCL12/SKIL/DAG1/PTN/SEMA4A/BDNF/FZD3/NTN1/SLITRK5/SEMA4D/NEFL/CDON/LPAR3/LIMK1/LINGO2/SLITRK3/EFNA5/SPINT1/FGF2/THBS2/CXCR4/GRID…	69
GO:0001823	GO:0001823	mesonephros development	36/1906	103/18870	8.66196e-12	1.47674e-09	1.14051e-09	HS3ST3A1/PAX2/HS3ST3B1/GREB1L/KIF26B/BMPER/HOXB7/BMP4/GLI3/LHX1/SMAD6/OSR1/SOX9/WNT4/SLIT2/SMAD3/SALL1/GATA3/TCF21/PTCH1/GREM1/SIX1/WNT11/GZF1/SPRY1/SDC1/SMAD7/EYA1/RET/GPC3/FGF2/CALB1/SFRP1/ADAMTS16/EPCAM/CER1	36
GO:0072006	GO:0072006	nephron development	46/1906	156/18870	1.15066e-11	1.90721e-09	1.47298e-09	HS3ST3A1/PAX2/PDGFRA/HS3ST3B1/GREB1L/KIF26B/PDGFRB/HOXB7/BMP4/GLI3/LHX1/ANGPT2/OSR1/SOX9/WNT4/PLCE1/IRX3/SALL1/GATA3/TCF21/PTCH1/ITGA3/GREM1/SEC61A1/ASXL1/SIX1/NUP107/EXT1/WNT11/GZF1/PDGFD/NID1/EYA1/SULF1/CD24/IQGAP1/NOTCH3/RET/EDNRA/GPC3/PROM1/FGF2/PODXL/CALB1/ADAMTS16/MAGI2	46
GO:0009952	GO:0009952	anterior/posterior pattern specification	57/1906	219/18870	1.20807e-11	1.94827e-09	1.50468e-09	HOXB6/LEF1/NKD1/CFC1/WNT5A/WLS/WNT8A/TBX6/HOXB2/CDX2/TBX3/MSX2/HEY1/MSX1/HOXB9/PLXNA2/FOXF1/GATA4/MESP2/DLL3/HOXB7/BMP4/GLI3/LHX1/SEMA3C/OSR1/MSGN1/CRB2/MLLT3/HOXB5/BHLHE41/SMAD3/HOXA7/PRICKLE1/SRF/PBX3/ACVR2B/LRP6/TDRKH/ATP6AP2/FOXA2/LEFTY2/CDON/PCSK5/TDRD7/FEZF1/GPC3/COBL/HES3/OTX2/BMPR1A/SFRP1/NODAL/CER1/FZD5/SFRP2/GDF3	57
GO:0001838	GO:0001838	embryonic epithelial tube formation	40/1906	125/18870	1.50185e-11	2.3583e-09	1.82136e-09	HAND1/WNT5A/PAX2/CITED2/BMP4/OSR1/SOX9/IFT57/TGFB1/WNT4/LRP2/BMP5/IRX3/CTHRC1/PRICKLE1/GATA3/PTCH1/PRKACA/SUFU/GREM1/CLUAP1/DLC1/FZD1/ABL1/SIX1/DVL3/CECR2/FZD3/CASP3/RET/FZD6/SPINT2/SPINT1/COBL/GRHL2/SFRP1/ST14/ADM/NODAL/SFRP2	40
GO:0007498	GO:0007498	mesoderm development	42/1906	136/18870	1.72125e-11	2.63351e-09	2.03391e-09	HAND1/LEF1/WNT5A/WLS/TBX6/SNAI1/TBX3/PAX2/CITED2/ITGA8/FOXF1/MESP2/DLL3/BMP4/LHX1/OSR1/KDM6B/MSGN1/CRB2/TBX20/MEST/ZFP36L1/IRX3/SMAD3/AHDC1/SRF/ITGA3/PRKACA/PRKAR1A/CTDNEP1/EXT1/WNT11/ACVR2B/EYA1/GJA1/ITGA2/BMPR1A/APELA/NODAL/CER1/SFRP2/GDF3	42
GO:0048332	GO:0048332	mesoderm morphogenesis	30/1906	77/18870	2.0036e-11	2.98887e-09	2.30836e-09	HAND1/LEF1/WNT5A/WLS/TBX6/SNAI1/TBX3/PAX2/ITGA8/FOXF1/MESP2/BMP4/KDM6B/MSGN1/CRB2/TBX20/SMAD3/AHDC1/SRF/ITGA3/PRKACA/PRKAR1A/WNT11/EYA1/GJA1/ITGA2/BMPR1A/APELA/NODAL/SFRP2	30
GO:0050808	GO:0050808	synapse organization	97/1906	483/18870	2.40764e-11	3.504e-09	2.7062e-09	NRP1/WNT5A/AMIGO2/SHISA6/RHOB/CBLN1/CLSTN2/TANC1/PDZRN3/CDH10/ST8SIA2/DRD2/MAP1B/ELFN1/BAIAP2/EPHB2/ITGA3/NRP2/FLRT2/DAB2IP/LZTS1/PFN2/PTPN13/PCDH17/EFNB3/EFNA1/TIAM1/CAP2/WASF1/POTEI/FZD1/ABL1/SIX1/TNC/ARF6/ADAM10/APOE/PLXNB1/EPHA7/KIF1A/SEMA3E/LILRB2/PICK1/NLGN3/INSR/COL4A5/IGSF21/CNKSR2/UNC13A/CDKL5/CDH8/SLITRK4/NLGN1/APP/CLSTN3/CFL1/TMEM108/PPFIBP2/DAG1/STK38L/SEMA4A/BDNF/NTN1/UNC13B/SLITRK5/…	97
GO:0001837	GO:0001837	epithelial to mesenchymal transition	49/1906	178/18870	3.86287e-11	5.48804e-09	4.23851e-09	SNAI2/LEF1/WNT5A/NCAM1/WNT8A/SNAI1/TBX3/MSX2/HEY1/MSX1/BAMBI/BMP4/GLIPR2/HGF/SOX9/DAB2/CRB2/TBX20/TGFB1/WNT4/FOXF2/BMP5/SMAD3/GATA3/SPRED2/IL6/DAB2IP/EMP2/APLF/GREM1/EFNA1/TIAM1/WNT11/IL17RD/SPRY1/SLC39A10/LRP6/ELL3/SMAD7/GCNT2/EPHA3/DAG1/FOXA2/EDNRA/MAD2L2/COL1A1/SFRP1/PDPN/SFRP2	49
GO:0060828	GO:0060828	regulation of canonical Wnt signaling pathway	63/1906	262/18870	4.07642e-11	5.65674e-09	4.3688e-09	SNAI2/TMEM88/NKD1/WNT5A/ZEB2/WLS/ISL1/LGR5/SHISA6/BAMBI/DACT1/RSPO3/SRC/GLI3/SOX9/DAB2/ADGRA2/MLLT3/TGFB1/LYPD6/SMAD3/CTHRC1/TLE3/PRICKLE1/USP47/DAB2IP/GREM1/IGFBP4/GSK3A/CCAR2/CTDNEP1/FZD1/AMER3/HDAC1/WNT11/RBX1/APOE/TMEM9/GPRC5B/JADE1/PPM1B/RNF220/DRAXIN/ATP6AP2/RBMS3/MCC/CAV1/DKK4/CCDC88C/FOXO1/FZD6/MAD2L2/COL1A1/GPC3/TLE1/IGFBP2/FGF2/CDH3/SFRP1/FRZB/FERMT1/SFRP2/SOX2	63
GO:0045216	GO:0045216	cell-cell junction organization	55/1906	214/18870	4.68415e-11	6.35235e-09	4.90603e-09	SNAI2/CDH11/APLNR/SNAI1/SVEP1/SRC/PLEKHA7/TGFB1/CDH10/IRX3/SMAD3/EFNB2/SRF/EPHB2/PRKACA/RHOC/PIP5K1C/FSCN1/RDX/EXT1/WNT11/CDH22/ADAM10/STRN/CDHR3/PRKCH/CDH26/PRKCA/CLDN3/SMAD7/CDH8/TBCD/TJP2/LSR/CDH12/CAV1/GJA1/NLGN4X/F2R/CLDN10/CLDN1/MARVELD2/UGT8/CLDN4/GRHL2/CDH6/F2RL1/CDH3/F11R/CDH1/CD9/CLDN6/CLDN7/FZD5/OCLN	55
GO:0001707	GO:0001707	mesoderm formation	29/1906	75/18870	5.38225e-11	7.13686e-09	5.51192e-09	HAND1/LEF1/WNT5A/WLS/TBX6/SNAI1/PAX2/ITGA8/FOXF1/MESP2/BMP4/KDM6B/MSGN1/CRB2/TBX20/SMAD3/AHDC1/SRF/ITGA3/PRKACA/PRKAR1A/WNT11/EYA1/GJA1/ITGA2/BMPR1A/APELA/NODAL/SFRP2	29
GO:0048863	GO:0048863	stem cell differentiation	60/1906	246/18870	6.38696e-11	8.285e-09	6.39865e-09	SNAI2/NRP1/MYOCD/WNT8A/CDX2/TBX3/MSX2/MSX1/ISL1/PAX2/PDGFRA/CITED2/ANXA6/SEMA6D/BMP4/SEMA3C/OSR1/SOX9/MLLT3/CDK6/RBM24/HOXA7/PRICKLE1/SRF/NRP2/TBX2/EFNB1/GREM1/HAND2/GATA6/FZD1/ABL1/SIX1/EXT1/HDAC1/MBD3/SH2B3/FOXO4/SEMA3E/LRP6/ELL3/MTA3/PTN/SEMA4A/RET/SEMA4D/EDNRA/SEMA5B/SEMA3A/FGF2/JARID2/SEMA6A/KDM4C/BMPR1A/GPM6A/SFRP1/FRZB/EPCAM/KIT/SFRP2	60
GO:0031346	GO:0031346	positive regulation of cell projection organization	77/1906	355/18870	6.56164e-11	8.33049e-09	6.43379e-09	NRP1/WNT5A/CRABP2/PLXNA2/DOCK11/SRC/ENC1/PLPPR5/SLIT2/RGS2/BMP5/PRKD1/PLCE1/MAP1B/SRF/BAIAP2/EPHB2/ITGA3/DAB2IP/KAT2B/ACTR3/TIAM1/FSCN1/FZD1/ABL1/LYN/DDX56/DVL3/P3H1/APOE/PLXNB1/PACSIN1/ANKRD27/TRPC5/CDKL5/NLGN1/MAP2K1/CHODL/CDC42EP3/GRN/CUX1/SHTN1/SERPINF1/EPHA3/FZD4/CXCL12/SKIL/PTN/BDNF/NTN1/RET/CAMK1D/GRIP1/SEMA4D/NEFL/CNTN1/LPAR3/LIMK1/ATP1B2/IGF1R/NEGR1/EFNA5/FEZ1/EPS8/COBL/TENM3/ATP8A2/TOX/…	77
GO:0007015	GO:0007015	actin filament organization	93/1906	464/18870	6.98668e-11	8.68532e-09	6.70783e-09	NRP1/RGS4/ZEB2/PSTPIP2/TTN/PREX1/RHOB/TMOD1/S1PR1/SRC/ACTC1/PROX1/CFL2/BIN1/WNT4/SLIT2/SMAD3/MYO1B/ZYX/MARCKS/CNN1/SRF/BAIAP2/EMP2/PFN2/ELMO1/ARHGEF2/LPAR1/RHOC/RHOBTB1/ACTR3/PXN/FSCN1/ITGB1BP1/TPM2/DLC1/RHOBTB2/RDX/CAP2/WASF1/TMOD2/ABL1/HSP90B1/RND3/WNT11/ARF6/ARPC5L/MICAL1/PACSIN1/TMSB4Y/JMY/PICK1/TMSB4X/ELN/ITGB5/ARHGEF10/CDC42EP3/CALD1/RHPN2/CFL1/SHTN1/GAS2L3/PAWR/CXCL12/ARFGEF1/IQGAP1/DIAPH2…	93
GO:0050767	GO:0050767	regulation of neurogenesis	82/1906	390/18870	8.18996e-11	9.97139e-09	7.70109e-09	NRP1/PRTG/LEF1/WNT5A/HAPLN1/HEY1/CRABP2/PLXNA2/IL6ST/SEMA6D/DLL3/GLI3/SEMA3C/PROX1/BIN1/KIFAP3/FAIM/HAPLN3/TGFB1/SLIT2/BHLHE41/LRP2/DRD2/APPL2/MAP1B/ID2/SRF/IL6/BAIAP2/EPHB2/EFNB3/GATA2/TIAM1/LYN/MYRF/HDAC1/SRRT/CTDSP1/PLXNB1/EPHA7/SEMA3E/ANKRD27/TRPC5/PRKCH/ELL3/CDKL5/MAP2K1/DRAXIN/CHODL/CUX1/SHTN1/SERPINF1/FZD4/CXCL12/SKIL/DAG1/PTN/SEMA4A/BDNF/FZD3/NTN1/SEMA4D/NEFL/CDON/LPAR3/SEMA5B/LIMK1/SPP1/…	82
GO:2000027	GO:2000027	regulation of animal organ morphogenesis	39/1906	126/18870	8.35545e-11	9.97139e-09	7.70109e-09	SNAI2/NKD1/WNT5A/MSX1/PAX2/CITED2/DACT1/RSPO3/HOXB7/BMP4/LHX1/HGF/TNFRSF11B/SOX9/DAB2/MLLT3/WNT4/CTHRC1/PRICKLE1/GATA3/DAAM1/GREM1/TIAM1/FZD1/ABL1/SIX1/DVL3/WNT11/SPRY1/SULF1/FZD3/FZD6/GPC3/FGF2/BMPR1A/SFRP1/PDGFA/SFRP2/MAGI2	39
GO:0048562	GO:0048562	embryonic organ morphogenesis	67/1906	295/18870	1.43692e-10	1.68119e-08	1.29842e-08	HAND1/HOXB6/APLNR/WNT5A/TBX6/HOXB2/TBX3/MSX1/PAX2/PDGFRA/HOXB9/CITED2/ITGA8/FOXF1/FBN2/GATA4/HOXA1/HOXB7/ZEB1/BMP4/GLI3/LHX1/PROX1/OSR1/SOX9/CRB2/IFT57/TBX20/HOXB5/FOXF2/SMAD3/CTHRC1/HOXA7/GATA3/ID2/SRF/TCF21/EPHB2/SUFU/TBX2/BCR/GATA2/EFNA1/CLUAP1/HAND2/SIX1/WNT11/RBPMS2/SLC44A4/EYA1/SIX3/LRIG3/FZD3/NTN1/MYO6/EDNRA/FZD6/PLS1/EFEMP1/RYR2/TTC39C/ATP8A2/LRIG1/GRHL2/FRZB/NODAL/FZD5	67
GO:0003002	GO:0003002	regionalization	87/1906	430/18870	1.75386e-10	2.01256e-08	1.55433e-08	HAND1/NRP1/HOXB6/LEF1/APLNR/NKD1/CFC1/WNT5A/WLS/WNT8A/TBX6/HOXB2/SNAI1/CDX2/TBX3/MSX2/HEY1/MSX1/ISL1/PAX2/HOXB9/CITED2/PLXNA2/FOXF1/GATA4/MESP2/DLL3/HOXB7/BMP4/GLI3/LHX1/SEMA3C/SMAD6/OSR1/MSGN1/CRB2/MLLT3/IFT57/TBX20/HOXB5/BHLHE41/LRP2/IRX3/SMAD3/HOXA7/PRICKLE1/SRF/PBX3/PTCH1/NRP2/PRKACA/SUFU/TBX2/GREM1/CLUAP1/HAND2/SIX1/EXT1/WNT11/GREM2/LMX1B/ACVR2B/SPRY1/LRP6/TDRKH/RNF220/ATP6AP2/SIX3/GAS8/FOXA…	87
GO:0090090	GO:0090090	negative regulation of canonical Wnt signaling pathway	41/1906	140/18870	1.88904e-10	2.12677e-08	1.64254e-08	SNAI2/TMEM88/NKD1/WNT5A/ISL1/SHISA6/DACT1/GLI3/SOX9/DAB2/MLLT3/CTHRC1/TLE3/PRICKLE1/DAB2IP/GREM1/IGFBP4/GSK3A/FZD1/HDAC1/WNT11/RBX1/APOE/JADE1/DRAXIN/RBMS3/MCC/CAV1/DKK4/CCDC88C/FOXO1/FZD6/MAD2L2/GPC3/TLE1/IGFBP2/SFRP1/FRZB/FERMT1/SFRP2/SOX2	41
GO:0001558	GO:0001558	regulation of cell growth	85/1906	417/18870	1.92815e-10	2.13061e-08	1.64551e-08	NRP1/RGS4/MYOCD/WNT5A/MSX1/CRABP2/SEMA6D/SEMA3C/DAB2/TGFB1/SLIT2/RGS2/SERTAD2/PLCE1/SMAD3/SERTAD3/MAP1B/SRF/TEAD1/USP47/TSPYL2/NUBP1/GREM1/IGFBP4/GSK3A/SH3BP4/NME6/CCAR2/TCHP/TAOK2/MEAF6/PARP2/FOXP1/SLIT3/ABL1/ZNF639/TAF9B/IGFBPL1/WNT11/TNC/EGLN2/ADAM10/APOE/EPHA7/SEMA3E/EAF2/TRPC5/SLC44A4/SLC23A2/RPS6KA1/JADE2/SMAD7/UNC13A/CDKL5/JADE1/DRAXIN/NEDD4L/CLSTN3/SHTN1/CXCL12/GJA1/SEMA4A/BDNF/NTN1/SYT2/…	85
GO:0090287	GO:0090287	regulation of cellular response to growth factor stimulus	76/1906	357/18870	2.19951e-10	2.38627e-08	1.84296e-08	NRP1/MYOCD/CCBE1/WNT5A/ZEB2/MSX2/MSX1/CITED2/ITGA8/BAMBI/FBN2/BMPER/GATA4/ZEB1/BMP4/SMAD6/CRB2/ADGRA2/TBX20/TGFB1/WNT4/SLIT2/LRP2/SMAD3/FAM89B/GATA3/ADAMTS3/ITGA5/SPRED2/SAP30L/ITGA3/DAB2IP/SCUBE3/GREM1/GATA6/WASF1/FZD1/HOXA13/ABL1/HDAC1/NREP/IL17RD/RBPMS2/PEG10/GREM2/XDH/RASL11B/SPRY1/SMAD7/FST/CADM4/FGF4/SULF1/LTBP1/FGFBP3/TMEM108/FZD4/SKIL/PIK3CB/VEPH1/CHRDL1/PMEPA1/GPC3/FGF2/FAM20C/OTX2/SEMA6…	76
GO:0003206	GO:0003206	cardiac chamber morphogenesis	38/1906	127/18870	4.3651e-10	4.65117e-08	3.59218e-08	HAND1/NRP1/APLNR/WNT5A/TBX3/MSX2/HEY1/ISL1/CITED2/FOXF1/GATA4/BMP4/SEMA3C/PROX1/SMAD6/TBX20/TGFB1/SLIT2/LRP2/BMP5/FHL2/GATA3/SRF/NRP2/TBX2/GSK3A/HAND2/GATA6/FZD1/SLIT3/WNT11/SMAD7/EDNRA/CPE/RYR2/GRHL2/BMPR1A/SFRP2	38
GO:0055123	GO:0055123	digestive system development	41/1906	146/18870	7.74488e-10	8.10766e-08	6.26169e-08	MYOCD/WNT5A/WLS/CDX2/PDGFRA/IL6ST/ASS1/FOXF1/DACT1/GATA4/SRC/GLI3/SOX9/IGF2/FOXF2/SMAD3/SALL1/KLF5/ID2/TCF21/TBX2/GATA6/HOXA13/EXT1/NPY/WNT11/RBPMS2/ACVR2B/INSR/C1GALT1/RARRES2/CLMP/RET/PCSK5/COBL/SFRP1/NODAL/CCKBR/FZD5/KIT/SFRP2	41
GO:0061572	GO:0061572	actin filament bundle organization	44/1906	165/18870	1.14088e-09	1.17372e-07	9.06488e-08	NRP1/ZEB2/S1PR1/SRC/WNT4/SMAD3/MYO1B/ZYX/MARCKS/SRF/BAIAP2/PFN2/LPAR1/RHOC/PXN/FSCN1/ITGB1BP1/DLC1/RDX/ABL1/HSP90B1/WNT11/MICAL1/ELN/ITGB5/ARHGEF10/CALD1/RHPN2/SHTN1/PAWR/DMTN/LIMK1/PLS1/MET/CD47/EPS8/ARHGEF5/FHDC1/ARRB1/ADD2/SFRP1/F11R/EPHA1/DPYSL3	44
GO:0014706	GO:0014706	striated muscle tissue development	60/1906	264/18870	1.26995e-09	1.28438e-07	9.91946e-08	HAND1/RGS4/MYOCD/LEF1/ALPK2/WNT5A/TTN/WNT8A/MEIS1/TBX3/MSX2/HEY1/MSX1/ISL1/PDGFRA/ANKRD1/CITED2/MYLK3/GATA4/PDGFRB/S1PR1/ACTC1/BMP4/SEMA3C/PROX1/HCN4/KDM6B/TBX20/TGFB1/RGS2/LRP2/BMP5/IRX3/SMAD3/FHL2/PRICKLE1/EFNB2/ID2/SRF/TBX2/PRKAR1A/GREM1/GSK3A/GATA6/PARP2/FOXP1/ABL1/ADAMTS9/SMAD7/EYA1/GJA1/ARRB2/EDNRA/PIM1/RYR2/FGF2/JARID2/BMPR1A/ERBB3/SORBS2	60
GO:0042692	GO:0042692	muscle cell differentiation	83/1906	419/18870	1.33793e-09	1.33057e-07	1.02763e-07	RGS4/MYOCD/APLNR/ALPK2/ADAM12/TTN/WNT8A/MEIS1/TBX3/HEY1/MSX1/ISL1/PDGFRA/ANKRD1/ITGA8/MYLK3/FOXF1/TMOD1/GATA4/PDGFRB/ACTC1/ZEB1/BMP4/CAPN2/KRT19/PROX1/CFL2/TANC1/SOX9/BIN1/KDM6B/FLNC/IGF2/EFEMP2/TGFB1/RBM24/WNT5B/WNT4/BHLHE41/RGS2/PRKD1/IRX3/KLF5/FHL2/PRICKLE1/EFNB2/ID2/SRF/PRDM6/PLEKHO1/TBX2/PRKAR1A/GREM1/GSK3A/GATA6/PARP2/FOXP1/TMOD2/SIX1/KRT8/FOXO4/RBPMS2/CD81/HDAC9/NID1/SDC1/SYPL2/IL4R/MEGF10…	83
GO:0031032	GO:0031032	actomyosin structure organization	51/1906	208/18870	1.40287e-09	1.37228e-07	1.05984e-07	NRP1/ZEB2/TTN/PDGFRA/ANKRD1/MYLK3/TMOD1/PDGFRB/S1PR1/SRC/ACTC1/KRT19/PROX1/CFL2/FLNC/WNT4/PRKD1/SMAD3/ZYX/CNN1/SRF/PFN2/PRKAR1A/LPAR1/RHOC/PXN/TRPM7/ITGB1BP1/DLC1/EPB41L2/TMOD2/ABL1/KRT8/WNT11/ELN/ITGB5/ARHGEF10/FRMD5/RHPN2/IQGAP1/LIMK1/MET/CD47/EPB41L4B/ARHGEF5/IQGAP2/FHDC1/ARRB1/SFRP1/F11R/EPHA1	51
GO:0007264	GO:0007264	small GTPase mediated signal transduction	93/1906	491/18870	1.548e-09	1.48982e-07	1.15062e-07	NRP1/DOK4/RASGRP3/RGL1/PREX1/RHOB/DOCK11/SIPA1L2/GPR55/SRC/GRAP2/SLIT2/PLCE1/CDK2/EPHB2/ARHGAP29/ITGA3/ARHGAP31/DAB2IP/RAB30/ELMO1/RANGRF/ARHGEF2/LPAR1/KALRN/RHOC/BCR/RHOBTB1/ARL3/DOK6/RABGEF1/TIAM1/DLC1/RHOBTB2/RDX/WASF1/BCAR3/ABL1/FGD1/RND3/SYDE1/ARF6/APOE/RALGAPA2/CHML/PREX2/SPRY1/ADCYAP1R1/CYTH4/LPAR4/CADM4/LIPA/LPAR6/ARHGEF10/RGL3/RAPGEF5/MCF2L/CDC42EP3/CFL1/SHTN1/RRAS2/GPSM2/PIK3CB/ARFGEF1/…	93
GO:0051017	GO:0051017	actin filament bundle assembly	43/1906	161/18870	1.66786e-09	1.5797e-07	1.22003e-07	NRP1/ZEB2/S1PR1/SRC/WNT4/SMAD3/MYO1B/ZYX/MARCKS/SRF/BAIAP2/PFN2/LPAR1/RHOC/PXN/FSCN1/ITGB1BP1/DLC1/RDX/ABL1/HSP90B1/WNT11/MICAL1/ELN/ITGB5/ARHGEF10/CALD1/RHPN2/PAWR/DMTN/LIMK1/PLS1/MET/CD47/EPS8/ARHGEF5/FHDC1/ARRB1/ADD2/SFRP1/F11R/EPHA1/DPYSL3	43
GO:0060840	GO:0060840	artery development	34/1906	111/18870	1.81198e-09	1.68939e-07	1.30474e-07	NRP1/MYOCD/APLNR/HEY1/CITED2/FOXF1/PDGFRB/HOXA1/BMP4/GLI3/PROX1/SMAD6/EFEMP2/LRP2/PRICKLE1/EFNB2/LOXL1/SRF/ZMIZ1/SUFU/TBX2/HAND2/HOXA13/SIX1/ADAMTS9/WNT11/APOE/ACVR2B/SMAD7/EYA1/NOTCH3/EDNRA/HPGD/BMPR1A	34
GO:0022612	GO:0022612	gland morphogenesis	36/1906	122/18870	1.90047e-09	1.74463e-07	1.34741e-07	SNAI2/NRP1/WNT5A/TBX3/MSX2/TNFAIP3/SRC/BMP4/GLI3/SEMA3C/PROX1/HGF/SOX9/MMP2/TGFB1/WNT4/IL6/PTCH1/TBX2/MSN/HOXA13/TNC/HOXB13/CSMD1/RPS6KA1/LIPA/SULF1/DAG1/NR3C1/PTN/CAV1/NTN1/CAPN1/SFRP1/CEACAM1/PDGFA	36
GO:0048754	GO:0048754	branching morphogenesis of an epithelial tube	42/1906	156/18870	1.97626e-09	1.78672e-07	1.37992e-07	NRP1/LEF1/HS3ST3A1/WNT5A/TBX3/MSX2/PAX2/HS3ST3B1/GREB1L/FOXF1/HOXB7/SRC/BMP4/GLI3/LHX1/SOX9/TBX20/WNT4/SLIT2/SALL1/SRF/TCF21/PTCH1/TBX2/GREM1/ABL1/SIX1/EXT1/GZF1/TNC/SEMA3E/SPRY1/CSMD1/EYA1/DAG1/CTSH/EDNRA/MET/GPC3/FGF2/ADAMTS16/SFRP2	42
GO:0003205	GO:0003205	cardiac chamber development	44/1906	168/18870	2.10635e-09	1.87591e-07	1.4488e-07	HAND1/NRP1/MYOCD/APLNR/WNT5A/TBX3/MSX2/HEY1/ISL1/CITED2/GREB1L/FOXF1/GATA4/BMP4/SEMA3C/PROX1/SMAD6/TBX20/TGFB1/SLIT2/LRP2/BMP5/SALL1/FHL2/GATA3/SRF/NRP2/SUFU/TBX2/GSK3A/HAND2/GATA6/FZD1/HOXA13/SLIT3/WNT11/SMAD7/EDNRA/CPE/IGF1R/RYR2/GRHL2/BMPR1A/SFRP2	44
GO:0048565	GO:0048565	digestive tract development	38/1906	134/18870	2.3663e-09	2.07643e-07	1.60366e-07	MYOCD/WNT5A/CDX2/PDGFRA/IL6ST/ASS1/FOXF1/DACT1/GATA4/SRC/GLI3/SOX9/FOXF2/SMAD3/SALL1/KLF5/ID2/TCF21/TBX2/GATA6/HOXA13/EXT1/NPY/WNT11/RBPMS2/ACVR2B/C1GALT1/RARRES2/CLMP/RET/PCSK5/COBL/SFRP1/NODAL/CCKBR/FZD5/KIT/SFRP2	38
GO:0007178	GO:0007178	transmembrane receptor protein serine/threonine kinase signaling pathway	81/1906	410/18870	2.40712e-09	2.07818e-07	1.60501e-07	MYOCD/LEF1/CFC1/WNT5A/ZEB2/VIM/MSX2/MSX1/CITED2/ITGA8/BAMBI/FBN2/BMPER/GATA4/ITGB8/LRRC32/SRC/ZEB1/BMP4/SMAD6/DAB2/CRB2/TBX20/FMOD/TGFB1/LRP2/BMP5/SMAD3/FAM89B/ZYX/APPL2/AMHR2/SPRED2/ZMIZ1/SAP30L/ITGA3/SCUBE3/GREM1/PXN/GATA6/FZD1/HOXA13/ABL1/EXT1/HDAC1/NREP/IL17RD/RBPMS2/PEG10/GREM2/RASL11B/ACVR2B/SPRY1/USP9X/SMAD7/FST/ITGB5/SULF1/GCNT2/LTBP1/RBPMS/SKIL/VEPH1/ARRB2/SLC39A5/CHRDL1/PMEPA1/PTPRK/ID1…	81
GO:0007043	GO:0007043	cell-cell junction assembly	42/1906	157/18870	2.43795e-09	2.07818e-07	1.60501e-07	SNAI2/CDH11/APLNR/SNAI1/CDH10/IRX3/SRF/EPHB2/PRKACA/RHOC/PIP5K1C/FSCN1/WNT11/CDH22/STRN/CDHR3/PRKCH/CDH26/PRKCA/CLDN3/SMAD7/CDH8/TBCD/LSR/CDH12/CAV1/GJA1/CLDN10/CLDN1/MARVELD2/UGT8/CLDN4/GRHL2/CDH6/CDH3/F11R/CDH1/CD9/CLDN6/CLDN7/FZD5/OCLN	42
GO:0016331	GO:0016331	morphogenesis of embryonic epithelium	41/1906	152/18870	2.88642e-09	2.41951e-07	1.86863e-07	HAND1/WNT5A/PAX2/CITED2/BMP4/OSR1/SOX9/IFT57/TGFB1/WNT4/LRP2/BMP5/IRX3/CTHRC1/PRICKLE1/GATA3/PTCH1/PRKACA/SUFU/GREM1/CLUAP1/DLC1/FZD1/ABL1/SIX1/DVL3/SULF1/CECR2/FZD3/CASP3/RET/FZD6/SPINT2/SPINT1/COBL/GRHL2/SFRP1/ST14/ADM/NODAL/SFRP2	41
GO:0014020	GO:0014020	primary neural tube formation	31/1906	97/18870	2.96538e-09	2.41951e-07	1.86863e-07	WNT5A/PAX2/CITED2/BMP4/IFT57/TGFB1/LRP2/BMP5/CTHRC1/PRICKLE1/PTCH1/PRKACA/SUFU/CLUAP1/DLC1/FZD1/ABL1/DVL3/CECR2/FZD3/CASP3/FZD6/SPINT2/SPINT1/COBL/GRHL2/SFRP1/ST14/ADM/NODAL/SFRP2	31
GO:0060411	GO:0060411	cardiac septum morphogenesis	26/1906	72/18870	2.98245e-09	2.41951e-07	1.86863e-07	HAND1/NRP1/APLNR/WNT5A/TBX3/MSX2/HEY1/ISL1/CITED2/GATA4/BMP4/SEMA3C/PROX1/SMAD6/TBX20/SLIT2/LRP2/BMP5/NRP2/TBX2/GATA6/FZD1/SLIT3/WNT11/SMAD7/BMPR1A	26
GO:0010976	GO:0010976	positive regulation of neuron projection development	42/1906	158/18870	3.00057e-09	2.41951e-07	1.86863e-07	NRP1/WNT5A/ENC1/PLPPR5/RGS2/BMP5/PRKD1/BAIAP2/EPHB2/ITGA3/DAB2IP/KAT2B/TIAM1/FZD1/ABL1/LYN/DDX56/P3H1/APOE/PACSIN1/ANKRD27/NLGN1/GRN/SERPINF1/EPHA3/PTN/BDNF/RET/CAMK1D/CNTN1/ATP1B2/IGF1R/NEGR1/FEZ1/COBL/TENM3/ATP8A2/TOX/DPYSL3/VLDLR/ITGA6/MAGI2	42
GO:0048839	GO:0048839	inner ear development	48/1906	194/18870	3.08316e-09	2.45297e-07	1.89447e-07	WNT5A/MCOLN3/TBX3/MSX1/PAX2/LGR5/ITGA8/BMPER/HOXA1/ZEB1/BMP4/GLI3/PROX1/SOX9/LIN7A/CTHRC1/GATA3/EPHB2/ANP32B/TBX2/BCR/GATA2/PI4KB/HOXA13/SIX1/ADAM10/SLC44A4/FREM2/EYA1/LRIG3/CECR2/FZD3/NTN1/MYO6/FZD6/ATP8B1/PLS1/SLC4A7/FGF2/TTC39C/ATP8A2/GABRA5/LRIG1/CALB1/FRZB/ESRP1/ADGRV1/SOX2	48
GO:0035567	GO:0035567	non-canonical Wnt signaling pathway	25/1906	68/18870	3.89608e-09	3.05894e-07	2.36247e-07	NKD1/WNT5A/DACT1/RSPO3/DAB2/MLLT3/WNT5B/CTHRC1/PRICKLE1/DAAM1/TIAM1/FZD1/ABL1/DVL3/WNT11/FZD4/CCDC88C/FZD3/FZD6/GPC3/SFRP1/FRZB/FZD5/SFRP2/MAGI2	25
GO:0002064	GO:0002064	epithelial cell development	51/1906	214/18870	3.99409e-09	3.09516e-07	2.39045e-07	WNT5A/VIM/IL6ST/TMOD1/SRC/BMP4/PROX1/SOX9/CDK6/WNT5B/BMP5/KLF5/VEZF1/PALLD/MSN/GSK3A/GATA2/RDX/ASXL1/HOXA13/FOSL2/HOXB13/FRMD6/SDC1/CLDN3/C1GALT1/TJP2/SIX3/IQGAP1/RAB25/CCDC88C/EDNRA/STC1/CLDN1/FLNB/MET/MARVELD2/SPINT2/PODXL/ZDHHC21/GRHL2/F2RL1/FRZB/F11R/ST14/TNMD/EXPH5/CXCR4/ONECUT1/FZD5/MAGI2	51
GO:0043583	GO:0043583	ear development	52/1906	221/18870	4.51558e-09	3.45442e-07	2.66791e-07	WNT5A/MCOLN3/TBX3/MSX1/PAX2/LGR5/ITGA8/BMPER/HOXA1/ZEB1/BMP4/GLI3/PROX1/OSR1/SOX9/LIN7A/BMP5/CTHRC1/GATA3/EPHB2/ANP32B/TBX2/BCR/GATA2/PI4KB/HOXA13/SIX1/ECE1/ADAM10/SLC44A4/FREM2/EYA1/LRIG3/CECR2/FZD3/NTN1/MYO6/EDNRA/FZD6/ATP8B1/PLS1/SLC4A7/FGF2/TTC39C/ATP8A2/GABRA5/LRIG1/CALB1/FRZB/ESRP1/ADGRV1/SOX2	52
GO:0048738	GO:0048738	cardiac muscle tissue development	56/1906	247/18870	4.92168e-09	3.71743e-07	2.87103e-07	HAND1/RGS4/MYOCD/ALPK2/WNT5A/TTN/WNT8A/MEIS1/TBX3/MSX2/HEY1/MSX1/ISL1/PDGFRA/ANKRD1/CITED2/MYLK3/GATA4/PDGFRB/S1PR1/ACTC1/BMP4/PROX1/HCN4/KDM6B/TBX20/TGFB1/RGS2/LRP2/BMP5/IRX3/FHL2/PRICKLE1/EFNB2/ID2/SRF/TBX2/PRKAR1A/GREM1/GSK3A/GATA6/PARP2/FOXP1/ABL1/ADAMTS9/SMAD7/GJA1/ARRB2/EDNRA/PIM1/RYR2/FGF2/JARID2/BMPR1A/ERBB3/SORBS2	56
GO:0001708	GO:0001708	cell fate specification	33/1906	110/18870	5.61109e-09	4.13633e-07	3.19456e-07	NRP1/WNT5A/TBX6/TBX3/ISL1/PAX2/TBX4/GLI3/SOX9/TBX20/MNX1/PTCH1/SUFU/TBX2/HOXA13/SIX1/HDAC1/WNT11/MBD3/EYA1/MTA3/FOXA2/CDON/FGF2/OLIG3/BMPR1A/ESRP1/POU5F1/NODAL/SFRP2/PRDM14/SOX2/NANOG	33
GO:0030178	GO:0030178	negative regulation of Wnt signaling pathway	44/1906	173/18870	5.61492e-09	4.13633e-07	3.19456e-07	SNAI2/ALPK2/TMEM88/NKD1/WNT5A/ISL1/SHISA6/DACT1/GLI3/SOX9/DAB2/RNF43/MLLT3/CTHRC1/TLE3/PRICKLE1/DAB2IP/GREM1/IGFBP4/GSK3A/LZIC/FZD1/HDAC1/WNT11/RBX1/APOE/JADE1/DRAXIN/RBMS3/MCC/CAV1/DKK4/CCDC88C/FOXO1/FZD6/MAD2L2/GPC3/TLE1/IGFBP2/SFRP1/FRZB/FERMT1/SFRP2/SOX2	44
GO:0010717	GO:0010717	regulation of epithelial to mesenchymal transition	33/1906	111/18870	7.21841e-09	5.25271e-07	4.05676e-07	LEF1/SNAI1/BAMBI/BMP4/GLIPR2/DAB2/CRB2/TBX20/TGFB1/BMP5/SMAD3/GATA3/SPRED2/IL6/DAB2IP/EMP2/APLF/GREM1/EFNA1/TIAM1/IL17RD/SPRY1/ELL3/SMAD7/GCNT2/EPHA3/DAG1/FOXA2/MAD2L2/COL1A1/SFRP1/PDPN/SFRP2	33
GO:1901890	GO:1901890	positive regulation of cell junction assembly	32/1906	106/18870	8.02586e-09	5.76992e-07	4.45621e-07	NRP1/AMIGO2/CBLN1/CLSTN2/WNT4/ST8SIA2/IRX3/SMAD3/EPHB2/FLRT2/ITGB1BP1/ABL1/CRB3/CLDN3/NLGN3/SLITRK4/NLGN1/CLSTN3/CAV1/SEMA4A/BDNF/SLITRK5/SEMA4D/LINGO2/CLDN1/SLITRK3/EFNA5/PTPRJ/SFRP1/THY1/THBS2/GRID2	32
GO:0048844	GO:0048844	artery morphogenesis	27/1906	80/18870	8.15702e-09	5.7944e-07	4.47512e-07	NRP1/MYOCD/HEY1/CITED2/FOXF1/PDGFRB/HOXA1/BMP4/PROX1/EFEMP2/LRP2/EFNB2/SRF/ZMIZ1/TBX2/HAND2/HOXA13/SIX1/ADAMTS9/WNT11/APOE/SMAD7/EYA1/NOTCH3/EDNRA/HPGD/BMPR1A	27
GO:0050807	GO:0050807	regulation of synapse organization	55/1906	244/18870	8.36941e-09	5.87532e-07	4.53762e-07	WNT5A/AMIGO2/RHOB/CBLN1/CLSTN2/TANC1/ST8SIA2/DRD2/BAIAP2/EPHB2/NRP2/FLRT2/DAB2IP/LZTS1/PTPN13/EFNB3/EFNA1/TIAM1/FZD1/ABL1/SIX1/ARF6/ADAM10/APOE/EPHA7/KIF1A/LILRB2/NLGN3/CDKL5/CDH8/SLITRK4/NLGN1/APP/CLSTN3/CFL1/DAG1/SEMA4A/BDNF/NTN1/SLITRK5/LHFPL4/SEMA4D/NEFL/SHANK2/FRMPD4/LINGO2/RAB17/SLITRK3/NEGR1/EFNA5/CAMKV/GPM6A/THBS2/GPC4/GRID2	55
GO:0001843	GO:0001843	neural tube closure	29/1906	91/18870	1.02335e-08	7.10038e-07	5.48375e-07	WNT5A/PAX2/CITED2/BMP4/IFT57/TGFB1/LRP2/CTHRC1/PRICKLE1/PTCH1/PRKACA/SUFU/CLUAP1/DLC1/FZD1/ABL1/DVL3/CECR2/FZD3/CASP3/FZD6/SPINT2/SPINT1/COBL/GRHL2/SFRP1/ST14/ADM/SFRP2	29
GO:0045926	GO:0045926	negative regulation of growth	55/1906	247/18870	1.31834e-08	9.04196e-07	6.98327e-07	NRP1/RGS4/NKD1/WNT5A/MSX1/CITED2/SEMA6D/SEMA3C/DAB2/TGFB1/SLIT2/RGS2/SERTAD2/SMAD3/SERTAD3/PTCH1/TSPYL2/GREM1/GSK3A/SH3BP4/NME6/CCAR2/TCHP/FOXP1/SLIT3/WNT11/EPHA7/SEMA3E/EAF2/JADE1/DRAXIN/MT1G/WWC1/MT1A/MT1H/GJA1/SEMA4A/NTN1/SEMA4D/SEMA5B/SPP1/MT1F/SEMA3A/GPC3/MT1E/MT2A/STC2/JARID2/PTPRJ/SEMA6A/SFRP1/FRZB/CDA/CDH1/SFRP2	55
GO:0060606	GO:0060606	tube closure	29/1906	92/18870	1.35136e-08	9.16317e-07	7.07688e-07	WNT5A/PAX2/CITED2/BMP4/IFT57/TGFB1/LRP2/CTHRC1/PRICKLE1/PTCH1/PRKACA/SUFU/CLUAP1/DLC1/FZD1/ABL1/DVL3/CECR2/FZD3/CASP3/FZD6/SPINT2/SPINT1/COBL/GRHL2/SFRP1/ST14/ADM/SFRP2	29
GO:0060537	GO:0060537	muscle tissue development	82/1906	433/18870	1.45377e-08	9.74682e-07	7.52764e-07	HAND1/RGS4/MYOCD/LEF1/ALPK2/WNT5A/TTN/WNT8A/MEIS1/TBX3/MSX2/HEY1/MSX1/ISL1/PDGFRA/ANKRD1/CITED2/ITGA8/MYLK3/GATA4/PDGFRB/S1PR1/ACTC1/BMP4/SEMA3C/PROX1/CFL2/HCN4/OSR1/SOX9/KDM6B/IGF2/TBX20/EFEMP2/TGFB1/RBM24/RGS2/LRP2/BMP5/IRX3/SMAD3/KLF5/FHL2/PRICKLE1/EFNB2/ID2/SRF/TCF21/PTCH1/VPS54/TBX2/PRKAR1A/GREM1/GSK3A/GATA6/PARP2/FOXP1/ABL1/SIX1/ADAMTS9/FOSL2/HDAC9/TIPARP/SMAD7/ELN/EYA1/MEGF10/CAV1/GJA1/ARR…	82
GO:0051963	GO:0051963	regulation of synapse assembly	33/1906	114/18870	1.50303e-08	9.96506e-07	7.6962e-07	WNT5A/AMIGO2/CBLN1/CLSTN2/ST8SIA2/EPHB2/FLRT2/LZTS1/PTPN13/EFNB3/FZD1/SIX1/ARF6/EPHA7/NLGN3/SLITRK4/NLGN1/APP/CLSTN3/SEMA4A/BDNF/NTN1/SLITRK5/LHFPL4/SEMA4D/LINGO2/RAB17/SLITRK3/NEGR1/EFNA5/THBS2/GPC4/GRID2	33
GO:0031589	GO:0031589	cell-substrate adhesion	71/1906	356/18870	1.55211e-08	1.01774e-06	7.86018e-07	NRP1/CDH11/PREX1/ITGA8/FREM1/FOXF1/ITGB8/NID2/SRC/ANGPT2/SMAD6/DAB2/ITGA9/CDK6/EFEMP2/EGFLAM/WNT4/AKIP1/SMAD3/AJUBA/ZYX/HOXA7/ITGA5/SRF/ITGA3/EMP2/GREM1/BCR/PXN/TRPM7/EFNA1/TIAM1/ITGB1BP1/VAMP3/DLC1/TAOK2/ABL1/ADAMTS9/SEMA3E/NID1/CCL28/ITGB5/TBCD/GCNT2/HSD17B12/ITGA2B/CEACAM6/EPHA3/FZD4/DAG1/PIK3CB/DMTN/BCAM/TTYH1/FBLN5/PTPRK/COL1A1/ATP1B2/EFNA5/PTPRJ/MERTK/ITGA2/SFRP1/THY1/FERMT1/GPM6B/EPHA1/EDI…	71
GO:0009798	GO:0009798	axis specification	30/1906	98/18870	1.63312e-08	1.05057e-06	8.11373e-07	WNT5A/WLS/WNT8A/TBX6/CDX2/TBX3/CITED2/MESP2/BMP4/LHX1/SMAD6/PRICKLE1/SRF/PTCH1/TDRKH/SIX3/FOXA2/CHRDL1/LEFTY2/STC1/TDRD7/GPC3/COBL/OTX2/BMPR1A/SFRP1/NODAL/CER1/FZD5/GDF3	30
GO:0050769	GO:0050769	positive regulation of neurogenesis	54/1906	242/18870	1.65102e-08	1.05057e-06	8.11373e-07	NRP1/HAPLN1/CRABP2/PLXNA2/IL6ST/GLI3/BIN1/FAIM/HAPLN3/TGFB1/SLIT2/LRP2/DRD2/MAP1B/ID2/SRF/IL6/BAIAP2/EPHB2/TIAM1/LYN/MYRF/HDAC1/SRRT/PLXNB1/ANKRD27/TRPC5/PRKCH/ELL3/CDKL5/MAP2K1/CHODL/CUX1/SHTN1/SERPINF1/FZD4/CXCL12/SKIL/DAG1/PTN/BDNF/FZD3/NTN1/SEMA4D/NEFL/CDON/LPAR3/LIMK1/EFNA5/SPINT1/FGF2/CXCR4/PTPRZ1/KIT	54
GO:0072009	GO:0072009	nephron epithelium development	34/1906	120/18870	1.66023e-08	1.05057e-06	8.11373e-07	HS3ST3A1/PAX2/HS3ST3B1/GREB1L/KIF26B/HOXB7/BMP4/GLI3/LHX1/OSR1/SOX9/WNT4/IRX3/SALL1/GATA3/TCF21/PTCH1/GREM1/ASXL1/SIX1/EXT1/WNT11/GZF1/EYA1/CD24/IQGAP1/EDNRA/GPC3/PROM1/FGF2/PODXL/CALB1/ADAMTS16/MAGI2	34
GO:0071772	GO:0071772	response to BMP	44/1906	179/18870	1.70781e-08	1.05057e-06	8.11373e-07	LEF1/WNT5A/MSX2/MSX1/BAMBI/BMPER/GATA4/BMP4/SMAD6/SOX9/CRB2/TBX20/LRP2/BMP5/AMHR2/GATA3/ITGA3/SCUBE3/GREM1/GATA6/FZD1/HOXA13/ABL1/EXT1/RBPMS2/GREM2/ACVR2B/USP9X/SMAD7/FST/SULF1/SKIL/SLC39A5/CHRDL1/ADAMTS7/GPC3/SPINT2/SPINT1/SORL1/BMPR1A/SFRP1/CER1/SFRP2/GDF3	44
GO:0071773	GO:0071773	cellular response to BMP stimulus	44/1906	179/18870	1.70781e-08	1.05057e-06	8.11373e-07	LEF1/WNT5A/MSX2/MSX1/BAMBI/BMPER/GATA4/BMP4/SMAD6/SOX9/CRB2/TBX20/LRP2/BMP5/AMHR2/GATA3/ITGA3/SCUBE3/GREM1/GATA6/FZD1/HOXA13/ABL1/EXT1/RBPMS2/GREM2/ACVR2B/USP9X/SMAD7/FST/SULF1/SKIL/SLC39A5/CHRDL1/ADAMTS7/GPC3/SPINT2/SPINT1/SORL1/BMPR1A/SFRP1/CER1/SFRP2/GDF3	44
GO:1990138	GO:1990138	neuron projection extension	44/1906	179/18870	1.70781e-08	1.05057e-06	8.11373e-07	NRP1/WNT5A/SEMA6D/SEMA3C/ST8SIA2/SLIT2/MAP1B/PRICKLE1/SRF/NRP2/TIAM1/WASF1/SLIT3/ABL1/APOE/SEMA3E/TRPC5/SLC23A2/NLGN3/USP9X/EIF2AK4/UNC13A/CDKL5/DRAXIN/NEDD4L/SHTN1/TMEM108/CXCL12/IQGAP1/SEMA4A/NTN1/SYT2/SEMA4D/EDNRA/DCLK1/SEMA5B/LIMK1/SEMA3A/RIMS2/SYT1/SEMA6A/CYFIP2/CDH1/CXCR4	44
GO:0060071	GO:0060071	Wnt signaling pathway, planar cell polarity pathway	20/1906	49/18870	1.74615e-08	1.06319e-06	8.21124e-07	NKD1/WNT5A/DACT1/RSPO3/DAB2/MLLT3/CTHRC1/PRICKLE1/DAAM1/TIAM1/FZD1/ABL1/DVL3/WNT11/FZD3/FZD6/GPC3/SFRP1/SFRP2/MAGI2	20
GO:0001841	GO:0001841	neural tube formation	31/1906	104/18870	1.90929e-08	1.15078e-06	8.88767e-07	WNT5A/PAX2/CITED2/BMP4/IFT57/TGFB1/LRP2/BMP5/CTHRC1/PRICKLE1/PTCH1/PRKACA/SUFU/CLUAP1/DLC1/FZD1/ABL1/DVL3/CECR2/FZD3/CASP3/FZD6/SPINT2/SPINT1/COBL/GRHL2/SFRP1/ST14/ADM/NODAL/SFRP2	31
GO:0072171	GO:0072171	mesonephric tubule morphogenesis	24/1906	68/18870	2.01875e-08	1.20459e-06	9.30327e-07	HS3ST3A1/PAX2/HS3ST3B1/GREB1L/KIF26B/HOXB7/BMP4/GLI3/LHX1/OSR1/SOX9/WNT4/SALL1/GATA3/TCF21/PTCH1/GREM1/SIX1/WNT11/GZF1/EYA1/GPC3/FGF2/ADAMTS16	24
GO:0050803	GO:0050803	regulation of synapse structure or activity	55/1906	250/18870	2.05521e-08	1.2142e-06	9.37751e-07	WNT5A/AMIGO2/RHOB/CBLN1/CLSTN2/TANC1/ST8SIA2/DRD2/BAIAP2/EPHB2/NRP2/FLRT2/DAB2IP/LZTS1/PTPN13/EFNB3/EFNA1/TIAM1/FZD1/ABL1/SIX1/ARF6/ADAM10/APOE/EPHA7/KIF1A/LILRB2/NLGN3/CDKL5/CDH8/SLITRK4/NLGN1/APP/CLSTN3/CFL1/DAG1/SEMA4A/BDNF/NTN1/SLITRK5/LHFPL4/SEMA4D/NEFL/SHANK2/FRMPD4/LINGO2/RAB17/SLITRK3/NEGR1/EFNA5/CAMKV/GPM6A/THBS2/GPC4/GRID2	55
GO:0003231	GO:0003231	cardiac ventricle development	35/1906	127/18870	2.24331e-08	1.31234e-06	1.01354e-06	HAND1/MYOCD/APLNR/WNT5A/TBX3/HEY1/ISL1/CITED2/GREB1L/FOXF1/GATA4/BMP4/SEMA3C/PROX1/SMAD6/TBX20/TGFB1/SLIT2/LRP2/SALL1/GATA3/SUFU/GSK3A/HAND2/FZD1/HOXA13/SLIT3/WNT11/SMAD7/EDNRA/CPE/RYR2/GRHL2/BMPR1A/SFRP2	35
GO:0007416	GO:0007416	synapse assembly	47/1906	200/18870	2.56547e-08	1.48623e-06	1.14784e-06	WNT5A/AMIGO2/CBLN1/CLSTN2/ST8SIA2/DRD2/MAP1B/EPHB2/FLRT2/LZTS1/PTPN13/PCDH17/EFNB3/FZD1/SIX1/ARF6/PLXNB1/EPHA7/NLGN3/SLITRK4/NLGN1/APP/CLSTN3/SEMA4A/BDNF/NTN1/SLITRK5/LHFPL4/NLGN4X/SEMA4D/SHANK2/ZDHHC2/ACHE/LINGO2/RAB17/SLITRK3/NLGN4Y/NEGR1/EFNA5/GABRB3/ADD2/GPM6A/CDH1/THBS2/GPC4/FZD5/GRID2	47
GO:0050770	GO:0050770	regulation of axonogenesis	40/1906	157/18870	2.59446e-08	1.48857e-06	1.14965e-06	NRP1/WNT5A/CRABP2/PLXNA2/SEMA6D/SEMA3C/SLIT2/MAP1B/SRF/EPHB2/EFNB3/EFNA1/TIAM1/PLXNB1/EPHA7/SEMA3E/TRPC5/CDKL5/MAP2K1/DRAXIN/CHODL/SHTN1/CXCL12/SKIL/SEMA4A/BDNF/NTN1/RET/SEMA4D/KIF13B/NEFL/LPAR3/SEMA5B/LIMK1/SPP1/SEMA3A/EFNA5/SEMA6A/THY1/CDH1	40
GO:0001667	GO:0001667	ameboidal-type cell migration	90/1906	497/18870	2.68977e-08	1.52856e-06	1.18053e-06	SNAI2/NRP1/CCBE1/WNT5A/ZEB2/SNAI1/ISL1/ANXA1/RHOB/ARID5B/ANXA6/BMPER/SEMA6D/SRC/BMP4/SEMA3C/GLIPR2/PROX1/ANGPT2/SOX9/CRB2/ADGRA2/AMOTL1/TGFB1/GADD45A/SLIT2/PRKD1/APPL2/CENPV/GATA3/EFNB2/SRF/ITGA3/NRP2/DAB2IP/EMP2/PFN2/EFNB1/PIK3R3/GREM1/PXN/GATA2/EFNA1/ITGB1BP1/HAND2/FOXP1/ABL1/SYDE1/TIMP1/ADAMTS9/WNT11/ARF6/APOE/HDAC9/SEMA3E/PRKCA/TMSB4X/FGF4/GRN/SERPINF1/MCC/PTN/PIK3CB/GJA1/IQGAP1/SEMA4A/CTSH/R…	90
GO:0032526	GO:0032526	response to retinoic acid	31/1906	106/18870	3.13022e-08	1.76208e-06	1.36088e-06	WNT5A/WNT8A/PAX2/RXRG/OSR1/SOX9/MMP2/WNT5B/PTCH1/TBX2/HAND2/GATA6/ASXL1/LYN/WNT11/TNC/TFRC/SERPINF1/EPHA3/FZD4/CTSH/RET/COL1A1/ABCA1/LRAT/IGFBP2/TRIML2/PHC1/MICB/RORB/CYP26A1	31
GO:0060021	GO:0060021	roof of mouth development	28/1906	91/18870	4.30331e-08	2.3998e-06	1.85341e-06	SNAI2/LEF1/WNT5A/WNT8A/SNAI1/TBX3/MSX1/PDGFRA/ARID5B/ITGB8/LRRC32/GLI3/OSR1/FOXF2/TCF21/EPHB2/ANP32B/TBX2/HAND2/FZD1/WNT11/ACVR2B/TIPARP/FRAS1/BNC2/PLEKHA1/GABRB3/BMPR1A	28
GO:0050919	GO:0050919	negative chemotaxis	19/1906	47/18870	4.78512e-08	2.64378e-06	2.04184e-06	UNC5C/WNT5A/SEMA6D/SEMA3C/SLIT2/NRP2/FLRT2/SLIT3/EPHA7/SEMA3E/SEMA4A/NTN1/SEMA4D/DPP4/SEMA5B/SEMA3A/EFNA5/SEMA6A/PDGFA	19
GO:0061333	GO:0061333	renal tubule morphogenesis	26/1906	81/18870	4.96024e-08	2.71539e-06	2.09715e-06	HS3ST3A1/PAX2/LGR5/HS3ST3B1/GREB1L/KIF26B/HOXB7/BMP4/GLI3/LHX1/OSR1/SOX9/WNT4/IRX3/SALL1/GATA3/TCF21/PTCH1/GREM1/SIX1/WNT11/GZF1/EYA1/GPC3/FGF2/ADAMTS16	26
GO:0003197	GO:0003197	endocardial cushion development	20/1906	52/18870	5.77357e-08	3.1319e-06	2.41882e-06	SNAI2/APLNR/SNAI1/TBX3/MSX2/HEY1/MSX1/ISL1/CITED2/FOXF1/GATA4/BMP4/SOX9/TBX20/RBM24/BMP5/TBX2/ADAMTS5/BMPR1A/ERBB3	20
GO:0060993	GO:0060993	kidney morphogenesis	29/1906	98/18870	6.48997e-08	3.47154e-06	2.68113e-06	HS3ST3A1/PAX2/HS3ST3B1/GREB1L/KIF26B/HOXB7/BMP4/GLI3/LHX1/OSR1/SOX9/WNT4/IRX3/SALL1/GATA3/TCF21/PTCH1/GREM1/ASXL1/SIX1/WNT11/GZF1/EYA1/FRAS1/GCNT4/GPC3/FGF2/CALB1/ADAMTS16	29
GO:0072132	GO:0072132	mesenchyme morphogenesis	21/1906	57/18870	6.51605e-08	3.47154e-06	2.68113e-06	SNAI2/LEF1/APLNR/WNT5A/SNAI1/TBX3/MSX2/HEY1/MSX1/ISL1/FOXF1/ACTC1/OSR1/SOX9/TBX20/BMP5/SMAD3/TBX2/WNT11/ADAMTS5/BMPR1A	21
GO:0021915	GO:0021915	neural tube development	40/1906	162/18870	6.59285e-08	3.48137e-06	2.68873e-06	WNT5A/PAX2/CITED2/PLXNA2/DACT1/BMP4/GLI3/SEMA3C/PROX1/IFT57/TGFB1/LRP2/BMP5/ZFP36L1/CTHRC1/MARCKS/PRICKLE1/PTCH1/PRKACA/SUFU/CLUAP1/DLC1/FZD1/ABL1/DVL3/RNF220/ATP6AP2/CECR2/FZD3/CASP3/FZD6/SPINT2/SPINT1/COBL/GRHL2/SFRP1/ST14/ADM/NODAL/SFRP2	40
GO:0072078	GO:0072078	nephron tubule morphogenesis	25/1906	77/18870	6.9328e-08	3.62878e-06	2.80257e-06	HS3ST3A1/PAX2/HS3ST3B1/GREB1L/KIF26B/HOXB7/BMP4/GLI3/LHX1/OSR1/SOX9/WNT4/IRX3/SALL1/GATA3/TCF21/PTCH1/GREM1/SIX1/WNT11/GZF1/EYA1/GPC3/FGF2/ADAMTS16	25
GO:0098742	GO:0098742	cell-cell adhesion via plasma-membrane adhesion molecules	58/1906	279/18870	7.15212e-08	3.69617e-06	2.85462e-06	PCDH19/CDH11/AMIGO2/CBLN1/CLSTN2/NEXN/KIFAP3/CRB2/PCDH7/CDH10/CADM1/AJUBA/ITGA5/ITGA3/PALLD/PCDH17/CDH22/DSC3/MBP/CDHR3/CDH26/CLDN3/CLDN12/IGSF21/CADM4/CDH8/NLGN1/IGSF11/CLSTN3/CADM2/CEACAM6/CDH12/PIK3CB/EMB/HMCN1/RET/PTPRF/CLDN10/CDHR1/CLDN1/SLITRK3/EFNA5/FAT3/TENM3/FAT4/UNC5D/CLDN4/CDH6/CDH3/PCDH11Y/PCDH11X/CDH1/CLDN6/GPC4/CLDN7/CEACAM1/PCDH1/GRID2	58
GO:0060675	GO:0060675	ureteric bud morphogenesis	23/1906	67/18870	7.18545e-08	3.69617e-06	2.85462e-06	HS3ST3A1/PAX2/HS3ST3B1/GREB1L/KIF26B/HOXB7/BMP4/GLI3/LHX1/SOX9/WNT4/SALL1/GATA3/TCF21/PTCH1/GREM1/SIX1/WNT11/GZF1/EYA1/GPC3/FGF2/ADAMTS16	23
GO:0061326	GO:0061326	renal tubule development	30/1906	104/18870	7.31309e-08	3.72678e-06	2.87826e-06	HS3ST3A1/PAX2/LGR5/HS3ST3B1/GREB1L/KIF26B/HOXB7/BMP4/GLI3/LHX1/OSR1/SOX9/WNT4/IRX3/SALL1/PRICKLE1/GATA3/TCF21/PTCH1/GREM1/SIX1/WNT11/GZF1/EYA1/CD24/GPC3/PROM1/FGF2/CALB1/ADAMTS16	30
GO:0009612	GO:0009612	response to mechanical stimulus	48/1906	213/18870	7.36988e-08	3.72678e-06	2.87826e-06	MEIS2/TTN/ANKRD1/CITED2/BAG3/GATA4/SRC/CAPN2/ANGPT2/SOX9/MMP2/GADD45A/DRD2/MAP1B/MAP3K1/PTCH1/TXNIP/BACE1/MAP3K2/WNT11/TNC/TLR5/BNIP3/SUN1/TNFRSF10A/SLC2A1/CXCL12/DAG1/PTN/PPL/TNFRSF10B/SLC1A3/COL1A1/IGF1R/TRPA1/USP53/RYR2/SCN9A/IGFBP2/FGF2/ATP8A2/ITGA2/ETV1/F11R/TMEM150C/CXCR4/ADGRV1/KIT	48
GO:0071559	GO:0071559	response to transforming growth factor beta	60/1906	293/18870	7.52624e-08	3.77387e-06	2.91463e-06	MYOCD/WNT5A/ZEB2/ANKRD1/CITED2/CTSK/ITGA8/BAMBI/FBN2/ITGB8/LRRC32/SRC/ZEB1/SMAD6/SOX9/DAB2/FMOD/TGFB1/WNT4/MXRA5/ZFP36L1/SMAD3/FAM89B/ZYX/APPL2/AMHR2/SPRED2/ZMIZ1/SAP30L/ITGA3/PXN/ABL1/HDAC1/NREP/IL17RD/PEG10/PDGFD/RASL11B/SPRY1/USP9X/SMAD7/ITGB5/GCNT2/LTBP1/SKIL/NR3C1/CAV1/VEPH1/ARRB2/PMEPA1/PTPRK/COL1A1/ID1/CLDN1/IGF1R/HPGD/BMPR1A/SFRP1/FERMT1/ONECUT1	60
GO:0030198	GO:0030198	extracellular matrix organization	64/1906	321/18870	7.95956e-08	3.94772e-06	3.04889e-06	PDGFRA/CTSK/ITGA8/FOXF1/NID2/TNFRSF11B/SOX9/MMP2/COL5A1/EFEMP2/FMOD/TGFB1/TGFBI/EGFLAM/MMP15/FOXF2/SMAD3/PRICKLE1/ADAMTS3/LOXL1/IL6/ADAMTS18/FLRT2/IER3IP1/GREM1/FSCN1/COLGALT2/LUM/ABL1/EXT1/ADAMTS9/ADAM10/ADAMTS19/NID1/CSGALNACT1/QSOX1/COL4A5/ELN/SULF1/APP/HSD17B12/DAG1/CAV1/COL9A3/PRDM5/COL14A1/HMCN1/COL9A1/DNAJB6/ADAMTS7/FBLN5/DPP4/MPZL3/MAD2L2/COL1A1/P4HA1/SPINT2/ADAMTS5/SPINT1/FERMT1/GPM6B/AD…	64
GO:0048638	GO:0048638	regulation of developmental growth	65/1906	328/18870	8.00526e-08	3.94772e-06	3.04889e-06	NRP1/RGS4/NKD1/WNT5A/CITED2/CRABP2/NPY1R/SEMA6D/SEMA3C/PROX1/IGF2/TBX20/RGS2/DRD2/MAP1B/SRF/PTCH1/TBX2/GSK3A/DUSP6/GATA6/PARP2/FOXP1/ABL1/SIX1/FOSL2/APOE/EPHA7/SEMA3E/TRPC5/SLC23A2/INSR/SMAD7/UNC13A/CDKL5/DRAXIN/APP/NEDD4L/SHTN1/WWC1/CXCL12/SEMA4A/BDNF/NTN1/SYT2/SEMA4D/LPAR3/SEMA5B/LIMK1/PLS1/SPP1/PIM1/SEMA3A/EFNA5/STC2/FGF2/RIMS2/ATP8A2/EPPK1/JARID2/SYT1/SEMA6A/BMPR1A/CDH1/CXCR4	65
GO:0071560	GO:0071560	cellular response to transforming growth factor beta stimulus	59/1906	287/18870	8.36079e-08	4.07285e-06	3.14554e-06	MYOCD/WNT5A/ZEB2/ANKRD1/CITED2/CTSK/ITGA8/BAMBI/FBN2/ITGB8/LRRC32/SRC/ZEB1/SMAD6/SOX9/DAB2/FMOD/TGFB1/WNT4/ZFP36L1/SMAD3/FAM89B/ZYX/APPL2/AMHR2/SPRED2/ZMIZ1/SAP30L/ITGA3/PXN/ABL1/HDAC1/NREP/IL17RD/PEG10/PDGFD/RASL11B/SPRY1/USP9X/SMAD7/ITGB5/GCNT2/LTBP1/SKIL/NR3C1/CAV1/VEPH1/ARRB2/PMEPA1/PTPRK/COL1A1/ID1/CLDN1/IGF1R/HPGD/BMPR1A/SFRP1/FERMT1/ONECUT1	59
GO:0090175	GO:0090175	regulation of establishment of planar polarity	20/1906	53/18870	8.39552e-08	4.07285e-06	3.14554e-06	NKD1/WNT5A/DACT1/RSPO3/DAB2/MLLT3/CTHRC1/PRICKLE1/DAAM1/TIAM1/FZD1/ABL1/DVL3/WNT11/FZD3/FZD6/GPC3/SFRP1/SFRP2/MAGI2	20
GO:0043062	GO:0043062	extracellular structure organization	64/1906	322/18870	8.97369e-08	4.31823e-06	3.33505e-06	PDGFRA/CTSK/ITGA8/FOXF1/NID2/TNFRSF11B/SOX9/MMP2/COL5A1/EFEMP2/FMOD/TGFB1/TGFBI/EGFLAM/MMP15/FOXF2/SMAD3/PRICKLE1/ADAMTS3/LOXL1/IL6/ADAMTS18/FLRT2/IER3IP1/GREM1/FSCN1/COLGALT2/LUM/ABL1/EXT1/ADAMTS9/ADAM10/ADAMTS19/NID1/CSGALNACT1/QSOX1/COL4A5/ELN/SULF1/APP/HSD17B12/DAG1/CAV1/COL9A3/PRDM5/COL14A1/HMCN1/COL9A1/DNAJB6/ADAMTS7/FBLN5/DPP4/MPZL3/MAD2L2/COL1A1/P4HA1/SPINT2/ADAMTS5/SPINT1/FERMT1/GPM6B/AD…	64
GO:0001656	GO:0001656	metanephros development	28/1906	94/18870	9.32619e-08	4.45195e-06	3.43832e-06	PAX2/PDGFRA/ITGA8/GREB1L/KIF26B/PDGFRB/BMP4/ID3/GLI3/LHX1/OSR1/SOX9/WNT4/IRX3/SALL1/GATA3/TCF21/PTCH1/GREM1/SIX1/SPRY1/EYA1/FRAS1/CTSH/RET/GPC3/CALB1/PDGFA	28
GO:0032970	GO:0032970	regulation of actin filament-based process	72/1906	379/18870	9.63238e-08	4.56162e-06	3.52302e-06	NRP1/RGS4/ZEB2/PREX1/PDGFRA/MYLK3/TMOD1/GATA4/PDGFRB/S1PR1/PROX1/CFL2/HCN4/BIN1/WNT4/SLIT2/PRKD1/SMAD3/BAIAP2/PFN2/RANGRF/LPAR1/RHOC/ODAM/PXN/FSCN1/ITGB1BP1/DLC1/RDX/WASF1/TAOK2/TMOD2/ABL1/WNT11/ARF6/ARPC5L/FRMD6/TMSB4Y/PICK1/TMSB4X/ELN/ARHGEF10/CDC42EP3/RHPN2/EPHA3/CXCL12/CAV1/ARFGEF1/DMTN/ABRACL/OR2A4/SSH3/PLEKHH2/STC1/LIMK1/ARHGAP18/EFNA5/MET/RYR2/CD47/EPS8/ARHGEF5/IQGAP2/ADD2/F2RL1/SFRP1/CYFI…	72
GO:0035107	GO:0035107	appendage morphogenesis	37/1906	146/18870	9.90502e-08	4.61744e-06	3.56613e-06	LEF1/WNT5A/TBX3/AFF3/MSX2/MSX1/CRABP2/PLXNA2/TBX4/FBN2/BMP4/GLI3/SEMA3C/OSR1/SOX9/SALL1/PRICKLE1/PTCH1/VPS54/TBX2/GREM1/HAND2/HOXA13/EXT1/ECE1/HDAC1/B9D1/LMBR1/FGF4/FREM2/FRAS1/FZD6/PCSK5/GPC3/GRHL2/BMPR1A/SFRP2	37
GO:0035108	GO:0035108	limb morphogenesis	37/1906	146/18870	9.90502e-08	4.61744e-06	3.56613e-06	LEF1/WNT5A/TBX3/AFF3/MSX2/MSX1/CRABP2/PLXNA2/TBX4/FBN2/BMP4/GLI3/SEMA3C/OSR1/SOX9/SALL1/PRICKLE1/PTCH1/VPS54/TBX2/GREM1/HAND2/HOXA13/EXT1/ECE1/HDAC1/B9D1/LMBR1/FGF4/FREM2/FRAS1/FZD6/PCSK5/GPC3/GRHL2/BMPR1A/SFRP2	37
GO:0045229	GO:0045229	external encapsulating structure organization	64/1906	323/18870	1.01093e-07	4.67614e-06	3.61147e-06	PDGFRA/CTSK/ITGA8/FOXF1/NID2/TNFRSF11B/SOX9/MMP2/COL5A1/EFEMP2/FMOD/TGFB1/TGFBI/EGFLAM/MMP15/FOXF2/SMAD3/PRICKLE1/ADAMTS3/LOXL1/IL6/ADAMTS18/FLRT2/IER3IP1/GREM1/FSCN1/COLGALT2/LUM/ABL1/EXT1/ADAMTS9/ADAM10/ADAMTS19/NID1/CSGALNACT1/QSOX1/COL4A5/ELN/SULF1/APP/HSD17B12/DAG1/CAV1/COL9A3/PRDM5/COL14A1/HMCN1/COL9A1/DNAJB6/ADAMTS7/FBLN5/DPP4/MPZL3/MAD2L2/COL1A1/P4HA1/SPINT2/ADAMTS5/SPINT1/FERMT1/GPM6B/AD…	64
GO:0072088	GO:0072088	nephron epithelium morphogenesis	25/1906	79/18870	1.22184e-07	5.60824e-06	4.33134e-06	HS3ST3A1/PAX2/HS3ST3B1/GREB1L/KIF26B/HOXB7/BMP4/GLI3/LHX1/OSR1/SOX9/WNT4/IRX3/SALL1/GATA3/TCF21/PTCH1/GREM1/SIX1/WNT11/GZF1/EYA1/GPC3/FGF2/ADAMTS16	25
GO:0009948	GO:0009948	anterior/posterior axis specification	21/1906	59/18870	1.29965e-07	5.91984e-06	4.572e-06	WNT5A/WLS/WNT8A/TBX6/CDX2/TBX3/MESP2/BMP4/LHX1/PRICKLE1/SRF/TDRKH/FOXA2/LEFTY2/TDRD7/GPC3/OTX2/NODAL/CER1/FZD5/GDF3	21
GO:0051146	GO:0051146	striated muscle cell differentiation	61/1906	305/18870	1.42053e-07	6.42144e-06	4.95939e-06	RGS4/MYOCD/ALPK2/ADAM12/TTN/WNT8A/MEIS1/TBX3/MSX1/ISL1/PDGFRA/ANKRD1/MYLK3/TMOD1/GATA4/PDGFRB/ACTC1/BMP4/CAPN2/KRT19/PROX1/CFL2/TANC1/KDM6B/FLNC/IGF2/TGFB1/RBM24/BHLHE41/RGS2/PRKD1/IRX3/KLF5/FHL2/PRICKLE1/EFNB2/SRF/PLEKHO1/PRKAR1A/GREM1/GSK3A/GATA6/PARP2/FOXP1/TMOD2/SIX1/KRT8/CD81/HDAC9/SDC1/IL4R/ARRB2/BDNF/CASP3/CDON/ADAMTS5/MYEF2/BMPR1A/SORT1/CD9/SORBS2	61
GO:1905330	GO:1905330	regulation of morphogenesis of an epithelium	22/1906	65/18870	1.83295e-07	8.15022e-06	6.29456e-06	SNAI2/NKD1/WNT5A/PAX2/HOXB7/BMP4/LHX1/HGF/SOX9/WNT5B/WNT4/GATA3/TBX2/GREM1/FOXP1/ABL1/SIX1/SULF1/GJA1/FGF2/SFRP1/PDGFA	22
GO:0003279	GO:0003279	cardiac septum development	30/1906	108/18870	1.83753e-07	8.15022e-06	6.29456e-06	HAND1/NRP1/APLNR/WNT5A/TBX3/MSX2/HEY1/ISL1/CITED2/GATA4/BMP4/SEMA3C/PROX1/SMAD6/TBX20/SLIT2/LRP2/BMP5/SALL1/GATA3/NRP2/SUFU/TBX2/GATA6/FZD1/HOXA13/SLIT3/WNT11/SMAD7/BMPR1A	30
GO:0007160	GO:0007160	cell-matrix adhesion	51/1906	239/18870	1.84394e-07	8.15022e-06	6.29456e-06	NRP1/CDH11/ITGA8/FREM1/ITGB8/NID2/SRC/ITGA9/CDK6/EFEMP2/WNT4/SMAD3/AJUBA/ZYX/HOXA7/ITGA5/SRF/ITGA3/EMP2/GREM1/BCR/TRPM7/TIAM1/ITGB1BP1/DLC1/TAOK2/ABL1/ADAMTS9/SEMA3E/NID1/CCL28/ITGB5/ITGA2B/CEACAM6/EPHA3/DAG1/PIK3CB/DMTN/BCAM/FBLN5/PTPRK/EFNA5/PTPRJ/ITGA2/SFRP1/THY1/FERMT1/GPM6B/EPHA1/ONECUT1/ITGA6	51
GO:0021675	GO:0021675	nerve development	28/1906	97/18870	1.94197e-07	8.52039e-06	6.58045e-06	NRP1/HOXB2/ISL1/PAX2/CITED2/HOXA1/GLI3/NAV2/SALL1/EPHB2/NRP2/NTF3/LPAR1/SIX1/EXT1/ECE1/SCN8A/SULF1/DAG1/BDNF/RET/EDNRA/ATP8B1/SLC1A3/SEMA3A/GABRA5/LRIG1/ERBB3	28
GO:0072176	GO:0072176	nephric duct development	1906-10-01	15/18870	2.01403e-07	8.77205e-06	6.77481e-06	PAX2/GREB1L/BMP4/LHX1/OSR1/GATA3/EFNB2/WNT11/EPHA7/GPC3	10
GO:0003151	GO:0003151	outflow tract morphogenesis	25/1906	81/18870	2.10439e-07	9.03373e-06	6.97691e-06	NRP1/WNT5A/TBX3/MSX2/ISL1/CITED2/NPY1R/BMP4/SEMA3C/SMAD6/TBX20/LRP2/PRICKLE1/NRP2/TBX2/HAND2/GATA6/FZD1/SIX1/WNT11/ELN/EYA1/EDNRA/BMPR1A/SFRP2	25
GO:0072028	GO:0072028	nephron morphogenesis	25/1906	81/18870	2.10439e-07	9.03373e-06	6.97691e-06	HS3ST3A1/PAX2/HS3ST3B1/GREB1L/KIF26B/HOXB7/BMP4/GLI3/LHX1/OSR1/SOX9/WNT4/IRX3/SALL1/GATA3/TCF21/PTCH1/GREM1/SIX1/WNT11/GZF1/EYA1/GPC3/FGF2/ADAMTS16	25
GO:0035282	GO:0035282	segmentation	29/1906	103/18870	2.13397e-07	9.09529e-06	7.02445e-06	NRP1/LEF1/NKD1/WNT5A/TBX6/CDX2/TBX3/PLXNA2/FOXF1/MESP2/DLL3/LHX1/SEMA3C/OSR1/MSGN1/CRB2/MLLT3/IRX3/SMAD3/NRP2/LRP6/TDRKH/TDRD7/COBL/BMPR1A/SFRP1/FZD5/SFRP2/GDF3	29
GO:0022604	GO:0022604	regulation of cell morphogenesis	52/1906	247/18870	2.20275e-07	9.32187e-06	7.19945e-06	WNT5A/ANXA1/PLXNA2/BAMBI/SRC/BAIAP2/EPHB2/PLEKHO1/LPAR1/MSN/TIAM1/DLC1/RDX/TAOK2/FGD1/DVL3/PLXNB1/SEMA3E/ANKRD27/SLC23A2/CLDN3/UNC13A/CDKL5/HEXB/CDC42EP3/NEDD4L/CUX1/CFL1/FZD4/DAG1/SEMA4A/DMTN/BRWD1/SYT2/ATP10A/GRIP1/SEMA4D/DNMBP/ARHGAP18/SHROOM3/EFNA5/COCH/EPS8/RIMS2/CLDN4/SYT1/CCL2/F11R/FGD4/CXCR4/PDPN/KIT	52
GO:0099177	GO:0099177	regulation of trans-synaptic signaling	86/1906	490/18870	2.27506e-07	9.56006e-06	7.38341e-06	RGS4/CDH11/WNT5A/SHISA6/CBLN1/CLSTN2/FABP5/CA2/DRD2/MAP1B/TSHZ3/SRF/BAIAP2/EPHB2/PRKACA/LZTS1/NTF3/PFN2/PCDH17/BCR/BACE1/DGKI/EFNB3/SLC12A2/NGDN/ABL1/DLGAP4/ABHD6/APOE/RIMS4/DGKE/EPHA7/CHRNB4/GRIA3/LILRB2/CACNA1B/PICK1/NLGN3/EIF2AK4/UNC13A/CDKL5/ITPR3/PLAT/NLGN1/APP/IGSF11/DLGAP1/CLSTN3/GRIK5/GRM4/TMEM108/GRIA4/DAG1/SYNGR1/PTN/CHRNA5/ARRB2/SHISA9/BDNF/MCTP1/SYT11/CHRDL1/CACNA1A/NLGN4X/SLC24A2/F2R…	86
GO:0035270	GO:0035270	endocrine system development	35/1906	139/18870	2.5758e-07	1.07481e-05	8.30097e-06	WNT5A/ISL1/PDGFRA/ANXA1/CITED2/ARID5B/BMP4/SOX9/CDK6/WNT4/BMP5/DRD2/SMAD3/SALL1/GATA3/MNX1/SRF/IL6/GSK3A/GATA2/GATA6/ZNF800/SIX1/WNT11/INSR/MAP2K1/SIX3/NR3C1/FOXA2/EDNRA/FGF2/BMPR1A/CDH1/ONECUT1/SOX2	35
GO:0003180	GO:0003180	aortic valve morphogenesis	16/1906	38/18870	2.81057e-07	1.16463e-05	8.99465e-06	SNAI2/CDH11/SNAI1/HEY1/GATA4/BMP4/SMAD6/SOX9/TBX20/TGFB1/SLIT2/GATA3/EFNA1/SLIT3/ELN/ADAMTS5	16
GO:0090092	GO:0090092	regulation of transmembrane receptor protein serine/threonine kinase signaling pathway	59/1906	297/18870	2.88086e-07	1.18552e-05	9.15601e-06	MYOCD/WNT5A/ZEB2/MSX2/MSX1/CITED2/ITGA8/BAMBI/FBN2/BMPER/GATA4/ZEB1/BMP4/SMAD6/DAB2/CRB2/TBX20/TGFB1/LRP2/BMP5/SMAD3/FAM89B/SPRED2/SAP30L/ITGA3/SCUBE3/GREM1/GATA6/FZD1/HOXA13/ABL1/HDAC1/NREP/IL17RD/RBPMS2/PEG10/GREM2/RASL11B/ACVR2B/SPRY1/SMAD7/FST/SULF1/LTBP1/SKIL/VEPH1/CHRDL1/PMEPA1/GPC3/SORL1/BMPR1A/SFRP1/FERMT1/NODAL/ONECUT1/CER1/SFRP2/MAGI2/GDF3	59
GO:0030177	GO:0030177	positive regulation of Wnt signaling pathway	36/1906	146/18870	3.05305e-07	1.24778e-05	9.63682e-06	LEF1/NKD1/WNT5A/ZEB2/WLS/LGR5/BAMBI/DACT1/TNFAIP3/RSPO3/SRC/DAB2/ADGRA2/MLLT3/TGFB1/LYPD6/WNT5B/SMAD3/SALL1/USP47/CCAR2/CTDNEP1/ABL1/TMEM9/GPRC5B/PPM1B/SULF1/RNF220/ATP6AP2/CAV1/COL1A1/GPC3/FGF2/CDH3/SFRP1/SFRP2	36
GO:0001892	GO:0001892	embryonic placenta development	26/1906	88/18870	3.17535e-07	1.28893e-05	9.95467e-06	HAND1/LEF1/SNAI1/CDX2/HEY1/CITED2/RSPO3/KRT19/IGF2/BMP5/ZFP36L1/NSDHL/GATA2/KRT8/PHLDA2/MAP2K1/HS6ST1/DNAJB6/SPINT2/SPINT1/GRHL2/ST14/ADM/NODAL/VASH2/FZD5	26
GO:0042733	GO:0042733	embryonic digit morphogenesis	20/1906	57/18870	3.37526e-07	1.36082e-05	1.05099e-05	WNT5A/TBX3/MSX2/MSX1/BMP4/GLI3/OSR1/SALL1/PRICKLE1/TBX2/HAND2/ECE1/HDAC1/B9D1/LMBR1/FREM2/FZD6/GRHL2/BMPR1A/SFRP2	20
GO:0007492	GO:0007492	endoderm development	25/1906	83/18870	3.54682e-07	1.42039e-05	1.09699e-05	GATA4/BMP4/LHX1/MMP2/COL5A1/TBX20/MMP15/ZFP36L1/SMAD3/ITGA5/DUSP5/GATA6/EXT1/HDAC1/ITGB5/MAP2K1/COL6A1/BMPR1A/APELA/POU5F1/NODAL/ONECUT1/GDF3/SOX2/NANOG	25
GO:0002065	GO:0002065	columnar/cuboidal epithelial cell differentiation	32/1906	123/18870	3.75272e-07	1.49283e-05	1.15294e-05	WNT5A/CDX2/IL6ST/GATA4/SRC/BMP4/PROX1/SOX9/CDK6/TGFB1/WNT4/BMP5/KLF5/MAP1B/GSK3A/GATA2/GATA6/ZNF800/ABL1/EXT1/NPY/WNT11/B9D1/C1GALT1/FST/CAV1/FGF2/FAM20C/NR5A2/NODAL/ONECUT1/FZD5	32
GO:0072080	GO:0072080	nephron tubule development	28/1906	100/18870	3.8966e-07	1.5398e-05	1.18922e-05	HS3ST3A1/PAX2/HS3ST3B1/GREB1L/KIF26B/HOXB7/BMP4/GLI3/LHX1/OSR1/SOX9/WNT4/IRX3/SALL1/GATA3/TCF21/PTCH1/GREM1/SIX1/WNT11/GZF1/EYA1/CD24/GPC3/PROM1/FGF2/CALB1/ADAMTS16	28
GO:0050804	GO:0050804	modulation of chemical synaptic transmission	85/1906	489/18870	4.07895e-07	1.60126e-05	1.23668e-05	RGS4/CDH11/WNT5A/SHISA6/CBLN1/CLSTN2/CA2/DRD2/MAP1B/TSHZ3/SRF/BAIAP2/EPHB2/PRKACA/LZTS1/NTF3/PFN2/PCDH17/BCR/BACE1/DGKI/EFNB3/SLC12A2/NGDN/ABL1/DLGAP4/ABHD6/APOE/RIMS4/DGKE/EPHA7/CHRNB4/GRIA3/LILRB2/CACNA1B/PICK1/NLGN3/EIF2AK4/UNC13A/CDKL5/ITPR3/PLAT/NLGN1/APP/IGSF11/DLGAP1/CLSTN3/GRIK5/GRM4/TMEM108/GRIA4/DAG1/SYNGR1/PTN/CHRNA5/ARRB2/SHISA9/BDNF/MCTP1/SYT11/CHRDL1/CACNA1A/NLGN4X/SLC24A2/F2R/NEFL/…	85
GO:0045785	GO:0045785	positive regulation of cell adhesion	84/1906	482/18870	4.26577e-07	1.66365e-05	1.28487e-05	NRP1/LEF1/WNT5A/PREX1/ANXA1/CITED2/IL6ST/FOXF1/KIF26B/MALT1/SRC/GLI3/EMILIN2/ZAP70/DAB2/KIFAP3/IGF2/CDK6/EFEMP2/EGFLAM/WNT4/SMAD3/GATA3/EFNB2/ITGA5/IL6/ZMIZ1/ITGA3/EMP2/EFNB1/EFNB3/ITGB1BP1/ADAM19/ABL1/LYN/CD81/CHST4/NID1/LILRB2/TNFSF11/PRKCA/CCL28/ZBTB7B/SMAD7/IL4R/TFRC/FRMD5/CD24/HLA-DRB1/GCNT2/HSD17B12/MEGF10/CEACAM6/CXCL12/DAG1/CAV1/BTN2A2/DOCK8/RET/FOXA2/DPP4/MAGI1/CD83/CD55/CD46/CD47/IGFBP2…	84
GO:0040013	GO:0040013	negative regulation of locomotion	76/1906	423/18870	4.45221e-07	1.72509e-05	1.33232e-05	NRP1/MYOCD/CDH11/WNT5A/ZEB2/ARRDC3/CITED2/RHOB/SEMA6D/BMP4/SEMA3C/ANGPT2/EMILIN2/DACH1/TGFB1/GADD45A/WNT4/SLIT2/BMP5/DRD2/HOXA7/GATA3/SRF/SAP30L/DAB2IP/PFN2/GREM1/BCR/RABGEF1/ITGB1BP1/DLC1/ABHD6/TIMP1/HDAC1/ADAMTS9/WNT11/APOE/SEMA3E/STK26/CCL28/CLDN3/SMAD7/SULF1/FRMD5/SERPINF1/IL27RA/MCC/CXCL12/DAG1/GJA1/SEMA4A/MCTP1/SEMA4D/IFITM1/PTPRK/DPP4/STC1/SEMA5B/ATP1B2/SEMA3A/CD200/SPINT2/FGF2/EPPK1/PTPRJ…	76
GO:0014033	GO:0014033	neural crest cell differentiation	27/1906	95/18870	4.50549e-07	1.73447e-05	1.33956e-05	SNAI2/NRP1/WNT8A/ISL1/CITED2/ANXA6/SEMA6D/BMP4/SEMA3C/SOX9/NRP2/EFNB1/HAND2/SIX1/EXT1/SEMA3E/LRP6/SEMA4A/RET/SEMA4D/EDNRA/SEMA5B/SEMA3A/SEMA6A/BMPR1A/SFRP1/FRZB	27
GO:0030509	GO:0030509	BMP signaling pathway	39/1906	167/18870	4.5669e-07	1.74684e-05	1.34912e-05	LEF1/WNT5A/MSX2/MSX1/BAMBI/BMPER/GATA4/BMP4/SMAD6/CRB2/TBX20/LRP2/BMP5/AMHR2/ITGA3/SCUBE3/GREM1/GATA6/FZD1/HOXA13/ABL1/EXT1/RBPMS2/GREM2/ACVR2B/USP9X/SMAD7/FST/SULF1/SKIL/SLC39A5/CHRDL1/GPC3/SORL1/BMPR1A/SFRP1/CER1/SFRP2/GDF3	39
GO:0051056	GO:0051056	regulation of small GTPase mediated signal transduction	58/1906	295/18870	5.18555e-07	1.97084e-05	1.52211e-05	NRP1/PREX1/SIPA1L2/GPR55/SRC/SLIT2/PLCE1/EPHB2/ARHGAP29/ITGA3/ARHGAP31/DAB2IP/ARHGEF2/LPAR1/KALRN/BCR/RABGEF1/TIAM1/DLC1/RDX/ABL1/FGD1/SYDE1/ARF6/APOE/RALGAPA2/PREX2/SPRY1/ADCYAP1R1/CYTH4/LPAR4/CADM4/LPAR6/ARHGEF10/MCF2L/PIK3CB/ARFGEF1/DOCK8/F2R/CDON/ARFGEF3/ARHGAP26/DNMBP/ARHGAP18/GARNL3/ABCA1/DOCK3/MET/RASGRF2/EPS8/ARHGEF5/ARRB1/ARHGAP8/F2RL1/RALGPS1/F11R/FGD4/RAP1GAP2	58
GO:0071526	GO:0071526	semaphorin-plexin signaling pathway	17/1906	44/18870	5.26868e-07	1.98976e-05	1.53673e-05	NRP1/NCAM1/PLXNA2/SEMA6D/SEMA3C/NRP2/HAND2/ECE1/PLXNB1/SEMA3E/SEMA4A/SEMA4D/EDNRA/SEMA5B/SEMA3A/MET/SEMA6A	17
GO:0061053	GO:0061053	somite development	25/1906	85/18870	5.85725e-07	2.19813e-05	1.69765e-05	LEF1/NKD1/WNT5A/TBX6/CDX2/PLXNA2/FOXF1/MESP2/DLL3/LHX1/SEMA3C/MSGN1/CRB2/WNT4/SMAD3/PTCH1/SIX1/WNT11/LRP6/COBL/BMPR1A/SFRP1/FRZB/SFRP2/GDF3	25
GO:0032835	GO:0032835	glomerulus development	22/1906	69/18870	5.96483e-07	2.22451e-05	1.71803e-05	PAX2/PDGFRA/PDGFRB/BMP4/LHX1/ANGPT2/OSR1/PLCE1/TCF21/ASXL1/EXT1/PDGFD/NID1/SULF1/CD24/IQGAP1/NOTCH3/RET/EDNRA/PROM1/PODXL/MAGI2	22
GO:0030326	GO:0030326	embryonic limb morphogenesis	31/1906	120/18870	6.71067e-07	2.47176e-05	1.90899e-05	LEF1/WNT5A/TBX3/AFF3/MSX2/MSX1/CRABP2/TBX4/FBN2/BMP4/GLI3/OSR1/SALL1/PRICKLE1/PTCH1/TBX2/GREM1/HAND2/HOXA13/ECE1/HDAC1/B9D1/LMBR1/FGF4/FREM2/FRAS1/FZD6/GPC3/GRHL2/BMPR1A/SFRP2	31
GO:0035113	GO:0035113	embryonic appendage morphogenesis	31/1906	120/18870	6.71067e-07	2.47176e-05	1.90899e-05	LEF1/WNT5A/TBX3/AFF3/MSX2/MSX1/CRABP2/TBX4/FBN2/BMP4/GLI3/OSR1/SALL1/PRICKLE1/PTCH1/TBX2/GREM1/HAND2/HOXA13/ECE1/HDAC1/B9D1/LMBR1/FGF4/FREM2/FRAS1/FZD6/GPC3/GRHL2/BMPR1A/SFRP2	31
GO:0030308	GO:0030308	negative regulation of cell growth	42/1906	189/18870	7.02293e-07	2.57091e-05	1.98556e-05	NRP1/RGS4/WNT5A/MSX1/SEMA6D/SEMA3C/DAB2/TGFB1/SLIT2/RGS2/SERTAD2/SMAD3/SERTAD3/TSPYL2/GREM1/GSK3A/SH3BP4/NME6/CCAR2/TCHP/FOXP1/SLIT3/WNT11/EPHA7/SEMA3E/EAF2/JADE1/DRAXIN/GJA1/SEMA4A/NTN1/SEMA4D/SEMA5B/SPP1/SEMA3A/PTPRJ/SEMA6A/SFRP1/FRZB/CDA/CDH1/SFRP2	42
GO:0090596	GO:0090596	sensory organ morphogenesis	55/1906	277/18870	7.32151e-07	2.66387e-05	2.05735e-05	NKD1/WNT5A/MEIS1/TBX3/MSX1/PAX2/CITED2/ITGA8/FBN2/HOXA1/ZEB1/BMP4/GLI3/LHX1/PROX1/OSR1/SOX9/CRB2/COL5A1/FOXF2/CTHRC1/GATA3/EPHB2/TBX2/BCR/GATA2/BCAR3/SIX1/HDAC1/SLC44A4/EYA1/SIX3/LRIG3/FZD3/NTN1/MYO6/EDNRA/FZD6/CDON/PLS1/TDRD7/FAT3/EFEMP1/PROM1/FGF2/TTC39C/TENM3/ATP8A2/LRIG1/CALB1/FRZB/THY1/SLC1A1/RORB/FZD5	55
GO:0071692	GO:0071692	protein localization to extracellular region	69/1906	377/18870	7.48071e-07	2.7053e-05	2.08935e-05	TTN/WLS/ISL1/ANXA1/ANKRD1/CBLN1/FBN2/ITPR1/IRS1/TGFB1/DRD2/ARFGAP3/IL6/PRKACA/PSMD9/PRKAR1A/IER3IP1/UBE2Q1/DOC2B/TIAM1/SLC12A2/APBB1/MPC2/NOS2/DNM1L/SLC25A22/P3H1/PREB/DPH3/ARF6/APOE/ACVR2B/PICK1/RCN3/GOLPH3L/CTAGE6/MCU/HLA-DRB1/GNPTAB/OLFM2/LTBP1/PTPRN2/SLC8B1/BLK/STEAP3/FOXO1/FOXA2/UNC13B/F2R/ACHE/CTAGE9/GAL/AP1M2/STXBP5L/PCSK5/ABCA1/EFNA5/CD200/RAB3B/CTAGE8/RIMS2/PORCN/CPT1A/F2RL1/SFRP1/TM7SF3…	69
GO:0001503	GO:0001503	ossification	78/1906	444/18870	7.93491e-07	2.85227e-05	2.20286e-05	SNAI2/CDH11/LEF1/WNT5A/SNAI1/MSX2/CTSK/IL6ST/BAMBI/FBN2/S1PR1/BMP4/ID3/GLI3/HGF/SMAD6/OSR1/SOX9/MMP2/IGF2/CDK6/WNT4/BMP5/PRKD1/SMAD3/FHL2/CTHRC1/PRICKLE1/SBDS/IL6/PTCH1/PRKACA/SUFU/SCUBE3/GREM1/HAND2/FZD1/EXT1/FOSL2/WNT11/TNC/PLXNB1/NAB1/ACVR2B/TNFSF11/CSGALNACT1/XYLT1/SMAD7/SUN1/SLC20A2/COL6A1/RRAS2/PTN/RASSF2/PTH1R/ALPL/CHRDL1/MAP2K6/ADAMTS7/SEMA4D/NOCT/IFITM1/STC1/COL1A1/ACHE/SPP1/GPC3/FGF2/FA…	78
GO:0030510	GO:0030510	regulation of BMP signaling pathway	31/1906	121/18870	8.15932e-07	2.91537e-05	2.25159e-05	WNT5A/MSX2/MSX1/BAMBI/BMPER/GATA4/BMP4/SMAD6/CRB2/TBX20/LRP2/ITGA3/SCUBE3/GREM1/GATA6/FZD1/HOXA13/ABL1/RBPMS2/GREM2/SMAD7/FST/SULF1/SKIL/CHRDL1/GPC3/SORL1/SFRP1/CER1/SFRP2/GDF3	31
GO:0001658	GO:0001658	branching involved in ureteric bud morphogenesis	20/1906	60/18870	8.68132e-07	3.08342e-05	2.38138e-05	HS3ST3A1/PAX2/HS3ST3B1/GREB1L/HOXB7/BMP4/GLI3/LHX1/SOX9/WNT4/SALL1/TCF21/PTCH1/GREM1/SIX1/GZF1/EYA1/GPC3/FGF2/ADAMTS16	20
GO:0003148	GO:0003148	outflow tract septum morphogenesis	1906-12-01	24/18870	9.23355e-07	3.25917e-05	2.51712e-05	NRP1/MSX2/ISL1/BMP4/SEMA3C/SMAD6/TBX20/LRP2/NRP2/TBX2/GATA6/BMPR1A	12
GO:0045165	GO:0045165	cell fate commitment	56/1906	286/18870	9.2854e-07	3.25917e-05	2.51712e-05	NRP1/WNT5A/WNT8A/TBX6/TBX3/ISL1/PAX2/TBX4/GATA4/BMP4/GLI3/PROX1/SOX9/KDM6B/TBX20/WNT5B/WNT4/GATA3/MNX1/ID2/IL6/PTCH1/SUFU/TBX2/ZNF521/ARHGEF2/GATA2/GATA6/HOXA13/SIX1/EXT1/HDAC1/WNT11/MBD3/EYA1/MTA3/NOTCH3/CASP3/FOXA2/EDNRA/CDON/FGF2/TOX/OLIG3/BMPR1A/SFRP1/ESRP1/POU5F1/NODAL/ONECUT1/PDPN/SFRP2/PRDM14/GDF3/SOX2/NANOG	56
GO:0010232	GO:0010232	vascular transport	25/1906	87/18870	9.48828e-07	3.29166e-05	2.54221e-05	SLC7A2/FABP5/LRP2/ABCG2/SLC12A2/APOE/INSR/SLC16A2/TFRC/ABCC4/SLC2A1/SLC7A8/SLC2A3/SLC1A2/SLC1A3/SLC2A13/ATP1B2/SLC38A5/SLC6A6/SLC1A1/SLC16A12/SLC7A3/ATP8A1/SLC29A1/SLC22A3	25
GO:0150104	GO:0150104	transport across blood-brain barrier	25/1906	87/18870	9.48828e-07	3.29166e-05	2.54221e-05	SLC7A2/FABP5/LRP2/ABCG2/SLC12A2/APOE/INSR/SLC16A2/TFRC/ABCC4/SLC2A1/SLC7A8/SLC2A3/SLC1A2/SLC1A3/SLC2A13/ATP1B2/SLC38A5/SLC6A6/SLC1A1/SLC16A12/SLC7A3/ATP8A1/SLC29A1/SLC22A3	25
GO:0030038	GO:0030038	contractile actin filament bundle assembly	29/1906	110/18870	9.6714e-07	3.31662e-05	2.56149e-05	NRP1/ZEB2/S1PR1/SRC/WNT4/SMAD3/ZYX/SRF/PFN2/LPAR1/RHOC/PXN/ITGB1BP1/DLC1/ABL1/WNT11/ELN/ITGB5/ARHGEF10/RHPN2/LIMK1/MET/CD47/ARHGEF5/FHDC1/ARRB1/SFRP1/F11R/EPHA1	29
GO:0043149	GO:0043149	stress fiber assembly	29/1906	110/18870	9.6714e-07	3.31662e-05	2.56149e-05	NRP1/ZEB2/S1PR1/SRC/WNT4/SMAD3/ZYX/SRF/PFN2/LPAR1/RHOC/PXN/ITGB1BP1/DLC1/ABL1/WNT11/ELN/ITGB5/ARHGEF10/RHPN2/LIMK1/MET/CD47/ARHGEF5/FHDC1/ARRB1/SFRP1/F11R/EPHA1	29
GO:0060711	GO:0060711	labyrinthine layer development	17/1906	46/18870	1.10299e-06	3.76089e-05	2.9046e-05	LEF1/CDX2/HEY1/RSPO3/BMP5/ZFP36L1/NSDHL/MAP2K1/HS6ST1/DNAJB6/SPINT2/SPINT1/GRHL2/ST14/ADM/VASH2/FZD5	17
GO:0072178	GO:0072178	nephric duct morphogenesis	1906-08-01	11/18870	1.33235e-06	4.48548e-05	3.46422e-05	PAX2/BMP4/LHX1/OSR1/GATA3/EFNB2/EPHA7/GPC3	8
GO:0090009	GO:0090009	primitive streak formation	1906-08-01	11/18870	1.33235e-06	4.48548e-05	3.46422e-05	WNT5A/LHX1/PRICKLE1/SRF/FOXA2/OTX2/NODAL/GDF3	8
GO:0050673	GO:0050673	epithelial cell proliferation	82/1906	480/18870	1.33805e-06	4.48548e-05	3.46422e-05	SNAI2/NRP1/APLNR/WNT5A/ZEB2/PAX2/LGR5/BMPER/TNFAIP3/ZEB1/BMP4/ST8SIA1/PROX1/HGF/DACH1/OSR1/SOX9/DAB2/IFT57/IGF2/CDK6/TGFB1/BMP5/PRKD1/DRD2/ZFP36L1/SMAD3/CDK4/GATA3/EFNB2/ID2/IL6/UHRF1/PTCH1/NRP2/DAB2IP/TBX2/IGFBP4/ODAM/GATA2/ITGB1BP1/PGF/SIX1/MYDGF/XDH/APOE/EAF2/TNFSF11/PRKCA/RPS6KA1/FST/LIPA/EYA1/SULF1/MAP2K1/GRN/SERPINF1/MCC/MTA3/CXCL12/PTN/CAV1/PIK3CB/PTPRK/CLDN1/FLT1/GPC3/FGF2/EPPK1/CCL2/BMPR…	82
GO:0045446	GO:0045446	endothelial cell differentiation	31/1906	124/18870	1.44246e-06	4.80846e-05	3.71366e-05	NRP1/HEY1/S1PR1/ZEB1/BMP4/PROX1/KDM6B/HOXB5/VEZF1/MSN/RDX/FZD1/HOXA13/XDH/ACVR2B/CLDN3/LIPA/TJP2/FZD4/EDNRA/STC1/CLDN1/MET/MARVELD2/ZDHHC21/F2RL1/F11R/TNMD/CXCR4/CEACAM1/PDPN	31
GO:0001655	GO:0001655	urogenital system development	21/1906	67/18870	1.46677e-06	4.86236e-05	3.75529e-05	WNT5A/PAX2/ANXA1/BMP4/LHX1/OSR1/SOX9/MMP2/EPHB2/PTCH1/GATA2/HOXA13/WNT11/TNC/HOXB13/EAF2/SULF1/SERPINF1/HELLS/SFRP1/PRLR	21
GO:0003018	GO:0003018	vascular process in circulatory system	53/1906	269/18870	1.47923e-06	4.87655e-05	3.76625e-05	ZEB2/MYLK3/SRC/MMP2/SLC7A2/FABP5/TGFB1/SLIT2/RGS2/LRP2/ABCG2/KAT2B/BCR/ITGB1BP1/SLC12A2/ABL1/EXT1/ECE1/APOE/HRH2/INSR/SLC16A2/TFRC/TJP2/SCPEP1/FGFBP3/ABCC4/SLC2A1/SLC7A8/CAV1/SLC2A3/DDAH1/SLC1A2/EDNRA/F2R/SLC1A3/SLC2A13/ATP1B2/HTR1D/PTPRJ/ZDHHC21/SLC38A5/F2RL1/SLC6A6/SLC1A1/SLC16A12/SLC7A3/ATP8A1/SLC29A1/ADM/CEACAM1/SLC22A3/OCLN	53
GO:0010720	GO:0010720	positive regulation of cell development	77/1906	444/18870	1.55491e-06	5.0979e-05	3.9372e-05	NRP1/LEF1/HAPLN1/ANXA1/CRABP2/PLXNA2/IL6ST/MALT1/BMP4/GLI3/ZAP70/BIN1/FAIM/HAPLN3/TGFB1/SLIT2/LRP2/DRD2/ZFP36L1/MAP1B/GATA3/ID2/SRF/IL6/BAIAP2/EPHB2/ZMIZ1/TIAM1/ACIN1/LYN/MYRF/HDAC1/SRRT/PLXNB1/LILRB2/ANKRD27/TRPC5/PRKCH/TNFSF11/PRKCA/ZBTB7B/ELL3/SMAD7/IL4R/CDKL5/MAP2K1/CHODL/HLA-DRB1/CUX1/SHTN1/SERPINF1/INPP5D/FZD4/CXCL12/SKIL/DAG1/PTN/BTN2A2/BDNF/FZD3/NTN1/RET/SEMA4D/NEFL/CDON/LPAR3/LIMK1/CD83/…	77
GO:0003158	GO:0003158	endothelium development	34/1906	143/18870	1.57937e-06	5.14978e-05	3.97727e-05	NRP1/HEY1/RHOB/S1PR1/ZEB1/BMP4/PROX1/SLC40A1/KDM6B/HOXB5/VEZF1/MSN/RDX/FZD1/FOXP1/HOXA13/XDH/ACVR2B/CLDN3/LIPA/TJP2/FZD4/EDNRA/STC1/CLDN1/MET/MARVELD2/ZDHHC21/F2RL1/F11R/TNMD/CXCR4/CEACAM1/PDPN	34
GO:0032535	GO:0032535	regulation of cellular component size	67/1906	370/18870	1.59019e-06	5.1569e-05	3.98276e-05	NRP1/WNT5A/PREX1/CRABP2/TMOD1/SEMA6D/SEMA3C/CFL2/BIN1/SLIT2/PRKD1/MAP1B/SRF/BAIAP2/PFN2/MSN/SLC12A2/RDX/LAMTOR5/TMOD2/ABL1/PEX11B/ARF6/ARPC5L/APOE/EPHA7/CLCN3/SEMA3E/TRPC5/TMSB4Y/TMSB4X/CDKL5/ELN/DRAXIN/CDC42EP3/SHTN1/CXCL12/ARFGEF1/SEMA4A/DMTN/BDNF/DEPTOR/NTN1/RET/SSH3/SEMA4D/SLC12A8/PLEKHH2/NEFL/LPAR3/SEMA5B/LIMK1/SLC12A6/PLS1/SPP1/ARHGAP18/CLN8/SEMA3A/EFNA5/RAB3B/EPS8/SEMA6A/ADD2/F2RL1/CYFIP2/…	67
GO:0048880	GO:0048880	sensory system development	71/1906	401/18870	1.83295e-06	5.912e-05	4.56594e-05	NRP1/MEIS2/NKD1/WNT5A/VIM/MEIS1/ISL1/PAX2/PDGFRA/CITED2/FBN2/TMOD1/PDGFRB/ZEB1/BMP4/GLI3/LHX1/PROX1/SOX9/CRB2/COL5A1/WNT5B/FOXF2/DRD2/SMAD3/PRICKLE1/GATA3/SRF/SPRED2/EPHB2/PBX3/ADAMTS18/TBX2/BCAR3/HDAC1/B9D1/ATP2B2/ACVR2B/SPRY1/SLC44A4/FREM2/SALL2/SIX3/SERPINF1/FZD4/SKIL/SLC39A5/RET/CHRDL1/CDON/ACHE/FLT1/CLN8/SEMA3A/TDRD7/FAT3/EFEMP1/PROM1/FGF2/TENM3/ATP8A2/CALB1/MERTK/GRHL2/GPM6A/THY1/SLC1A1/ROR…	71
GO:0001649	GO:0001649	osteoblast differentiation	51/1906	257/18870	1.86073e-06	5.96934e-05	4.61022e-05	SNAI2/LEF1/SNAI1/MSX2/IL6ST/BAMBI/FBN2/BMP4/ID3/GLI3/HGF/SMAD6/SOX9/IGF2/CDK6/WNT4/PRKD1/SMAD3/FHL2/CTHRC1/IL6/PTCH1/PRKACA/SUFU/SCUBE3/GREM1/HAND2/FZD1/FOSL2/WNT11/TNC/ACVR2B/COL6A1/RRAS2/RASSF2/PTH1R/ALPL/MAP2K6/SEMA4D/NOCT/IFITM1/COL1A1/ACHE/SPP1/FGF2/FAM20C/BMPR1A/SFRP1/RORB/SFRP2/SOX2	51
GO:0031016	GO:0031016	pancreas development	23/1906	79/18870	1.9915e-06	6.35471e-05	4.90785e-05	MEIS2/WNT5A/WLS/ISL1/ANXA1/FOXF1/BMP4/PROX1/SOX9/IGF2/CDK6/BMP5/MNX1/IL6/GSK3A/GATA6/ZNF800/ACVR2B/INSR/FOXA2/MET/NR5A2/ONECUT1	23
GO:0003176	GO:0003176	aortic valve development	16/1906	43/18870	2.05102e-06	6.5098e-05	5.02764e-05	SNAI2/CDH11/SNAI1/HEY1/GATA4/BMP4/SMAD6/SOX9/TBX20/TGFB1/SLIT2/GATA3/EFNA1/SLIT3/ELN/ADAMTS5	16
GO:0001890	GO:0001890	placenta development	35/1906	151/18870	2.09288e-06	6.60506e-05	5.10121e-05	HAND1/LEF1/SNAI1/CDX2/HEY1/CITED2/ITGB8/RSPO3/KRT19/IGF2/BMP5/ZFP36L1/NSDHL/GATA2/PARP2/ADAM19/KRT8/PHLDA2/MAP2K1/PTN/HS6ST1/DNAJB6/STC1/SPP1/SPINT2/SPINT1/STC2/STOX2/GRHL2/APELA/ST14/ADM/NODAL/VASH2/FZD5	35
GO:0022407	GO:0022407	regulation of cell-cell adhesion	83/1906	493/18870	2.10317e-06	6.60506e-05	5.10121e-05	LEF1/WNT5A/ANXA1/CITED2/IL6ST/ASS1/KIF26B/LRRC32/MALT1/SRC/BMP4/GLI3/EMILIN2/ZAP70/KIFAP3/IGF2/TGFB1/WNT4/GATA3/EFNB2/IL6/CBLB/ZMIZ1/ADAMTS18/PRKAR1A/EFNB1/EFNB3/RDX/ADAM19/ABL1/LYN/PAG1/SH2B3/CD81/CHST4/EPHA7/MBP/LILRB2/TNFSF11/PRKCA/CCL28/ZBTB7B/SMAD7/IL4R/TFRC/TARM1/CD24/HLA-DRB1/GCNT2/MEGF10/CEACAM6/PAWR/CXCL12/CAV1/BTN2A2/CASP3/DOCK8/FOXA2/DPP4/MAD2L2/MAGI1/ZDHHC2/CD83/CD55/EFNA5/SPINT2/CD46…	83
GO:0046660	GO:0046660	female sex differentiation	30/1906	120/18870	2.11894e-06	6.61975e-05	5.11255e-05	WNT5A/TBX3/PDGFRA/ARID5B/FSHR/SRC/LHX1/DACH1/LHFPL2/MMP2/WNT4/SLIT2/LRP2/NRIP1/AMHR2/GPR149/SLIT3/NUP107/TIPARP/ADCYAP1R1/INSR/CSMD1/FST/IMMP2L/FZD4/CASP3/PLEKHA1/MERTK/SFRP1/KIT	30
GO:0034110	GO:0034110	regulation of homotypic cell-cell adhesion	14/1906	34/18870	2.16558e-06	6.7302e-05	5.19786e-05	IL6ST/EMILIN2/IL6/ADAMTS18/RDX/LYN/SH2B3/TNFSF11/PRKCA/F11R/ANK3/CD9/CEACAM1/PDPN	14
GO:0032956	GO:0032956	regulation of actin cytoskeleton organization	62/1906	337/18870	2.24972e-06	6.95549e-05	5.37185e-05	NRP1/RGS4/PREX1/PDGFRA/MYLK3/TMOD1/PDGFRB/S1PR1/PROX1/CFL2/BIN1/WNT4/SLIT2/PRKD1/SMAD3/BAIAP2/PFN2/LPAR1/RHOC/ODAM/PXN/FSCN1/ITGB1BP1/DLC1/RDX/WASF1/TAOK2/TMOD2/ABL1/WNT11/ARF6/ARPC5L/TMSB4Y/PICK1/TMSB4X/ELN/ARHGEF10/CDC42EP3/RHPN2/EPHA3/CXCL12/ARFGEF1/DMTN/OR2A4/SSH3/PLEKHH2/LIMK1/ARHGAP18/EFNA5/MET/CD47/EPS8/ARHGEF5/IQGAP2/ADD2/F2RL1/SFRP1/CYFIP2/F11R/GPM6B/EPHA1/PDGFA	62
GO:0061041	GO:0061041	regulation of wound healing	32/1906	133/18870	2.41084e-06	7.41518e-05	5.72688e-05	PDGFRA/ANXA1/TNFAIP3/EMILIN2/WNT4/SMAD3/EPHB2/ADAMTS18/SLC12A2/SH2B3/APOE/CLDN3/CADM4/PLAT/CAV1/ARFGEF1/SERPING1/DMTN/FOXA2/ENPP4/F2R/CLDN1/FGF2/EPPK1/CLDN4/F2RL1/FERMT1/CD9/CXCR4/CEACAM1/PDGFA/OCLN	32
GO:0090288	GO:0090288	negative regulation of cellular response to growth factor stimulus	31/1906	127/18870	2.49001e-06	7.61944e-05	5.88463e-05	WNT5A/BAMBI/BMPER/SMAD6/ADGRA2/WNT4/SLIT2/LRP2/GATA3/DAB2IP/GREM1/FZD1/ABL1/RBPMS2/GREM2/XDH/SPRY1/SMAD7/CADM4/SULF1/SKIL/PIK3CB/CHRDL1/FGF2/SEMA6A/SORL1/SFRP1/CER1/SFRP2/PRDM14/GDF3	31
GO:0035051	GO:0035051	cardiocyte differentiation	37/1906	165/18870	2.51624e-06	7.66042e-05	5.91628e-05	RGS4/MYOCD/ALPK2/TTN/WNT8A/MEIS1/TBX3/ISL1/PDGFRA/CITED2/MYLK3/GATA4/PDGFRB/ACTC1/BMP4/SEMA3C/PROX1/KDM6B/TGFB1/RGS2/IRX3/FHL2/PRICKLE1/EFNB2/SRF/TBX2/GREM1/GSK3A/HAND2/GATA6/PARP2/FOXP1/SPRY1/ARRB2/EDNRA/BMPR1A/SORBS2	37
GO:0045664	GO:0045664	regulation of neuron differentiation	42/1906	198/18870	2.54237e-06	7.70068e-05	5.94737e-05	MEIS1/TBX6/HEY1/ISL1/ZEB1/BMP4/GLI3/PROX1/SOX9/BIN1/IRX3/MAP1B/ID2/NTF3/TCF4/ARHGEF2/GATA2/TIAM1/EIF4ENIF1/SIX1/LSM1/CTDSP1/NREP/GPRC5B/TRPC5/EIF2AK4/EYA1/NLGN1/APP/SIX3/CXCL12/NOTCH3/BDNF/RET/CDON/EFNA3/FEZF1/FGF2/SFRP1/ESRP1/SFRP2/SOX2	42
GO:0061387	GO:0061387	regulation of extent of cell growth	28/1906	109/18870	2.58358e-06	7.78597e-05	6.01325e-05	NRP1/WNT5A/CRABP2/SEMA6D/SEMA3C/MAP1B/SRF/ABL1/APOE/EPHA7/SEMA3E/TRPC5/CDKL5/DRAXIN/SHTN1/CXCL12/SEMA4A/BDNF/NTN1/SEMA4D/LPAR3/SEMA5B/LIMK1/SPP1/SEMA3A/EFNA5/SEMA6A/CDH1	28
GO:0060713	GO:0060713	labyrinthine layer morphogenesis	1906-11-01	22/18870	2.66115e-06	7.96245e-05	6.14954e-05	LEF1/RSPO3/BMP5/ZFP36L1/DNAJB6/SPINT2/SPINT1/GRHL2/ST14/ADM/FZD5	11
GO:0009306	GO:0009306	protein secretion	66/1906	368/18870	2.66883e-06	7.96245e-05	6.14954e-05	TTN/WLS/ISL1/ANXA1/ANKRD1/CBLN1/ITPR1/IRS1/TGFB1/DRD2/ARFGAP3/IL6/PRKACA/PSMD9/PRKAR1A/IER3IP1/UBE2Q1/DOC2B/TIAM1/SLC12A2/APBB1/MPC2/NOS2/DNM1L/SLC25A22/P3H1/PREB/DPH3/ARF6/APOE/ACVR2B/PICK1/RCN3/GOLPH3L/CTAGE6/MCU/HLA-DRB1/GNPTAB/OLFM2/PTPRN2/SLC8B1/BLK/STEAP3/FOXO1/FOXA2/UNC13B/F2R/ACHE/CTAGE9/GAL/AP1M2/STXBP5L/PCSK5/ABCA1/EFNA5/CD200/RAB3B/CTAGE8/RIMS2/PORCN/CPT1A/F2RL1/SFRP1/TM7SF3/EXPH5/VSNL1	66
GO:2000050	GO:2000050	regulation of non-canonical Wnt signaling pathway	1906-12-01	26/18870	2.71879e-06	8.07116e-05	6.2335e-05	NKD1/WNT5A/DACT1/RSPO3/DAB2/MLLT3/WNT5B/TIAM1/ABL1/GPC3/SFRP1/SFRP2	12
GO:0035592	GO:0035592	establishment of protein localization to extracellular region	66/1906	369/18870	2.93616e-06	8.67329e-05	6.69854e-05	TTN/WLS/ISL1/ANXA1/ANKRD1/CBLN1/ITPR1/IRS1/TGFB1/DRD2/ARFGAP3/IL6/PRKACA/PSMD9/PRKAR1A/IER3IP1/UBE2Q1/DOC2B/TIAM1/SLC12A2/APBB1/MPC2/NOS2/DNM1L/SLC25A22/P3H1/PREB/DPH3/ARF6/APOE/ACVR2B/PICK1/RCN3/GOLPH3L/CTAGE6/MCU/HLA-DRB1/GNPTAB/OLFM2/PTPRN2/SLC8B1/BLK/STEAP3/FOXO1/FOXA2/UNC13B/F2R/ACHE/CTAGE9/GAL/AP1M2/STXBP5L/PCSK5/ABCA1/EFNA5/CD200/RAB3B/CTAGE8/RIMS2/PORCN/CPT1A/F2RL1/SFRP1/TM7SF3/EXPH5/VSNL1	66
GO:2000052	GO:2000052	positive regulation of non-canonical Wnt signaling pathway	1906-09-01	15/18870	3.05189e-06	8.97076e-05	6.92828e-05	NKD1/WNT5A/RSPO3/DAB2/MLLT3/WNT5B/ABL1/GPC3/SFRP1	9
GO:1903034	GO:1903034	regulation of response to wounding	38/1906	173/18870	3.1405e-06	9.18598e-05	7.09449e-05	PDGFRA/ANXA1/TNFAIP3/EMILIN2/WNT4/SMAD3/EPHB2/ADAMTS18/SLC12A2/SH2B3/APOE/CLDN3/CADM4/PLAT/MAP2K1/GRN/PTN/CAV1/ARFGEF1/SERPING1/DMTN/FOXA2/ENPP4/F2R/PTPRF/SPP1/CLDN1/IGF1R/FGF2/EPPK1/CLDN4/F2RL1/FERMT1/CD9/CXCR4/CEACAM1/PDGFA/OCLN	38
GO:0120193	GO:0120193	tight junction organization	23/1906	81/18870	3.19882e-06	9.31091e-05	7.19098e-05	SNAI2/SNAI1/SVEP1/SRF/EPHB2/PRKACA/EXT1/WNT11/STRN/PRKCH/CLDN3/TBCD/LSR/CLDN10/CLDN1/MARVELD2/CLDN4/GRHL2/F11R/CLDN6/CLDN7/FZD5/OCLN	23
GO:0001736	GO:0001736	establishment of planar polarity	21/1906	70/18870	3.23586e-06	9.32771e-05	7.20396e-05	NKD1/WNT5A/DACT1/RSPO3/DAB2/MLLT3/FOXF2/CTHRC1/PRICKLE1/DAAM1/TIAM1/FZD1/ABL1/DVL3/WNT11/FZD3/FZD6/GPC3/SFRP1/SFRP2/MAGI2	21
GO:0007164	GO:0007164	establishment of tissue polarity	21/1906	70/18870	3.23586e-06	9.32771e-05	7.20396e-05	NKD1/WNT5A/DACT1/RSPO3/DAB2/MLLT3/FOXF2/CTHRC1/PRICKLE1/DAAM1/TIAM1/FZD1/ABL1/DVL3/WNT11/FZD3/FZD6/GPC3/SFRP1/SFRP2/MAGI2	21
GO:0007265	GO:0007265	Ras protein signal transduction	62/1906	341/18870	3.35762e-06	9.63219e-05	7.43911e-05	NRP1/DOK4/RASGRP3/RGL1/RHOB/GPR55/SRC/GRAP2/PLCE1/CDK2/EPHB2/ARHGAP29/ITGA3/DAB2IP/RAB30/ELMO1/RANGRF/ARHGEF2/LPAR1/BCR/RHOBTB1/DOK6/RABGEF1/TIAM1/DLC1/RHOBTB2/RDX/WASF1/ABL1/SYDE1/ARF6/APOE/SPRY1/CYTH4/LPAR4/CADM4/LPAR6/RGL3/RAPGEF5/MCF2L/CDC42EP3/CFL1/SHTN1/RRAS2/GPSM2/PIK3CB/ARFGEF1/RAB15/NTN1/F2R/ARFGEF3/LIMK1/ABCA1/MET/RASGRF2/EPS8/FGF2/ARRB1/F2RL1/RALGPS1/F11R/PDPN	62
GO:0051216	GO:0051216	cartilage development	43/1906	207/18870	3.44489e-06	9.83523e-05	7.59593e-05	SNAI2/HAND1/WNT5A/SNAI1/MSX2/MSX1/BGN/CTSK/ANXA6/ITGB8/ZEB1/BMP4/GLI3/OSR1/SOX9/TGFB1/TGFBI/WNT5B/BMP5/SMAD3/GATA3/SRF/GREM1/HAND2/CREB3L2/TIMP1/EXT1/FOSL2/WNT11/CSGALNACT1/SMAD7/FGF4/SULF1/PTH1R/ADAMTS7/STC1/COL1A1/EFEMP1/FGF2/BMPR1A/FRZB/CER1/SFRP2	43
GO:0008361	GO:0008361	regulation of cell size	40/1906	187/18870	3.51351e-06	9.98339e-05	7.71035e-05	NRP1/WNT5A/CRABP2/SEMA6D/SEMA3C/PRKD1/MAP1B/SRF/MSN/SLC12A2/RDX/LAMTOR5/ABL1/APOE/EPHA7/CLCN3/SEMA3E/TRPC5/CDKL5/DRAXIN/SHTN1/CXCL12/SEMA4A/BDNF/DEPTOR/NTN1/RET/SEMA4D/SLC12A8/LPAR3/SEMA5B/LIMK1/SLC12A6/SPP1/CLN8/SEMA3A/EFNA5/SEMA6A/CDH1/RAP1GAP2	40
GO:0051145	GO:0051145	smooth muscle cell differentiation	22/1906	76/18870	3.6707e-06	0.000103806	8.01712e-05	MYOCD/APLNR/TBX3/HEY1/ITGA8/FOXF1/ZEB1/BMP4/SOX9/EFEMP2/WNT4/SRF/PRDM6/TBX2/GATA6/SIX1/FOXO4/RBPMS2/OLFM2/EDNRA/ADM/KIT	22
GO:0042472	GO:0042472	inner ear morphogenesis	27/1906	105/18870	3.79598e-06	0.000106843	8.25164e-05	WNT5A/TBX3/PAX2/ITGA8/HOXA1/ZEB1/PROX1/SOX9/CTHRC1/GATA3/EPHB2/TBX2/BCR/GATA2/SIX1/SLC44A4/EYA1/LRIG3/FZD3/NTN1/MYO6/FZD6/PLS1/TTC39C/ATP8A2/LRIG1/FRZB	27
GO:0007156	GO:0007156	homophilic cell adhesion via plasma membrane adhesion molecules	37/1906	168/18870	3.94239e-06	0.000110442	8.52967e-05	PCDH19/CDH11/AMIGO2/CLSTN2/NEXN/PCDH7/CDH10/CADM1/PALLD/PCDH17/CDH22/DSC3/CDHR3/CDH26/IGSF21/CADM4/CDH8/IGSF11/CLSTN3/CADM2/CEACAM6/CDH12/PIK3CB/EMB/HMCN1/RET/CDHR1/FAT3/TENM3/FAT4/CDH6/CDH3/PCDH11Y/PCDH11X/CDH1/CEACAM1/PCDH1	37
GO:0061448	GO:0061448	connective tissue development	54/1906	285/18870	4.05524e-06	0.000113073	8.73283e-05	SNAI2/HAND1/WNT5A/ARRDC3/SNAI1/MSX2/MSX1/BGN/CTSK/ARID5B/ANXA6/PDGFRB/ITGB8/ZEB1/BMP4/GLI3/OSR1/SOX9/COL5A1/TGFB1/TGFBI/WNT5B/BMP5/ZNF516/SMAD3/GATA3/SRF/GREM1/HAND2/CREB3L2/TIMP1/EXT1/FOSL2/WNT11/SPTLC2/PDGFD/CSGALNACT1/SMAD7/LIPA/FGF4/SULF1/DGAT2/PTH1R/ADAMTS7/STC1/COL1A1/EFEMP1/PPARGC1A/FGF2/SORL1/BMPR1A/FRZB/CER1/SFRP2	54
GO:0048736	GO:0048736	appendage development	39/1906	182/18870	4.42356e-06	0.0001222	9.43774e-05	LEF1/WNT5A/TBX3/AFF3/MSX2/MSX1/CRABP2/PLXNA2/TBX4/FBN2/BMP4/GLI3/SEMA3C/OSR1/SOX9/SALL1/PRICKLE1/PTCH1/VPS54/TBX2/KAT2B/GREM1/HAND2/HOXA13/EXT1/ECE1/HDAC1/B9D1/LMBR1/FGF4/FREM2/FRAS1/FZD6/PCSK5/GPC3/GRHL2/BMPR1A/ITGA6/SFRP2	39
GO:0060173	GO:0060173	limb development	39/1906	182/18870	4.42356e-06	0.0001222	9.43774e-05	LEF1/WNT5A/TBX3/AFF3/MSX2/MSX1/CRABP2/PLXNA2/TBX4/FBN2/BMP4/GLI3/SEMA3C/OSR1/SOX9/SALL1/PRICKLE1/PTCH1/VPS54/TBX2/KAT2B/GREM1/HAND2/HOXA13/EXT1/ECE1/HDAC1/B9D1/LMBR1/FGF4/FREM2/FRAS1/FZD6/PCSK5/GPC3/GRHL2/BMPR1A/ITGA6/SFRP2	39
GO:0060669	GO:0060669	embryonic placenta morphogenesis	1906-12-01	27/18870	4.44402e-06	0.0001222	9.43774e-05	LEF1/RSPO3/IGF2/BMP5/ZFP36L1/DNAJB6/SPINT2/SPINT1/GRHL2/ST14/ADM/FZD5	12
GO:2000177	GO:2000177	regulation of neural precursor cell proliferation	26/1906	100/18870	4.57807e-06	0.000125309	9.67783e-05	WNT5A/HAPLN1/GLI3/LHX1/PROX1/KIFAP3/HAPLN3/LRP2/DRD2/APPL2/ID2/GATA2/LYN/SLC16A2/ELL3/SIX3/PTBP2/PTN/FOXO1/FZD3/CDON/SPINT2/SPINT1/FGF2/TOX/PTPRZ1	26
GO:0001756	GO:0001756	somitogenesis	20/1906	66/18870	4.6477e-06	0.000126634	9.78017e-05	LEF1/NKD1/WNT5A/TBX6/CDX2/PLXNA2/FOXF1/MESP2/DLL3/LHX1/SEMA3C/MSGN1/CRB2/SMAD3/LRP6/COBL/BMPR1A/SFRP1/SFRP2/GDF3	20
GO:0045667	GO:0045667	regulation of osteoblast differentiation	34/1906	150/18870	4.92552e-06	0.000133593	0.000103177	SNAI2/MSX2/IL6ST/BAMBI/FBN2/BMP4/ID3/GLI3/HGF/SMAD6/SOX9/CDK6/WNT4/PRKD1/SMAD3/CTHRC1/IL6/PTCH1/PRKACA/SUFU/SCUBE3/GREM1/HAND2/ACVR2B/RASSF2/SEMA4D/NOCT/IFITM1/FGF2/FAM20C/BMPR1A/SFRP1/RORB/SFRP2	34
GO:0055007	GO:0055007	cardiac muscle cell differentiation	31/1906	131/18870	4.97965e-06	0.00013445	0.000103839	RGS4/MYOCD/ALPK2/TTN/WNT8A/MEIS1/TBX3/ISL1/PDGFRA/MYLK3/GATA4/PDGFRB/ACTC1/BMP4/PROX1/KDM6B/TGFB1/RGS2/IRX3/FHL2/PRICKLE1/EFNB2/SRF/GREM1/GSK3A/GATA6/PARP2/FOXP1/ARRB2/BMPR1A/SORBS2	31
GO:0001654	GO:0001654	eye development	68/1906	391/18870	5.65915e-06	0.000152109	0.000117476	NRP1/MEIS2/NKD1/WNT5A/VIM/MEIS1/PAX2/PDGFRA/CITED2/FBN2/TMOD1/PDGFRB/ZEB1/BMP4/GLI3/LHX1/PROX1/SOX9/CRB2/COL5A1/WNT5B/FOXF2/DRD2/SMAD3/PRICKLE1/GATA3/SRF/SPRED2/EPHB2/PBX3/ADAMTS18/TBX2/BCAR3/HDAC1/B9D1/ATP2B2/ACVR2B/SPRY1/FREM2/SALL2/SIX3/SERPINF1/FZD4/SKIL/SLC39A5/RET/CHRDL1/CDON/ACHE/FLT1/CLN8/TDRD7/FAT3/EFEMP1/PROM1/FGF2/TENM3/ATP8A2/CALB1/MERTK/GRHL2/GPM6A/THY1/SLC1A1/RORB/FZD5/GDF3/SOX2	68
GO:0050772	GO:0050772	positive regulation of axonogenesis	22/1906	78/18870	5.86836e-06	0.000157025	0.000121273	NRP1/CRABP2/PLXNA2/SLIT2/MAP1B/SRF/TIAM1/PLXNB1/TRPC5/CDKL5/MAP2K1/CHODL/SHTN1/CXCL12/SKIL/BDNF/NTN1/SEMA4D/NEFL/LPAR3/LIMK1/EFNA5	22
GO:0048645	GO:0048645	animal organ formation	20/1906	67/18870	6.00129e-06	0.000159865	0.000123466	WNT5A/ISL1/PAX2/CITED2/BMP4/GLI3/LRP2/EMP2/HAND2/GATA6/SIX1/EXT1/WNT11/SPRY1/EYA1/SULF1/MAP2K1/PIM1/FGF2/BMPR1A	20
GO:0042471	GO:0042471	ear morphogenesis	30/1906	126/18870	6.16717e-06	0.000163553	0.000126315	WNT5A/TBX3/MSX1/PAX2/ITGA8/HOXA1/ZEB1/PROX1/OSR1/SOX9/CTHRC1/GATA3/EPHB2/TBX2/BCR/GATA2/SIX1/SLC44A4/EYA1/LRIG3/FZD3/NTN1/MYO6/EDNRA/FZD6/PLS1/TTC39C/ATP8A2/LRIG1/FRZB	30
GO:2000095	GO:2000095	regulation of Wnt signaling pathway, planar cell polarity pathway	1906-09-01	16/18870	6.34808e-06	0.000167606	0.000129445	NKD1/DACT1/RSPO3/DAB2/MLLT3/ABL1/GPC3/SFRP1/SFRP2	9
GO:0001933	GO:0001933	negative regulation of protein phosphorylation	56/1906	304/18870	6.57518e-06	0.000172837	0.000133485	MYOCD/HGF/CNKSR3/TGFB1/GADD45A/SLIT2/RGS2/DRD2/CADM1/PBK/SPRED2/CBLB/DNAJA1/EPHB2/DAB2IP/TERF2IP/SH3BP5/NTF3/PRKAR1A/PTPN13/DUSP7/PKIG/RABGEF1/ITGB1BP1/DUSP6/ABL1/LYN/PIBF1/CTDSP1/CAMK2N1/XDH/MICAL1/APOE/SPRY1/LRP6/SMAD7/CADM4/PARP14/GPD1L/CAV1/PIK3CB/RASSF2/ARRB2/DMTN/DEPTOR/SEMA4D/PTPRJ/PRKAR2B/SORL1/SFRP1/DBNDD2/THY1/EPHA1/CEACAM1/OCLN/SFRP2	56
GO:0042060	GO:0042060	wound healing	72/1906	423/18870	6.63382e-06	0.000173614	0.000134085	WNT5A/MSX2/PDGFRA/ANXA1/IL6ST/ANXA6/GATA4/TNFAIP3/SRC/EMILIN2/COL5A1/TGFB1/WNT4/SMAD3/AJUBA/ITGA5/SRF/IL6/EPHB2/ADAMTS18/PABPC4/RAB27A/RHOC/DGKI/ODAM/GATA2/SLC12A2/LYN/TIMP1/EXT1/SH2B3/APOE/DGKE/PRKCA/CLDN3/CADM4/DST/PLAT/FUT10/C1GALT1C1/DAG1/CAV1/PIK3CB/ARFGEF1/SERPING1/PAPSS2/DMTN/FOXA2/SYT11/TFPI2/PPL/ENPP4/FZD6/F2R/JMJD1C/CLDN1/FGF2/EPB41L4B/EPPK1/CLDN4/MERTK/ITGA2/F2RL1/FERMT1/F11R/CD9/CXCR4…	72
GO:0150115	GO:0150115	cell-substrate junction organization	26/1906	102/18870	6.77643e-06	0.000176572	0.00013637	NRP1/CDH11/SRC/WNT4/SMAD3/AJUBA/PRICKLE1/ITGA5/GREM1/BCR/ITGB1BP1/DLC1/TAOK2/ABL1/ARF6/DST/EPHA3/DMTN/PTPRK/EFNA5/PTPRJ/ITGA2/SFRP1/THY1/GPM6B/ITGA6	26
GO:0034332	GO:0034332	adherens junction organization	18/1906	57/18870	7.2397e-06	0.00018701	0.000144431	CDH11/SRC/PLEKHA7/CDH10/EFNB2/PIP5K1C/RDX/CDH22/ADAM10/CDHR3/CDH26/SMAD7/CDH8/TBCD/CDH12/CDH6/CDH3/CDH1	18
GO:0061005	GO:0061005	cell differentiation involved in kidney development	18/1906	57/18870	7.2397e-06	0.00018701	0.000144431	PAX2/GLI3/LHX1/OSR1/WNT4/SALL1/GATA3/TCF21/PTCH1/GREM1/ASXL1/EXT1/CD24/IQGAP1/EDNRA/PROM1/PODXL/MAGI2	18
GO:0048675	GO:0048675	axon extension	29/1906	121/18870	7.62721e-06	0.000195448	0.000150948	NRP1/WNT5A/SEMA6D/SEMA3C/SLIT2/MAP1B/SRF/NRP2/SLIT3/ABL1/APOE/SEMA3E/TRPC5/NLGN3/USP9X/CDKL5/DRAXIN/SHTN1/CXCL12/SEMA4A/NTN1/SEMA4D/EDNRA/DCLK1/SEMA5B/LIMK1/SEMA3A/SEMA6A/CDH1	29
GO:0099172	GO:0099172	presynapse organization	17/1906	52/18870	7.66919e-06	0.000195448	0.000150948	WNT5A/CBLN1/PCDH17/EFNB3/CAP2/FZD1/ARF6/NLGN3/SLITRK4/NLGN1/APP/CLSTN3/SLITRK5/NLGN4X/SLITRK3/NLGN4Y/GPC4	17
GO:0010977	GO:0010977	negative regulation of neuron projection development	32/1906	140/18870	7.68715e-06	0.000195448	0.000150948	NRP1/WNT5A/VIM/TBX6/PMP22/SEMA6D/SEMA3C/DAB2/SLIT2/EFNB2/EPHB2/LPAR1/DENND5A/EFNB3/EFNA1/ARF6/APOE/EPHA7/SEMA3E/NLGN1/DRAXIN/SEMA4A/NTN1/SEMA4D/SEMA5B/SPP1/SEMA3A/FAT3/SEMA6A/THY1/DPYSL3/CDH1	32
GO:0071634	GO:0071634	regulation of transforming growth factor beta production	15/1906	42/18870	7.69738e-06	0.000195448	0.000150948	ITGB8/LRRC32/SMAD3/LUM/GATA6/WNT11/LAPTM4B/CD24/ATP6AP2/LTBP1/CD200/CD46/BMPR1A/CDH3/FERMT1	15
GO:0099054	GO:0099054	presynapse assembly	16/1906	47/18870	7.85618e-06	0.000197797	0.000152762	WNT5A/CBLN1/PCDH17/EFNB3/FZD1/ARF6/NLGN3/SLITRK4/NLGN1/APP/CLSTN3/SLITRK5/NLGN4X/SLITRK3/NLGN4Y/GPC4	16
GO:1905314	GO:1905314	semi-lunar valve development	16/1906	47/18870	7.85618e-06	0.000197797	0.000152762	SNAI2/CDH11/SNAI1/HEY1/GATA4/BMP4/SMAD6/SOX9/TBX20/TGFB1/SLIT2/GATA3/EFNA1/SLIT3/ELN/ADAMTS5	16
GO:0150063	GO:0150063	visual system development	68/1906	395/18870	8.05086e-06	0.000201846	0.00015589	NRP1/MEIS2/NKD1/WNT5A/VIM/MEIS1/PAX2/PDGFRA/CITED2/FBN2/TMOD1/PDGFRB/ZEB1/BMP4/GLI3/LHX1/PROX1/SOX9/CRB2/COL5A1/WNT5B/FOXF2/DRD2/SMAD3/PRICKLE1/GATA3/SRF/SPRED2/EPHB2/PBX3/ADAMTS18/TBX2/BCAR3/HDAC1/B9D1/ATP2B2/ACVR2B/SPRY1/FREM2/SALL2/SIX3/SERPINF1/FZD4/SKIL/SLC39A5/RET/CHRDL1/CDON/ACHE/FLT1/CLN8/TDRD7/FAT3/EFEMP1/PROM1/FGF2/TENM3/ATP8A2/CALB1/MERTK/GRHL2/GPM6A/THY1/SLC1A1/RORB/FZD5/GDF3/SOX2	68
GO:0070482	GO:0070482	response to oxygen levels	61/1906	343/18870	8.27451e-06	0.000206586	0.00015955	MYOCD/ZEB2/CITED2/ITPR1/SRC/CAPN2/ANGPT2/MMP2/TGFB1/DRD2/ZFP36L1/SMAD3/AJUBA/MIEF1/SUV39H1/SRF/LPAR1/GATA6/PGF/PARP2/HSP90B1/NOS2/FOSL2/EGLN2/CYBB/PICK1/CLDN3/BNIP3/PMAIP1/TFRC/PLAT/CD24/PLOD2/SLC2A1/FZD4/CXCL12/CAV1/PIK3CB/FAM162A/PDK1/FOXO1/CASP3/DDAH1/EDNRA/DPP4/STC1/COL1A1/PDK3/ITPR2/STC2/RYR2/HSD11B2/ITGA2/SFRP1/SLC1A1/SLC29A1/AK4/ADM/CXCR4/PDPN/SOX2	61
GO:0031667	GO:0031667	response to nutrient levels	81/1906	495/18870	8.39693e-06	0.000208769	0.000161236	SNAI2/ZEB2/IFI16/PAX2/LIPG/CTSK/ASS1/GATA4/SRC/ZEB1/NUAK1/PROX1/TNFRSF11B/PLIN2/DNAJC15/WNT4/NUAK2/PRKD1/SESN3/SEC13/APPL2/MAP1B/PIK3C2B/SUV39H1/SRF/PDK2/ASNS/KAT2B/SH3GLB1/RNF152/RRP8/GABARAPL2/EIF2S1/PARP2/NPY/DAP/WNT11/MBD3/TNC/FOXO4/APOE/CYBB/STK26/JMY/PICK1/CCL28/BNIP3/PMAIP1/LIPA/EIF2AK4/SESN1/TFRC/PCSK9/SLC2A1/FOXO1/SLC39A5/FOXA2/ALPL/STC1/SHANK2/COL1A1/SPP1/PIM1/ABCA1/IGF1R/RRAGD/STC2/LRA…	81
GO:0061430	GO:0061430	bone trabecula morphogenesis	1906-08-01	13/18870	8.62354e-06	0.00021301	0.000164511	MSX2/FBN2/MMP2/GREM1/PLXNB1/SEMA4D/COL1A1/SFRP1	8
GO:0051965	GO:0051965	positive regulation of synapse assembly	19/1906	63/18870	8.6389e-06	0.00021301	0.000164511	AMIGO2/CBLN1/CLSTN2/ST8SIA2/EPHB2/FLRT2/NLGN3/SLITRK4/NLGN1/CLSTN3/SEMA4A/BDNF/SLITRK5/SEMA4D/LINGO2/SLITRK3/EFNA5/THBS2/GRID2	19
GO:0003382	GO:0003382	epithelial cell morphogenesis	13/1906	33/18870	8.98043e-06	0.000220519	0.000170311	PALLD/HOXA13/FRMD6/CLDN3/RAB25/CCDC88C/STC1/FLNB/MET/SPINT2/GRHL2/ST14/TNMD	13
GO:0036293	GO:0036293	response to decreased oxygen levels	57/1906	315/18870	9.52027e-06	0.000232807	0.000179801	MYOCD/ZEB2/CITED2/ITPR1/SRC/CAPN2/ANGPT2/MMP2/TGFB1/DRD2/ZFP36L1/SMAD3/AJUBA/MIEF1/SUV39H1/SRF/GATA6/PGF/PARP2/HSP90B1/NOS2/FOSL2/EGLN2/CYBB/PICK1/CLDN3/BNIP3/PMAIP1/TFRC/PLAT/CD24/PLOD2/SLC2A1/FZD4/CXCL12/CAV1/PIK3CB/FAM162A/PDK1/CASP3/DDAH1/EDNRA/DPP4/STC1/PDK3/ITPR2/STC2/RYR2/HSD11B2/ITGA2/SFRP1/SLC1A1/SLC29A1/AK4/ADM/CXCR4/SOX2	57
GO:0007179	GO:0007179	transforming growth factor beta receptor signaling pathway	45/1906	229/18870	9.55886e-06	0.000232807	0.000179801	MYOCD/ZEB2/CITED2/ITGA8/BAMBI/FBN2/ITGB8/LRRC32/SRC/ZEB1/SMAD6/DAB2/FMOD/TGFB1/SMAD3/FAM89B/ZYX/APPL2/AMHR2/SPRED2/ZMIZ1/SAP30L/ITGA3/PXN/HDAC1/NREP/IL17RD/PEG10/RASL11B/SPRY1/USP9X/SMAD7/ITGB5/GCNT2/LTBP1/SKIL/VEPH1/ARRB2/PMEPA1/PTPRK/ID1/HPGD/BMPR1A/FERMT1/ONECUT1	45
GO:0043410	GO:0043410	positive regulation of MAPK cascade	78/1906	474/18870	9.98123e-06	0.000242106	0.000186983	NRP1/DOK4/WNT5A/PDGFRA/BMPER/GATA4/FSHR/PDGFRB/GPR55/SRC/BMP4/GLIPR2/HGF/MID1/IGF2/PELI2/TGFB1/GADD45A/DRD2/PLCE1/IL6/DAB2IP/NTF3/LPAR1/IGFBP4/TRIM5/DOK6/EFNA1/HAND2/SH3RF2/TAOK2/BCAR3/ABL1/P2RY6/DVL3/MYDGF/CD81/XDH/APOE/PDGFD/ARL6IP5/TNFSF11/PRKCA/INSR/LILRA5/FGF4/CD24/MAP2K1/APP/HLA-DRB1/GCNT2/ABCA7/GRM4/WWC1/IQGAP1/RASSF2/ARRB2/TAOK3/RET/MAP2K6/F2R/CDON/LPAR3/FLT1/SEMA3A/IGF1R/FGF2/ARHGEF5/ARR…	78
GO:0048846	GO:0048846	axon extension involved in axon guidance	14/1906	38/18870	1.01942e-05	0.000244884	0.000189128	NRP1/WNT5A/SEMA6D/SEMA3C/SLIT2/NRP2/SLIT3/SEMA3E/CXCL12/SEMA4A/SEMA4D/SEMA5B/SEMA3A/SEMA6A	14
GO:1902284	GO:1902284	neuron projection extension involved in neuron projection guidance	14/1906	38/18870	1.01942e-05	0.000244884	0.000189128	NRP1/WNT5A/SEMA6D/SEMA3C/SLIT2/NRP2/SLIT3/SEMA3E/CXCL12/SEMA4A/SEMA4D/SEMA5B/SEMA3A/SEMA6A	14
GO:0055001	GO:0055001	muscle cell development	40/1906	195/18870	1.02189e-05	0.000244884	0.000189128	RGS4/ALPK2/TTN/MEIS1/TBX3/ISL1/PDGFRA/ANKRD1/MYLK3/TMOD1/GATA4/PDGFRB/ACTC1/BMP4/KRT19/PROX1/CFL2/BIN1/FLNC/EFEMP2/RGS2/PRKD1/FHL2/PRICKLE1/SRF/PRKAR1A/GSK3A/PARP2/FOXP1/TMOD2/SIX1/KRT8/HDAC9/SDC1/SYPL2/MEGF10/EDNRA/BMPR1A/ADM/SORBS2	40
GO:0001889	GO:0001889	liver development	32/1906	142/18870	1.05021e-05	0.000250664	0.000193592	TBX3/ANXA1/CITED2/ARID5B/ASS1/TNFAIP3/PROX1/HGF/SOX9/WNT4/CSNK2A2/CADM1/SMAD3/IL6/PTCH1/GATA6/ARF6/RPS6KA1/LIPA/PCSK9/LSR/PTN/CLDN1/MET/COBL/JARID2/CPT1A/ITGA2/FRZB/NODAL/CEACAM1/ONECUT1	32
GO:0044331	GO:0044331	cell-cell adhesion mediated by cadherin	16/1906	48/18870	1.06855e-05	0.000254024	0.000196188	CDH11/WNT5A/PLEKHA7/CDH10/ADAM19/CDH22/CDHR3/CDH26/CDH8/CDH12/FOXA2/MAD2L2/CDH6/CDH3/EPCAM/CDH1	16
GO:0120192	GO:0120192	tight junction assembly	21/1906	75/18870	1.07587e-05	0.00025475	0.000196748	SNAI2/SNAI1/SRF/EPHB2/PRKACA/WNT11/STRN/PRKCH/CLDN3/TBCD/LSR/CLDN10/CLDN1/MARVELD2/CLDN4/GRHL2/F11R/CLDN6/CLDN7/FZD5/OCLN	21
GO:0061458	GO:0061458	reproductive system development	56/1906	309/18870	1.08414e-05	0.000255693	0.000197476	MYOCD/WNT5A/TBX3/PDGFRA/ANXA1/CITED2/RHOBTB3/ARID5B/GREB1L/GATA4/FSHR/SRC/BMP4/LHX1/OSR1/SOX9/MMP2/WNT4/SLIT2/LRP2/FOXF2/BMP5/NRIP1/SALL1/AMHR2/GATA3/TCF21/PTCH1/GPR149/MEA1/UBE2Q1/GATA6/HOXA13/SLIT3/NUP107/TNC/HOXB13/EAF2/TIPARP/SDC1/INSR/CSMD1/FST/IMMP2L/SULF1/SERPINF1/FZD4/CASP3/PLEKHA1/MERTK/SRY/SFRP1/PRLR/TFAP2C/KIT/SFRP2	56
GO:0071496	GO:0071496	cellular response to external stimulus	61/1906	346/18870	1.09404e-05	0.000256049	0.000197751	SNAI2/MYOCD/IFI16/ANKRD1/BAG3/CTSK/NUAK1/PLIN2/SOX9/DNAJC15/GADD45A/WNT4/NUAK2/PRKD1/SESN3/SEC13/PIK3C2B/MAP3K1/SUV39H1/SRF/PDK2/ASNS/KAT2B/SH3GLB1/RNF152/RRP8/GABARAPL2/EIF2S1/MAP3K2/LYN/DAP/WNT11/TNC/TLR5/STK26/JMY/PICK1/BNIP3/PMAIP1/EIF2AK4/SESN1/TNFRSF10A/PCSK9/SLC2A1/DAG1/FOXO1/SLC39A5/FOXA2/SLC1A2/TNFRSF10B/COL1A1/PIM1/IGF1R/RRAGD/FGF2/ITGA2/SFRP1/F11R/CDA/TMEM150C/SFRP2	61
GO:0003401	GO:0003401	axis elongation	1906-12-01	29/18870	1.09423e-05	0.000256049	0.000197751	NKD1/WNT5A/BMP4/SOX9/PRICKLE1/SIX1/WNT11/TNC/SPRY1/SFRP1/SFRP2/MAGI2	12
GO:0006935	GO:0006935	chemotaxis	77/1906	468/18870	1.14232e-05	0.000266259	0.000205637	NRP1/UNC5C/LEF1/WNT5A/PREX1/PDGFRA/ANXA1/HOXB9/PDGFRB/SEMA6D/S1PR1/BMP4/SEMA3C/HGF/ANGPT2/MMP2/ADGRA2/ITGA9/TGFB1/SLIT2/PRKD1/CMTM7/SMAD3/EFNB2/SBDS/IL6/NRP2/FLRT2/NTF3/LPAR1/GREM1/PIP5K1C/TIAM1/SLC12A2/LYST/PGF/SLIT3/LYN/DNM1L/ADAM10/PDGFD/EPHA7/SEMA3E/TNFSF11/CCL28/TMSB4X/FGF4/MCU/MAP2K1/RARRES2/CXCL12/PTN/SLC8B1/PIK3CB/SEMA4A/ARRB2/NTN1/CAMK1D/SEMA4D/DPP4/SEMA5B/FLT1/SEMA3A/EFNA5/MET/FGF2/PLP2…	77
GO:0001701	GO:0001701	in utero embryonic development	67/1906	392/18870	1.19288e-05	0.000276963	0.000213903	HAND1/LEF1/SNAI1/CDX2/TBX3/HEY1/MSX1/PDGFRA/CITED2/FOXF1/PLPP4/RSPO3/CAPN2/GLI3/KRT19/RNASEH2B/IGF2/BMP5/ZFP36L1/SMAD3/ENDOG/NSDHL/GATA3/ADAMTS3/SBDS/SRF/ZMIZ1/PTCH1/VPS54/TTLL4/GATA2/HAND2/GATA6/DAD1/NDUFA2/KRT8/XAB2/MBD3/PHLDA2/ADAM10/B9D1/DSC3/SLC34A2/LPAR6/MAP2K1/SKIL/HS6ST1/PTH1R/DNAJB6/EDNRA/SMIM14/CUL4A/PPP4R4/SPINT2/SPINT1/KDM4C/GRHL2/NECAB1/BMPR1A/ST14/ADM/POU5F1/NODAL/VASH2/FZD5/PRDM14/…	67
GO:0010563	GO:0010563	negative regulation of phosphorus metabolic process	65/1906	377/18870	1.20323e-05	0.000278283	0.000214923	MYOCD/HGF/CNKSR3/TGFB1/GADD45A/SLIT2/RGS2/DRD2/CADM1/PBK/PPP1R8/SPRED2/CBLB/DNAJA1/EPHB2/DAB2IP/TERF2IP/SH3BP5/NTF3/PRKAR1A/PTPN13/DUSP7/GSK3A/PKIG/RABGEF1/ITGB1BP1/TIPRL/DUSP6/ABL1/LYN/PIBF1/CTDSP1/CAMK2N1/XDH/MICAL1/APOE/SPRY1/LRP6/SMAD7/CADM4/PARP14/MGAT5/GPD1L/CAV1/PIK3CB/IQGAP1/RASSF2/ARRB2/DMTN/DEPTOR/FOXA2/SEMA4D/PPP4R4/PTPRJ/PRKAR2B/SORL1/SFRP1/DBNDD2/THY1/CDA/EPHA1/CEACAM1/PDGFA/OCLN/SFR…	65
GO:0009100	GO:0009100	glycoprotein metabolic process	64/1906	370/18870	1.25991e-05	0.000290266	0.000224177	HS3ST3A1/HS3ST3B1/ST8SIA1/ST3GAL6/SOAT1/ST8SIA2/UBE2J1/HS3ST1/GXYLT2/GMPPB/FBXO17/ST3GAL1/MGAT2/DAD1/ITM2A/EXT1/AATF/UGDH/IDS/GNPTG/ST8SIA5/CHST4/GALNT2/ALG10/CSGALNACT1/GALNT7/XYLT1/C1GALT1/ERP44/MGAT5/SULF1/GALNT6/HEXB/GALNT12/GCNT2/FUT10/ABCA7/GNPTAB/EDEM2/C1GALT1C1/GAL3ST3/B3GALT1/PAWR/HS6ST1/ARFGEF1/GCNT4/DSE/GAL3ST1/ALG10B/MANBA/ITM2B/ADAMTS7/FBXO44/B3GNT2/ST8SIA3/B3GALT5/MGAT4C/MAN1C1/PORC…	64
GO:0048333	GO:0048333	mesodermal cell differentiation	13/1906	34/18870	1.31991e-05	0.00030292	0.000233951	TBX6/PAX2/ITGA8/FOXF1/BMP4/KDM6B/ITGA3/EYA1/GJA1/ITGA2/BMPR1A/NODAL/SFRP2	13
GO:0042330	GO:0042330	taxis	77/1906	470/18870	1.33375e-05	0.000304924	0.000235498	NRP1/UNC5C/LEF1/WNT5A/PREX1/PDGFRA/ANXA1/HOXB9/PDGFRB/SEMA6D/S1PR1/BMP4/SEMA3C/HGF/ANGPT2/MMP2/ADGRA2/ITGA9/TGFB1/SLIT2/PRKD1/CMTM7/SMAD3/EFNB2/SBDS/IL6/NRP2/FLRT2/NTF3/LPAR1/GREM1/PIP5K1C/TIAM1/SLC12A2/LYST/PGF/SLIT3/LYN/DNM1L/ADAM10/PDGFD/EPHA7/SEMA3E/TNFSF11/CCL28/TMSB4X/FGF4/MCU/MAP2K1/RARRES2/CXCL12/PTN/SLC8B1/PIK3CB/SEMA4A/ARRB2/NTN1/CAMK1D/SEMA4D/DPP4/SEMA5B/FLT1/SEMA3A/EFNA5/MET/FGF2/PLP2…	77
GO:0050920	GO:0050920	regulation of chemotaxis	45/1906	232/18870	1.35223e-05	0.000307967	0.000237849	NRP1/WNT5A/PDGFRA/PDGFRB/SEMA6D/S1PR1/SEMA3C/ANGPT2/ADGRA2/TGFB1/SLIT2/PRKD1/SMAD3/EFNB2/IL6/NTF3/LPAR1/GREM1/TIAM1/PGF/LYN/DNM1L/ADAM10/PDGFD/SEMA3E/TMSB4X/FGF4/MCU/RARRES2/CXCL12/PTN/SLC8B1/SEMA4A/CAMK1D/SEMA4D/DPP4/SEMA5B/SEMA3A/MET/FGF2/SEMA6A/ITGA2/CCL2/F2RL1/CXCR4	45
GO:0048546	GO:0048546	digestive tract morphogenesis	16/1906	49/18870	1.43875e-05	0.000326427	0.000252106	WNT5A/PDGFRA/FOXF1/DACT1/GATA4/GLI3/SMAD3/ID2/TCF21/HOXA13/WNT11/RBPMS2/ACVR2B/SFRP1/NODAL/SFRP2	16
GO:0007162	GO:0007162	negative regulation of cell adhesion	56/1906	312/18870	1.45105e-05	0.00032797	0.000253297	SNAI2/ANXA1/PLXNA2/ASS1/LRRC32/SRC/BMP4/GLI3/ANGPT2/MMP2/TGFB1/TGFBI/HOXA7/CBLB/EPHB2/ADAMTS18/PRKAR1A/ITGB1BP1/DLC1/RDX/ABL1/PAG1/TNC/SH2B3/ADAM10/PLXNB1/MBP/SEMA3E/LILRB2/CCL28/ZBTB7B/SMAD7/IL4R/TARM1/TBCD/HLA-DRB1/GCNT2/PAWR/FZD4/CXCL12/BTN2A2/DMTN/CASP3/SEMA4D/MAD2L2/COL1A1/EFNA5/SPINT2/PODXL/SEMA6A/EPCAM/CDH1/CD9/CLDN7/CEACAM1/ERBB3	56
GO:0010463	GO:0010463	mesenchymal cell proliferation	15/1906	44/18870	1.47568e-05	0.000332279	0.000256625	WNT5A/MSX1/FOXF1/ZEB1/BMP4/OSR1/SOX9/TBX2/HAND2/SIX1/WNT11/FGF4/GPC3/BMPR1A/PDGFA	15
GO:0048608	GO:0048608	reproductive structure development	55/1906	305/18870	1.50127e-05	0.00033677	0.000260094	MYOCD/WNT5A/TBX3/PDGFRA/ANXA1/CITED2/RHOBTB3/ARID5B/GREB1L/GATA4/FSHR/SRC/BMP4/LHX1/OSR1/SOX9/MMP2/WNT4/SLIT2/LRP2/FOXF2/BMP5/NRIP1/SALL1/AMHR2/GATA3/TCF21/PTCH1/GPR149/MEA1/GATA6/HOXA13/SLIT3/NUP107/TNC/HOXB13/EAF2/TIPARP/SDC1/INSR/CSMD1/FST/IMMP2L/SULF1/SERPINF1/FZD4/CASP3/PLEKHA1/MERTK/SRY/SFRP1/PRLR/TFAP2C/KIT/SFRP2	55
GO:0090130	GO:0090130	tissue migration	65/1906	380/18870	1.5603e-05	0.000348701	0.000269308	SNAI2/NRP1/CCBE1/WNT5A/ZEB2/SNAI1/ANXA1/RHOB/FOXF1/BMPER/SRC/ACTC1/GLIPR2/PROX1/ANGPT2/SOX9/ADGRA2/TGFB1/GADD45A/SLIT2/PRKD1/GATA3/EFNB2/SRF/ITGA3/NRP2/DAB2IP/EMP2/PFN2/PIK3R3/GREM1/PXN/GATA2/EFNA1/ITGB1BP1/FOXP1/ABL1/ADAMTS9/ARF6/APOE/HDAC9/PRKCA/TMSB4X/FGF4/GRN/SERPINF1/MCC/PTN/PIK3CB/SEMA4A/CTSH/RAB25/DPP4/STC1/ID1/MET/FGF2/EPB41L4B/EPPK1/ITGA2/GRHL2/FERMT1/APELA/CEACAM1/KIT	65
GO:0003208	GO:0003208	cardiac ventricle morphogenesis	20/1906	71/18870	1.57125e-05	0.000349839	0.000270187	HAND1/HEY1/ISL1/FOXF1/GATA4/SEMA3C/PROX1/TBX20/TGFB1/LRP2/GATA3/GSK3A/HAND2/SMAD7/EDNRA/CPE/RYR2/GRHL2/BMPR1A/SFRP2	20
GO:2000146	GO:2000146	negative regulation of cell motility	66/1906	388/18870	1.6177e-05	0.000358842	0.00027714	MYOCD/CDH11/ZEB2/CITED2/RHOB/SEMA6D/BMP4/ANGPT2/EMILIN2/DACH1/TGFB1/GADD45A/WNT4/SLIT2/BMP5/DRD2/HOXA7/GATA3/SRF/SAP30L/DAB2IP/PFN2/GREM1/BCR/RABGEF1/ITGB1BP1/DLC1/ABHD6/TIMP1/HDAC1/ADAMTS9/WNT11/APOE/STK26/CCL28/CLDN3/SMAD7/SULF1/FRMD5/SERPINF1/IL27RA/MCC/CXCL12/DAG1/GJA1/MCTP1/IFITM1/PTPRK/DPP4/STC1/ATP1B2/CD200/SPINT2/FGF2/EPPK1/PTPRJ/CCL2/BMPR1A/SFRP1/THY1/EPHA1/DPYSL3/CDH1/NODAL/SFRP2/MAGI2	66
GO:0061008	GO:0061008	hepaticobiliary system development	32/1906	145/18870	1.652e-05	0.000364916	0.000281831	TBX3/ANXA1/CITED2/ARID5B/ASS1/TNFAIP3/PROX1/HGF/SOX9/WNT4/CSNK2A2/CADM1/SMAD3/IL6/PTCH1/GATA6/ARF6/RPS6KA1/LIPA/PCSK9/LSR/PTN/CLDN1/MET/COBL/JARID2/CPT1A/ITGA2/FRZB/NODAL/CEACAM1/ONECUT1	32
GO:0030323	GO:0030323	respiratory tube development	39/1906	192/18870	1.66343e-05	0.000364916	0.000281831	MYOCD/CCBE1/WNT5A/PDGFRA/TBX4/FOXF1/BMP4/GLI3/PROX1/SOX9/AIMP2/SRF/TCF21/ITGA3/TBX2/RBBP9/GATA6/ASXL1/EXT1/FOSL2/WNT11/TNC/ACVR2B/SPRY1/RCN3/LIPA/MAP2K1/DAG1/HS6ST1/CTSH/PCSK5/GPC3/FGF2/GRHL2/BMPR1A/DPPA4/NODAL/PDGFA/PDPN	39
GO:0031345	GO:0031345	negative regulation of cell projection organization	39/1906	192/18870	1.66343e-05	0.000364916	0.000281831	NRP1/WNT5A/VIM/TBX6/PMP22/SEMA6D/SEMA3C/DAB2/SLIT2/EFNB2/EPHB2/ITGA3/PFN2/LPAR1/DENND5A/EFNB3/EFNA1/TCHP/MPHOSPH9/ARF6/APOE/EPHA7/SEMA3E/TRPC5/NLGN1/DRAXIN/WDR44/SEMA4A/NTN1/SEMA4D/SEMA5B/SPP1/RAB3IP/SEMA3A/FAT3/SEMA6A/THY1/DPYSL3/CDH1	39
GO:0010810	GO:0010810	regulation of cell-substrate adhesion	43/1906	220/18870	1.71338e-05	0.000374495	0.000289229	NRP1/PREX1/FOXF1/SRC/ANGPT2/DAB2/CDK6/EFEMP2/EGFLAM/WNT4/SMAD3/HOXA7/ITGA5/ITGA3/EMP2/GREM1/ITGB1BP1/DLC1/ABL1/SEMA3E/NID1/CCL28/TBCD/GCNT2/HSD17B12/CEACAM6/EPHA3/FZD4/DAG1/PIK3CB/DMTN/COL1A1/EFNA5/PTPRJ/SFRP1/THY1/FERMT1/GPM6B/EPHA1/EDIL3/ONECUT1/ITGA6/PDPN	43
GO:0001570	GO:0001570	vasculogenesis	22/1906	83/18870	1.74394e-05	0.000379785	0.000293314	NRP1/MYOCD/APLNR/TBX6/HEY1/CITED2/FOXF1/PDGFRB/ITGB8/TBX20/TGFB1/ZFP36L1/ZMIZ1/EMP2/HOXA13/XDH/TIPARP/FZD4/CAV1/APELA/ADM/CEACAM1	22
GO:0007044	GO:0007044	cell-substrate junction assembly	24/1906	95/18870	1.77697e-05	0.000385571	0.000297783	NRP1/CDH11/SRC/WNT4/SMAD3/AJUBA/ITGA5/GREM1/BCR/ITGB1BP1/DLC1/TAOK2/ABL1/DST/EPHA3/DMTN/PTPRK/EFNA5/PTPRJ/ITGA2/SFRP1/THY1/GPM6B/ITGA6	24
GO:0060541	GO:0060541	respiratory system development	42/1906	214/18870	1.92627e-05	0.000416452	0.000321633	MYOCD/LEF1/CCBE1/WNT5A/MSX1/PDGFRA/TBX4/ASS1/FOXF1/BMP4/GLI3/PROX1/SOX9/AIMP2/SRF/TCF21/ITGA3/TBX2/RBBP9/GATA6/ASXL1/SIX1/EXT1/FOSL2/WNT11/TNC/ACVR2B/SPRY1/RCN3/LIPA/MAP2K1/DAG1/HS6ST1/CTSH/GPC3/FGF2/GRHL2/BMPR1A/DPPA4/NODAL/PDGFA/PDPN	42
GO:0071604	GO:0071604	transforming growth factor beta production	15/1906	45/18870	2.00799e-05	0.000432551	0.000334067	ITGB8/LRRC32/SMAD3/LUM/GATA6/WNT11/LAPTM4B/CD24/ATP6AP2/LTBP1/CD200/CD46/BMPR1A/CDH3/FERMT1	15
GO:0003179	GO:0003179	heart valve morphogenesis	18/1906	61/18870	2.06544e-05	0.000443327	0.000342389	SNAI2/CDH11/SNAI1/HEY1/GATA4/BMP4/SMAD6/SOX9/TBX20/TGFB1/SLIT2/GATA3/EFNA1/SLIT3/ADAMTS9/ELN/ADAMTS5/BMPR1A	18
GO:0008360	GO:0008360	regulation of cell shape	31/1906	140/18870	2.07442e-05	0.000443659	0.000342646	ANXA1/PLXNA2/BAMBI/BAIAP2/PLEKHO1/LPAR1/MSN/DLC1/RDX/TAOK2/FGD1/PLXNB1/SEMA3E/HEXB/CDC42EP3/DAG1/SEMA4A/DMTN/BRWD1/ATP10A/SEMA4D/DNMBP/ARHGAP18/SHROOM3/COCH/EPS8/CCL2/F11R/FGD4/PDPN/KIT	31
GO:0045936	GO:0045936	negative regulation of phosphate metabolic process	64/1906	376/18870	2.11666e-05	0.000451075	0.000348374	MYOCD/HGF/CNKSR3/TGFB1/GADD45A/SLIT2/RGS2/DRD2/CADM1/PBK/PPP1R8/SPRED2/CBLB/DNAJA1/EPHB2/DAB2IP/TERF2IP/SH3BP5/NTF3/PRKAR1A/PTPN13/DUSP7/PKIG/RABGEF1/ITGB1BP1/TIPRL/DUSP6/ABL1/LYN/PIBF1/CTDSP1/CAMK2N1/XDH/MICAL1/APOE/SPRY1/LRP6/SMAD7/CADM4/PARP14/MGAT5/GPD1L/CAV1/PIK3CB/IQGAP1/RASSF2/ARRB2/DMTN/DEPTOR/FOXA2/SEMA4D/PPP4R4/PTPRJ/PRKAR2B/SORL1/SFRP1/DBNDD2/THY1/CDA/EPHA1/CEACAM1/PDGFA/OCLN/SFRP2	64
GO:0042982	GO:0042982	amyloid precursor protein metabolic process	24/1906	96/18870	2.14505e-05	0.000455499	0.00035179	BIN1/SOAT1/BACE1/GSK3A/SPON1/EFNA1/ITM2A/ADAM19/LYN/AATF/ADAM10/APOE/ABCA7/APH1B/PAWR/LDLRAP1/CASP3/ITM2B/EFNA3/ACHE/SLC2A13/NECAB1/SORL1/RTN3	24
GO:0030900	GO:0030900	forebrain development	68/1906	407/18870	2.20645e-05	0.000466139	0.000360008	NRP1/LEF1/WNT5A/TBX3/MSX1/ISL1/CCDC141/SRC/ZEB1/BMP4/GLI3/LHX1/PROX1/KDM6B/CDK6/WNT4/SLIT2/LRP2/CSNK2A2/DRD2/SALL1/ID2/SRF/EPHB2/ZMIZ1/NRP2/DAB2IP/LPAR1/GATA2/DLC1/FOXP1/EXT1/HDAC1/NPY/TACC1/ATG16L1/SEMA3E/EZH1/BNIP3/SUN1/PTCHD1/DRAXIN/APP/FUT10/SIX3/TMEM108/SLC2A1/CXCL12/NOTCH3/CASP3/SLITRK5/SLC1A2/DCLK1/NEFL/CDON/ATP1B2/SEMA3A/IGF1R/FEZF1/FEZ1/FGF2/FAT4/TOX/OTX2/BMPR1A/CDH1/CXCR4/SOX2	68
GO:0048639	GO:0048639	positive regulation of developmental growth	35/1906	167/18870	2.21323e-05	0.000466139	0.000360008	NRP1/CRABP2/PROX1/IGF2/TBX20/DRD2/MAP1B/SRF/TBX2/GATA6/PARP2/TRPC5/SLC23A2/INSR/SMAD7/UNC13A/CDKL5/NEDD4L/SHTN1/CXCL12/BDNF/NTN1/SYT2/SEMA4D/LPAR3/LIMK1/PLS1/PIM1/EFNA5/FGF2/RIMS2/ATP8A2/SYT1/BMPR1A/CXCR4	35
GO:0010721	GO:0010721	negative regulation of cell development	52/1906	287/18870	2.21859e-05	0.000466139	0.000360008	SNAI2/NRP1/PRTG/WNT5A/TBX6/ANXA1/SEMA6D/GPR55/DLL3/BMP4/GLI3/SEMA3C/PROX1/TNFRSF11B/KIFAP3/CDK6/APPL2/HOXA7/ID2/IL6/EPHB2/GSK3A/EFNB3/GATA2/LYN/CTDSP1/EPHA7/SEMA3E/TRPC5/ZBTB7B/SMAD7/IL4R/DRAXIN/INPP5D/PTN/SEMA4A/NTN1/SEMA4D/SEMA5B/SPP1/CUL4A/SEMA3A/SEMA6A/TMEM178A/SORL1/BMPR1A/SFRP1/FRZB/THY1/CDH1/NODAL/CEACAM1	52
GO:0072189	GO:0072189	ureter development	1906-09-01	18/18870	2.23496e-05	0.000467931	0.000361392	PAX2/FOXF1/BMP4/LHX1/OSR1/SOX9/GATA3/SIX1/RET	9
GO:1901342	GO:1901342	regulation of vasculature development	61/1906	354/18870	2.24343e-05	0.000468061	0.000361492	NRP1/APLNR/ADAM12/CCBE1/WNT5A/ISL1/RHOB/BMPER/GATA4/ITGB8/TNFAIP3/ANGPT2/EMILIN2/ADGRA2/GADD45A/WNT4/PRKD1/ISM1/ITGA5/IL6/DAB2IP/EMP2/GREM1/PKM/GATA2/EFNA1/SLC12A2/GATA6/PGF/ABL1/MYDGF/ADAMTS9/FOXO4/ADAM10/CYBB/SEMA3E/PRKCA/SULF1/GRN/SERPINF1/PIK3CB/SEMA4A/CTSH/DDAH1/EFNA3/FLT1/TSPAN18/AGO1/FGF2/SEMA6A/SFRP1/APELA/EPHA1/TNMD/THBS2/ADM/NODAL/CXCR4/CEACAM1/VASH2/SFRP2	61
GO:0030324	GO:0030324	lung development	38/1906	188/18870	2.38174e-05	0.000495186	0.000382441	MYOCD/CCBE1/WNT5A/PDGFRA/TBX4/FOXF1/BMP4/GLI3/PROX1/SOX9/AIMP2/SRF/TCF21/ITGA3/TBX2/RBBP9/GATA6/ASXL1/EXT1/FOSL2/WNT11/TNC/ACVR2B/SPRY1/RCN3/LIPA/MAP2K1/DAG1/HS6ST1/CTSH/GPC3/FGF2/GRHL2/BMPR1A/DPPA4/NODAL/PDGFA/PDPN	38
GO:0051496	GO:0051496	positive regulation of stress fiber assembly	16/1906	51/18870	2.53551e-05	0.000525325	0.000405718	NRP1/WNT4/SMAD3/PFN2/LPAR1/RHOC/PXN/ITGB1BP1/ABL1/WNT11/ARHGEF10/LIMK1/CD47/ARHGEF5/SFRP1/EPHA1	16
GO:0007611	GO:0007611	learning or memory	50/1906	274/18870	2.60359e-05	0.000537565	0.000415171	MEIS2/LRRN4/ITGA8/SRC/CLSTN2/TANC1/TACO1/DRD2/ITGA5/SRF/EPHB2/SYNJ1/ITGA3/NTF3/KAT2B/TMOD2/ABL1/CAMK2N1/NRXN3/APOE/LILRB2/ARL6IP5/NLGN3/INSR/PDE1B/CSMD1/EIF2AK4/ITPR3/PTCHD1/APP/ABCA7/SERPINF1/PTN/BDNF/CASP3/SYT11/NLGN4X/SLC24A2/SHANK2/CLN8/NLGN4Y/GABRA5/PRKAR2B/CALB1/SLC1A1/ATP8A1/VLDLR/PTPRZ1/KIT/GRPR	50
GO:1905332	GO:1905332	positive regulation of morphogenesis of an epithelium	13/1906	36/18870	2.70912e-05	0.000557425	0.000430509	PAX2/HOXB7/BMP4/LHX1/SOX9/WNT5B/WNT4/GATA3/GREM1/ABL1/SIX1/GJA1/FGF2	13
GO:0003203	GO:0003203	endocardial cushion morphogenesis	14/1906	41/18870	2.77649e-05	0.000569324	0.000439699	SNAI2/APLNR/SNAI1/TBX3/MSX2/HEY1/MSX1/ISL1/SOX9/TBX20/BMP5/TBX2/ADAMTS5/BMPR1A	14
GO:0090263	GO:0090263	positive regulation of canonical Wnt signaling pathway	26/1906	110/18870	2.86766e-05	0.000586005	0.000452582	ZEB2/WLS/LGR5/BAMBI/DACT1/RSPO3/SRC/ADGRA2/TGFB1/LYPD6/SMAD3/USP47/CCAR2/CTDNEP1/TMEM9/GPRC5B/PPM1B/RNF220/ATP6AP2/CAV1/COL1A1/GPC3/FGF2/CDH3/SFRP1/SFRP2	26
GO:0042326	GO:0042326	negative regulation of phosphorylation	57/1906	327/18870	2.93486e-05	0.000597689	0.000461606	MYOCD/HGF/CNKSR3/TGFB1/GADD45A/SLIT2/RGS2/DRD2/CADM1/PBK/SPRED2/CBLB/DNAJA1/EPHB2/DAB2IP/TERF2IP/SH3BP5/NTF3/PRKAR1A/PTPN13/DUSP7/PKIG/RABGEF1/ITGB1BP1/DUSP6/ABL1/LYN/PIBF1/CTDSP1/CAMK2N1/XDH/MICAL1/APOE/SPRY1/LRP6/SMAD7/CADM4/PARP14/GPD1L/CAV1/PIK3CB/RASSF2/ARRB2/DMTN/DEPTOR/FOXA2/SEMA4D/PTPRJ/PRKAR2B/SORL1/SFRP1/DBNDD2/THY1/EPHA1/CEACAM1/OCLN/SFRP2	57
GO:0048745	GO:0048745	smooth muscle tissue development	1906-11-01	27/18870	3.0483e-05	0.000613506	0.000473822	ITGA8/BMP4/PROX1/OSR1/SOX9/EFEMP2/SRF/PTCH1/SIX1/FOSL2/TIPARP	11
GO:0090330	GO:0090330	regulation of platelet aggregation	1906-11-01	27/18870	3.0483e-05	0.000613506	0.000473822	IL6ST/EMILIN2/IL6/ADAMTS18/LYN/SH2B3/PRKCA/F11R/CD9/CEACAM1/PDPN	11
GO:0003281	GO:0003281	ventricular septum development	20/1906	74/18870	3.05365e-05	0.000613506	0.000473822	APLNR/WNT5A/TBX3/HEY1/CITED2/GATA4/BMP4/PROX1/SMAD6/SLIT2/LRP2/SALL1/GATA3/SUFU/FZD1/HOXA13/SLIT3/WNT11/SMAD7/BMPR1A	20
GO:0009880	GO:0009880	embryonic pattern specification	20/1906	74/18870	3.05365e-05	0.000613506	0.000473822	NRP1/MEIS2/WNT5A/MEIS1/TBX6/TBX3/MESP2/LHX1/SMAD6/SMAD3/PTCH1/NRP2/EFNB1/TDRKH/CHRDL1/TDRD7/COBL/NODAL/FZD5/GDF3	20
GO:0030336	GO:0030336	negative regulation of cell migration	63/1906	373/18870	3.11597e-05	0.000623927	0.00048187	MYOCD/CDH11/ZEB2/CITED2/RHOB/SEMA6D/BMP4/ANGPT2/EMILIN2/DACH1/TGFB1/GADD45A/WNT4/SLIT2/BMP5/DRD2/HOXA7/SRF/SAP30L/DAB2IP/PFN2/GREM1/BCR/RABGEF1/ITGB1BP1/DLC1/ABHD6/TIMP1/HDAC1/ADAMTS9/WNT11/APOE/STK26/CCL28/CLDN3/SMAD7/SULF1/SERPINF1/IL27RA/MCC/CXCL12/DAG1/GJA1/MCTP1/IFITM1/PTPRK/DPP4/STC1/ATP1B2/CD200/FGF2/EPPK1/PTPRJ/CCL2/BMPR1A/SFRP1/THY1/EPHA1/DPYSL3/CDH1/NODAL/SFRP2/MAGI2	63
GO:0001738	GO:0001738	morphogenesis of a polarized epithelium	23/1906	92/18870	3.16017e-05	0.000630659	0.000487069	NKD1/WNT5A/FOXF1/DACT1/RSPO3/DAB2/MLLT3/FOXF2/CTHRC1/PRICKLE1/DAAM1/MSN/TIAM1/FZD1/ABL1/DVL3/WNT11/FZD3/FZD6/GPC3/SFRP1/SFRP2/MAGI2	23
GO:0055013	GO:0055013	cardiac muscle cell development	22/1906	86/18870	3.18208e-05	0.000632915	0.000488812	RGS4/ALPK2/TTN/MEIS1/TBX3/ISL1/PDGFRA/MYLK3/GATA4/PDGFRB/ACTC1/BMP4/PROX1/RGS2/FHL2/PRICKLE1/SRF/GSK3A/PARP2/FOXP1/BMPR1A/SORBS2	22
GO:0021545	GO:0021545	cranial nerve development	18/1906	63/18870	3.3476e-05	0.000663625	0.000512529	NRP1/HOXB2/ISL1/PAX2/CITED2/HOXA1/GLI3/NAV2/SALL1/EPHB2/NRP2/LPAR1/SIX1/EXT1/SCN8A/ATP8B1/SLC1A3/ERBB3	18
GO:0046545	GO:0046545	development of primary female sexual characteristics	25/1906	105/18870	3.55732e-05	0.000702864	0.000542835	PDGFRA/ARID5B/FSHR/SRC/DACH1/LHFPL2/MMP2/WNT4/SLIT2/NRIP1/AMHR2/GPR149/SLIT3/NUP107/TIPARP/ADCYAP1R1/INSR/CSMD1/FST/IMMP2L/FZD4/CASP3/PLEKHA1/SFRP1/KIT	25
GO:0061383	GO:0061383	trabecula morphogenesis	15/1906	47/18870	3.60188e-05	0.000705826	0.000545122	MSX2/HEY1/FBN2/S1PR1/SLC40A1/MMP2/BMP5/FHL2/SRF/GREM1/PLXNB1/SEMA4D/COL1A1/BMPR1A/SFRP1	15
GO:0090102	GO:0090102	cochlea development	15/1906	47/18870	3.60188e-05	0.000705826	0.000545122	WNT5A/PAX2/HOXA1/ZEB1/SOX9/CTHRC1/TBX2/GATA2/SIX1/ADAM10/EYA1/CECR2/GABRA5/CALB1/FRZB	15
GO:0070830	GO:0070830	bicellular tight junction assembly	19/1906	69/18870	3.60779e-05	0.000705826	0.000545122	SNAI2/SNAI1/SRF/PRKACA/WNT11/STRN/PRKCH/CLDN3/TBCD/CLDN10/CLDN1/MARVELD2/CLDN4/GRHL2/F11R/CLDN6/CLDN7/FZD5/OCLN	19
GO:0090132	GO:0090132	epithelium migration	63/1906	375/18870	3.67682e-05	0.000716981	0.000553737	SNAI2/NRP1/CCBE1/WNT5A/ZEB2/SNAI1/ANXA1/RHOB/BMPER/SRC/GLIPR2/PROX1/ANGPT2/SOX9/ADGRA2/TGFB1/GADD45A/SLIT2/PRKD1/GATA3/EFNB2/SRF/ITGA3/NRP2/DAB2IP/EMP2/PFN2/PIK3R3/GREM1/PXN/GATA2/EFNA1/ITGB1BP1/FOXP1/ABL1/ADAMTS9/ARF6/APOE/HDAC9/PRKCA/TMSB4X/FGF4/GRN/SERPINF1/MCC/PTN/PIK3CB/SEMA4A/CTSH/RAB25/DPP4/STC1/ID1/MET/FGF2/EPB41L4B/EPPK1/ITGA2/GRHL2/FERMT1/APELA/CEACAM1/KIT	63
GO:0050773	GO:0050773	regulation of dendrite development	24/1906	99/18870	3.69813e-05	0.000718786	0.000555131	PREX1/HECW2/BMP5/BAIAP2/EPHB2/DAB2IP/LZTS1/TIAM1/ABL1/ARF6/PACSIN1/ANKRD27/TRPC5/CDKL5/NEDD4L/CUX1/FZD4/PTN/CAMK1D/SEMA4D/RAB17/FAT3/COBL/VLDLR	24
GO:0031400	GO:0031400	negative regulation of protein modification process	71/1906	437/18870	3.76391e-05	0.000729197	0.000563172	MYOCD/TNFAIP3/BEX1/HGF/CNKSR3/TGFB1/GADD45A/SLIT2/RGS2/DRD2/CADM1/U2AF2/PBK/PPP1R8/SPRED2/CBLB/DNAJA1/EPHB2/DAB2IP/TERF2IP/SH3BP5/NTF3/PRKAR1A/PTPN13/DUSP7/SPOPL/PKIG/RABGEF1/ITGB1BP1/TIPRL/SH3RF2/DUSP6/ABL1/LYN/PIBF1/P3H1/CTDSP1/CAMK2N1/XDH/MICAL1/APOE/SPRY1/LRP6/SMAD7/CADM4/PARP14/MGAT5/CDYL/GPD1L/CAV1/PIK3CB/RASSF2/ARRB2/DMTN/DEPTOR/SEMA4D/MAD2L2/LIMK1/PPP4R4/ARRB1/PTPRJ/PRKAR2B/SORL1/SFRP1/DB…	71
GO:0003161	GO:0003161	cardiac conduction system development	13/1906	37/18870	3.79221e-05	0.00073183	0.000565205	TBX3/MSX2/HEY1/MSX1/ISL1/GATA4/BMP4/HCN4/IRX3/ID2/GATA6/GJA1/BMPR1A	13
GO:0055006	GO:0055006	cardiac cell development	23/1906	93/18870	3.80203e-05	0.00073183	0.000565205	RGS4/ALPK2/TTN/MEIS1/TBX3/ISL1/PDGFRA/MYLK3/GATA4/PDGFRB/ACTC1/BMP4/PROX1/RGS2/FHL2/PRICKLE1/SRF/GSK3A/PARP2/FOXP1/SPRY1/BMPR1A/SORBS2	23
GO:0048008	GO:0048008	platelet-derived growth factor receptor signaling pathway	17/1906	58/18870	3.83303e-05	0.000735423	0.000567981	NRP1/MYOCD/PDGFRA/ARID5B/PDGFRB/SRC/CBLB/TXNIP/ABL1/PDGFD/TIPARP/PLAT/IQGAP1/PLEKHA1/PDGFRL/PTPRJ/PDGFA	17
GO:1990823	GO:1990823	response to leukemia inhibitory factor	25/1906	106/18870	4.21451e-05	0.000806025	0.000622508	ARID5B/KLF5/NRP2/SRM/PFKP/EXT1/FOSL2/TNFSF11/SMAD7/FGF4/TFRC/BCLAF1/FZD4/ADAM23/SYNGR1/PRDM5/HELLS/B3GNT2/RNF125/LRAT/EPS8/JARID2/PHC1/NR5A2/GLDC	25
GO:0001702	GO:0001702	gastrulation with mouth forming second	1906-11-01	28/18870	4.56373e-05	0.000867254	0.000669796	WNT5A/LHX1/CRB2/PRICKLE1/SRF/UGDH/ACVR2B/FOXA2/OTX2/NODAL/GDF3	11
GO:1903055	GO:1903055	positive regulation of extracellular matrix organization	1906-11-01	28/18870	4.56373e-05	0.000867254	0.000669796	SOX9/EFEMP2/TGFB1/SMAD3/IL6/IER3IP1/FSCN1/ABL1/DAG1/MAD2L2/PDPN	11
GO:0048864	GO:0048864	stem cell development	22/1906	88/18870	4.65858e-05	0.000882469	0.000681546	SNAI2/NRP1/ISL1/CITED2/ANXA6/SEMA6D/BMP4/SEMA3C/SOX9/NRP2/EFNB1/HAND2/SEMA3E/SEMA4A/RET/SEMA4D/EDNRA/SEMA5B/SEMA3A/FGF2/SEMA6A/BMPR1A	22
GO:0014032	GO:0014032	neural crest cell development	21/1906	82/18870	4.69098e-05	0.000885794	0.000684114	SNAI2/NRP1/ISL1/CITED2/ANXA6/SEMA6D/BMP4/SEMA3C/SOX9/NRP2/EFNB1/HAND2/SEMA3E/SEMA4A/RET/SEMA4D/EDNRA/SEMA5B/SEMA3A/SEMA6A/BMPR1A	21
GO:0001755	GO:0001755	neural crest cell migration	17/1906	59/18870	4.8823e-05	0.000916122	0.000707538	NRP1/ISL1/ANXA6/SEMA6D/BMP4/SEMA3C/NRP2/EFNB1/HAND2/SEMA3E/SEMA4A/RET/SEMA4D/EDNRA/SEMA5B/SEMA3A/SEMA6A	17
GO:0010718	GO:0010718	positive regulation of epithelial to mesenchymal transition	17/1906	59/18870	4.8823e-05	0.000916122	0.000707538	LEF1/SNAI1/BAMBI/BMP4/GLIPR2/DAB2/CRB2/TBX20/TGFB1/SMAD3/IL6/EMP2/TIAM1/GCNT2/MAD2L2/COL1A1/PDPN	17
GO:0060443	GO:0060443	mammary gland morphogenesis	14/1906	43/18870	5.08701e-05	0.000949838	0.000733577	WNT5A/TBX3/MSX2/SRC/BMP4/GLI3/WNT4/PTCH1/TBX2/CSMD1/NR3C1/CAV1/NTN1/CAPN1	14
GO:0060914	GO:0060914	heart formation	1906-12-01	33/18870	5.09382e-05	0.000949838	0.000733577	WNT5A/ISL1/BMP4/LRP2/EMP2/HAND2/SIX1/EXT1/WNT11/EYA1/PIM1/BMPR1A	12
GO:0048705	GO:0048705	skeletal system morphogenesis	43/1906	230/18870	5.1851e-05	0.000963848	0.000744397	HOXB6/HOXB2/MSX2/MSX1/PDGFRA/HOXB9/CITED2/FREM1/ARID5B/TBX4/FBN2/ANXA6/HOXA1/HOXB7/ZEB1/BMP4/GLI3/LHX1/OSR1/SOX9/MMP2/HOXB5/SMAD3/HOXA7/GREM1/SIX1/EXT1/FOSL2/NAB1/ACVR2B/TIPARP/CSGALNACT1/FGF4/EYA1/ALPL/STC1/COL1A1/PLEKHA1/GRHL2/SFRP1/FOXN3/NODAL/CER1	43
GO:0035633	GO:0035633	maintenance of blood-brain barrier	13/1906	38/18870	5.23406e-05	0.000969927	0.000749092	ZEB2/IL6/SLC12A2/MBP/CLDN3/CLDN12/TJP2/LSR/GJA1/CLDN1/SLC1A1/F11R/OCLN	13
GO:0035904	GO:0035904	aorta development	18/1906	65/18870	5.29295e-05	0.000977803	0.000755175	APLNR/HEY1/PDGFRB/PROX1/SMAD6/EFEMP2/LRP2/PRICKLE1/EFNB2/LOXL1/SRF/SUFU/TBX2/SIX1/ADAMTS9/EYA1/EDNRA/BMPR1A	18
GO:0001967	GO:0001967	suckling behavior	1906-07-01	12/18870	5.31216e-05	0.000978323	0.000755577	CNTFR/DACH1/UBE2Q1/UBR3/HAND2/APP/GLS	7
GO:0045765	GO:0045765	regulation of angiogenesis	59/1906	349/18870	5.33922e-05	0.00098028	0.000757088	NRP1/APLNR/ADAM12/CCBE1/WNT5A/ISL1/RHOB/BMPER/GATA4/ITGB8/TNFAIP3/ANGPT2/EMILIN2/ADGRA2/GADD45A/PRKD1/ISM1/ITGA5/IL6/DAB2IP/EMP2/GREM1/PKM/GATA2/EFNA1/SLC12A2/GATA6/PGF/ABL1/MYDGF/ADAMTS9/FOXO4/CYBB/SEMA3E/PRKCA/SULF1/GRN/SERPINF1/PIK3CB/SEMA4A/CTSH/DDAH1/EFNA3/FLT1/TSPAN18/AGO1/FGF2/SEMA6A/SFRP1/APELA/EPHA1/TNMD/THBS2/ADM/NODAL/CXCR4/CEACAM1/VASH2/SFRP2	59
GO:0090103	GO:0090103	cochlea morphogenesis	1906-10-01	24/18870	5.59014e-05	0.0010232	0.000790236	WNT5A/PAX2/HOXA1/ZEB1/SOX9/CTHRC1/TBX2/SIX1/EYA1/FRZB	10
GO:0043297	GO:0043297	apical junction assembly	20/1906	77/18870	5.67886e-05	0.00103626	0.000800324	SNAI2/SNAI1/SRF/PRKACA/RHOC/WNT11/STRN/PRKCH/CLDN3/TBCD/CLDN10/CLDN1/MARVELD2/CLDN4/GRHL2/F11R/CLDN6/CLDN7/FZD5/OCLN	20
GO:0043491	GO:0043491	phosphatidylinositol 3-kinase/protein kinase B signal transduction	51/1906	290/18870	5.95507e-05	0.00108335	0.000836692	PAX2/PDGFRA/GATA4/FSHR/PDGFRB/SRC/IRS1/HGF/SOX9/IGF2/TGFB1/LRP2/DRD2/SESN3/ZFP36L1/PIK3C2B/GATA3/DAB2IP/THEM4/PTPN13/PIK3R3/ITGB1BP1/MYDGF/SH2B3/XDH/PDGFD/PLXNB1/SEMA3E/TNFSF11/INSR/RCN3/GCNT2/DAG1/PIK3CB/ARRB2/BTN2A2/RET/SEMA4D/F2R/PLEKHA1/FLT1/IGF1R/FGF2/PTPRJ/MERTK/F2RL1/CEACAM1/PDGFA/ERBB3/KIT/MAGI2	51
GO:0099173	GO:0099173	postsynapse organization	38/1906	196/18870	6.18758e-05	0.00112223	0.000866716	NRP1/WNT5A/SHISA6/CBLN1/TANC1/BAIAP2/EPHB2/ITGA3/NRP2/LZTS1/EFNA1/TIAM1/POTEI/ARF6/ADAM10/APOE/EPHA7/KIF1A/LILRB2/PICK1/NLGN3/INSR/CNKSR2/CDKL5/NLGN1/CFL1/TMEM108/STK38L/CHRDL1/LHFPL4/NLGN4X/NEFL/SHANK2/ZDHHC2/SLITRK3/IGF1R/NLGN4Y/GRID2	38
GO:0010171	GO:0010171	body morphogenesis	15/1906	49/18870	6.21573e-05	0.00112392	0.000868022	LEF1/MSX1/PDGFRA/ARID5B/MMP2/PRICKLE1/GREM2/TIPARP/ATP6AP2/CRISPLD1/DAG1/CDON/COL1A1/PLEKHA1/GPC3	15
GO:0001666	GO:0001666	response to hypoxia	52/1906	298/18870	6.25473e-05	0.00112755	0.000870828	MYOCD/CITED2/ITPR1/SRC/CAPN2/ANGPT2/MMP2/TGFB1/DRD2/ZFP36L1/SMAD3/AJUBA/MIEF1/SUV39H1/SRF/GATA6/PGF/HSP90B1/NOS2/FOSL2/EGLN2/CYBB/CLDN3/BNIP3/PMAIP1/TFRC/PLAT/CD24/PLOD2/SLC2A1/FZD4/CXCL12/CAV1/PIK3CB/FAM162A/PDK1/CASP3/DDAH1/EDNRA/DPP4/STC1/PDK3/ITPR2/STC2/RYR2/HSD11B2/ITGA2/SFRP1/SLC29A1/AK4/ADM/CXCR4	52
GO:0018108	GO:0018108	peptidyl-tyrosine phosphorylation	49/1906	276/18870	6.44502e-05	0.00115836	0.000894619	NRP1/ISL1/PDGFRA/IL6ST/PDGFRB/SRC/HGF/ZAP70/IGF2/TGFB1/ITGA5/IL6/CBLB/EPHB2/SH3BP5/NTF3/ARHGEF2/GREM1/EFNA1/ABL1/ZNF592/LYN/PIBF1/PDGFD/EPHA7/GPRC5B/INSR/CADM4/PARP14/LILRA5/APP/PARP9/EPHA3/BLK/CAV1/DMTN/SEMA4D/FLT1/IGF1R/EFNA5/EFEMP1/PTPRJ/SFRP1/PRLR/EPHA1/PDGFA/ERBB3/KIT/SFRP2	49
GO:0060841	GO:0060841	venous blood vessel development	1906-08-01	16/18870	6.52453e-05	0.00116912	0.000902936	APLNR/CCBE1/FOXF1/SEMA3C/PROX1/TBX20/EFNB2/ACVR2B	8
GO:0050771	GO:0050771	negative regulation of axonogenesis	18/1906	66/18870	6.5977e-05	0.0011787	0.000910329	NRP1/WNT5A/SEMA6D/SEMA3C/EPHB2/EFNB3/EPHA7/SEMA3E/DRAXIN/SEMA4A/NTN1/SEMA4D/SEMA5B/SPP1/SEMA3A/SEMA6A/THY1/CDH1	18
GO:0051961	GO:0051961	negative regulation of nervous system development	32/1906	155/18870	6.62941e-05	0.00118083	0.000911973	NRP1/PRTG/WNT5A/CBLN1/SEMA6D/DLL3/SEMA3C/PROX1/KIFAP3/APPL2/IL6/EPHB2/PTPN13/EFNB3/GATA2/CTDSP1/EPHA7/SEMA3E/TRPC5/DRAXIN/PTN/SEMA4A/NTN1/SEMA4D/SEMA5B/SPP1/SEMA3A/SEMA6A/SORL1/BMPR1A/THY1/CDH1	32
GO:0060037	GO:0060037	pharyngeal system development	1906-11-01	29/18870	6.68398e-05	0.001187	0.000916744	ISL1/PLXNA2/BMP4/BMP5/GATA3/PTCH1/SIX1/ECE1/EYA1/EDNRA/BMPR1A	11
GO:0071260	GO:0071260	cellular response to mechanical stimulus	19/1906	72/18870	6.83761e-05	0.0012081	0.000933035	ANKRD1/BAG3/SOX9/GADD45A/MAP3K1/MAP3K2/WNT11/TLR5/BNIP3/TNFRSF10A/SLC2A1/DAG1/TNFRSF10B/COL1A1/IGF1R/FGF2/ITGA2/F11R/TMEM150C	19
GO:0009101	GO:0009101	glycoprotein biosynthetic process	52/1906	299/18870	6.84325e-05	0.0012081	0.000933035	HS3ST3A1/HS3ST3B1/ST8SIA1/ST3GAL6/SOAT1/ST8SIA2/UBE2J1/HS3ST1/GXYLT2/GMPPB/ST3GAL1/MGAT2/DAD1/ITM2A/EXT1/AATF/UGDH/ST8SIA5/CHST4/GALNT2/ALG10/CSGALNACT1/GALNT7/XYLT1/C1GALT1/MGAT5/GALNT6/GALNT12/GCNT2/FUT10/ABCA7/C1GALT1C1/GAL3ST3/B3GALT1/PAWR/HS6ST1/ARFGEF1/GCNT4/DSE/GAL3ST1/ALG10B/ITM2B/B3GNT2/ST8SIA3/B3GALT5/MGAT4C/MAN1C1/NECAB1/DSEL/CHST9/GALNT3/B3GNT7	52
GO:0044409	GO:0044409	entry into host	33/1906	163/18870	7.69084e-05	0.00135372	0.00104551	NRP1/NCAM1/ANPEP/SRC/EFNB2/ITGA5/WWP1/TRIM5/EXOC7/EFNB3/ZNF639/CD81/CDHR3/INSR/KPNA3/ITGB5/TFRC/SLC20A2/HLA-DRB1/TMPRSS2/IFITM3/DAG1/CAV1/IFITM1/DPP4/CLDN1/CD55/CD46/ITGA2/TRIM22/F11R/CLDN6/CXCR4	33
GO:0090497	GO:0090497	mesenchymal cell migration	17/1906	61/18870	7.76615e-05	0.00135903	0.00104961	NRP1/ISL1/ANXA6/SEMA6D/BMP4/SEMA3C/NRP2/EFNB1/HAND2/SEMA3E/SEMA4A/RET/SEMA4D/EDNRA/SEMA5B/SEMA3A/SEMA6A	17
GO:0018212	GO:0018212	peptidyl-tyrosine modification	49/1906	278/18870	7.76656e-05	0.00135903	0.00104961	NRP1/ISL1/PDGFRA/IL6ST/PDGFRB/SRC/HGF/ZAP70/IGF2/TGFB1/ITGA5/IL6/CBLB/EPHB2/SH3BP5/NTF3/ARHGEF2/GREM1/EFNA1/ABL1/ZNF592/LYN/PIBF1/PDGFD/EPHA7/GPRC5B/INSR/CADM4/PARP14/LILRA5/APP/PARP9/EPHA3/BLK/CAV1/DMTN/SEMA4D/FLT1/IGF1R/EFNA5/EFEMP1/PTPRJ/SFRP1/PRLR/EPHA1/PDGFA/ERBB3/KIT/SFRP2	49
GO:0035265	GO:0035265	organ growth	35/1906	177/18870	7.83778e-05	0.00136749	0.00105613	RGS4/MEIS1/MSX2/CITED2/ANXA6/GATA4/S1PR1/PROX1/SOX9/IGF2/TBX20/RGS2/TBX2/PRKAR1A/IER3IP1/GSK3A/DUSP6/GATA6/PARP2/FOXP1/ABL1/EXT1/FOSL2/ACVR2B/BNC2/WWC1/NLGN4X/STC1/PIM1/FGF2/JARID2/BMPR1A/PRLR/CER1/SORBS2	35
GO:0060976	GO:0060976	coronary vasculature development	15/1906	50/18870	8.05732e-05	0.00140169	0.00108255	NRP1/MYOCD/APLNR/PDGFRB/BMP4/SMAD6/LRP2/PRICKLE1/SRF/SUFU/HAND2/GATA6/GPC3/FGF2/APELA	15
GO:0048041	GO:0048041	focal adhesion assembly	21/1906	85/18870	8.26934e-05	0.00143439	0.00110781	NRP1/CDH11/SRC/WNT4/SMAD3/AJUBA/GREM1/BCR/ITGB1BP1/DLC1/TAOK2/ABL1/EPHA3/DMTN/PTPRK/EFNA5/PTPRJ/ITGA2/SFRP1/THY1/GPM6B	21
GO:0003170	GO:0003170	heart valve development	19/1906	73/18870	8.37806e-05	0.00144904	0.00111912	SNAI2/CDH11/APLNR/SNAI1/HEY1/GATA4/BMP4/SMAD6/SOX9/TBX20/TGFB1/SLIT2/GATA3/EFNA1/SLIT3/ADAMTS9/ELN/ADAMTS5/BMPR1A	19
GO:0045766	GO:0045766	positive regulation of angiogenesis	36/1906	185/18870	8.81289e-05	0.00151546	0.00117042	NRP1/APLNR/ADAM12/CCBE1/WNT5A/ISL1/RHOB/BMPER/GATA4/ITGB8/ANGPT2/EMILIN2/PRKD1/ITGA5/EMP2/GREM1/PKM/GATA2/GATA6/PGF/ABL1/MYDGF/CYBB/PRKCA/GRN/CTSH/DDAH1/FLT1/FGF2/APELA/EPHA1/ADM/NODAL/CXCR4/VASH2/SFRP2	36
GO:1904018	GO:1904018	positive regulation of vasculature development	36/1906	185/18870	8.81289e-05	0.00151546	0.00117042	NRP1/APLNR/ADAM12/CCBE1/WNT5A/ISL1/RHOB/BMPER/GATA4/ITGB8/ANGPT2/EMILIN2/PRKD1/ITGA5/EMP2/GREM1/PKM/GATA2/GATA6/PGF/ABL1/MYDGF/CYBB/PRKCA/GRN/CTSH/DDAH1/FLT1/FGF2/APELA/EPHA1/ADM/NODAL/CXCR4/VASH2/SFRP2	36
GO:0007266	GO:0007266	Rho protein signal transduction	29/1906	137/18870	8.96013e-05	0.00153635	0.00118655	NRP1/RHOB/GPR55/ARHGAP29/ITGA3/ARHGEF2/LPAR1/BCR/RHOBTB1/DLC1/RHOBTB2/ABL1/APOE/LPAR4/LPAR6/MCF2L/CDC42EP3/CFL1/SHTN1/NTN1/F2R/LIMK1/ABCA1/MET/EPS8/ARRB1/F2RL1/F11R/PDPN	29
GO:0001954	GO:0001954	positive regulation of cell-matrix adhesion	16/1906	56/18870	9.03585e-05	0.0015449	0.00119315	NRP1/CDK6/EFEMP2/WNT4/SMAD3/EMP2/ITGB1BP1/ABL1/CCL28/CEACAM6/DAG1/PTPRJ/SFRP1/THY1/FERMT1/EPHA1	16
GO:0007229	GO:0007229	integrin-mediated signaling pathway	25/1906	111/18870	9.43642e-05	0.00160878	0.00124249	NRP1/ITGA8/ITGB8/SRC/ITGA9/PRKD1/ZYX/ITGA5/ITGA3/EMP2/ITGB1BP1/ABL1/TIMP1/ADAM10/NID1/ITGB5/DST/ITGA2B/PTN/CD47/ITGA2/THY1/FERMT1/CEACAM1/ITGA6	25
GO:0030516	GO:0030516	regulation of axon extension	22/1906	92/18870	9.55771e-05	0.00162481	0.00125487	NRP1/WNT5A/SEMA6D/SEMA3C/MAP1B/SRF/ABL1/APOE/SEMA3E/TRPC5/CDKL5/DRAXIN/SHTN1/CXCL12/SEMA4A/NTN1/SEMA4D/SEMA5B/LIMK1/SEMA3A/SEMA6A/CDH1	22
GO:0110053	GO:0110053	regulation of actin filament organization	48/1906	273/18870	9.72757e-05	0.00164899	0.00127354	NRP1/RGS4/PREX1/TMOD1/S1PR1/CFL2/BIN1/WNT4/SLIT2/SMAD3/BAIAP2/PFN2/LPAR1/RHOC/PXN/ITGB1BP1/DLC1/RDX/WASF1/TMOD2/ABL1/WNT11/ARF6/ARPC5L/TMSB4Y/PICK1/TMSB4X/ELN/ARHGEF10/CDC42EP3/RHPN2/CXCL12/ARFGEF1/DMTN/SSH3/PLEKHH2/LIMK1/ARHGAP18/MET/CD47/EPS8/ARHGEF5/ADD2/F2RL1/SFRP1/CYFIP2/F11R/EPHA1	48
GO:0007548	GO:0007548	sex differentiation	50/1906	288/18870	9.77723e-05	0.00165271	0.00127642	WNT5A/TBX3/PDGFRA/CITED2/RHOBTB3/ARID5B/GREB1L/GATA4/FSHR/SRC/LHX1/CNTFR/DACH1/OSR1/SOX9/LHFPL2/MMP2/WNT4/SLIT2/LRP2/FOXF2/BMP5/NRIP1/SALL1/AMHR2/GATA3/TCF21/GPR149/MEA1/GATA6/HOXA13/SLIT3/NUP107/TIPARP/ADCYAP1R1/SDC1/INSR/CSMD1/FST/IMMP2L/FZD4/CASP3/PLEKHA1/MERTK/SRY/BMPR1A/SFRP1/TFAP2C/KIT/SFRP2	50
GO:0010631	GO:0010631	epithelial cell migration	61/1906	372/18870	9.88099e-05	0.00166553	0.00128632	SNAI2/NRP1/CCBE1/WNT5A/ZEB2/SNAI1/ANXA1/RHOB/BMPER/SRC/GLIPR2/PROX1/ANGPT2/SOX9/ADGRA2/TGFB1/GADD45A/SLIT2/PRKD1/GATA3/EFNB2/SRF/ITGA3/NRP2/DAB2IP/EMP2/PFN2/PIK3R3/GREM1/PXN/GATA2/EFNA1/ITGB1BP1/FOXP1/ABL1/ADAMTS9/ARF6/APOE/HDAC9/PRKCA/TMSB4X/FGF4/GRN/SERPINF1/MCC/PTN/PIK3CB/SEMA4A/CTSH/RAB25/DPP4/STC1/ID1/MET/FGF2/EPB41L4B/EPPK1/ITGA2/FERMT1/CEACAM1/KIT	61
GO:0110020	GO:0110020	regulation of actomyosin structure organization	24/1906	105/18870	0.000101101	0.00169935	0.00131244	NRP1/MYLK3/S1PR1/PROX1/WNT4/PRKD1/SMAD3/PFN2/LPAR1/RHOC/PXN/ITGB1BP1/DLC1/ABL1/WNT11/ARHGEF10/RHPN2/LIMK1/MET/CD47/ARHGEF5/SFRP1/F11R/EPHA1	24
GO:0038084	GO:0038084	vascular endothelial growth factor signaling pathway	15/1906	51/18870	0.000103581	0.00173128	0.0013371	NRP1/CCBE1/PDGFRA/PDGFRB/ADGRA2/PRKD1/ADAMTS3/NRP2/DAB2IP/PGF/XDH/CADM4/PIK3CB/FLT1/SEMA6A	15
GO:0048013	GO:0048013	ephrin receptor signaling pathway	15/1906	51/18870	0.000103581	0.00173128	0.0013371	SRC/MMP2/EFNB2/EPHB2/EFNB1/KALRN/EFNB3/EFNA1/TIAM1/LYN/EPHA7/EPHA3/EFNA3/EFNA5/EPHA1	15
GO:0060670	GO:0060670	branching involved in labyrinthine layer morphogenesis	1906-07-01	13/18870	0.000105036	0.0017507	0.0013521	RSPO3/SPINT2/SPINT1/GRHL2/ST14/ADM/FZD5	7
GO:0001952	GO:0001952	regulation of cell-matrix adhesion	27/1906	125/18870	0.000107915	0.00179367	0.00138528	NRP1/SRC/CDK6/EFEMP2/WNT4/SMAD3/HOXA7/EMP2/GREM1/ITGB1BP1/DLC1/ABL1/SEMA3E/CCL28/CEACAM6/EPHA3/DAG1/PIK3CB/DMTN/EFNA5/PTPRJ/SFRP1/THY1/FERMT1/GPM6B/EPHA1/ONECUT1	27
GO:0061351	GO:0061351	neural precursor cell proliferation	33/1906	166/18870	0.000111233	0.00184369	0.00142392	LEF1/WNT5A/HAPLN1/GLI3/LHX1/PROX1/ZNF503/KIFAP3/HAPLN3/LRP2/DRD2/APPL2/ID2/PSMG1/ARHGEF2/GATA2/LYN/SLC16A2/ELL3/SIX3/PTBP2/PTN/FOXO1/FZD3/SLC39A5/DAGLB/FZD6/CDON/SPINT2/SPINT1/FGF2/TOX/PTPRZ1	33
GO:0032488	GO:0032488	Cdc42 protein signal transduction	1906-08-01	17/18870	0.000112328	0.00185668	0.00143395	NRP1/RHOBTB1/RHOBTB2/ABL1/APOE/SHTN1/NTN1/ABCA1	8
GO:0042476	GO:0042476	odontogenesis	28/1906	132/18870	0.000113166	0.00186537	0.00144066	HAND1/LEF1/WLS/MSX2/MSX1/PDGFRA/SRC/BMP4/ID3/GLI3/TNFRSF11B/OSR1/ODAM/HAND2/GATA6/HDAC1/TNC/ACVR2B/TNFSF11/FST/FGF4/FAM20A/ALPL/CNNM4/COL1A1/FAM20C/BMPR1A/ADM	28
GO:0043010	GO:0043010	camera-type eye development	57/1906	344/18870	0.000123814	0.00203525	0.00157186	NRP1/WNT5A/VIM/MEIS1/PAX2/PDGFRA/CITED2/FBN2/TMOD1/PDGFRB/ZEB1/BMP4/GLI3/LHX1/PROX1/SOX9/CRB2/WNT5B/FOXF2/DRD2/SMAD3/PRICKLE1/GATA3/SRF/SPRED2/EPHB2/TBX2/BCAR3/HDAC1/B9D1/ATP2B2/ACVR2B/SPRY1/SIX3/SERPINF1/FZD4/SKIL/RET/CDON/ACHE/FLT1/CLN8/TDRD7/FAT3/EFEMP1/PROM1/FGF2/TENM3/ATP8A2/CALB1/MERTK/GRHL2/GPM6A/THY1/SLC1A1/RORB/FZD5	57
GO:0060343	GO:0060343	trabecula formation	1906-10-01	26/18870	0.00012531	0.00204857	0.00158214	MSX2/HEY1/FBN2/SLC40A1/MMP2/FHL2/SRF/GREM1/COL1A1/SFRP1	10
GO:0061311	GO:0061311	cell surface receptor signaling pathway involved in heart development	1906-10-01	26/18870	0.00012531	0.00204857	0.00158214	SNAI2/ALPK2/WNT5A/WNT8A/SNAI1/MSX2/HEY1/MSX1/HAND2/WNT11	10
GO:0072210	GO:0072210	metanephric nephron development	13/1906	41/18870	0.000127567	0.00207976	0.00160624	PAX2/PDGFRA/KIF26B/PDGFRB/BMP4/LHX1/OSR1/SOX9/WNT4/SALL1/TCF21/GREM1/RET	13
GO:0030879	GO:0030879	mammary gland development	28/1906	133/18870	0.000129751	0.0021096	0.00162928	LEF1/WNT5A/TBX3/MSX2/MSX1/HOXB9/FOXF1/SRC/BMP4/GLI3/SOX9/WNT4/GATA3/ID2/PTCH1/TBX2/XDH/TNFSF11/CSMD1/ZBTB7B/NR3C1/CAV1/NTN1/CAPN1/FGF2/ITGA2/PRLR/SLC29A1	28
GO:0060324	GO:0060324	face development	15/1906	52/18870	0.000132107	0.00214207	0.00165436	LEF1/WNT5A/MSX1/PDGFRA/ARID5B/MMP2/PRICKLE1/SRF/TIPARP/MAP2K1/CRISPLD1/EDNRA/COL1A1/PLEKHA1/GRHL2	15
GO:0022409	GO:0022409	positive regulation of cell-cell adhesion	54/1906	322/18870	0.000134337	0.00217232	0.00167772	LEF1/WNT5A/ANXA1/CITED2/IL6ST/KIF26B/MALT1/SRC/GLI3/EMILIN2/ZAP70/KIFAP3/IGF2/GATA3/EFNB2/IL6/ZMIZ1/EFNB1/EFNB3/ADAM19/ABL1/LYN/CD81/CHST4/LILRB2/TNFSF11/ZBTB7B/SMAD7/IL4R/TFRC/CD24/HLA-DRB1/GCNT2/MEGF10/CEACAM6/CAV1/BTN2A2/DOCK8/FOXA2/DPP4/MAGI1/CD83/CD55/CD46/CD47/IGFBP2/PODXL/CCL2/THY1/F11R/ANK3/NODAL/PDPN/SOX2	54
GO:1902905	GO:1902905	positive regulation of supramolecular fiber organization	34/1906	175/18870	0.000140921	0.00227263	0.00175519	NRP1/MYLK3/PROX1/CFL2/BIN1/EFEMP2/WNT4/PRKD1/SMAD3/MAP1B/BAIAP2/PFN2/LPAR1/RHOC/PXN/ITGB1BP1/WASF1/ABL1/WNT11/SLAIN2/ARF6/APOE/ARHGEF10/APP/CDC42EP3/LIMK1/MET/CD47/ARHGEF5/SLAIN1/F2RL1/SFRP1/EPHA1/OCLN	34
GO:0035850	GO:0035850	epithelial cell differentiation involved in kidney development	14/1906	47/18870	0.00015058	0.00241542	0.00186547	PAX2/LHX1/OSR1/SALL1/GATA3/GREM1/ASXL1/EXT1/CD24/IQGAP1/EDNRA/PROM1/PODXL/MAGI2	14
GO:0051896	GO:0051896	regulation of phosphatidylinositol 3-kinase/protein kinase B signal transduction	44/1906	248/18870	0.000150744	0.00241542	0.00186547	PDGFRA/GATA4/FSHR/PDGFRB/SRC/HGF/SOX9/IGF2/TGFB1/LRP2/DRD2/SESN3/GATA3/DAB2IP/PTPN13/ITGB1BP1/MYDGF/SH2B3/XDH/PDGFD/PLXNB1/SEMA3E/TNFSF11/INSR/RCN3/GCNT2/DAG1/PIK3CB/ARRB2/BTN2A2/RET/SEMA4D/F2R/PLEKHA1/FLT1/IGF1R/FGF2/PTPRJ/F2RL1/CEACAM1/PDGFA/ERBB3/KIT/MAGI2	44
GO:0030514	GO:0030514	negative regulation of BMP signaling pathway	18/1906	70/18870	0.000150989	0.00241542	0.00186547	WNT5A/BAMBI/BMPER/SMAD6/LRP2/GREM1/FZD1/ABL1/RBPMS2/GREM2/SMAD7/SKIL/CHRDL1/SORL1/SFRP1/CER1/SFRP2/GDF3	18
GO:0060346	GO:0060346	bone trabecula formation	1906-06-01	10/18870	0.000154483	0.0024516	0.00189342	MSX2/FBN2/MMP2/GREM1/COL1A1/SFRP1	6
GO:0060536	GO:0060536	cartilage morphogenesis	1906-06-01	10/18870	0.000154483	0.0024516	0.00189342	SNAI2/HAND1/SNAI1/MSX1/HAND2/STC1	6
GO:1905245	GO:1905245	regulation of aspartic-type peptidase activity	1906-06-01	10/18870	0.000154483	0.0024516	0.00189342	BIN1/EFNA1/LYN/GRN/EFNA3/SORL1	6
GO:0045807	GO:0045807	positive regulation of endocytosis	31/1906	155/18870	0.000157757	0.00249442	0.00192649	WNT5A/RAB31/DAB2/BIN1/DRD2/APPL2/RAB27A/NTF3/GREM1/BCR/GATA2/APOE/PICK1/INSR/NLGN1/NEDD4L/PCSK9/ABCA7/ARRB2/LDLRAP1/CAMK1D/GPC3/CD47/ARRB1/PTPRJ/MERTK/ITGA2/CCL2/F2RL1/APELA/MAGI2	31
GO:0043409	GO:0043409	negative regulation of MAPK cascade	34/1906	176/18870	0.000158018	0.00249442	0.00192649	DACT1/DAB2/CNKSR3/RGS2/PBK/SPRED2/DNAJA1/EPHB2/DUSP5/DAB2IP/DUSP7/EFNA1/ITGB1BP1/SH3RF2/DUSP6/ABL1/LYN/SH2B3/APOE/SPRY1/ABCA7/DAG1/CAV1/PIK3CB/BTN2A2/TAOK3/FOXO1/MECOM/IGF1R/PTPRJ/SEMA6A/SORL1/F2RL1/LMO3	34
GO:0048592	GO:0048592	eye morphogenesis	32/1906	162/18870	0.000158716	0.00249884	0.0019299	NKD1/WNT5A/MEIS1/PAX2/CITED2/FBN2/ZEB1/BMP4/GLI3/LHX1/PROX1/SOX9/CRB2/COL5A1/FOXF2/EPHB2/TBX2/BCAR3/SIX3/CDON/TDRD7/FAT3/EFEMP1/PROM1/FGF2/TENM3/ATP8A2/CALB1/THY1/SLC1A1/RORB/FZD5	32
GO:0098739	GO:0098739	import across plasma membrane	39/1906	212/18870	0.000161105	0.00252977	0.00195379	RGS4/KCNH2/ATP12A/HCN4/SLC7A2/RGS2/LRP2/SLC12A2/SCN8A/ARL6IP5/CACNA1B/SLC39A10/ATP1B1/SLC16A2/KCNK5/SLC2A1/SLC7A8/SLC2A3/SLC39A5/CACNA1A/SLC24A2/SLC1A2/SLC9A7/SLC12A8/SLC1A3/SLC12A6/SLC39A11/SLC9A9/ATP1B2/CLN8/ATP1A3/SCN4A/SCN9A/STEAP2/SLC38A5/SLC6A6/SLC1A1/SCNN1A/SLC7A3	39
GO:0048706	GO:0048706	embryonic skeletal system development	27/1906	128/18870	0.000164011	0.00256864	0.00198381	HOXB6/WNT5A/HOXB2/PDGFRA/HOXB9/HOXA1/HOXB7/ZEB1/BMP4/GLI3/LHX1/OSR1/HOXB5/SMAD3/HOXA7/HAND2/SIX1/EXT1/WNT11/XYLT1/EYA1/SULF1/EDNRA/COL1A1/PCSK5/GRHL2/NODAL	27
GO:0060491	GO:0060491	regulation of cell projection assembly	38/1906	205/18870	0.000165211	0.00258067	0.00199309	NRP1/DOCK11/SRC/ODF2/PLPPR5/CDKL1/SLIT2/PLCE1/KLF5/SRF/EPHB2/PFN2/LPAR1/ACTR3/FSCN1/RDX/TCHP/MPHOSPH9/ARF6/CDKL5/NLGN1/CDC42EP3/SH3YL1/CAV1/WDR44/DMTN/ATP8B1/RAB17/RAB3IP/EPS8/COBL/PODXL/F2RL1/GPM6A/ADAMTS16/DPYSL3/OCLN/KIT	38
GO:0009410	GO:0009410	response to xenobiotic stimulus	68/1906	434/18870	0.000166071	0.00258342	0.00199522	ANKRD1/KCNH2/ASS1/GATA4/SRC/SEMA3C/TNFRSF11B/PLIN2/MMP2/DRD2/CDK4/MAP1B/AIP/PRICKLE1/PDE4A/USP47/PTCH1/ITGA3/SUFU/TXNIP/GSTO1/TOP1/DUSP6/GATA6/BCAR3/FZD1/ABL1/CTPS1/LYN/NOS2/DVL3/FOSL2/CYBB/EPHX1/ADCYAP1R1/AS3MT/LIPA/TFRC/CBR1/ABCC4/FZD3/CASP3/RET/SLITRK5/MAP2K6/MYO6/SLC1A2/SLC1A3/SHANK2/COL1A1/GAL/ABCA1/TRPA1/IGFBP2/HSD11B2/CPT1A/ITGA2/CDH3/SFRP1/SLC1A1/AHR/CYP2B6/SLC29A1/CDH1/CXCR4/CYP2S1/SFRP2…	68
GO:0001894	GO:0001894	tissue homeostasis	48/1906	279/18870	0.000166686	0.00258342	0.00199522	ZEB2/CTSK/TNFAIP3/GPR55/S1PR1/SRC/TNFRSF11B/SOX9/CRB2/PRICKLE1/SRF/IL6/VPS54/GATA2/SLC12A2/POTEI/HOXA13/EXT1/FOSL2/MBP/CLCN3/TNFSF11/PRKCA/CLDN3/CLDN12/LIPA/TFRC/GCNT2/TJP2/LSR/INPP5D/SLC2A1/GJA1/PTH1R/ALPL/F2R/CDHR1/SPP1/CLDN1/ATP1B2/CLN8/PROM1/CDH3/SLC1A1/F11R/ADGRV1/OCLN/PRDM14	48
GO:0060249	GO:0060249	anatomical structure homeostasis	48/1906	279/18870	0.000166686	0.00258342	0.00199522	ZEB2/CTSK/TNFAIP3/GPR55/S1PR1/SRC/TNFRSF11B/SOX9/CRB2/PRICKLE1/SRF/IL6/VPS54/GATA2/SLC12A2/POTEI/HOXA13/EXT1/FOSL2/MBP/CLCN3/TNFSF11/PRKCA/CLDN3/CLDN12/LIPA/TFRC/GCNT2/TJP2/LSR/INPP5D/SLC2A1/GJA1/PTH1R/ALPL/F2R/CDHR1/SPP1/CLDN1/ATP1B2/CLN8/PROM1/CDH3/SLC1A1/F11R/ADGRV1/OCLN/PRDM14	48
GO:0000578	GO:0000578	embryonic axis specification	13/1906	42/18870	0.000167808	0.00259407	0.00200345	WNT5A/TBX6/TBX3/MESP2/LHX1/SMAD6/PTCH1/TDRKH/CHRDL1/TDRD7/COBL/FZD5/GDF3	13
GO:0048640	GO:0048640	negative regulation of developmental growth	25/1906	115/18870	0.000171654	0.00264667	0.00204407	NRP1/RGS4/NKD1/WNT5A/CITED2/SEMA6D/SEMA3C/RGS2/PTCH1/GSK3A/FOXP1/EPHA7/SEMA3E/DRAXIN/WWC1/SEMA4A/NTN1/SEMA4D/SEMA5B/SPP1/SEMA3A/STC2/JARID2/SEMA6A/CDH1	25
GO:0048771	GO:0048771	tissue remodeling	35/1906	184/18870	0.000174897	0.00268972	0.00207732	CTSK/TNFAIP3/RSPO3/GPR55/S1PR1/SRC/SEMA3C/TNFRSF11B/MMP2/TGFB1/CTHRC1/IL6/GREM1/BCR/HAND2/TIMP1/EXT1/FOSL2/ACVR2B/TNFSF11/PRKCA/LIPA/TFRC/INPP5D/PTN/CAV1/GJA1/RASSF2/PTH1R/EDNRA/F2R/SPP1/CAPN1/SFRP1/CEACAM1	35
GO:0050768	GO:0050768	negative regulation of neurogenesis	30/1906	149/18870	0.000176545	0.00270738	0.00209096	NRP1/PRTG/WNT5A/SEMA6D/DLL3/SEMA3C/PROX1/KIFAP3/APPL2/IL6/EPHB2/EFNB3/GATA2/CTDSP1/EPHA7/SEMA3E/TRPC5/DRAXIN/PTN/SEMA4A/NTN1/SEMA4D/SEMA5B/SPP1/SEMA3A/SEMA6A/SORL1/BMPR1A/THY1/CDH1	30
GO:0001764	GO:0001764	neuron migration	34/1906	177/18870	0.000176953	0.00270738	0.00209096	NRP1/UNC5C/LHX1/TBX20/DRD2/CEP85L/MAP1B/GATA3/EVX1/SRF/ZMIZ1/ITGA3/NRP2/FLRT2/DAB2IP/ARHGEF2/GATA2/SEMA3E/USP9X/CDKL5/SHTN1/CXCL12/FZD3/NTN1/KIAA0319L/DCLK1/SEMA3A/FAT3/FEZF1/UNC5D/OLIG3/SEMA6A/GPM6A/CXCR4	34
GO:0046718	GO:0046718	viral entry into host cell	31/1906	156/18870	0.000178168	0.00271899	0.00209993	NRP1/NCAM1/ANPEP/EFNB2/ITGA5/WWP1/TRIM5/EFNB3/ZNF639/CD81/CDHR3/INSR/KPNA3/ITGB5/TFRC/SLC20A2/HLA-DRB1/TMPRSS2/IFITM3/DAG1/CAV1/IFITM1/DPP4/CLDN1/CD55/CD46/ITGA2/TRIM22/F11R/CLDN6/CXCR4	31
GO:0030307	GO:0030307	positive regulation of cell growth	32/1906	163/18870	0.0001787	0.00272015	0.00210082	NRP1/CRABP2/MAP1B/SRF/TEAD1/USP47/PARP2/ZNF639/TAF9B/ADAM10/TRPC5/SLC44A4/SLC23A2/RPS6KA1/SMAD7/UNC13A/CDKL5/NEDD4L/SHTN1/CXCL12/BDNF/NTN1/SYT2/SEMA4D/LPAR3/LIMK1/EFNA5/RIMS2/SYT1/SFRP1/CXCR4/SFRP2	32
GO:0002092	GO:0002092	positive regulation of receptor internalization	1906-10-01	27/18870	0.000181091	0.00274954	0.00212352	DRD2/NTF3/GREM1/PICK1/INSR/PCSK9/ARRB2/ARRB1/APELA/MAGI2	10
GO:0072087	GO:0072087	renal vesicle development	1906-08-01	18/18870	0.000184311	0.00279133	0.00215579	PAX2/KIF26B/LHX1/OSR1/SOX9/WNT4/SALL1/GREM1	8
GO:0060795	GO:0060795	cell fate commitment involved in formation of primary germ layer	1906-11-01	32/18870	0.000187353	0.00283021	0.00218582	TBX6/PAX2/BMP4/GATA6/EYA1/BMPR1A/POU5F1/NODAL/SFRP2/SOX2/NANOG	11
GO:0071696	GO:0071696	ectodermal placode development	1906-07-01	14/18870	0.000191739	0.00288916	0.00223135	NRP1/TBX3/PROX1/TBX2/SIX1/HDAC1/DKK4	7
GO:1902903	GO:1902903	regulation of supramolecular fiber organization	62/1906	389/18870	0.000196568	0.00295446	0.00228178	NRP1/RGS4/PREX1/MYLK3/TMOD1/S1PR1/PROX1/CFL2/BIN1/MID1/EFEMP2/WNT4/SLIT2/PRKD1/SMAD3/MAP1B/BAIAP2/PFN2/RANGRF/ARHGEF2/LPAR1/RHOC/PXN/ITGB1BP1/DLC1/RDX/WASF1/TMOD2/ABL1/WNT11/SLAIN2/ARF6/ARPC5L/APOE/TMSB4Y/PICK1/TMSB4X/ELN/ARHGEF10/TBCD/APP/CDC42EP3/RHPN2/CXCL12/ARFGEF1/DMTN/SSH3/PLEKHH2/LIMK1/ARHGAP18/MET/CD47/EPS8/ARHGEF5/SLAIN1/ADD2/F2RL1/SFRP1/CYFIP2/F11R/EPHA1/OCLN	62
GO:0007612	GO:0007612	learning	30/1906	150/18870	0.000199729	0.00298886	0.00230835	MEIS2/LRRN4/CLSTN2/TANC1/TACO1/DRD2/SRF/EPHB2/SYNJ1/ABL1/NRXN3/NLGN3/INSR/PDE1B/CSMD1/EIF2AK4/APP/ABCA7/PTN/SYT11/NLGN4X/SLC24A2/SHANK2/CLN8/NLGN4Y/GABRA5/PRKAR2B/SLC1A1/ATP8A1/KIT	30
GO:0030856	GO:0030856	regulation of epithelial cell differentiation	33/1906	171/18870	0.000199858	0.00298886	0.00230835	TBX3/MSX2/PAX2/ZEB1/BMP4/LHX1/OSR1/SOX9/ZFP36L1/HOXA7/GATA3/SPRED2/PTCH1/VEZF1/SGPP1/XDH/SPRY1/PRKCH/FST/CD24/CAV1/PROM1/FGF2/ZDHHC21/GRHL2/ETV4/FRZB/PRLR/F11R/ESRP1/NODAL/CEACAM1/GDF3	33
GO:0010811	GO:0010811	positive regulation of cell-substrate adhesion	26/1906	123/18870	0.000207362	0.00309333	0.00238903	NRP1/PREX1/FOXF1/DAB2/CDK6/EFEMP2/EGFLAM/WNT4/SMAD3/ITGA5/ITGA3/EMP2/ITGB1BP1/ABL1/NID1/CCL28/HSD17B12/CEACAM6/DAG1/PTPRJ/SFRP1/THY1/FERMT1/EPHA1/EDIL3/ITGA6	26
GO:0060348	GO:0060348	bone development	39/1906	215/18870	0.000217958	0.00323494	0.0024984	MSX2/MSX1/BGN/CITED2/FREM1/ANXA6/SRC/BMP4/GLI3/SOX9/SBDS/GREM1/ASXL1/FOXP1/EXT1/FOSL2/P3H1/PLXNB1/NAB1/TNFSF11/CSGALNACT1/XYLT1/LIPA/FGF4/SULF1/BNC2/BBX/GJA1/PAPSS2/ALPL/MAP2K6/ADAMTS7/TTC9/SEMA4D/STC1/COL1A1/FAM20C/FOXN3/CER1	39
GO:0016266	GO:0016266	O-glycan processing	13/1906	43/18870	0.000218482	0.00323494	0.0024984	GXYLT2/ST3GAL1/CHST4/GALNT2/GALNT7/C1GALT1/GALNT6/GALNT12/C1GALT1C1/GCNT4/B3GNT2/GALNT3/B3GNT7	13
GO:0060412	GO:0060412	ventricular septum morphogenesis	13/1906	43/18870	0.000218482	0.00323494	0.0024984	APLNR/WNT5A/TBX3/HEY1/CITED2/BMP4/PROX1/SLIT2/FZD1/SLIT3/WNT11/SMAD7/BMPR1A	13
GO:0090101	GO:0090101	negative regulation of transmembrane receptor protein serine/threonine kinase signaling pathway	34/1906	179/18870	0.000221032	0.0032646	0.00252131	WNT5A/BAMBI/FBN2/BMPER/SMAD6/TBX20/LRP2/FAM89B/SPRED2/SAP30L/GREM1/FZD1/ABL1/HDAC1/IL17RD/RBPMS2/PEG10/GREM2/RASL11B/SPRY1/SMAD7/FST/LTBP1/SKIL/VEPH1/CHRDL1/PMEPA1/SORL1/SFRP1/ONECUT1/CER1/SFRP2/MAGI2/GDF3	34
GO:0070371	GO:0070371	ERK1 and ERK2 cascade	55/1906	336/18870	0.000222076	0.00327191	0.00252696	NRP1/PDGFRA/BMPER/GATA4/FSHR/PDGFRB/GPR55/SRC/BMP4/GLIPR2/SOX9/DAB2/CNKSR3/TGFB1/DRD2/ZFP36L1/SPRED2/EPHB2/DUSP5/DAB2IP/DUSP7/TIAM1/ITGB1BP1/HAND2/DUSP6/ABL1/LYN/P2RY6/APOE/PDGFD/EPHA7/SPRY1/TNFSF11/PRKCA/FGF4/MAP2K1/APP/HLA-DRB1/GCNT2/ABCA7/CTSH/ARRB2/BTN2A2/F2R/FGF2/ARRB1/ARHGAP8/SEMA6A/CCL2/F2RL1/APELA/NODAL/CEACAM1/LMO3/PDGFA	55
GO:0050678	GO:0050678	regulation of epithelial cell proliferation	64/1906	407/18870	0.000230022	0.00338064	0.00261093	SNAI2/NRP1/APLNR/WNT5A/PAX2/TNFAIP3/ZEB1/BMP4/ST8SIA1/PROX1/OSR1/SOX9/DAB2/IFT57/IGF2/CDK6/TGFB1/BMP5/PRKD1/DRD2/ZFP36L1/SMAD3/CDK4/GATA3/EFNB2/UHRF1/PTCH1/NRP2/DAB2IP/ODAM/GATA2/PGF/SIX1/MYDGF/XDH/APOE/EAF2/PRKCA/EYA1/SULF1/GRN/SERPINF1/MCC/MTA3/CXCL12/PTN/CAV1/PTPRK/CLDN1/FLT1/GPC3/FGF2/EPPK1/CCL2/BMPR1A/CDH3/SFRP1/APELA/TNMD/NODAL/CEACAM1/VASH2/SFRP2/SOX2	64
GO:0071636	GO:0071636	positive regulation of transforming growth factor beta production	1906-09-01	23/18870	0.000235077	0.0034426	0.00265878	SMAD3/LUM/GATA6/WNT11/ATP6AP2/CD200/CD46/BMPR1A/FERMT1	9
GO:1990830	GO:1990830	cellular response to leukemia inhibitory factor	23/1906	104/18870	0.000235391	0.0034426	0.00265878	ARID5B/KLF5/NRP2/SRM/PFKP/TNFSF11/SMAD7/FGF4/TFRC/BCLAF1/FZD4/ADAM23/SYNGR1/PRDM5/HELLS/B3GNT2/RNF125/LRAT/EPS8/JARID2/PHC1/NR5A2/GLDC	23
GO:0010543	GO:0010543	regulation of platelet activation	14/1906	49/18870	0.000245352	0.0035795	0.00276451	PDGFRA/IL6ST/EMILIN2/IL6/ADAMTS18/LYN/SH2B3/APOE/PRKCA/F11R/CD9/CEACAM1/PDGFA/PDPN	14
GO:0035050	GO:0035050	embryonic heart tube development	20/1906	85/18870	0.000246398	0.00358599	0.00276952	HAND1/APLNR/WNT5A/TBX6/TBX3/CITED2/GATA4/IFT57/TBX20/SMAD3/SRF/SUFU/TBX2/CLUAP1/HAND2/ECE1/EDNRA/RYR2/APELA/NODAL	20
GO:0003272	GO:0003272	endocardial cushion formation	1906-10-01	28/18870	0.000256343	0.00370363	0.00286038	SNAI2/APLNR/SNAI1/TBX3/MSX2/MSX1/TBX20/BMP5/TBX2/BMPR1A	10
GO:0048843	GO:0048843	negative regulation of axon extension involved in axon guidance	1906-10-01	28/18870	0.000256343	0.00370363	0.00286038	NRP1/WNT5A/SEMA6D/SEMA3C/SEMA3E/SEMA4A/SEMA4D/SEMA5B/SEMA3A/SEMA6A	10
GO:0060575	GO:0060575	intestinal epithelial cell differentiation	1906-10-01	28/18870	0.000256343	0.00370363	0.00286038	CDX2/IL6ST/GATA4/SRC/SOX9/KLF5/GATA6/NPY/C1GALT1/FZD5	10
GO:0008544	GO:0008544	epidermis development	61/1906	385/18870	0.000259354	0.00373808	0.00288699	WNT5A/SNAI1/MCOLN3/MSX2/ANXA1/SVEP1/LGR5/CRABP2/BMP4/SOX9/FABP5/ZFP36L1/NSDHL/HOXA7/SRF/PTCH1/TXNIP/PALLD/BCR/GATA6/EXT1/HDAC1/SGPP1/FOSL2/HOXB13/STS/NAB1/PRKCH/SLC44A4/INSR/FST/MAP2K1/HLA-DRB1/LSR/DKK4/FZD3/CASP3/MYO6/PPL/FZD6/PLS1/GAL/CLDN1/FLNB/SLC4A7/MET/SPINT1/FGF2/CLDN4/ZDHHC21/ALDH3A2/GRHL2/ETV4/CDH3/FERMT1/MYSM1/ST14/ESRP1/EXPH5/PDGFA/GDF3	61
GO:0032233	GO:0032233	positive regulation of actin filament bundle assembly	16/1906	61/18870	0.00027046	0.00388876	0.00300336	NRP1/WNT4/SMAD3/PFN2/LPAR1/RHOC/PXN/ITGB1BP1/ABL1/WNT11/ARHGEF10/LIMK1/CD47/ARHGEF5/SFRP1/EPHA1	16
GO:0071300	GO:0071300	cellular response to retinoic acid	17/1906	67/18870	0.000271486	0.00389413	0.00300751	WNT5A/PAX2/OSR1/SOX9/WNT5B/HAND2/LYN/WNT11/TNC/SERPINF1/EPHA3/FZD4/RET/COL1A1/ABCA1/PHC1/RORB	17
GO:0120032	GO:0120032	regulation of plasma membrane bounded cell projection assembly	37/1906	203/18870	0.000282954	0.00404889	0.00312703	NRP1/DOCK11/ODF2/PLPPR5/CDKL1/SLIT2/PLCE1/KLF5/SRF/EPHB2/PFN2/LPAR1/ACTR3/FSCN1/RDX/TCHP/MPHOSPH9/ARF6/CDKL5/NLGN1/CDC42EP3/SH3YL1/CAV1/WDR44/DMTN/ATP8B1/RAB17/RAB3IP/EPS8/COBL/PODXL/F2RL1/GPM6A/ADAMTS16/DPYSL3/OCLN/KIT	37
GO:0030903	GO:0030903	notochord development	1906-08-01	19/18870	0.000290242	0.00413335	0.00319226	WNT5A/ID3/SOX9/CRB2/EFNA1/WNT11/COBL/GDF3	8
GO:0051797	GO:0051797	regulation of hair follicle development	1906-08-01	19/18870	0.000290242	0.00413335	0.00319226	WNT5A/MSX2/FST/DKK4/GAL/CDH3/FERMT1/MYSM1	8
GO:0043588	GO:0043588	skin development	52/1906	317/18870	0.000308248	0.00436598	0.00337192	WNT5A/ARRDC3/SNAI1/MSX2/ANXA1/LGR5/SOX9/COL5A1/ZFP36L1/AHDC1/NSDHL/HOXA7/SRF/ITGA3/SUFU/TXNIP/PALLD/BCR/GATA6/EXT1/HDAC1/SGPP1/FOSL2/PRKCH/FST/MAP2K1/FRAS1/LSR/DKK4/FZD3/CASP3/SLITRK5/PPL/FZD6/COL1A1/GAL/CLDN1/FLNB/MET/ATP8A2/CLDN4/ZDHHC21/ITGA2/GRHL2/ETV4/CDH3/FERMT1/MYSM1/ST14/EXPH5/PDGFA/ITGA6	52
GO:0030850	GO:0030850	prostate gland development	14/1906	50/18870	0.000309432	0.00436598	0.00337192	WNT5A/ANXA1/BMP4/SOX9/MMP2/PTCH1/HOXA13/TNC/HOXB13/EAF2/SULF1/SERPINF1/SFRP1/PRLR	14
GO:0043114	GO:0043114	regulation of vascular permeability	14/1906	50/18870	0.000309432	0.00436598	0.00337192	ZEB2/MYLK3/SRC/TGFB1/SLIT2/BCR/APOE/TJP2/FGFBP3/DDAH1/PTPRJ/ADM/CEACAM1/OCLN	14
GO:0035581	GO:0035581	sequestering of extracellular ligand from receptor	1906-06-01	11/18870	0.000310754	0.00436598	0.00337192	FBN2/GREM1/GREM2/LTBP1/CD46/CER1	6
GO:0044848	GO:0044848	biological phase	1906-06-01	11/18870	0.000310754	0.00436598	0.00337192	WNT5A/MSX2/SYCP2L/GAL/CDH3/FERMT1	6
GO:0031214	GO:0031214	biomineral tissue development	33/1906	175/18870	0.000311571	0.00436598	0.00337192	WLS/MSX2/HEY1/FBN2/S1PR1/BMP4/OSR1/SOX9/TGFB1/WNT4/SMAD3/PRICKLE1/SBDS/GREM1/ODAM/ITGB1BP1/FOSL2/WNT11/ACVR2B/SLC20A2/PTN/FAM20A/PTH1R/ALPL/CNNM4/COL1A1/SPP1/GPC3/FAM20C/BMPR1A/GPM6B/ADGRV1/CER1	33
GO:0045927	GO:0045927	positive regulation of growth	44/1906	256/18870	0.000311699	0.00436598	0.00337192	NRP1/CRABP2/PROX1/IGF2/TBX20/DRD2/MAP1B/SRF/TEAD1/USP47/TBX2/GATA6/PARP2/ZNF639/TAF9B/ADAM10/TRPC5/SLC44A4/SLC23A2/INSR/RPS6KA1/SMAD7/UNC13A/CDKL5/NEDD4L/SHTN1/CXCL12/BDNF/NTN1/SYT2/SEMA4D/LPAR3/LIMK1/PLS1/PIM1/EFNA5/FGF2/RIMS2/ATP8A2/SYT1/BMPR1A/SFRP1/CXCR4/SFRP2	44
GO:0048593	GO:0048593	camera-type eye morphogenesis	27/1906	133/18870	0.000316454	0.0044222	0.00341535	WNT5A/MEIS1/PAX2/CITED2/ZEB1/BMP4/GLI3/LHX1/PROX1/SOX9/CRB2/FOXF2/EPHB2/TBX2/BCAR3/SIX3/CDON/TDRD7/FAT3/PROM1/TENM3/ATP8A2/CALB1/THY1/SLC1A1/RORB/FZD5	27
GO:1903829	GO:1903829	positive regulation of protein localization	72/1906	476/18870	0.000318614	0.00444199	0.00343063	WNT5A/TTN/WLS/ISL1/ANKRD1/BAG3/ITPR1/SRC/BMP4/GLI3/TGFB1/GNAI1/LARP7/PRKD1/CSNK2A2/SMAD3/MIEF1/EPHB2/ITGA3/PRKACA/PSMD9/ANP32B/PRKAR1A/IER3IP1/RANGRF/DOC2B/MSN/SH3GLB1/GSK3A/ITGB1BP1/MEPCE/RDX/EPB41L2/APBB1/LAMTOR5/MPC2/DNM1L/ARF6/CD81/PRKCH/GOLPH3L/TFRC/MCU/HLA-DRB1/GPD1L/PARP9/CLSTN3/ABCA7/EDEM2/EPHA3/BLK/GPSM2/GAS8/UNC13B/SYT11/TMEM30B/ZDHHC2/ACHE/PLS1/ARHGEF5/STOM/KAT7/SORL1/F2RL1/DPP10/TM7SF…	72
GO:0042475	GO:0042475	odontogenesis of dentin-containing tooth	21/1906	93/18870	0.000319858	0.00444893	0.00343599	HAND1/LEF1/MSX2/MSX1/PDGFRA/BMP4/GLI3/TNFRSF11B/ODAM/HAND2/GATA6/HDAC1/TNC/ACVR2B/FST/FGF4/FAM20A/CNNM4/FAM20C/BMPR1A/ADM	21
GO:0050900	GO:0050900	leukocyte migration	62/1906	396/18870	0.000321859	0.00446635	0.00344944	WNT5A/PREX1/ANXA1/S1PR1/SRC/ZAP70/MMP2/ITGA9/SLIT2/BMP5/HOXA7/GATA3/SBDS/IL6/ITGA3/EMP2/GREM1/BCR/MSN/PIP5K1C/RABGEF1/SLC12A2/LYST/PGF/ABL1/LYN/DNM1L/EXT1/ADAM10/CD81/CHST4/PDGFD/PODXL2/TNFSF11/CCL28/MCU/RARRES2/APP/ITGA2B/IL27RA/CXCL12/PTN/SLC8B1/DOCK8/RET/CAMK1D/DPP4/FLT1/CD200/CD47/EPS8/ARHGEF5/ITGA2/CCL2/ADD2/F2RL1/THY1/F11R/CD9/CXCR4/ITGA6/KIT	62
GO:0030857	GO:0030857	negative regulation of epithelial cell differentiation	15/1906	56/18870	0.000325159	0.00450168	0.00347673	TBX3/MSX2/ZEB1/OSR1/SOX9/HOXA7/SPRED2/XDH/SPRY1/FST/CAV1/GRHL2/FRZB/NODAL/GDF3	15
GO:0042074	GO:0042074	cell migration involved in gastrulation	1906-07-01	15/18870	0.000328189	0.00450429	0.00347875	WNT5A/CRB2/WNT11/GPC3/APELA/NODAL/CER1	7
GO:0060026	GO:0060026	convergent extension	1906-07-01	15/18870	0.000328189	0.00450429	0.00347875	NKD1/WNT5A/WNT5B/WNT11/SFRP1/FRZB/SFRP2	7
GO:0060766	GO:0060766	negative regulation of androgen receptor signaling pathway	1906-07-01	15/18870	0.000328189	0.00450429	0.00347875	DAB2/TCF21/FOXP1/HDAC1/PIAS2/SFRP1/NODAL	7
GO:0030193	GO:0030193	regulation of blood coagulation	17/1906	68/18870	0.000328367	0.00450429	0.00347875	PDGFRA/EMILIN2/EPHB2/ADAMTS18/SH2B3/APOE/PLAT/CAV1/SERPING1/DMTN/FOXA2/ENPP4/F2R/F2RL1/CD9/CEACAM1/PDGFA	17
GO:0010632	GO:0010632	regulation of epithelial cell migration	49/1906	295/18870	0.000337099	0.00461347	0.00356306	NRP1/CCBE1/WNT5A/ANXA1/RHOB/BMPER/SRC/GLIPR2/PROX1/ANGPT2/SOX9/ADGRA2/TGFB1/GADD45A/SLIT2/PRKD1/GATA3/ITGA3/NRP2/DAB2IP/EMP2/PFN2/GATA2/EFNA1/ITGB1BP1/FOXP1/ABL1/ADAMTS9/ARF6/APOE/HDAC9/PRKCA/TMSB4X/FGF4/GRN/SERPINF1/MCC/PTN/PIK3CB/SEMA4A/CTSH/RAB25/STC1/MET/FGF2/EPB41L4B/EPPK1/ITGA2/CEACAM1	49
GO:0046578	GO:0046578	regulation of Ras protein signal transduction	34/1906	183/18870	0.000339645	0.00463767	0.00358175	NRP1/GPR55/SRC/PLCE1/EPHB2/ITGA3/DAB2IP/ARHGEF2/LPAR1/BCR/RABGEF1/DLC1/RDX/ABL1/SYDE1/ARF6/APOE/SPRY1/CYTH4/LPAR4/CADM4/LPAR6/MCF2L/PIK3CB/ARFGEF1/F2R/ARFGEF3/ABCA1/MET/EPS8/ARRB1/F2RL1/RALGPS1/F11R	34
GO:0060706	GO:0060706	cell differentiation involved in embryonic placenta development	1906-09-01	24/18870	0.000342582	0.00465938	0.00359852	HAND1/SNAI1/KRT19/KRT8/DNAJB6/SPINT2/GRHL2/ST14/FZD5	9
GO:0048841	GO:0048841	regulation of axon extension involved in axon guidance	1906-11-01	34/18870	0.000343578	0.00465938	0.00359852	NRP1/WNT5A/SEMA6D/SEMA3C/SEMA3E/CXCL12/SEMA4A/SEMA4D/SEMA5B/SEMA3A/SEMA6A	11
GO:0090183	GO:0090183	regulation of kidney development	1906-11-01	34/18870	0.000343578	0.00465938	0.00359852	PAX2/HOXB7/BMP4/LHX1/OSR1/SOX9/WNT4/GATA3/GREM1/SIX1/RET	11
GO:0051147	GO:0051147	regulation of muscle cell differentiation	31/1906	162/18870	0.000358104	0.00484537	0.00374216	RGS4/MYOCD/MSX1/MYLK3/ZEB1/BMP4/PROX1/IGF2/EFEMP2/TGFB1/RBM24/BHLHE41/RGS2/PRKD1/EFNB2/ID2/SRF/PRDM6/GSK3A/PARP2/FOXP1/FOXO4/RBPMS2/HDAC9/NID1/MEGF10/OLFM2/ARRB2/BDNF/BMPR1A/KIT	31
GO:0007584	GO:0007584	response to nutrient	30/1906	155/18870	0.000361371	0.00487851	0.00376776	SNAI2/LIPG/ASS1/GATA4/TNFRSF11B/MAP1B/SRF/PDK2/KAT2B/TNC/CYBB/CCL28/LIPA/TFRC/FOXA2/ALPL/STC1/SHANK2/COL1A1/SPP1/PIM1/ABCA1/IGF1R/STC2/LRAT/IGFBP2/ITGA2/SFRP1/SFRP2/CYP26A1	30
GO:0051492	GO:0051492	regulation of stress fiber assembly	21/1906	94/18870	0.000373284	0.00502796	0.00388318	NRP1/S1PR1/WNT4/SMAD3/PFN2/LPAR1/RHOC/PXN/ITGB1BP1/DLC1/ABL1/WNT11/ARHGEF10/RHPN2/LIMK1/MET/CD47/ARHGEF5/SFRP1/F11R/EPHA1	21
GO:0035924	GO:0035924	cellular response to vascular endothelial growth factor stimulus	18/1906	75/18870	0.000381692	0.00512964	0.00396171	NRP1/CCBE1/PDGFRA/ANXA1/PDGFRB/ADGRA2/PRKD1/ADAMTS3/NRP2/DAB2IP/ITGB1BP1/PGF/XDH/CADM4/MT1G/PIK3CB/FLT1/SEMA6A	18
GO:0050708	GO:0050708	regulation of protein secretion	45/1906	266/18870	0.000383967	0.0051486	0.00397636	TTN/WLS/ISL1/ANKRD1/ITPR1/IRS1/TGFB1/DRD2/IL6/PRKACA/PSMD9/PRKAR1A/IER3IP1/DOC2B/TIAM1/SLC12A2/APBB1/MPC2/NOS2/DNM1L/SLC25A22/P3H1/DPH3/ARF6/APOE/PICK1/GOLPH3L/MCU/HLA-DRB1/SLC8B1/BLK/FOXO1/FOXA2/UNC13B/F2R/ACHE/STXBP5L/EFNA5/CD200/CPT1A/F2RL1/SFRP1/TM7SF3/EXPH5/VSNL1	45
GO:0008585	GO:0008585	female gonad development	22/1906	101/18870	0.000398977	0.00533789	0.00412255	PDGFRA/ARID5B/FSHR/SRC/MMP2/WNT4/SLIT2/NRIP1/AMHR2/GPR149/SLIT3/NUP107/TIPARP/INSR/CSMD1/FST/IMMP2L/FZD4/CASP3/PLEKHA1/SFRP1/KIT	22
GO:0033627	GO:0033627	cell adhesion mediated by integrin	20/1906	88/18870	0.000401864	0.00536448	0.00414309	SNAI2/ITGA8/ITGB8/EMILIN2/ITGA9/ITGA5/ITGA3/EFNA1/ITGB1BP1/LYN/EXT1/ITGB5/ITGA2B/RET/DPP4/PODXL/ITGA2/FERMT1/ITGA6/SFRP2	20
GO:0003215	GO:0003215	cardiac right ventricle morphogenesis	1906-08-01	20/18870	0.000441079	0.00586173	0.00452712	HAND1/ISL1/GATA4/SEMA3C/TBX20/GATA3/HAND2/BMPR1A	8
GO:1904862	GO:1904862	inhibitory synapse assembly	1906-08-01	20/18870	0.000441079	0.00586173	0.00452712	WNT5A/CBLN1/CLSTN2/PLXNB1/SEMA4A/LHFPL4/SEMA4D/GABRB3	8
GO:0030224	GO:0030224	monocyte differentiation	1906-11-01	35/18870	0.000455725	0.00600375	0.00463681	IFI16/BMP4/CDK6/ZFP36L1/HOXA7/ACIN1/FOXP1/PDE1B/HLA-DRB1/MT1G/INPP5D	11
GO:0048048	GO:0048048	embryonic eye morphogenesis	1906-11-01	35/18870	0.000455725	0.00600375	0.00463681	WNT5A/PAX2/CITED2/FBN2/ZEB1/PROX1/FOXF2/TBX2/SIX3/EFEMP1/FZD5	11
GO:0030517	GO:0030517	negative regulation of axon extension	13/1906	46/18870	0.00045579	0.00600375	0.00463681	NRP1/WNT5A/SEMA6D/SEMA3C/SEMA3E/DRAXIN/SEMA4A/NTN1/SEMA4D/SEMA5B/SEMA3A/SEMA6A/CDH1	13
GO:0031018	GO:0031018	endocrine pancreas development	13/1906	46/18870	0.00045579	0.00600375	0.00463681	WNT5A/ANXA1/BMP4/SOX9/CDK6/BMP5/MNX1/IL6/GSK3A/GATA6/ZNF800/FOXA2/ONECUT1	13
GO:0007565	GO:0007565	female pregnancy	34/1906	186/18870	0.000462775	0.00607775	0.00469395	CITED2/CAPN2/ANGPT2/MMP2/WNT4/RGS2/ITGA5/ITGA3/EMP2/APLF/UBE2Q1/PARP2/SYDE1/TIMP1/STS/CSMD1/SLC2A1/PTN/GJA1/STC1/SPP1/PCSK5/STC2/IGFBP2/HSD11B2/CLDN4/STOX2/HPGD/ITGA2/APELA/PRLR/ADM/NODAL/PRDM14	34
GO:0042063	GO:0042063	gliogenesis	54/1906	338/18870	0.000463445	0.00607775	0.00469395	LEF1/ZEB2/HAPLN1/VIM/PAX2/ANXA1/IL6ST/GLI3/SOX9/BIN1/CDK6/HAPLN3/TGFB1/LRP2/MXRA8/ID2/IL6/ZMIZ1/VPS54/DAB2IP/LPAR1/TIAM1/ABL1/LYN/MYRF/HDAC1/NAB1/PRKCH/PICK1/BNIP3/SUN1/ARHGEF10/MAP2K1/HEXB/APP/GRN/RRAS2/DAG1/NR3C1/PTN/B4GALT6/NTN1/CNTN1/ATP1B2/SPINT1/FGF2/CCL2/TRPC4/GPM6B/CD9/CXCR4/ERBB3/PTPRZ1/SOX2	54
GO:0021537	GO:0021537	telencephalon development	46/1906	276/18870	0.000466916	0.00610004	0.00471117	LEF1/WNT5A/CCDC141/BMP4/GLI3/LHX1/PROX1/KDM6B/CDK6/SLIT2/CSNK2A2/DRD2/SALL1/ID2/SRF/EPHB2/ZMIZ1/DAB2IP/LPAR1/FOXP1/EXT1/HDAC1/NPY/TACC1/ATG16L1/EZH1/BNIP3/SUN1/DRAXIN/FUT10/SIX3/TMEM108/SLC2A1/CXCL12/CASP3/SLITRK5/SLC1A2/NEFL/CDON/ATP1B2/SEMA3A/IGF1R/FEZF1/FEZ1/FAT4/CXCR4	46
GO:0045137	GO:0045137	development of primary sexual characteristics	41/1906	238/18870	0.000467189	0.00610004	0.00471117	WNT5A/PDGFRA/CITED2/RHOBTB3/ARID5B/GATA4/FSHR/SRC/DACH1/OSR1/SOX9/LHFPL2/MMP2/WNT4/SLIT2/LRP2/NRIP1/SALL1/AMHR2/GATA3/TCF21/GPR149/MEA1/GATA6/SLIT3/NUP107/TIPARP/ADCYAP1R1/SDC1/INSR/CSMD1/FST/IMMP2L/FZD4/CASP3/PLEKHA1/SRY/SFRP1/TFAP2C/KIT/SFRP2	41
GO:0046849	GO:0046849	bone remodeling	20/1906	89/18870	0.000469909	0.00612216	0.00472825	CTSK/TNFAIP3/GPR55/S1PR1/SRC/TNFRSF11B/CTHRC1/IL6/GREM1/EXT1/TNFSF11/PRKCA/TFRC/INPP5D/PTN/GJA1/RASSF2/PTH1R/SPP1/SFRP1	20
GO:0043087	GO:0043087	regulation of GTPase activity	50/1906	307/18870	0.000471586	0.00613052	0.00473471	RASGRP3/RGL1/PREX1/PLXNA2/DOCK11/SIPA1L2/ARHGAP29/DAB2IP/NTF3/BCR/ODAM/SH3BP4/TIAM1/ITGB1BP1/RDX/BCAR3/FGD1/SYDE1/TBC1D13/DVL3/WNT11/RALGAPA2/PLXNB1/PREX2/CDKL5/ARHGEF10/RGL3/RAPGEF5/EPHA3/ARFGEF1/DOCK8/TBC1D8/TBC1D8B/SEMA4D/F2R/GARNL3/EFNA5/MET/RASGRF2/GRTP1/ARHGEF5/CCL2/F2RL1/RALGPS1/SFRP1/THY1/EPHA1/FGD4/ITGA6/RAP1GAP2	50
GO:0061371	GO:0061371	determination of heart left/right asymmetry	17/1906	70/18870	0.000473633	0.00613052	0.00473471	HAND1/APLNR/WNT5A/TBX6/TBX3/CITED2/GATA4/IFT57/TBX20/SMAD3/SRF/SUFU/TBX2/CLUAP1/HAND2/NODAL/CER1	17
GO:1900046	GO:1900046	regulation of hemostasis	17/1906	70/18870	0.000473633	0.00613052	0.00473471	PDGFRA/EMILIN2/EPHB2/ADAMTS18/SH2B3/APOE/PLAT/CAV1/SERPING1/DMTN/FOXA2/ENPP4/F2R/F2RL1/CD9/CEACAM1/PDGFA	17
GO:0060688	GO:0060688	regulation of morphogenesis of a branching structure	14/1906	52/18870	0.000481349	0.0062169	0.00480143	SNAI2/WNT5A/PAX2/HOXB7/BMP4/LHX1/HGF/SOX9/GREM1/ABL1/SIX1/SULF1/SFRP1/PDGFA	14
GO:0021602	GO:0021602	cranial nerve morphogenesis	1906-10-01	30/18870	0.000486149	0.00625711	0.00483248	NRP1/HOXB2/PAX2/CITED2/HOXA1/GLI3/EPHB2/NRP2/SIX1/ATP8B1	10
GO:0086064	GO:0086064	cell communication by electrical coupling involved in cardiac conduction	1906-09-01	25/18870	0.000487608	0.00625711	0.00483248	IRX3/PRKACA/ATP1B1/TRDN/CAV1/GJA1/ATP1B2/ATP1A3/RYR2	9
GO:2000178	GO:2000178	negative regulation of neural precursor cell proliferation	1906-09-01	25/18870	0.000487608	0.00625711	0.00483248	WNT5A/PROX1/KIFAP3/APPL2/GATA2/SLC16A2/PTN/SPINT2/SPINT1	9
GO:0001706	GO:0001706	endoderm formation	15/1906	58/18870	0.000490524	0.00628103	0.00485095	LHX1/MMP2/COL5A1/TBX20/MMP15/ITGA5/DUSP5/GATA6/ITGB5/MAP2K1/COL6A1/POU5F1/NODAL/SOX2/NANOG	15
GO:0035023	GO:0035023	regulation of Rho protein signal transduction	19/1906	83/18870	0.000504613	0.00644759	0.00497959	NRP1/GPR55/ITGA3/ARHGEF2/LPAR1/BCR/DLC1/ABL1/APOE/LPAR4/LPAR6/MCF2L/F2R/ABCA1/MET/EPS8/ARRB1/F2RL1/F11R	19
GO:0071774	GO:0071774	response to fibroblast growth factor	25/1906	123/18870	0.000508537	0.00648385	0.00500759	WNT5A/LHX1/WNT4/ZFP36L1/GATA3/FLRT2/TBX2/ITGB1BP1/EXT1/TNC/SPRY1/FGF4/SULF1/FGFBP3/IQGAP1/IER2/COL1A1/FGF2/FAM20C/OTX2/CCL2/SFRP1/FGF17/GALNT3/PRDM14	25
GO:0023061	GO:0023061	signal release	72/1906	484/18870	0.000518799	0.00660058	0.00509775	WLS/TBX3/ISL1/RASL10B/ANXA1/ITPR1/IRS1/DAB2/LIN7A/PRKD1/DRD2/GATA3/SNAP29/IL6/SYNJ1/PRKACA/PSMD9/VAMP7/PFN2/PRKAR1A/UBE2Q1/DOC2B/PIP5K1C/TIAM1/MPC2/LYN/NOS2/SLC25A22/RIMS4/CHRNB4/ACVR2B/TNFSF11/PICK1/SLC44A4/SLC16A2/UNC13A/NLGN1/MCU/HLA-DRB1/GRIK5/GRM4/ABCC4/FZD4/CXCL12/PTPRN2/SLC8B1/BLK/GJA1/SYT6/FOXO1/MCTP1/FOXA2/UNC13B/SYT11/SYT2/MAP2K6/F2R/CPE/SPP1/GAL/PCSK5/ABCA1/EFNA5/RIMS2/PORCN/SYT1/CPT1A…	72
GO:0097306	GO:0097306	cellular response to alcohol	22/1906	103/18870	0.000531213	0.00669185	0.00516823	GNAI1/PRKD1/LANCL2/CDK4/GNG2/PTCH1/P2RY6/TNC/CYBB/SLC23A2/LRP6/GRAMD1A/DAG1/ADCY2/ABCA1/IGF1R/EFNA5/ITPR2/SFRP1/SCNN1A/AHR/CDH1	22
GO:0003214	GO:0003214	cardiac left ventricle morphogenesis	1906-07-01	16/18870	0.000532701	0.00669185	0.00516823	HAND1/FOXF1/GSK3A/EDNRA/CPE/RYR2/SFRP2	7
GO:0034112	GO:0034112	positive regulation of homotypic cell-cell adhesion	1906-07-01	16/18870	0.000532701	0.00669185	0.00516823	IL6ST/EMILIN2/IL6/TNFSF11/F11R/ANK3/PDPN	7
GO:0042249	GO:0042249	establishment of planar polarity of embryonic epithelium	1906-07-01	16/18870	0.000532701	0.00669185	0.00516823	WNT5A/FOXF2/CTHRC1/FZD1/DVL3/SFRP1/SFRP2	7
GO:1900006	GO:1900006	positive regulation of dendrite development	1906-07-01	16/18870	0.000532701	0.00669185	0.00516823	BMP5/DAB2IP/ABL1/PACSIN1/PTN/COBL/VLDLR	7
GO:1902285	GO:1902285	semaphorin-plexin signaling pathway involved in neuron projection guidance	1906-07-01	16/18870	0.000532701	0.00669185	0.00516823	NRP1/PLXNA2/NRP2/ECE1/PLXNB1/EDNRA/SEMA3A	7
GO:0014812	GO:0014812	muscle cell migration	23/1906	110/18870	0.000552166	0.00692179	0.00534583	NRP1/MYOCD/ANXA1/PDGFRB/SEMA6D/SRC/BMP4/SLIT2/PLEKHO1/S100A11/LPAR1/ITGB1BP1/P2RY6/SIX1/FOXO4/PDGFD/PLAT/MEGF10/TCP11L2/ITGA2/SORL1/BMPR1A/PDGFA	23
GO:0050890	GO:0050890	cognition	51/1906	317/18870	0.000557038	0.00696823	0.00538169	MEIS2/LRRN4/ITGA8/HOXA1/SRC/CLSTN2/TANC1/TACO1/DRD2/ITGA5/SRF/EPHB2/SYNJ1/ITGA3/NTF3/KAT2B/TMOD2/ABL1/CAMK2N1/NRXN3/APOE/LILRB2/ARL6IP5/NLGN3/INSR/PDE1B/CSMD1/EIF2AK4/ITPR3/PTCHD1/APP/ABCA7/SERPINF1/PTN/BDNF/CASP3/SYT11/NLGN4X/SLC24A2/SHANK2/CLN8/NLGN4Y/GABRA5/PRKAR2B/CALB1/SLC1A1/ATP8A1/VLDLR/PTPRZ1/KIT/GRPR	51
GO:0003143	GO:0003143	embryonic heart tube morphogenesis	17/1906	71/18870	0.000565	0.00699291	0.00540075	HAND1/APLNR/WNT5A/TBX6/TBX3/CITED2/GATA4/IFT57/TBX20/SMAD3/SRF/SUFU/TBX2/CLUAP1/HAND2/RYR2/NODAL	17
GO:0044000	GO:0044000	movement in host	34/1906	188/18870	0.000565422	0.00699291	0.00540075	NRP1/NCAM1/ANPEP/SRC/EFNB2/ITGA5/WWP1/TRIM5/EXOC7/EFNB3/ZNF639/CD81/ZNF502/CDHR3/INSR/KPNA3/ITGB5/TFRC/SLC20A2/HLA-DRB1/TMPRSS2/IFITM3/DAG1/CAV1/IFITM1/DPP4/CLDN1/CD55/CD46/ITGA2/TRIM22/F11R/CLDN6/CXCR4	34
GO:0007501	GO:0007501	mesodermal cell fate specification	1906-06-01	12/18870	0.000568386	0.00699291	0.00540075	TBX6/PAX2/EYA1/BMPR1A/NODAL/SFRP2	6
GO:0060379	GO:0060379	cardiac muscle cell myoblast differentiation	1906-06-01	12/18870	0.000568386	0.00699291	0.00540075	MYOCD/ISL1/PRICKLE1/SRF/TBX2/GREM1	6
GO:0060788	GO:0060788	ectodermal placode formation	1906-06-01	12/18870	0.000568386	0.00699291	0.00540075	TBX3/PROX1/TBX2/SIX1/HDAC1/DKK4	6
GO:0071679	GO:0071679	commissural neuron axon guidance	1906-06-01	12/18870	0.000568386	0.00699291	0.00540075	NRP1/NCAM1/EPHB2/PTCH1/DAG1/FZD3	6
GO:0071697	GO:0071697	ectodermal placode morphogenesis	1906-06-01	12/18870	0.000568386	0.00699291	0.00540075	TBX3/PROX1/TBX2/SIX1/HDAC1/DKK4	6
GO:0072182	GO:0072182	regulation of nephron tubule epithelial cell differentiation	1906-06-01	12/18870	0.000568386	0.00699291	0.00540075	PAX2/LHX1/OSR1/GATA3/CD24/PROM1	6
GO:0016339	GO:0016339	calcium-dependent cell-cell adhesion via plasma membrane cell adhesion molecules	13/1906	47/18870	0.000572488	0.00702889	0.00542853	CDH11/KIFAP3/CDH10/AJUBA/CDH22/CDHR3/CDH26/CDH8/NLGN1/CDH12/CDH6/CDH3/CDH1	13
GO:0006887	GO:0006887	exocytosis	55/1906	349/18870	0.000579406	0.00708903	0.00547498	ANXA1/FOXF1/RAB31/LIN7A/SNAP29/SYNJ1/C12orf4/RAB27A/STAM/VAMP7/PFN2/DOC2B/BCR/PIP5K1C/EXOC7/YKT6/RABGEF1/GATA2/VAMP3/LYN/S100A13/MICAL1/RIMS4/ANK1/EXOC6/SDC1/SCAMP5/IL4R/UNC13A/NLGN1/SYNGR2/GRIK5/ABCC4/SYNGR1/ARFGEF1/HLA-F/RAB25/SYT6/RAB15/SYTL2/UNC13B/SYT11/SYT2/STXBP5L/RAB3IP/TSPAN18/RAB3B/RIMS2/STEAP2/SYT1/F2RL1/EXPH5/CEACAM1/VSNL1/KIT	55
GO:0050921	GO:0050921	positive regulation of chemotaxis	28/1906	145/18870	0.000579763	0.00708903	0.00547498	NRP1/WNT5A/PDGFRA/PDGFRB/S1PR1/TGFB1/SLIT2/PRKD1/SMAD3/IL6/NTF3/LPAR1/TIAM1/PGF/DNM1L/ADAM10/PDGFD/TMSB4X/MCU/RARRES2/CXCL12/PTN/CAMK1D/MET/FGF2/ITGA2/F2RL1/CXCR4	28
GO:0060419	GO:0060419	heart growth	21/1906	97/18870	0.00058296	0.00711109	0.00549202	RGS4/MEIS1/CITED2/GATA4/S1PR1/PROX1/TBX20/RGS2/TBX2/PRKAR1A/GSK3A/DUSP6/GATA6/PARP2/FOXP1/ABL1/PIM1/FGF2/JARID2/BMPR1A/SORBS2	21
GO:0016358	GO:0016358	dendrite development	40/1906	233/18870	0.000583951	0.00711109	0.00549202	NRP1/PREX1/HECW2/BMP5/MAP1B/PRICKLE1/BAIAP2/EPHB2/DAB2IP/LZTS1/LPAR1/EFNA1/TIAM1/TAOK2/ABL1/ARF6/APOE/PACSIN1/PREX2/KIF1A/STRN/ANKRD27/TRPC5/CDKL5/NLGN1/APP/NEDD4L/CUX1/CFL1/FZD4/PTN/SLITRK5/CAMK1D/SEMA4D/DCLK1/RAB17/SEMA3A/FAT3/COBL/VLDLR	40
GO:0001947	GO:0001947	heart looping	16/1906	65/18870	0.000586144	0.00712326	0.00550142	HAND1/APLNR/WNT5A/TBX6/TBX3/CITED2/GATA4/IFT57/TBX20/SMAD3/SRF/SUFU/TBX2/CLUAP1/HAND2/NODAL	16
GO:0010092	GO:0010092	specification of animal organ identity	1906-11-01	36/18870	0.000596934	0.00722496	0.00557996	WNT5A/ISL1/PAX2/BMP4/GLI3/LRP2/SIX1/EXT1/WNT11/SPRY1/FGF2	11
GO:0035137	GO:0035137	hindlimb morphogenesis	1906-11-01	36/18870	0.000596934	0.00722496	0.00557996	TBX3/AFF3/MSX2/MSX1/TBX4/BMP4/OSR1/PTCH1/FGF4/GPC3/BMPR1A	11
GO:0043552	GO:0043552	positive regulation of phosphatidylinositol 3-kinase activity	1906-08-01	21/18870	0.00064977	0.00778045	0.00600898	PDGFRA/PDGFRB/IRS1/TGFB1/PRKD1/FLT1/FGF2/KIT	8
GO:0048791	GO:0048791	calcium ion-regulated exocytosis of neurotransmitter	1906-08-01	21/18870	0.00064977	0.00778045	0.00600898	DOC2B/RIMS4/UNC13A/UNC13B/SYT11/SYT2/RIMS2/SYT1	8
GO:0061318	GO:0061318	renal filtration cell differentiation	1906-08-01	21/18870	0.00064977	0.00778045	0.00600898	ASXL1/EXT1/CD24/IQGAP1/EDNRA/PROM1/PODXL/MAGI2	8
GO:0072112	GO:0072112	podocyte differentiation	1906-08-01	21/18870	0.00064977	0.00778045	0.00600898	ASXL1/EXT1/CD24/IQGAP1/EDNRA/PROM1/PODXL/MAGI2	8
GO:0003338	GO:0003338	metanephros morphogenesis	1906-10-01	31/18870	0.00065326	0.00778045	0.00600898	PAX2/KIF26B/BMP4/LHX1/SOX9/WNT4/SALL1/GREM1/FRAS1/CALB1	10
GO:0060325	GO:0060325	face morphogenesis	1906-10-01	31/18870	0.00065326	0.00778045	0.00600898	LEF1/MSX1/PDGFRA/ARID5B/MMP2/PRICKLE1/TIPARP/CRISPLD1/COL1A1/PLEKHA1	10
GO:0061437	GO:0061437	renal system vasculature development	1906-10-01	31/18870	0.00065326	0.00778045	0.00600898	NRP1/PDGFRA/PDGFRB/BMP4/ANGPT2/OSR1/TCF21/PDGFD/NOTCH3/EDNRA	10
GO:0061440	GO:0061440	kidney vasculature development	1906-10-01	31/18870	0.00065326	0.00778045	0.00600898	NRP1/PDGFRA/PDGFRB/BMP4/ANGPT2/OSR1/TCF21/PDGFD/NOTCH3/EDNRA	10
GO:0045055	GO:0045055	regulated exocytosis	39/1906	227/18870	0.00066861	0.00793102	0.00612527	FOXF1/RAB31/SNAP29/SYNJ1/C12orf4/RAB27A/VAMP7/PFN2/DOC2B/BCR/PIP5K1C/RABGEF1/GATA2/VAMP3/LYN/S100A13/MICAL1/RIMS4/SCAMP5/IL4R/UNC13A/NLGN1/SYNGR2/GRIK5/ABCC4/SYNGR1/HLA-F/SYT6/RAB15/UNC13B/SYT11/SYT2/TSPAN18/RIMS2/STEAP2/SYT1/F2RL1/CEACAM1/KIT	39
GO:0006024	GO:0006024	glycosaminoglycan biosynthetic process	17/1906	72/18870	0.000671095	0.00793102	0.00612527	HS3ST3A1/HS3ST3B1/ST3GAL6/TGFB1/HS3ST1/ST3GAL1/EXT1/UGDH/CSGALNACT1/XYLT1/GCNT2/DSE/B3GNT2/B4GALT4/DSEL/CHST9/B3GNT7	17
GO:0043954	GO:0043954	cellular component maintenance	17/1906	72/18870	0.000671095	0.00793102	0.00612527	MYOCD/CBLN1/TANC1/PLEKHA7/ITGA3/ARF6/APOE/PICK1/CLDN3/INSR/NLGN1/F2R/SHANK2/CLDN1/IGF1R/F2RL1/SORT1	17
GO:0021983	GO:0021983	pituitary gland development	1906-12-01	42/18870	0.000671544	0.00793102	0.00612527	WNT5A/ISL1/BMP4/WNT4/DRD2/SALL1/GATA2/SIX3/FGF2/BMPR1A/CDH1/SOX2	12
GO:0048661	GO:0048661	positive regulation of smooth muscle cell proliferation	21/1906	98/18870	0.000672548	0.00793102	0.00612527	PDGFRB/S1PR1/SRC/BMP4/MMP2/TGFB1/ID2/IL6/FOXP1/P2RY6/HDAC1/RBPMS2/PDGFD/GJA1/NOTCH3/LDLRAP1/IGF1R/FGF2/HPGD/ITGA2/BMPR1A	21
GO:0042659	GO:0042659	regulation of cell fate specification	1906-09-01	26/18870	0.000679413	0.00796474	0.00615131	WNT5A/HDAC1/WNT11/MBD3/MTA3/FGF2/BMPR1A/ESRP1/SFRP2	9
GO:0048596	GO:0048596	embryonic camera-type eye morphogenesis	1906-09-01	26/18870	0.000679413	0.00796474	0.00615131	WNT5A/PAX2/CITED2/ZEB1/PROX1/FOXF2/TBX2/SIX3/FZD5	9
GO:0060740	GO:0060740	prostate gland epithelium morphogenesis	1906-09-01	26/18870	0.000679413	0.00796474	0.00615131	WNT5A/BMP4/SOX9/MMP2/HOXA13/TNC/HOXB13/SULF1/SFRP1	9
GO:0002573	GO:0002573	myeloid leukocyte differentiation	40/1906	235/18870	0.000694566	0.00812643	0.00627619	LEF1/IFI16/CITED2/ITGB8/GPR55/SRC/BMP4/TNFRSF11B/CDK6/TGFB1/ZFP36L1/HOXA7/GATA3/ID2/VPS54/GATA2/ACIN1/FOXP1/LYN/IL1RL1/FOSL2/CD81/TNFSF11/PRKCA/PDE1B/TFRC/APP/HLA-DRB1/MT1G/INPP5D/NR3C1/RASSF2/CUL4A/GPC3/FAM20C/TMEM178A/F2RL1/SFRP1/CEACAM1/KIT	40
GO:0000302	GO:0000302	response to reactive oxygen species	36/1906	205/18870	0.000698998	0.00816228	0.00630387	PAX2/PDGFRA/ANXA1/RHOB/TNFAIP3/SRC/CAPN2/HGF/KDM6B/MMP2/SESN3/IL6/PPIF/TXNIP/PDK2/PXN/FOXP1/ABL1/APOE/PDGFD/STK26/ADCYAP1R1/SDC1/ANKZF1/BNIP3/SESN1/PAWR/CASP3/CAMKK2/FBLN5/PRDX5/PTPRK/COL1A1/PLEKHA1/TRPA1/MET	36
GO:0044272	GO:0044272	sulfur compound biosynthetic process	30/1906	161/18870	0.000700457	0.00816333	0.00630469	HS3ST3A1/HS3ST3B1/ST3GAL6/HS3ST1/PAPSS1/ADI1/PDK2/ST3GAL1/TPK1/MPC2/ACLY/DLAT/EXT1/UGDH/CSGALNACT1/XYLT1/SLC19A3/HSD17B12/HS6ST1/PAPSS2/DSE/PDK1/B3GNT2/PDK3/SLC27A2/B4GALT4/ELOVL7/DSEL/CHST9/B3GNT7	30
GO:0061180	GO:0061180	mammary gland epithelium development	16/1906	66/18870	0.000702237	0.00816812	0.00630839	WNT5A/TBX3/MSX2/MSX1/FOXF1/SRC/WNT4/GATA3/ID2/PTCH1/TNFSF11/CSMD1/NR3C1/NTN1/FGF2/PRLR	16
GO:0032964	GO:0032964	collagen biosynthetic process	13/1906	48/18870	0.000713437	0.00828226	0.00639654	VIM/BMP4/COL5A1/TGFB1/WNT4/ADAMTS3/IL6/FOSL2/PCOLCE/RCN3/F2R/COL1A1/ITGA2	13
GO:0060047	GO:0060047	heart contraction	41/1906	243/18870	0.000718628	0.00832195	0.00642719	RGS4/TTN/ISL1/KCNH2/GATA4/ACTC1/HCN4/BIN1/MYL4/RGS2/DRD2/IRX3/PRKACA/TBX2/RANGRF/GSTO1/GSK3A/TACR3/GATA6/DNM1L/EXT1/DES/ATP2B2/ATP1B1/SMAD7/GPD1L/TRDN/NEDD4L/CELF2/CAV1/GJA1/MAP2K6/EDNRA/STC1/ATP1B2/ATP1A3/RYR2/SLC1A1/APELA/ADM/CXCR4	41
GO:0030203	GO:0030203	glycosaminoglycan metabolic process	23/1906	112/18870	0.000719646	0.00832195	0.00642719	HS3ST3A1/HS3ST3B1/ST3GAL6/TGFB1/HS3ST1/ST3GAL1/EXT1/UGDH/IDS/FUCA1/CSGALNACT1/XYLT1/PGLYRP4/HEXB/GCNT2/DSE/EDNRA/B3GNT2/B4GALT4/FGF2/DSEL/CHST9/B3GNT7	23
GO:0007566	GO:0007566	embryo implantation	15/1906	60/18870	0.000722917	0.00834361	0.00644392	MMP2/EMP2/APLF/UBE2Q1/SYDE1/TIMP1/GJA1/STC1/SPP1/PCSK5/STC2/APELA/PRLR/NODAL/PRDM14	15
GO:0060425	GO:0060425	lung morphogenesis	14/1906	54/18870	0.000728502	0.00839184	0.00648117	FOXF1/BMP4/SOX9/SRF/TCF21/TBX2/EXT1/TNC/SPRY1/MAP2K1/DAG1/CTSH/GRHL2/NODAL	14
GO:0070372	GO:0070372	regulation of ERK1 and ERK2 cascade	50/1906	313/18870	0.000738719	0.00849314	0.0065594	NRP1/PDGFRA/BMPER/GATA4/FSHR/PDGFRB/GPR55/SRC/BMP4/GLIPR2/DAB2/CNKSR3/TGFB1/DRD2/SPRED2/EPHB2/DAB2IP/TIAM1/ITGB1BP1/HAND2/DUSP6/ABL1/LYN/P2RY6/APOE/PDGFD/EPHA7/SPRY1/TNFSF11/PRKCA/FGF4/MAP2K1/APP/HLA-DRB1/GCNT2/ABCA7/ARRB2/BTN2A2/F2R/FGF2/ARRB1/ARHGAP8/SEMA6A/CCL2/F2RL1/APELA/NODAL/CEACAM1/LMO3/PDGFA	50
GO:0060323	GO:0060323	head morphogenesis	1906-11-01	37/18870	0.000772782	0.00885065	0.00683552	LEF1/MSX1/PDGFRA/ARID5B/MMP2/PRICKLE1/TIPARP/ATP6AP2/CRISPLD1/COL1A1/PLEKHA1	11
GO:0070306	GO:0070306	lens fiber cell differentiation	1906-11-01	37/18870	0.000772782	0.00885065	0.00683552	VIM/TMOD1/PROX1/WNT5B/SMAD3/SPRED2/SPRY1/SIX3/SKIL/TDRD7/FGF2	11
GO:0002067	GO:0002067	glandular epithelial cell differentiation	17/1906	73/18870	0.000793795	0.00903927	0.00698119	WNT5A/BMP4/PROX1/SOX9/CDK6/WNT4/BMP5/GSK3A/GATA2/GATA6/ZNF800/EXT1/CAV1/FGF2/NR5A2/ONECUT1/FZD5	17
GO:0050818	GO:0050818	regulation of coagulation	17/1906	73/18870	0.000793795	0.00903927	0.00698119	PDGFRA/EMILIN2/EPHB2/ADAMTS18/SH2B3/APOE/PLAT/CAV1/SERPING1/DMTN/FOXA2/ENPP4/F2R/F2RL1/CD9/CEACAM1/PDGFA	17
GO:0055002	GO:0055002	striated muscle cell development	17/1906	73/18870	0.000793795	0.00903927	0.00698119	TTN/PDGFRA/ANKRD1/MYLK3/TMOD1/PDGFRB/ACTC1/KRT19/PROX1/CFL2/FLNC/PRKD1/SRF/PRKAR1A/TMOD2/KRT8/SDC1	17
GO:0048545	GO:0048545	response to steroid hormone	52/1906	330/18870	0.000807577	0.00917869	0.00708887	GPR83/ISL1/ANXA1/ASS1/SRC/RXRG/DAB2/TGFB1/SLIT2/ZFP36L1/IL6/DNAJA1/TCF21/ZMIZ1/VPS54/TXNIP/SKP2/GSK3A/SAFB/FOXP1/SLIT3/RBFOX2/HDAC1/FOSL2/EGLN2/CYBB/NR3C2/SDC1/PIAS2/SERPINF1/NR3C1/CAV1/CASP3/ALPL/PMEPA1/NEFL/STC1/COL1A1/SPP1/CLDN1/TRERF1/IGF1R/ATP1A3/IGFBP2/HSD11B2/CLDN4/KDM4C/SFRP1/SCNN1A/ADM/NODAL/LMO3	52
GO:0030100	GO:0030100	regulation of endocytosis	47/1906	291/18870	0.000824114	0.00924061	0.00713669	WNT5A/RAB31/SRC/DAB2/BIN1/PRKD1/DRD2/APPL2/EFNB2/RAB27A/NTF3/LPAR1/GREM1/BCR/RABGEF1/GATA2/ABL1/ARF6/APOE/PACSIN1/SCAMP5/PICK1/INSR/NLGN1/NEDD4L/PCSK9/ABCA7/EPHA3/CAV1/PIK3CB/ARRB2/VAMP4/LDLRAP1/MCTP1/SYT11/CAMK1D/RAB17/GPC3/CD47/ARRB1/PTPRJ/MERTK/ITGA2/CCL2/F2RL1/APELA/MAGI2	47
GO:0001710	GO:0001710	mesodermal cell fate commitment	1906-07-01	17/18870	0.000826962	0.00924061	0.00713669	TBX6/PAX2/BMP4/EYA1/BMPR1A/NODAL/SFRP2	7
GO:0010470	GO:0010470	regulation of gastrulation	1906-07-01	17/18870	0.000826962	0.00924061	0.00713669	LHX1/OSR1/CRB2/DAG1/FOXA2/OTX2/NODAL	7
GO:0010544	GO:0010544	negative regulation of platelet activation	1906-07-01	17/18870	0.000826962	0.00924061	0.00713669	PDGFRA/ADAMTS18/SH2B3/APOE/CD9/CEACAM1/PDGFA	7
GO:0061548	GO:0061548	ganglion development	1906-07-01	17/18870	0.000826962	0.00924061	0.00713669	NRP1/RGS4/UNC5C/NRP2/SIX1/FZD3/SEMA3A	7
GO:0072077	GO:0072077	renal vesicle morphogenesis	1906-07-01	17/18870	0.000826962	0.00924061	0.00713669	PAX2/KIF26B/LHX1/SOX9/WNT4/SALL1/GREM1	7
GO:0072224	GO:0072224	metanephric glomerulus development	1906-07-01	17/18870	0.000826962	0.00924061	0.00713669	PAX2/PDGFRA/PDGFRB/LHX1/OSR1/TCF21/RET	7
GO:0072578	GO:0072578	neurotransmitter-gated ion channel clustering	1906-07-01	17/18870	0.000826962	0.00924061	0.00713669	SHISA6/APOE/NLGN1/CHRDL1/LHFPL4/ZDHHC2/SLITRK3	7
GO:2000136	GO:2000136	regulation of cell proliferation involved in heart morphogenesis	1906-07-01	17/18870	0.000826962	0.00924061	0.00713669	TBX3/ISL1/SOX9/HAND2/SIX1/EYA1/PIM1	7
GO:0010719	GO:0010719	negative regulation of epithelial to mesenchymal transition	1906-12-01	43/18870	0.000846923	0.00944596	0.00729529	BMP5/GATA3/SPRED2/DAB2IP/EFNA1/IL17RD/SPRY1/SMAD7/FOXA2/MAD2L2/SFRP1/SFRP2	12
GO:0010644	GO:0010644	cell communication by electrical coupling	1906-10-01	32/18870	0.000865036	0.00958953	0.00740617	IRX3/PRKACA/ATP1B1/TRDN/CAV1/GJA1/ATP1B2/ATP1A3/RYR2/ANK3	10
GO:0061037	GO:0061037	negative regulation of cartilage development	1906-10-01	32/18870	0.000865036	0.00958953	0.00740617	SNAI2/CTSK/BMP4/GLI3/SOX9/GREM1/WNT11/ADAMTS7/EFEMP1/FRZB	10
GO:0140058	GO:0140058	neuron projection arborization	1906-10-01	32/18870	0.000865036	0.00958953	0.00740617	NRP1/WNT5A/LRP2/TAOK2/DVL3/NLGN1/FZD4/PTN/GRIP1/SEMA3A	10
GO:0055074	GO:0055074	calcium ion homeostasis	52/1906	331/18870	0.000866224	0.00958953	0.00740617	APLNR/WNT5A/MCOLN3/ANXA6/ITPR1/STIM2/PRKD1/DRD2/PLCE1/VPS54/PRKACA/GSTO1/SMDT1/ABL1/LYN/HSP90B1/P2RY6/MCOLN1/APOE/ATP2B2/TRPC5/TNFSF11/ATP1B1/SYPL2/BNIP3/GPR3/ITPR3/MCU/HEXB/APP/TRDN/PLCH1/CXCL12/SLC8B1/CAV1/PIK3CB/FAM20A/PTH1R/ALPL/SLC24A2/EDNRA/F2R/STC1/TRPA1/ITPR2/STC2/RYR2/FGF2/CALB1/TRPC4/TMEM178A/THY1	52
GO:0055008	GO:0055008	cardiac muscle tissue morphogenesis	15/1906	61/18870	0.000870457	0.00961855	0.00742858	HAND1/WNT5A/TTN/ISL1/ANKRD1/S1PR1/ACTC1/PROX1/TBX20/TGFB1/LRP2/SMAD7/EDNRA/RYR2/BMPR1A	15
GO:0043542	GO:0043542	endothelial cell migration	46/1906	284/18870	0.000875147	0.0096525	0.0074548	SNAI2/NRP1/CCBE1/WNT5A/ZEB2/ANXA1/RHOB/BMPER/PROX1/ANGPT2/ADGRA2/TGFB1/GADD45A/SLIT2/PRKD1/GATA3/EFNB2/SRF/NRP2/DAB2IP/EMP2/PIK3R3/GREM1/PXN/GATA2/EFNA1/ITGB1BP1/FOXP1/ABL1/ADAMTS9/APOE/HDAC9/PRKCA/TMSB4X/FGF4/GRN/SERPINF1/PTN/PIK3CB/SEMA4A/DPP4/STC1/ID1/MET/FGF2/CEACAM1	46
GO:1905039	GO:1905039	carboxylic acid transmembrane transport	29/1906	156/18870	0.000885644	0.00975026	0.0075303	RGS4/SLC7A2/RGS2/LRP2/SLC25A32/MPC1/MPC2/SLC35D1/SLC25A22/ARL6IP5/SLC23A2/SFXN3/SLC16A2/SLC38A9/SLC38A8/SLC2A1/SLC7A8/EMB/SLC1A2/SLC1A3/CLN8/CPT1A/SLC38A5/SLC6A15/SLC16A10/SLC6A6/SLC1A1/SLC16A12/SLC7A3	29
GO:0006874	GO:0006874	intracellular calcium ion homeostasis	49/1906	308/18870	0.000909137	0.00999046	0.00771581	APLNR/WNT5A/MCOLN3/ANXA6/ITPR1/STIM2/PRKD1/DRD2/PLCE1/VPS54/PRKACA/GSTO1/SMDT1/ABL1/LYN/HSP90B1/P2RY6/MCOLN1/APOE/ATP2B2/TRPC5/ATP1B1/SYPL2/BNIP3/GPR3/ITPR3/MCU/HEXB/APP/TRDN/PLCH1/CXCL12/SLC8B1/CAV1/PIK3CB/PTH1R/SLC24A2/EDNRA/F2R/STC1/TRPA1/ITPR2/STC2/RYR2/FGF2/CALB1/TRPC4/TMEM178A/THY1	49
GO:0050866	GO:0050866	negative regulation of cell activation	38/1906	223/18870	0.000911453	0.0099975	0.00772124	PDGFRA/ANXA1/FOXF1/TNFAIP3/LRRC32/BMP4/GLI3/ID2/CBLB/ADAMTS18/PRKAR1A/BCR/RABGEF1/LYN/PAG1/PIBF1/SH2B3/APOE/LILRB2/ZBTB7B/SMAD7/IL4R/TARM1/HLA-DRB1/GRN/INPP5D/PAWR/HLA-F/BTN2A2/CASP3/SYT11/GAL/CD200/MERTK/SFRP1/CD9/CEACAM1/PDGFA	38
GO:0032231	GO:0032231	regulation of actin filament bundle assembly	22/1906	107/18870	0.000913506	0.0100016	0.00772444	NRP1/S1PR1/WNT4/SMAD3/PFN2/LPAR1/RHOC/PXN/ITGB1BP1/DLC1/RDX/ABL1/WNT11/ARHGEF10/RHPN2/LIMK1/MET/CD47/ARHGEF5/SFRP1/F11R/EPHA1	22
GO:0051897	GO:0051897	positive regulation of phosphatidylinositol 3-kinase/protein kinase B signal transduction	31/1906	171/18870	0.000927842	0.0101087	0.00780715	PDGFRA/FSHR/PDGFRB/SRC/HGF/SOX9/IGF2/TGFB1/LRP2/GATA3/ITGB1BP1/MYDGF/PDGFD/PLXNB1/SEMA3E/TNFSF11/INSR/GCNT2/PIK3CB/ARRB2/RET/SEMA4D/F2R/FLT1/IGF1R/FGF2/PTPRJ/F2RL1/PDGFA/ERBB3/KIT	31
GO:0060384	GO:0060384	innervation	1906-09-01	27/18870	0.000928573	0.0101087	0.00780715	NRP1/ISL1/ECE1/SULF1/RET/EDNRA/SEMA3A/GABRA5/LRIG1	9
GO:0072311	GO:0072311	glomerular epithelial cell differentiation	1906-08-01	22/18870	0.000931285	0.0101087	0.00780715	ASXL1/EXT1/CD24/IQGAP1/EDNRA/PROM1/PODXL/MAGI2	8
GO:2000810	GO:2000810	regulation of bicellular tight junction assembly	1906-08-01	22/18870	0.000931285	0.0101087	0.00780715	SNAI2/SNAI1/PRKACA/PRKCH/CLDN3/CLDN1/F11R/FZD5	8
GO:0006023	GO:0006023	aminoglycan biosynthetic process	17/1906	74/18870	0.000935146	0.0101087	0.00780715	HS3ST3A1/HS3ST3B1/ST3GAL6/TGFB1/HS3ST1/ST3GAL1/EXT1/UGDH/CSGALNACT1/XYLT1/GCNT2/DSE/B3GNT2/B4GALT4/DSEL/CHST9/B3GNT7	17
GO:0045669	GO:0045669	positive regulation of osteoblast differentiation	17/1906	74/18870	0.000935146	0.0101087	0.00780715	MSX2/IL6ST/FBN2/BMP4/GLI3/HGF/WNT4/PRKD1/CTHRC1/IL6/SCUBE3/ACVR2B/IFITM1/FGF2/FAM20C/BMPR1A/SFRP2	17
GO:0060415	GO:0060415	muscle tissue morphogenesis	17/1906	74/18870	0.000935146	0.0101087	0.00780715	HAND1/WNT5A/TTN/ISL1/ANKRD1/S1PR1/ACTC1/PROX1/TBX20/EFEMP2/TGFB1/LRP2/FZD1/SMAD7/EDNRA/RYR2/BMPR1A	17
GO:0006022	GO:0006022	aminoglycan metabolic process	24/1906	121/18870	0.000937164	0.0101122	0.00780985	HS3ST3A1/HS3ST3B1/ST3GAL6/TGFB1/HS3ST1/ST3GAL1/EXT1/UGDH/IDS/FUCA1/CSGALNACT1/XYLT1/PGLYRP4/HEXB/GCNT2/GAL3ST3/DSE/EDNRA/B3GNT2/B4GALT4/FGF2/DSEL/CHST9/B3GNT7	24
GO:0007599	GO:0007599	hemostasis	39/1906	231/18870	0.000943411	0.0101613	0.00784772	PDGFRA/IL6ST/SRC/EMILIN2/FLI1/SRF/IL6/EPHB2/ADAMTS18/PABPC4/RAB27A/DGKI/LYN/SH2B3/APOE/DGKE/PRKCA/PLAT/C1GALT1C1/CAV1/PIK3CB/SERPING1/PAPSS2/DMTN/FOXA2/TFPI2/ENPP4/FZD6/F2R/JMJD1C/TSPAN18/MERTK/ITGA2/F2RL1/F11R/CD9/CEACAM1/PDGFA/PDPN	39
GO:0060100	GO:0060100	positive regulation of phagocytosis, engulfment	1906-06-01	13/18870	0.000965543	0.0102699	0.0079316	RAB31/APPL2/GATA2/ABCA7/ITGA2/F2RL1	6
GO:0070493	GO:0070493	thrombin-activated receptor signaling pathway	1906-06-01	13/18870	0.000965543	0.0102699	0.0079316	VPS54/F2R/MET/IQGAP2/HPGD/F2RL1	6
GO:0090177	GO:0090177	establishment of planar polarity involved in neural tube closure	1906-06-01	13/18870	0.000965543	0.0102699	0.0079316	WNT5A/CTHRC1/FZD1/DVL3/SFRP1/SFRP2	6
GO:0097475	GO:0097475	motor neuron migration	1906-06-01	13/18870	0.000965543	0.0102699	0.0079316	NRP1/LHX1/TBX20/FZD3/NTN1/OLIG3	6
GO:1900115	GO:1900115	extracellular regulation of signal transduction	1906-06-01	13/18870	0.000965543	0.0102699	0.0079316	FBN2/GREM1/GREM2/LTBP1/CD46/CER1	6
GO:1900116	GO:1900116	extracellular negative regulation of signal transduction	1906-06-01	13/18870	0.000965543	0.0102699	0.0079316	FBN2/GREM1/GREM2/LTBP1/CD46/CER1	6
GO:1905155	GO:1905155	positive regulation of membrane invagination	1906-06-01	13/18870	0.000965543	0.0102699	0.0079316	RAB31/APPL2/GATA2/ABCA7/ITGA2/F2RL1	6
GO:1903825	GO:1903825	organic acid transmembrane transport	29/1906	157/18870	0.00098362	0.0104435	0.00806572	RGS4/SLC7A2/RGS2/LRP2/SLC25A32/MPC1/MPC2/SLC35D1/SLC25A22/ARL6IP5/SLC23A2/SFXN3/SLC16A2/SLC38A9/SLC38A8/SLC2A1/SLC7A8/EMB/SLC1A2/SLC1A3/CLN8/CPT1A/SLC38A5/SLC6A15/SLC16A10/SLC6A6/SLC1A1/SLC16A12/SLC7A3	29
GO:0035909	GO:0035909	aorta morphogenesis	1906-11-01	38/18870	0.000989512	0.0104874	0.00809962	HEY1/PDGFRB/PROX1/EFEMP2/EFNB2/SRF/TBX2/SIX1/ADAMTS9/EYA1/BMPR1A	11
GO:0042987	GO:0042987	amyloid precursor protein catabolic process	16/1906	68/18870	0.000993992	0.0104976	0.00810749	BIN1/BACE1/GSK3A/SPON1/EFNA1/ADAM19/LYN/ADAM10/APOE/ABCA7/APH1B/CASP3/EFNA3/SLC2A13/SORL1/RTN3	16
GO:0150116	GO:0150116	regulation of cell-substrate junction organization	16/1906	68/18870	0.000993992	0.0104976	0.00810749	NRP1/SRC/WNT4/SMAD3/GREM1/ITGB1BP1/DLC1/ABL1/ARF6/EPHA3/DMTN/EFNA5/PTPRJ/SFRP1/THY1/GPM6B	16
GO:0048644	GO:0048644	muscle organ morphogenesis	18/1906	81/18870	0.00101559	0.0106954	0.00826028	HAND1/WNT5A/TTN/ISL1/ANKRD1/ARID5B/S1PR1/ACTC1/PROX1/TBX20/EFEMP2/TGFB1/LRP2/FZD1/SMAD7/EDNRA/RYR2/BMPR1A	18
GO:0042542	GO:0042542	response to hydrogen peroxide	21/1906	101/18870	0.00101631	0.0106954	0.00826028	PAX2/ANXA1/RHOB/TNFAIP3/SRC/CAPN2/KDM6B/MMP2/IL6/PPIF/TXNIP/ABL1/PDGFD/STK26/SDC1/ANKZF1/BNIP3/CASP3/COL1A1/PLEKHA1/TRPA1	21
GO:0003015	GO:0003015	heart process	42/1906	255/18870	0.00102344	0.0107516	0.00830363	RGS4/TTN/ISL1/KCNH2/GATA4/SRC/ACTC1/HCN4/BIN1/MYL4/RGS2/DRD2/IRX3/PRKACA/TBX2/RANGRF/GSTO1/GSK3A/TACR3/GATA6/DNM1L/EXT1/DES/ATP2B2/ATP1B1/SMAD7/GPD1L/TRDN/NEDD4L/CELF2/CAV1/GJA1/MAP2K6/EDNRA/STC1/ATP1B2/ATP1A3/RYR2/SLC1A1/APELA/ADM/CXCR4	42
GO:0044344	GO:0044344	cellular response to fibroblast growth factor stimulus	23/1906	115/18870	0.00105299	0.0110425	0.0085283	WNT5A/LHX1/WNT4/ZFP36L1/GATA3/FLRT2/TBX2/ITGB1BP1/EXT1/SPRY1/FGF4/SULF1/FGFBP3/IQGAP1/COL1A1/FGF2/FAM20C/OTX2/CCL2/SFRP1/FGF17/GALNT3/PRDM14	23
GO:0030501	GO:0030501	positive regulation of bone mineralization	1906-12-01	44/18870	0.00105888	0.0110848	0.008561	FBN2/BMP4/OSR1/WNT4/SMAD3/ACVR2B/SLC20A2/PTN/FAM20C/BMPR1A/GPM6B/ADGRV1	12
GO:0042149	GO:0042149	cellular response to glucose starvation	13/1906	50/18870	0.00108381	0.0113061	0.00873187	IFI16/NUAK1/PLIN2/NUAK2/SESN3/SUV39H1/ASNS/SH3GLB1/RRP8/PICK1/PMAIP1/SESN1/SLC2A1	13
GO:0089718	GO:0089718	amino acid import across plasma membrane	13/1906	50/18870	0.00108381	0.0113061	0.00873187	RGS4/SLC7A2/RGS2/ARL6IP5/SLC16A2/SLC7A8/SLC1A2/SLC1A3/CLN8/SLC38A5/SLC6A6/SLC1A1/SLC7A3	13
GO:0048566	GO:0048566	embryonic digestive tract development	1906-10-01	33/18870	0.00113003	0.0117076	0.00904201	PDGFRA/FOXF1/GLI3/FOXF2/SALL1/ID2/TCF21/RBPMS2/RARRES2/PCSK5	10
GO:0099174	GO:0099174	regulation of presynapse organization	1906-10-01	33/18870	0.00113003	0.0117076	0.00904201	CBLN1/EFNB3/FZD1/ARF6/SLITRK4/APP/CLSTN3/SLITRK5/SLITRK3/GPC4	10
GO:1905606	GO:1905606	regulation of presynapse assembly	1906-10-01	33/18870	0.00113003	0.0117076	0.00904201	CBLN1/EFNB3/FZD1/ARF6/SLITRK4/APP/CLSTN3/SLITRK5/SLITRK3/GPC4	10
GO:0050680	GO:0050680	negative regulation of epithelial cell proliferation	31/1906	173/18870	0.00113015	0.0117076	0.00904201	SNAI2/WNT5A/ZEB1/BMP4/SOX9/DAB2/IFT57/CDK6/TGFB1/DRD2/GATA3/EFNB2/PTCH1/DAB2IP/XDH/APOE/EAF2/SULF1/SERPINF1/MCC/CAV1/PTPRK/FLT1/GPC3/EPPK1/CCL2/SFRP1/TNMD/CEACAM1/SFRP2/SOX2	31
GO:1903532	GO:1903532	positive regulation of secretion by cell	46/1906	288/18870	0.00117899	0.0121925	0.00941646	TTN/WLS/ISL1/RASL10B/ANKRD1/ITPR1/DAB2/TGFB1/PRKD1/DRD2/PRKACA/RAB27A/STAM/PSMD9/VAMP7/PRKAR1A/IER3IP1/DOC2B/GATA2/SLC12A2/APBB1/MPC2/DNM1L/ARF6/TNFSF11/SDC1/SCAMP5/IL4R/GOLPH3L/NLGN1/MCU/HLA-DRB1/CXCL12/BLK/HLA-F/RAB15/UNC13B/MAP2K6/ACHE/SPP1/GAL/SYT1/F2RL1/TM7SF3/EXPH5/VSNL1	46
GO:0007613	GO:0007613	memory	24/1906	123/18870	0.00119012	0.0122862	0.00948885	LRRN4/ITGA8/DRD2/ITGA5/SRF/ITGA3/NTF3/KAT2B/CAMK2N1/APOE/INSR/CSMD1/EIF2AK4/ITPR3/PTCHD1/ABCA7/SERPINF1/PTN/BDNF/SYT11/SLC24A2/CALB1/SLC1A1/VLDLR	24
GO:0061323	GO:0061323	cell proliferation involved in heart morphogenesis	1906-07-01	18/18870	0.00123592	0.012676	0.00978994	TBX3/ISL1/SOX9/HAND2/SIX1/EYA1/PIM1	7
GO:2000811	GO:2000811	negative regulation of anoikis	1906-07-01	18/18870	0.00123592	0.012676	0.00978994	SNAI2/SRC/ITGA5/PIK3R3/CEACAM6/CAV1/TLE1	7
GO:0051893	GO:0051893	regulation of focal adhesion assembly	15/1906	63/18870	0.0012428	0.012676	0.00978994	NRP1/SRC/WNT4/SMAD3/GREM1/ITGB1BP1/DLC1/ABL1/EPHA3/DMTN/EFNA5/PTPRJ/SFRP1/THY1/GPM6B	15
GO:0090109	GO:0090109	regulation of cell-substrate junction assembly	15/1906	63/18870	0.0012428	0.012676	0.00978994	NRP1/SRC/WNT4/SMAD3/GREM1/ITGB1BP1/DLC1/ABL1/EPHA3/DMTN/EFNA5/PTPRJ/SFRP1/THY1/GPM6B	15
GO:0055017	GO:0055017	cardiac muscle tissue growth	19/1906	89/18870	0.00124451	0.012676	0.00978994	RGS4/MEIS1/CITED2/GATA4/S1PR1/TBX20/RGS2/TBX2/PRKAR1A/GSK3A/GATA6/PARP2/FOXP1/ABL1/PIM1/FGF2/JARID2/BMPR1A/SORBS2	19
GO:0030325	GO:0030325	adrenal gland development	1906-09-01	28/18870	0.001247	0.012676	0.00978994	PDGFRA/CITED2/ARID5B/WNT4/SMAD3/SALL1/WNT11/INSR/NR3C1	9
GO:0035116	GO:0035116	embryonic hindlimb morphogenesis	1906-09-01	28/18870	0.001247	0.012676	0.00978994	TBX3/AFF3/MSX2/MSX1/TBX4/BMP4/OSR1/FGF4/GPC3	9
GO:0048668	GO:0048668	collateral sprouting	1906-09-01	28/18870	0.001247	0.012676	0.00978994	CRABP2/EPHA7/APP/BDNF/SEMA4D/LPAR3/SPP1/EFNA5/COBL	9
GO:0060512	GO:0060512	prostate gland morphogenesis	1906-09-01	28/18870	0.001247	0.012676	0.00978994	WNT5A/BMP4/SOX9/MMP2/HOXA13/TNC/HOXB13/SULF1/SFRP1	9
GO:0038179	GO:0038179	neurotrophin signaling pathway	1906-11-01	39/18870	0.00125405	0.012726	0.00982853	SRC/NTF3/WASF1/SPRY1/TMEM108/BDNF/CASP3/DOCK3/SORT1/CYFIP2/MAGI2	11
GO:1990778	GO:1990778	protein localization to cell periphery	54/1906	353/18870	0.00130143	0.0131844	0.0101826	TMEM88/RAB31/DAB2/TGFB1/LIN7A/GNAI1/EPHB2/PTCH1/ITGA3/EMP2/NUBP1/KRT18/RANGRF/ARL3/ITGB1BP1/VAMP3/RDX/EPB41L2/BBIP1/ARF6/ADAM10/CD81/PACSIN1/ANK1/ARL6IP5/PRKCH/CRB3/ATP1B1/LRP6/DPP6/TSPAN33/ZDHHC22/GOLPH3L/MRAP2/EPHA3/DAG1/CAV1/GPSM2/LDLRAP1/LHFPL4/GRIP1/ZDHHC2/PLS1/RAB3B/MAP7/ZDHHC23/SORL1/DPP10/SLC1A1/F11R/ANK3/CDH1/GPC4/RAB38	54
GO:1901655	GO:1901655	cellular response to ketone	21/1906	103/18870	0.00132139	0.0133483	0.0103091	ASS1/SRC/GNAI1/PRKD1/CDK4/GNG2/VPS54/MSN/P2RY6/TNC/UGT3A2/SERPINF1/NR3C1/ADCY2/SPP1/TRERF1/IGF1R/EFNA5/SFRP1/SCNN1A/AHR	21
GO:0051489	GO:0051489	regulation of filopodium assembly	13/1906	51/18870	0.00132208	0.0133483	0.0103091	NRP1/DOCK11/PLPPR5/SRF/EPHB2/FSCN1/ARF6/NLGN1/DMTN/RAB17/RAB3IP/GPM6A/DPYSL3	13
GO:0046847	GO:0046847	filopodium assembly	16/1906	70/18870	0.00138247	0.013911	0.0107437	NRP1/DOCK11/PLPPR5/SRF/EPHB2/FSCN1/FGD1/ARF6/NLGN1/DMTN/TTYH1/RAB17/RAB3IP/GPM6A/DPYSL3/FGD4	16
GO:1902893	GO:1902893	regulation of miRNA transcription	16/1906	70/18870	0.00138247	0.013911	0.0107437	MYOCD/BMP4/SMAD6/SOX9/TGFB1/SMAD3/KLF5/GATA3/SRF/TEAD1/GATA2/GATA6/NR3C1/FGF2/BMPR1A/POU5F1	16
GO:0003012	GO:0003012	muscle system process	66/1906	452/18870	0.00140731	0.0141371	0.0109183	RGS4/MYOCD/TTN/MEIS1/TBX3/KCNH2/IL6ST/ANXA6/TMOD1/GATA4/HCN4/BIN1/MYL4/TBX20/RGS2/PRKD1/DRD2/PLCE1/SMAD3/CNN1/SRF/VPS54/PRKACA/TBX2/RANGRF/GSTO1/GSK3A/TACR3/TIAM1/HAND2/TPM2/GATA6/APBB1/PARP2/FOXP1/TMOD2/DES/CHRNB4/PRKCA/ATP1B1/SMAD7/SULF1/CALD1/GPD1L/TRDN/NEDD4L/DAG1/CAV1/GJA1/FOXO1/DTNA/MAP2K6/EDNRA/F2R/STC1/HTR1D/RYR2/SCN4A/ATP8A2/JARID2/ZDHHC21/ITGA2/NMU/CXCR4/SORBS2/KIT	66
GO:0006688	GO:0006688	glycosphingolipid biosynthetic process	1906-10-01	34/18870	0.00145771	0.0145942	0.0112714	ST8SIA1/ST8SIA2/ST3GAL1/ST8SIA5/B3GALT1/B4GALT6/GAL3ST1/ST8SIA3/B4GALT4/UGT8	10
GO:0031128	GO:0031128	developmental induction	1906-10-01	34/18870	0.00145771	0.0145942	0.0112714	WNT5A/BMP4/SOX9/WNT4/SALL1/SIX1/WNT11/SPRY1/FGF2/FZD5	10
GO:0001885	GO:0001885	endothelial cell development	15/1906	64/18870	0.00147421	0.0147347	0.0113798	VEZF1/MSN/RDX/HOXA13/CLDN3/TJP2/EDNRA/STC1/CLDN1/MET/MARVELD2/ZDHHC21/F2RL1/F11R/TNMD	15
GO:0010001	GO:0010001	glial cell differentiation	41/1906	252/18870	0.00148288	0.0147965	0.0114276	LEF1/ZEB2/HAPLN1/VIM/PAX2/IL6ST/GLI3/SOX9/BIN1/CDK6/HAPLN3/TGFB1/MXRA8/ID2/IL6/VPS54/LPAR1/ABL1/LYN/MYRF/HDAC1/NAB1/PICK1/BNIP3/ARHGEF10/MAP2K1/APP/GRN/DAG1/NR3C1/PTN/B4GALT6/CNTN1/SPINT1/FGF2/TRPC4/GPM6B/CXCR4/ERBB3/PTPRZ1/SOX2	41
GO:0090100	GO:0090100	positive regulation of transmembrane receptor protein serine/threonine kinase signaling pathway	21/1906	104/18870	0.00150123	0.0149547	0.0115497	MYOCD/ZEB2/MSX2/MSX1/CITED2/ITGA8/GATA4/BMP4/DAB2/CRB2/TBX20/TGFB1/BMP5/SCUBE3/GATA6/ACVR2B/SULF1/GPC3/BMPR1A/FERMT1/NODAL	21
GO:0010634	GO:0010634	positive regulation of epithelial cell migration	31/1906	176/18870	0.00150538	0.014971	0.0115624	NRP1/CCBE1/WNT5A/ANXA1/RHOB/SRC/GLIPR2/PROX1/SOX9/ADGRA2/TGFB1/PRKD1/GATA3/ITGA3/NRP2/GATA2/ITGB1BP1/FOXP1/ABL1/ARF6/HDAC9/PRKCA/TMSB4X/GRN/PIK3CB/CTSH/RAB25/MET/FGF2/EPB41L4B/ITGA2	31
GO:0035791	GO:0035791	platelet-derived growth factor receptor-beta signaling pathway	1906-06-01	14/18870	0.0015459	0.0153229	0.0118341	MYOCD/PDGFRB/SRC/ABL1/PDGFRL/PDGFA	6
GO:0072160	GO:0072160	nephron tubule epithelial cell differentiation	1906-06-01	14/18870	0.0015459	0.0153229	0.0118341	PAX2/LHX1/OSR1/GATA3/CD24/PROM1	6
GO:0031102	GO:0031102	neuron projection regeneration	14/1906	58/18870	0.0015508	0.0153459	0.0118519	MMP2/MAP1B/TNC/NREP/MAP2K1/GRN/DAG1/PTN/PTPRF/NEFL/SPP1/IGF1R/THY1/ADM	14
GO:0048678	GO:0048678	response to axon injury	18/1906	84/18870	0.00157945	0.0155687	0.012024	MMP2/DRD2/MAP1B/LYN/TNC/NREP/BNIP3/MAP2K1/GRN/DAG1/PTN/PTPRF/NEFL/SPP1/IGF1R/FGF2/SLC1A1/DPYSL3	18
GO:0060395	GO:0060395	SMAD protein signal transduction	18/1906	84/18870	0.00157945	0.0155687	0.012024	VIM/BMPER/BMP4/SMAD6/DAB2/TBX20/TGFB1/BMP5/SMAD3/FAM89B/ZMIZ1/SMAD7/RBPMS/VEPH1/PMEPA1/BMPR1A/NODAL/MAGI2	18
GO:0051495	GO:0051495	positive regulation of cytoskeleton organization	32/1906	184/18870	0.00158114	0.0155687	0.012024	NRP1/MYLK3/PROX1/CFL2/BIN1/WNT4/PRKD1/SMAD3/MAP1B/BAIAP2/PFN2/LPAR1/RHOC/PXN/ITGB1BP1/WASF1/ABL1/WNT11/SLAIN2/ARF6/ARHGEF10/CDC42EP3/GPSM2/LIMK1/MET/CD47/ARHGEF5/SLAIN1/F2RL1/SFRP1/EPHA1/OCLN	32
GO:0035272	GO:0035272	exocrine system development	1906-12-01	46/18870	0.00161562	0.0158755	0.012261	SNAI2/NRP1/WLS/SEMA3C/HGF/SOX9/IGF2/TGFB1/IGSF3/INSR/DAG1/PDGFA	12
GO:0030239	GO:0030239	myofibril assembly	16/1906	71/18870	0.00162028	0.0158755	0.012261	TTN/PDGFRA/ANKRD1/MYLK3/TMOD1/PDGFRB/ACTC1/KRT19/PROX1/CFL2/FLNC/PRKD1/SRF/PRKAR1A/TMOD2/KRT8	16
GO:0061614	GO:0061614	miRNA transcription	16/1906	71/18870	0.00162028	0.0158755	0.012261	MYOCD/BMP4/SMAD6/SOX9/TGFB1/SMAD3/KLF5/GATA3/SRF/TEAD1/GATA2/GATA6/NR3C1/FGF2/BMPR1A/POU5F1	16
GO:0060603	GO:0060603	mammary gland duct morphogenesis	1906-09-01	29/18870	0.00164791	0.0160934	0.0124292	WNT5A/TBX3/MSX2/SRC/WNT4/PTCH1/CSMD1/NR3C1/NTN1	9
GO:0072012	GO:0072012	glomerulus vasculature development	1906-09-01	29/18870	0.00164791	0.0160934	0.0124292	PDGFRA/PDGFRB/BMP4/ANGPT2/OSR1/TCF21/PDGFD/NOTCH3/EDNRA	9
GO:0021520	GO:0021520	spinal cord motor neuron cell fate specification	1906-05-01	10/18870	0.00170486	0.0164079	0.0126721	ISL1/GLI3/MNX1/SUFU/OLIG3	5
GO:0046015	GO:0046015	regulation of transcription by glucose	1906-05-01	10/18870	0.00170486	0.0164079	0.0126721	SUV39H1/SRF/KAT2B/RRP8/FOXA2	5
GO:0048340	GO:0048340	paraxial mesoderm morphogenesis	1906-05-01	10/18870	0.00170486	0.0164079	0.0126721	LEF1/WNT5A/SMAD3/WNT11/BMPR1A	5
GO:0048672	GO:0048672	positive regulation of collateral sprouting	1906-05-01	10/18870	0.00170486	0.0164079	0.0126721	CRABP2/BDNF/SEMA4D/LPAR3/EFNA5	5
GO:0048865	GO:0048865	stem cell fate commitment	1906-05-01	10/18870	0.00170486	0.0164079	0.0126721	WNT8A/SOX9/EDNRA/SFRP1/SFRP2	5
GO:0060368	GO:0060368	regulation of Fc receptor mediated stimulatory signaling pathway	1906-05-01	10/18870	0.00170486	0.0164079	0.0126721	APPL2/RABGEF1/LYN/CD47/PTPRJ	5
GO:0097104	GO:0097104	postsynaptic membrane assembly	1906-05-01	10/18870	0.00170486	0.0164079	0.0126721	EPHB2/NLGN3/NLGN1/NLGN4X/NLGN4Y	5
GO:0097113	GO:0097113	AMPA glutamate receptor clustering	1906-05-01	10/18870	0.00170486	0.0164079	0.0126721	SHISA6/APOE/NLGN1/CHRDL1/ZDHHC2	5
GO:0097688	GO:0097688	glutamate receptor clustering	1906-05-01	10/18870	0.00170486	0.0164079	0.0126721	SHISA6/APOE/NLGN1/CHRDL1/ZDHHC2	5
GO:1901654	GO:1901654	response to ketone	35/1906	208/18870	0.00177269	0.0170332	0.013155	ASS1/SRC/TGFB1/GNAI1/SLIT2/PRKD1/CDK4/GNG2/VPS54/TXNIP/MSN/FOXP1/HOXA13/SLIT3/P2RY6/TNC/HOXB13/CYBB/UGT3A2/LIPA/SERPINF1/NR3C1/CAV1/ADCY2/NEFL/SPP1/CLDN1/TRERF1/IGF1R/EFNA5/CLDN4/SFRP1/SCNN1A/AHR/CDA	35
GO:0072273	GO:0072273	metanephric nephron morphogenesis	1906-08-01	24/18870	0.0017826	0.0170936	0.0132017	PAX2/KIF26B/BMP4/LHX1/SOX9/WNT4/SALL1/GREM1	8
GO:0055003	GO:0055003	cardiac myofibril assembly	1906-07-01	19/18870	0.00178757	0.0170936	0.0132017	TTN/PDGFRA/MYLK3/PDGFRB/ACTC1/PROX1/SRF	7
GO:0071625	GO:0071625	vocalization behavior	1906-07-01	19/18870	0.00178757	0.0170936	0.0132017	GLI3/EXT1/NRXN3/NLGN3/NLGN4X/SHANK2/NLGN4Y	7
GO:0006486	GO:0006486	protein glycosylation	33/1906	193/18870	0.00180277	0.0171642	0.0132562	ST8SIA1/ST3GAL6/ST8SIA2/UBE2J1/GXYLT2/GMPPB/ST3GAL1/MGAT2/DAD1/ST8SIA5/CHST4/GALNT2/ALG10/GALNT7/C1GALT1/MGAT5/GALNT6/GALNT12/GCNT2/FUT10/C1GALT1C1/B3GALT1/ARFGEF1/GCNT4/GAL3ST1/ALG10B/B3GNT2/ST8SIA3/B3GALT5/MGAT4C/MAN1C1/GALNT3/B3GNT7	33
GO:0043413	GO:0043413	macromolecule glycosylation	33/1906	193/18870	0.00180277	0.0171642	0.0132562	ST8SIA1/ST3GAL6/ST8SIA2/UBE2J1/GXYLT2/GMPPB/ST3GAL1/MGAT2/DAD1/ST8SIA5/CHST4/GALNT2/ALG10/GALNT7/C1GALT1/MGAT5/GALNT6/GALNT12/GCNT2/FUT10/C1GALT1C1/B3GALT1/ARFGEF1/GCNT4/GAL3ST1/ALG10B/B3GNT2/ST8SIA3/B3GALT5/MGAT4C/MAN1C1/GALNT3/B3GNT7	33
GO:0043547	GO:0043547	positive regulation of GTPase activity	39/1906	239/18870	0.00180358	0.0171642	0.0132562	RASGRP3/RGL1/PREX1/DOCK11/SIPA1L2/ARHGAP29/NTF3/BCR/ODAM/TIAM1/BCAR3/SYDE1/TBC1D13/DVL3/WNT11/RALGAPA2/PLXNB1/PREX2/CDKL5/ARHGEF10/RGL3/RAPGEF5/DOCK8/TBC1D8/TBC1D8B/SEMA4D/F2R/GARNL3/RASGRF2/GRTP1/ARHGEF5/CCL2/F2RL1/RALGPS1/SFRP1/THY1/EPHA1/ITGA6/RAP1GAP2	39
GO:0071230	GO:0071230	cellular response to amino acid stimulus	18/1906	85/18870	0.00181823	0.0172761	0.0133427	PDGFRA/ASS1/ZEB1/CAPN2/MMP2/SESN3/BAIAP2/SH3BP4/LAMTOR5/SIX1/RBX1/PDGFD/CYBB/SESN1/SLC38A9/COL6A1/COL1A1/RRAGD	18
GO:0033002	GO:0033002	muscle cell proliferation	40/1906	247/18870	0.00183507	0.0174084	0.0134448	MYOCD/CITED2/PDGFRB/TNFAIP3/S1PR1/SRC/BMP4/HGF/MMP2/TBX20/EFEMP2/TGFB1/CNN1/ID2/IL6/RBM10/TBX2/PRKAR1A/GATA6/FOXP1/ABL1/P2RY6/SIX1/HDAC1/RBPMS2/APOE/PDGFD/ELN/MEGF10/GJA1/NOTCH3/LDLRAP1/PIM1/IGF1R/PPARGC1A/FGF2/JARID2/HPGD/ITGA2/BMPR1A	40
GO:0110110	GO:0110110	positive regulation of animal organ morphogenesis	1906-10-01	35/18870	0.00185851	0.0176027	0.0135949	WNT5A/MSX1/BMP4/SOX9/WNT4/GATA3/SIX1/WNT11/SPRY1/FGF2	10
GO:0007626	GO:0007626	locomotory behavior	34/1906	201/18870	0.0018682	0.0176664	0.0136441	ARRDC3/MEIS1/MCOLN3/NPY1R/TMOD1/NAV2/DRD2/ID2/PBX3/EFNB3/APOE/CHRNB4/PREX2/CLCN3/STRN/PDE1B/USP2/HEXB/APP/FZD4/CXCL12/ARRB2/FOXA2/DPP4/VPS13A/CNTN1/SHANK2/CLN8/NEGR1/CIART/EPS8/CALB1/FIG4/SLC1A1	34
GO:0007596	GO:0007596	blood coagulation	37/1906	224/18870	0.00187145	0.0176692	0.0136462	PDGFRA/IL6ST/SRC/EMILIN2/SRF/IL6/EPHB2/ADAMTS18/PABPC4/RAB27A/DGKI/LYN/SH2B3/APOE/DGKE/PRKCA/PLAT/C1GALT1C1/CAV1/PIK3CB/SERPING1/PAPSS2/DMTN/FOXA2/TFPI2/ENPP4/FZD6/F2R/JMJD1C/MERTK/ITGA2/F2RL1/F11R/CD9/CEACAM1/PDGFA/PDPN	37
GO:1903305	GO:1903305	regulation of regulated secretory pathway	24/1906	127/18870	0.00187617	0.0176858	0.0136591	FOXF1/C12orf4/RAB27A/VAMP7/PFN2/DOC2B/BCR/RABGEF1/GATA2/LYN/MICAL1/RIMS4/SCAMP5/IL4R/NLGN1/HLA-F/SYT6/RAB15/SYT11/SYT2/RIMS2/SYT1/F2RL1/CEACAM1	24
GO:0014015	GO:0014015	positive regulation of gliogenesis	16/1906	72/18870	0.00189147	0.0178019	0.0137488	IL6ST/BIN1/TGFB1/LRP2/ID2/IL6/LYN/MYRF/HDAC1/PRKCH/DAG1/PTN/NTN1/SPINT1/CXCR4/PTPRZ1	16
GO:0045778	GO:0045778	positive regulation of ossification	13/1906	53/18870	0.00192998	0.0181358	0.0140066	WNT5A/FBN2/BMP4/OSR1/WNT4/SMAD3/ACVR2B/SLC20A2/PTN/FAM20C/BMPR1A/GPM6B/ADGRV1	13
GO:0070085	GO:0070085	glycosylation	36/1906	217/18870	0.00198011	0.0185776	0.0143478	ST8SIA1/ST3GAL6/ST8SIA2/UBE2J1/GXYLT2/GMPPB/ST3GAL1/MGAT2/DAD1/COG5/ST8SIA5/CHST4/GALNT2/ALG10/GALNT7/C1GALT1/MGAT5/GALNT6/GALNT12/GCNT2/FUT10/C1GALT1C1/B3GALT1/ARFGEF1/GCNT4/B4GALT6/GAL3ST1/ALG10B/B3GNT2/ST8SIA3/B3GALT5/B4GALT4/MGAT4C/MAN1C1/GALNT3/B3GNT7	36
GO:0009267	GO:0009267	cellular response to starvation	31/1906	179/18870	0.00198401	0.0185849	0.0143535	IFI16/CTSK/NUAK1/PLIN2/DNAJC15/WNT4/NUAK2/PRKD1/SESN3/PIK3C2B/SUV39H1/ASNS/SH3GLB1/RNF152/RRP8/GABARAPL2/EIF2S1/DAP/STK26/JMY/PICK1/PMAIP1/EIF2AK4/SESN1/PCSK9/SLC2A1/FOXO1/SLC39A5/IGF1R/RRAGD/SFRP1	31
GO:0008406	GO:0008406	gonad development	38/1906	233/18870	0.0020681	0.0193422	0.0149384	WNT5A/PDGFRA/CITED2/RHOBTB3/ARID5B/GATA4/FSHR/SRC/OSR1/SOX9/MMP2/WNT4/SLIT2/LRP2/NRIP1/SALL1/AMHR2/GATA3/TCF21/GPR149/MEA1/GATA6/SLIT3/NUP107/TIPARP/SDC1/INSR/CSMD1/FST/IMMP2L/FZD4/CASP3/PLEKHA1/SRY/SFRP1/TFAP2C/KIT/SFRP2	38
GO:0098773	GO:0098773	skin epidermis development	24/1906	128/18870	0.00209278	0.0195425	0.015093	WNT5A/SNAI1/MSX2/LGR5/SOX9/NSDHL/SRF/GATA6/EXT1/HDAC1/FST/LSR/DKK4/FZD3/FZD6/GAL/CLDN1/MET/CLDN4/ZDHHC21/CDH3/FERMT1/MYSM1/PDGFA	24
GO:0060441	GO:0060441	epithelial tube branching involved in lung morphogenesis	1906-09-01	30/18870	0.00214581	0.0200063	0.0154512	FOXF1/BMP4/SOX9/TBX2/EXT1/TNC/SPRY1/DAG1/CTSH	9
GO:0006664	GO:0006664	glycolipid metabolic process	21/1906	107/18870	0.00217087	0.0202084	0.0156073	ITGB8/ST8SIA1/ST3GAL6/ST8SIA2/PIGC/CERK/ST3GAL1/ST8SIA5/PIGN/FUCA1/MPPE1/HEXB/GAL3ST3/B3GALT1/PIGM/B4GALT6/GAL3ST1/ST8SIA3/B4GALT4/UGT8/KIT	21
GO:0002011	GO:0002011	morphogenesis of an epithelial sheet	14/1906	60/18870	0.00218974	0.0203523	0.0157185	WNT5A/HOXB2/MSX2/COL5A1/TBX20/BMP5/AJUBA/ITGA5/SRF/RHOC/DAG1/FERMT1/CEACAM1/PDPN	14
GO:0009247	GO:0009247	glycolipid biosynthetic process	16/1906	73/18870	0.0021996	0.0204121	0.0157646	ST8SIA1/ST3GAL6/ST8SIA2/PIGC/ST3GAL1/ST8SIA5/PIGN/MPPE1/GAL3ST3/B3GALT1/PIGM/B4GALT6/GAL3ST1/ST8SIA3/B4GALT4/UGT8	16
GO:0031668	GO:0031668	cellular response to extracellular stimulus	44/1906	281/18870	0.00220858	0.0204636	0.0158044	SNAI2/MYOCD/IFI16/CTSK/NUAK1/PLIN2/DNAJC15/WNT4/NUAK2/PRKD1/SESN3/SEC13/PIK3C2B/SUV39H1/SRF/PDK2/ASNS/KAT2B/SH3GLB1/RNF152/RRP8/GABARAPL2/EIF2S1/LYN/DAP/TNC/STK26/JMY/PICK1/PMAIP1/EIF2AK4/SESN1/PCSK9/SLC2A1/FOXO1/SLC39A5/FOXA2/SLC1A2/COL1A1/PIM1/IGF1R/RRAGD/SFRP1/SFRP2	44
GO:0008154	GO:0008154	actin polymerization or depolymerization	33/1906	196/18870	0.00233293	0.0215823	0.0166684	PSTPIP2/PREX1/TMOD1/CFL2/BIN1/SLIT2/BAIAP2/PFN2/RDX/WASF1/TMOD2/ABL1/ARF6/ARPC5L/MICAL1/TMSB4Y/TMSB4X/ELN/CDC42EP3/CFL1/CXCL12/ARFGEF1/DIAPH2/DMTN/SSH3/PLEKHH2/ARHGAP18/EPS8/COBL/FHDC1/ADD2/F2RL1/CYFIP2	33
GO:0071711	GO:0071711	basement membrane organization	1906-10-01	36/18870	0.00234373	0.0216487	0.0167196	NID2/PRICKLE1/FLRT2/EXT1/NID1/DAG1/CAV1/HMCN1/SPINT2/FERMT1	10
GO:0048368	GO:0048368	lateral mesoderm development	1906-06-01	15/18870	0.0023577	0.021677	0.0167416	CITED2/FOXF1/TBX20/BMPR1A/NODAL/CER1	6
GO:0060099	GO:0060099	regulation of phagocytosis, engulfment	1906-06-01	15/18870	0.0023577	0.021677	0.0167416	RAB31/APPL2/GATA2/ABCA7/ITGA2/F2RL1	6
GO:1905153	GO:1905153	regulation of membrane invagination	1906-06-01	15/18870	0.0023577	0.021677	0.0167416	RAB31/APPL2/GATA2/ABCA7/ITGA2/F2RL1	6
GO:0007219	GO:0007219	Notch signaling pathway	31/1906	181/18870	0.00237138	0.0217359	0.016787	SNAI2/SNAI1/HEY1/IL6ST/MESP2/DLL3/SRC/KRT19/SOX9/CDK6/ANXA4/ZMIZ1/TBX2/GATA2/ITGB1BP1/SIX1/ADAM10/ARRDC1/APP/APH1B/NOTCH3/MAML3/CNTN1/CD46/MAML2/ARRB1/CDH6/TIMP4/ONECUT1/SORBS2/KIT	31
GO:0050954	GO:0050954	sensory perception of mechanical stimulus	31/1906	181/18870	0.00237138	0.0217359	0.016787	SNAI2/HOXA1/NAV2/LRP2/BACE1/PPIP5K2/SIX1/MBP/ATP2B2/EYA1/HEXB/FZD4/CXCL12/CASP3/LHFPL4/MYO6/HOMER2/CRYM/ATP8B1/SLC1A3/COL1A1/TRPA1/MARVELD2/USP53/COCH/SCN9A/LRIG1/ITGA2/CXCR4/ADGRV1/KIT	31
GO:0045662	GO:0045662	negative regulation of myoblast differentiation	1906-08-01	25/18870	0.00239201	0.0218244	0.0168553	TBX3/BMP4/ID3/SOX9/TGFB1/PRICKLE1/NMRK2/GDF3	8
GO:0048011	GO:0048011	neurotrophin TRK receptor signaling pathway	1906-08-01	25/18870	0.00239201	0.0218244	0.0168553	SRC/WASF1/SPRY1/TMEM108/CASP3/DOCK3/SORT1/CYFIP2	8
GO:0072010	GO:0072010	glomerular epithelium development	1906-08-01	25/18870	0.00239201	0.0218244	0.0168553	ASXL1/EXT1/CD24/IQGAP1/EDNRA/PROM1/PODXL/MAGI2	8
GO:0043473	GO:0043473	pigmentation	22/1906	115/18870	0.0024201	0.0220469	0.0170272	SNAI2/ZEB2/GLI3/DRD2/RAB27A/TBX2/LYST/AP1M1/ADAMTS9/APOE/ANKRD27/ATP6AP2/EDNRA/AP1S2/SHROOM3/RAB17/FIG4/AP1S3/CDH3/MYSM1/RAB38/KIT	22
GO:1903509	GO:1903509	liposaccharide metabolic process	21/1906	108/18870	0.00244388	0.0222296	0.0171683	ITGB8/ST8SIA1/ST3GAL6/ST8SIA2/PIGC/CERK/ST3GAL1/ST8SIA5/PIGN/FUCA1/MPPE1/HEXB/GAL3ST3/B3GALT1/PIGM/B4GALT6/GAL3ST1/ST8SIA3/B4GALT4/UGT8/KIT	21
GO:0042770	GO:0042770	signal transduction in response to DNA damage	32/1906	189/18870	0.00245881	0.0223314	0.017247	SNAI2/SNAI1/MSX1/ANKRD1/RNASEH2B/SMYD2/GADD45A/DYRK3/KMT5A/CDK2/SPRED2/TIPRL/CCAR2/PRPF19/TAOK2/ABL1/RINT1/TP53BP1/FOXO4/PMAIP1/EIF2AK4/PARP9/CHEK2/TAOK3/USP28/CDC14B/MAP2K6/MYO6/MAD2L2/CUL4A/IER3/FOXN3	32
GO:0031669	GO:0031669	cellular response to nutrient levels	40/1906	251/18870	0.00247443	0.0224391	0.0173301	SNAI2/IFI16/CTSK/NUAK1/PLIN2/DNAJC15/WNT4/NUAK2/PRKD1/SESN3/SEC13/PIK3C2B/SUV39H1/SRF/PDK2/ASNS/KAT2B/SH3GLB1/RNF152/RRP8/GABARAPL2/EIF2S1/DAP/TNC/STK26/JMY/PICK1/PMAIP1/EIF2AK4/SESN1/PCSK9/SLC2A1/FOXO1/SLC39A5/FOXA2/COL1A1/PIM1/IGF1R/RRAGD/SFRP1	40
GO:0046661	GO:0046661	male sex differentiation	30/1906	174/18870	0.00248913	0.022504	0.0173802	WNT5A/TBX3/PDGFRA/CITED2/RHOBTB3/ARID5B/GREB1L/GATA4/FSHR/SOX9/LHFPL2/WNT4/LRP2/BMP5/AMHR2/GATA3/TCF21/MEA1/GATA6/HOXA13/SDC1/INSR/CSMD1/PLEKHA1/SRY/BMPR1A/SFRP1/TFAP2C/KIT/SFRP2	30
GO:0050806	GO:0050806	positive regulation of synaptic transmission	30/1906	174/18870	0.00248913	0.022504	0.0173802	CLSTN2/CA2/DRD2/TSHZ3/EPHB2/EFNB3/ABL1/APOE/RIMS4/LILRB2/NLGN3/EIF2AK4/ITPR3/NLGN1/APP/IGSF11/CLSTN3/PTN/ARRB2/SLC24A2/SLC1A3/SHANK2/ZDHHC2/RASGRF2/RIMS2/SYT1/CALB1/CCL2/NMU/SLC1A1	30
GO:0043586	GO:0043586	tongue development	1906-07-01	20/18870	0.0025126	0.0226134	0.0174648	LEF1/GLI3/HAND2/SIX1/HDAC1/BNC2/KIT	7
GO:0045655	GO:0045655	regulation of monocyte differentiation	1906-07-01	20/18870	0.0025126	0.0226134	0.0174648	CDK6/ZFP36L1/HOXA7/ACIN1/FOXP1/HLA-DRB1/INPP5D	7
GO:0072079	GO:0072079	nephron tubule formation	1906-07-01	20/18870	0.0025126	0.0226134	0.0174648	PAX2/OSR1/SOX9/IRX3/GATA3/GREM1/SIX1	7
GO:0007163	GO:0007163	establishment or maintenance of cell polarity	37/1906	228/18870	0.00256254	0.0230281	0.017785	ALPK2/WNT5A/CDX2/FOXF1/KIF26B/CRB2/AMOTL1/LIN7A/FAM89B/MAP1B/PRICKLE1/GATA3/MSN/RHOBTB1/ACTR3/FSCN1/RHOBTB2/CAP2/ABL1/WNT11/ARF6/ANK1/SPRY1/CRB3/DST/SHTN1/WWC1/ENKD1/GPSM2/ARFGEF1/GJA1/DOCK8/IGF1R/MAP7/FEZ1/SPINT2/FERMT1	37
GO:0032092	GO:0032092	positive regulation of protein binding	14/1906	61/18870	0.00258272	0.0231746	0.0178981	NRP1/BAMBI/DACT1/BMP4/TIAM1/ABL1/APOE/USP9X/APP/AKTIP/BLK/CAV1/BDNF/ADD2	14
GO:0030282	GO:0030282	bone mineralization	23/1906	123/18870	0.0026552	0.0237892	0.0183728	FBN2/S1PR1/BMP4/OSR1/SOX9/WNT4/SMAD3/PRICKLE1/SBDS/GREM1/FOSL2/WNT11/ACVR2B/SLC20A2/PTN/PTH1R/ALPL/GPC3/FAM20C/BMPR1A/GPM6B/ADGRV1/CER1	23
GO:0002062	GO:0002062	chondrocyte differentiation	22/1906	116/18870	0.00270792	0.0242251	0.0187095	SNAI2/MSX2/ANXA6/BMP4/GLI3/OSR1/SOX9/TGFB1/TGFBI/WNT5B/SMAD3/GREM1/CREB3L2/EXT1/FOSL2/SMAD7/SULF1/PTH1R/ADAMTS7/EFEMP1/BMPR1A/SFRP2	22
GO:0060674	GO:0060674	placenta blood vessel development	1906-09-01	31/18870	0.0027564	0.0245851	0.0189875	HEY1/ITGB8/NSDHL/MAP2K1/HS6ST1/SPINT1/APELA/VASH2/FZD5	9
GO:0150117	GO:0150117	positive regulation of cell-substrate junction organization	1906-09-01	31/18870	0.0027564	0.0245851	0.0189875	NRP1/WNT4/SMAD3/ITGB1BP1/ABL1/ARF6/PTPRJ/SFRP1/THY1	9
GO:0050817	GO:0050817	coagulation	37/1906	229/18870	0.00276625	0.0246362	0.0190269	PDGFRA/IL6ST/SRC/EMILIN2/SRF/IL6/EPHB2/ADAMTS18/PABPC4/RAB27A/DGKI/LYN/SH2B3/APOE/DGKE/PRKCA/PLAT/C1GALT1C1/CAV1/PIK3CB/SERPING1/PAPSS2/DMTN/FOXA2/TFPI2/ENPP4/FZD6/F2R/JMJD1C/MERTK/ITGA2/F2RL1/F11R/CD9/CEACAM1/PDGFA/PDPN	37
GO:0044703	GO:0044703	multi-organism reproductive process	34/1906	206/18870	0.00282635	0.0251339	0.0194114	CITED2/CAPN2/ANGPT2/MMP2/WNT4/RGS2/ITGA5/ITGA3/EMP2/APLF/UBE2Q1/PARP2/SYDE1/TIMP1/STS/CSMD1/SLC2A1/PTN/GJA1/STC1/SPP1/PCSK5/STC2/IGFBP2/HSD11B2/CLDN4/STOX2/HPGD/ITGA2/APELA/PRLR/ADM/NODAL/PRDM14	34
GO:0003139	GO:0003139	secondary heart field specification	1906-05-01	11/18870	0.00286661	0.025152	0.0194254	WNT5A/ISL1/BMP4/LRP2/WNT11	5
GO:0003263	GO:0003263	cardioblast proliferation	1906-05-01	11/18870	0.00286661	0.025152	0.0194254	ISL1/HAND2/SIX1/EYA1/PIM1	5
GO:0003264	GO:0003264	regulation of cardioblast proliferation	1906-05-01	11/18870	0.00286661	0.025152	0.0194254	ISL1/HAND2/SIX1/EYA1/PIM1	5
GO:0006086	GO:0006086	acetyl-CoA biosynthetic process from pyruvate	1906-05-01	11/18870	0.00286661	0.025152	0.0194254	PDK2/MPC2/DLAT/PDK1/PDK3	5
GO:0032060	GO:0032060	bleb assembly	1906-05-01	11/18870	0.00286661	0.025152	0.0194254	PMP22/EMP2/LPAR1/EMP3/LPAR3	5
GO:0035878	GO:0035878	nail development	1906-05-01	11/18870	0.00286661	0.025152	0.0194254	MSX2/MSX1/PRICKLE1/FZD6/ITGA6	5
GO:0090179	GO:0090179	planar cell polarity pathway involved in neural tube closure	1906-05-01	11/18870	0.00286661	0.025152	0.0194254	WNT5A/FZD1/DVL3/SFRP1/SFRP2	5
GO:1901731	GO:1901731	positive regulation of platelet aggregation	1906-05-01	11/18870	0.00286661	0.025152	0.0194254	IL6ST/EMILIN2/IL6/F11R/PDPN	5
GO:2000727	GO:2000727	positive regulation of cardiac muscle cell differentiation	1906-05-01	11/18870	0.00286661	0.025152	0.0194254	MYOCD/BMP4/TGFB1/EFNB2/ARRB2	5
GO:0006911	GO:0006911	phagocytosis, engulfment	1906-12-01	49/18870	0.00288319	0.025152	0.0194254	RAB31/APPL2/VAMP7/ELMO1/GATA2/CLCN3/XKR6/MEGF10/ABCA7/ABCA1/ITGA2/F2RL1	12
GO:0035987	GO:0035987	endodermal cell differentiation	1906-12-01	49/18870	0.00288319	0.025152	0.0194254	MMP2/COL5A1/MMP15/ITGA5/GATA6/ITGB5/MAP2K1/COL6A1/POU5F1/NODAL/SOX2/NANOG	12
GO:0046850	GO:0046850	regulation of bone remodeling	1906-12-01	49/18870	0.00288319	0.025152	0.0194254	TNFAIP3/S1PR1/SRC/TNFRSF11B/IL6/GREM1/TNFSF11/PRKCA/TFRC/INPP5D/SPP1/SFRP1	12
GO:0098927	GO:0098927	vesicle-mediated transport between endosomal compartments	1906-12-01	49/18870	0.00288319	0.025152	0.0194254	SRC/DAB2/EMP2/MSN/RDX/ANKRD27/MAP2K1/AKTIP/LMTK2/HOOK1/HOOK2/SORL1	12
GO:0097484	GO:0097484	dendrite extension	1906-10-01	37/18870	0.00292556	0.0254844	0.0196821	WASF1/SLC23A2/UNC13A/NEDD4L/TMEM108/SYT2/RIMS2/SYT1/CYFIP2/CXCR4	10
GO:0010453	GO:0010453	regulation of cell fate commitment	1906-11-01	43/18870	0.00295274	0.0256837	0.019836	WNT5A/BMP4/HDAC1/WNT11/MBD3/MTA3/FGF2/BMPR1A/ESRP1/SFRP2/GDF3	11
GO:0002685	GO:0002685	regulation of leukocyte migration	37/1906	230/18870	0.00298373	0.0259154	0.0200149	WNT5A/ANXA1/SLIT2/BMP5/HOXA7/IL6/GREM1/BCR/MSN/RABGEF1/PGF/ABL1/LYN/DNM1L/ADAM10/CD81/CHST4/PDGFD/CCL28/MCU/RARRES2/APP/ITGA2B/IL27RA/CXCL12/PTN/SLC8B1/DOCK8/CAMK1D/DPP4/CD200/CD47/ITGA2/CCL2/F2RL1/THY1/CD9	37
GO:1903053	GO:1903053	regulation of extracellular matrix organization	14/1906	62/18870	0.00303189	0.0262955	0.0203085	SOX9/EFEMP2/TGFB1/SMAD3/IL6/IER3IP1/FSCN1/ABL1/NID1/DAG1/PRDM5/DPP4/MAD2L2/PDPN	14
GO:0002790	GO:0002790	peptide secretion	39/1906	246/18870	0.00304977	0.0264122	0.0203986	ISL1/RASL10B/ANXA1/ITPR1/IRS1/PRKD1/DRD2/IL6/PRKACA/PSMD9/PRKAR1A/UBE2Q1/DOC2B/TIAM1/MPC2/NOS2/SLC25A22/ACVR2B/TNFSF11/PICK1/SLC16A2/MCU/HLA-DRB1/PTPRN2/SLC8B1/BLK/FOXO1/FOXA2/CPE/GAL/ABCA1/EFNA5/RIMS2/CPT1A/SLC16A10/F2RL1/SFRP1/TM7SF3/VSNL1	39
GO:0097305	GO:0097305	response to alcohol	40/1906	254/18870	0.00307252	0.0265706	0.020521	RGS4/CTSK/TGFB1/GNAI1/SLIT2/RGS2/PRKD1/DRD2/LANCL2/CDK4/SETD7/GNG2/PTCH1/SLIT3/P2RY6/TNC/CYBB/ADCYAP1R1/SLC23A2/LRP6/CLDN3/LIPA/GRAMD1A/DAG1/ADCY2/NEFL/CLDN1/ABCA1/IGF1R/EFNA5/ITPR2/EPS8/CPT1A/HPGD/SFRP1/SCNN1A/AHR/CDA/CDH1/CLDN7	40
GO:0006979	GO:0006979	response to oxidative stress	58/1906	400/18870	0.00309193	0.0266998	0.0206207	PAX2/PDGFRA/ANXA1/RHOB/TNFAIP3/SRC/CAPN2/HGF/KDM6B/MMP2/NDUFA6/PRKD1/SESN3/IL6/PPIF/TXNIP/PDK2/KAT2B/PXN/EIF2S1/NDUFA12/FOXP1/ABL1/FOXO4/APOE/PDGFD/GSR/STK26/ARL6IP5/ADCYAP1R1/SDC1/ANKZF1/SLC23A2/RRM2B/BNIP3/SESN1/APP/RBPMS/PAWR/FOXO1/CASP3/MCTP1/CAMKK2/PSIP1/FBLN5/PRDX5/EDNRA/PTPRK/COL1A1/PLEKHA1/TRPA1/MET/MGST1/STC2/PPARGC1A/ERMP1/MICB/SLC1A1	58
GO:0002088	GO:0002088	lens development in camera-type eye	18/1906	89/18870	0.00309932	0.0267249	0.0206401	WNT5A/VIM/MEIS1/CITED2/TMOD1/BMP4/PROX1/WNT5B/SMAD3/GATA3/SPRED2/BCAR3/SPRY1/SIX3/SKIL/CDON/TDRD7/FGF2	18
GO:0051402	GO:0051402	neuron apoptotic process	43/1906	278/18870	0.00310495	0.0267348	0.0206478	NRP1/ISL1/IL6ST/CNTFR/ST8SIA2/GATA3/VPS54/NTF3/BACE1/PARP2/FZD1/ABL1/SIX1/DIABLO/EGLN2/APOE/TRIM2/EPHA7/SEMA3E/TRPC5/BNIP3/DRAXIN/APP/GRN/PCSK9/GRM4/IL27RA/NR3C1/FAM162A/BDNF/CASP3/F2R/NEFL/CLN8/USP53/TOX3/PPARGC1A/CCL2/PRODH/SLC1A1/ERBB3/GRID2/PTPRZ1	43
GO:0022404	GO:0022404	molting cycle process	19/1906	96/18870	0.00312014	0.0267883	0.0206891	WNT5A/SNAI1/MSX2/LGR5/SOX9/NSDHL/EXT1/HDAC1/FST/DKK4/FZD3/FZD6/GAL/ZDHHC21/LRIG1/CDH3/FERMT1/MYSM1/PDGFA	19
GO:0022405	GO:0022405	hair cycle process	19/1906	96/18870	0.00312014	0.0267883	0.0206891	WNT5A/SNAI1/MSX2/LGR5/SOX9/NSDHL/EXT1/HDAC1/FST/DKK4/FZD3/FZD6/GAL/ZDHHC21/LRIG1/CDH3/FERMT1/MYSM1/PDGFA	19
GO:0002433	GO:0002433	immune response-regulating cell surface receptor signaling pathway involved in phagocytosis	1906-08-01	26/18870	0.00315317	0.0268402	0.0207291	PLPP4/SRC/APPL2/ABL1/LYN/LIMK1/CD47/PTPRJ	8
GO:0035330	GO:0035330	regulation of hippo signaling	1906-08-01	26/18870	0.00315317	0.0268402	0.0207291	ARRDC3/SRC/NUAK2/AJUBA/FRMD6/MOB3B/WWC1/SHANK2	8
GO:0038096	GO:0038096	Fc-gamma receptor signaling pathway involved in phagocytosis	1906-08-01	26/18870	0.00315317	0.0268402	0.0207291	PLPP4/SRC/APPL2/ABL1/LYN/LIMK1/CD47/PTPRJ	8
GO:0050926	GO:0050926	regulation of positive chemotaxis	1906-08-01	26/18870	0.00315317	0.0268402	0.0207291	S1PR1/ANGPT2/SMAD3/NTF3/PGF/CXCL12/ITGA2/F2RL1	8
GO:0051894	GO:0051894	positive regulation of focal adhesion assembly	1906-08-01	26/18870	0.00315317	0.0268402	0.0207291	NRP1/WNT4/SMAD3/ITGB1BP1/ABL1/PTPRJ/SFRP1/THY1	8
GO:0090218	GO:0090218	positive regulation of lipid kinase activity	1906-08-01	26/18870	0.00315317	0.0268402	0.0207291	PDGFRA/PDGFRB/IRS1/TGFB1/PRKD1/FLT1/FGF2/KIT	8
GO:0010594	GO:0010594	regulation of endothelial cell migration	37/1906	231/18870	0.0032157	0.0272946	0.0210801	NRP1/CCBE1/WNT5A/ANXA1/RHOB/BMPER/PROX1/ANGPT2/ADGRA2/TGFB1/GADD45A/SLIT2/PRKD1/GATA3/NRP2/DAB2IP/EMP2/GATA2/EFNA1/ITGB1BP1/FOXP1/ABL1/ADAMTS9/APOE/HDAC9/PRKCA/TMSB4X/FGF4/GRN/SERPINF1/PTN/PIK3CB/SEMA4A/STC1/MET/FGF2/CEACAM1	37
GO:0050730	GO:0050730	regulation of peptidyl-tyrosine phosphorylation	37/1906	231/18870	0.0032157	0.0272946	0.0210801	NRP1/ISL1/IL6ST/SRC/HGF/IGF2/TGFB1/ITGA5/IL6/CBLB/SH3BP5/NTF3/ARHGEF2/GREM1/EFNA1/ABL1/ZNF592/LYN/PIBF1/PDGFD/EPHA7/GPRC5B/CADM4/PARP14/LILRA5/APP/PARP9/CAV1/DMTN/SEMA4D/EFNA5/PTPRJ/SFRP1/PDGFA/ERBB3/KIT/SFRP2	37
GO:0043627	GO:0043627	response to estrogen	15/1906	69/18870	0.0032401	0.0274237	0.0211798	CITED2/KRT19/TNFRSF11B/SMAD6/MMP2/GATA3/GATA6/ASH2L/SLC34A2/CD24/CAV1/SERPINB9/GAL/IGFBP2/SFRP1	15
GO:0050918	GO:0050918	positive chemotaxis	15/1906	69/18870	0.0032401	0.0274237	0.0211798	NRP1/WNT5A/S1PR1/BMP4/HGF/ANGPT2/SMAD3/NTF3/PGF/CXCL12/MET/FGF2/PTPRJ/ITGA2/F2RL1	15
GO:0009914	GO:0009914	hormone transport	48/1906	319/18870	0.00326184	0.0275685	0.0212917	TBX3/ISL1/RASL10B/ANXA1/ITPR1/IRS1/DAB2/PRKD1/DRD2/GATA3/IL6/PRKACA/PSMD9/VAMP7/PRKAR1A/UBE2Q1/DOC2B/TIAM1/MPC2/LYN/NOS2/SLC25A22/ACVR2B/TNFSF11/PICK1/SLC16A2/MCU/HLA-DRB1/SLC7A8/FZD4/PTPRN2/SLC8B1/BLK/GJA1/FOXO1/FOXA2/CRYM/CPE/SPP1/GAL/EFNA5/RIMS2/CPT1A/SLC16A10/F2RL1/SFRP1/TM7SF3/VSNL1	48
GO:0015711	GO:0015711	organic anion transport	63/1906	443/18870	0.00334151	0.028202	0.0217809	RGS4/ANXA1/CRABP2/PLIN2/SLC7A2/FABP5/RGS2/LRP2/DRD2/SLC25A32/ABCG2/VPS54/RBP1/MPC1/SLC12A2/MPC2/SLC35D1/NOS2/SLC25A22/SLC35B3/APOE/ARL6IP5/TNFSF11/MFSD10/SLC44A4/SLC39A10/SLC23A2/SFXN3/SLC16A2/SLC38A9/SLC38A8/ABCC4/SLC2A1/SLC7A8/SLC2A3/GJA1/EMB/SLC39A5/MAP2K6/SLC1A2/SLC25A4/ATP8B1/SLC1A3/SLC43A3/CLN8/SLC4A7/MGST1/SLC27A2/SLCO5A1/CD47/SLCO4C1/CPT1A/SLC38A5/SLC6A15/TRPC4/SLC16A10/SLC6A6/SLC1A1/SLC1…	63
GO:0044706	GO:0044706	multi-multicellular organism process	35/1906	216/18870	0.00337268	0.0284249	0.021953	CITED2/CAPN2/ANGPT2/MMP2/WNT4/RGS2/ITGA5/ITGA3/EMP2/APLF/UBE2Q1/PARP2/SYDE1/TIMP1/STS/CSMD1/HEXB/SLC2A1/PTN/GJA1/STC1/SPP1/PCSK5/STC2/IGFBP2/HSD11B2/CLDN4/STOX2/HPGD/ITGA2/APELA/PRLR/ADM/NODAL/PRDM14	35
GO:0035249	GO:0035249	synaptic transmission, glutamatergic	21/1906	111/18870	0.00344236	0.0286143	0.0220993	DRD2/TSHZ3/VPS54/DGKI/EXT1/CLCN3/GRIA3/CDHR3/NLGN3/UNC13A/CDH8/NLGN1/CLSTN3/GRIK5/GRM4/GRIA4/NR3C1/UNC13B/SYT1/CCL2/GRID2	21
GO:0021554	GO:0021554	optic nerve development	1906-07-01	21/18870	0.00344402	0.0286143	0.0220993	PAX2/GLI3/NAV2/EPHB2/LPAR1/EXT1/SCN8A	7
GO:0034104	GO:0034104	negative regulation of tissue remodeling	1906-07-01	21/18870	0.00344402	0.0286143	0.0220993	TNFAIP3/TNFRSF11B/IL6/GREM1/BCR/INPP5D/SFRP1	7
GO:0048670	GO:0048670	regulation of collateral sprouting	1906-07-01	21/18870	0.00344402	0.0286143	0.0220993	CRABP2/EPHA7/BDNF/SEMA4D/LPAR3/SPP1/EFNA5	7
GO:0090189	GO:0090189	regulation of branching involved in ureteric bud morphogenesis	1906-07-01	21/18870	0.00344402	0.0286143	0.0220993	PAX2/HOXB7/BMP4/LHX1/SOX9/GREM1/SIX1	7
GO:0022602	GO:0022602	ovulation cycle process	1906-12-01	50/18870	0.00345141	0.0286143	0.0220993	PDGFRA/FSHR/SRC/MMP2/SLIT2/NRIP1/GPR149/SLIT3/FZD4/CASP3/MAP2K6/PLEKHA1	12
GO:0003188	GO:0003188	heart valve formation	1906-06-01	16/18870	0.0034527	0.0286143	0.0220993	CDH11/HEY1/GATA4/SOX9/TBX20/EFNA1	6
GO:0007158	GO:0007158	neuron cell-cell adhesion	1906-06-01	16/18870	0.0034527	0.0286143	0.0220993	NRXN3/NLGN3/NLGN1/RET/NLGN4X/NLGN4Y	6
GO:0010273	GO:0010273	detoxification of copper ion	1906-06-01	16/18870	0.0034527	0.0286143	0.0220993	MT1G/MT1A/MT1H/MT1F/MT1E/MT2A	6
GO:0097152	GO:0097152	mesenchymal cell apoptotic process	1906-06-01	16/18870	0.0034527	0.0286143	0.0220993	MSX2/MSX1/PAX2/SOX9/HOXA13/EDNRA	6
GO:1990169	GO:1990169	stress response to copper ion	1906-06-01	16/18870	0.0034527	0.0286143	0.0220993	MT1G/MT1A/MT1H/MT1F/MT1E/MT2A	6
GO:2000696	GO:2000696	regulation of epithelial cell differentiation involved in kidney development	1906-06-01	16/18870	0.0034527	0.0286143	0.0220993	PAX2/LHX1/OSR1/GATA3/CD24/PROM1	6
GO:0052547	GO:0052547	regulation of peptidase activity	47/1906	312/18870	0.00349508	0.028857	0.0222867	IFI16/PAX2/CTSK/MALT1/SRC/HGF/BIN1/CRB2/IFT57/SMAD3/USP47/ANP32B/EFNA1/DLC1/LAMTOR5/LYN/TIMP1/HDAC1/DIABLO/DAP/XDH/EPHA7/MBP/ARL6IP5/UACA/CAAP1/CLDN3/RPS6KA1/PMAIP1/RCN3/GRN/APH1B/SERPINF1/CAV1/SERPINB9/SERPING1/CTSH/FAM162A/DNAJB6/F2R/EFNA3/CLDN4/SORL1/TIMP4/CYFIP2/NODAL/SOX2	47
GO:0002431	GO:0002431	Fc receptor mediated stimulatory signaling pathway	1906-09-01	32/18870	0.00349649	0.028857	0.0222867	PLPP4/SRC/APPL2/RABGEF1/ABL1/LYN/LIMK1/CD47/PTPRJ	9
GO:0010464	GO:0010464	regulation of mesenchymal cell proliferation	1906-09-01	32/18870	0.00349649	0.028857	0.0222867	WNT5A/FOXF1/ZEB1/BMP4/SOX9/SIX1/WNT11/BMPR1A/PDGFA	9
GO:0006687	GO:0006687	glycosphingolipid metabolic process	14/1906	63/18870	0.00354306	0.0292009	0.0225524	ITGB8/ST8SIA1/ST8SIA2/CERK/ST3GAL1/ST8SIA5/HEXB/B3GALT1/B4GALT6/GAL3ST1/ST8SIA3/B4GALT4/UGT8/KIT	14
GO:0035329	GO:0035329	hippo signaling	1906-11-01	44/18870	0.00358403	0.0294166	0.022719	ARRDC3/SRC/AMOTL1/NUAK2/AJUBA/TEAD1/FRMD6/MOB3B/WWC1/SHANK2/FAT4	11
GO:0045022	GO:0045022	early endosome to late endosome transport	1906-11-01	44/18870	0.00358403	0.0294166	0.022719	SRC/DAB2/EMP2/MSN/RDX/ANKRD27/MAP2K1/AKTIP/LMTK2/HOOK1/HOOK2	11
GO:1903307	GO:1903307	positive regulation of regulated secretory pathway	1906-11-01	44/18870	0.00358403	0.0294166	0.022719	RAB27A/VAMP7/DOC2B/GATA2/SCAMP5/IL4R/NLGN1/HLA-F/RAB15/SYT1/F2RL1	11
GO:0040036	GO:0040036	regulation of fibroblast growth factor receptor signaling pathway	1906-10-01	38/18870	0.00361701	0.0296059	0.0228652	WNT5A/WNT4/GATA3/SPRY1/SULF1/FGFBP3/FGF2/FAM20C/OTX2/PRDM14	10
GO:0060563	GO:0060563	neuroepithelial cell differentiation	1906-10-01	38/18870	0.00361701	0.0296059	0.0228652	TGFB1/WNT4/MAP1B/GATA2/ABL1/WNT11/B9D1/FGF2/FAM20C/NODAL	10
GO:0043200	GO:0043200	response to amino acid	23/1906	126/18870	0.00364183	0.0297682	0.0229905	PDGFRA/ASS1/ZEB1/CAPN2/MMP2/SESN3/BAIAP2/SH3BP4/EIF2S1/LAMTOR5/LYN/SIX1/RBX1/PDGFD/CYBB/SESN1/SLC38A9/COL6A1/CASP3/SLC1A2/COL1A1/IGF1R/RRAGD	23
GO:0051348	GO:0051348	negative regulation of transferase activity	36/1906	225/18870	0.00368807	0.0301049	0.0232506	MYOCD/SRC/GADD45A/RGS2/CBLB/DNAJA1/EPHB2/DAB2IP/SH3BP5/PRKAR1A/DUSP7/GSK3A/PKIG/ITGB1BP1/ABL1/LYN/CAMK2N1/APOE/SPRY1/LRP6/SMAD7/CAV1/PIK3CB/DEPTOR/FOXA2/MAD2L2/LIMK1/TERF1/PTPRJ/PRKAR2B/SORL1/DBNDD2/THY1/EPHA1/CEACAM1/USP44	36
GO:0048660	GO:0048660	regulation of smooth muscle cell proliferation	29/1906	171/18870	0.00371984	0.0303228	0.0234189	MYOCD/PDGFRB/TNFAIP3/S1PR1/SRC/BMP4/MMP2/EFEMP2/TGFB1/CNN1/ID2/IL6/RBM10/FOXP1/P2RY6/HDAC1/RBPMS2/APOE/PDGFD/ELN/GJA1/NOTCH3/LDLRAP1/IGF1R/PPARGC1A/FGF2/HPGD/ITGA2/BMPR1A	29
GO:0050922	GO:0050922	negative regulation of chemotaxis	15/1906	70/18870	0.00374673	0.030488	0.0235464	NRP1/WNT5A/SEMA6D/SEMA3C/ANGPT2/SLIT2/GREM1/SEMA3E/SEMA4A/SEMA4D/DPP4/SEMA5B/SEMA3A/SEMA6A/CCL2	15
GO:0030072	GO:0030072	peptide hormone secretion	38/1906	241/18870	0.00375572	0.030488	0.0235464	ISL1/RASL10B/ANXA1/ITPR1/IRS1/PRKD1/DRD2/IL6/PRKACA/PSMD9/PRKAR1A/UBE2Q1/DOC2B/TIAM1/MPC2/NOS2/SLC25A22/ACVR2B/TNFSF11/PICK1/SLC16A2/MCU/HLA-DRB1/PTPRN2/SLC8B1/BLK/FOXO1/FOXA2/CPE/GAL/EFNA5/RIMS2/CPT1A/SLC16A10/F2RL1/SFRP1/TM7SF3/VSNL1	38
GO:0007517	GO:0007517	muscle organ development	52/1906	354/18870	0.00376054	0.030488	0.0235464	HAND1/MYOCD/LEF1/WNT5A/TTN/MSX1/ISL1/ANKRD1/CITED2/ARID5B/ASS1/S1PR1/ACTC1/BMP4/ID3/PROX1/CFL2/CNTFR/IGF2/TBX20/EFEMP2/TGFB1/RBM24/LRP2/SMAD3/KLF5/COPRS/TCF21/VPS54/COL6A3/FHL3/FZD1/SIX1/DES/FOXO4/HDAC9/ITGB1BP2/SMAD7/ELN/USP2/CHODL/MEGF10/DAG1/CAV1/IGSF8/EDNRA/CDON/FLNB/RYR2/BMPR1A/ETV1/ERBB3	52
GO:0042886	GO:0042886	amide transport	52/1906	354/18870	0.00376054	0.030488	0.0235464	ISL1/RASL10B/ANXA1/ITPR1/IRS1/CA2/LRP2/PRKD1/DRD2/SLC25A32/ABCG2/IL6/VPS54/PRKACA/PSMD9/PRKAR1A/UBE2Q1/DOC2B/TIAM1/MPC2/NOS2/SLC25A22/SGPP1/ACVR2B/ARL6IP5/TNFSF11/PICK1/SLC16A2/MCU/HLA-DRB1/PTPRN2/SLC8B1/BLK/GJA1/FOXO1/FOXA2/SLC1A2/CPE/SLC1A3/GAL/CLN8/ABCA1/EFNA5/RIMS2/CPT1A/SLC38A5/SLC16A10/F2RL1/SFRP1/SLC1A1/TM7SF3/VSNL1	52
GO:0043113	GO:0043113	receptor clustering	13/1906	57/18870	0.00383833	0.0310764	0.0240008	SHISA6/ITGB1BP1/CD81/APOE/PICK1/NLGN1/PTN/CHRDL1/LHFPL4/ZDHHC2/SLITRK3/THY1/MAGI2	13
GO:1903036	GO:1903036	positive regulation of response to wounding	16/1906	77/18870	0.00388011	0.0313721	0.0242292	ANXA1/EMILIN2/CLDN3/PLAT/GRN/PTN/ARFGEF1/DMTN/ENPP4/F2R/CLDN1/IGF1R/CLDN4/FERMT1/CXCR4/OCLN	16
GO:0070374	GO:0070374	positive regulation of ERK1 and ERK2 cascade	35/1906	218/18870	0.00392619	0.0317017	0.0244838	NRP1/PDGFRA/BMPER/GATA4/FSHR/PDGFRB/GPR55/SRC/BMP4/GLIPR2/TGFB1/DRD2/HAND2/ABL1/P2RY6/APOE/PDGFD/TNFSF11/PRKCA/FGF4/MAP2K1/APP/HLA-DRB1/GCNT2/ABCA7/ARRB2/F2R/FGF2/ARRB1/ARHGAP8/CCL2/F2RL1/APELA/NODAL/PDGFA	35
GO:0030204	GO:0030204	chondroitin sulfate metabolic process	1906-08-01	27/18870	0.00408984	0.032934	0.0254355	EXT1/UGDH/CSGALNACT1/XYLT1/HEXB/DSE/DSEL/CHST9	8
GO:0099560	GO:0099560	synaptic membrane adhesion	1906-08-01	27/18870	0.00408984	0.032934	0.0254355	CDH10/ITGA3/PCDH17/PTPRF/SLITRK3/EFNA5/CDH6/GPC4	8
GO:0043393	GO:0043393	regulation of protein binding	25/1906	142/18870	0.00411525	0.0330494	0.0255246	NRP1/BAMBI/DACT1/BMP4/DAB2/PRKACA/GTF2F1/TIAM1/ITGB1BP1/ABL1/GREM2/APOE/USP9X/APP/PCSK9/AKTIP/BLK/CAV1/GAS8/ARRB2/LDLRAP1/BDNF/PTPRF/ADD2/SORL1	25
GO:0043405	GO:0043405	regulation of MAP kinase activity	25/1906	142/18870	0.00411525	0.0330494	0.0255246	WNT5A/PDGFRB/TGFB1/RGS2/DNAJA1/DAB2IP/NTF3/DUSP7/LYN/DVL3/APOE/PDGFD/SPRY1/TNFSF11/INSR/CD24/PIK3CB/TAOK3/FLT1/FGF2/ARHGEF5/PTPRJ/SORL1/PDGFA/KIT	25
GO:0042176	GO:0042176	regulation of protein catabolic process	53/1906	364/18870	0.00416246	0.0333836	0.0257827	NKD1/WNT5A/DACT1/TNFAIP3/SOX9/DAB2/DESI1/LRP2/FOXF2/SMAD3/PBK/PRICKLE1/CDK2/CBLB/DAB2IP/PRKACA/UBR3/MSN/GSK3A/RYBP/GABARAPL2/CCAR2/SH3RF2/RDX/NOS2/TIMP1/RBX1/DET1/EGLN2/CD81/APOE/TMEM9/TIPARP/USP9X/SMAD7/LAPTM4B/NEDD4L/PCSK9/CAV1/CHEK2/FOXO1/MFSD8/SVIP/MAD2L2/ZDHHC2/RNF144B/CUL4A/IER3/GPC3/RNFT2/SORL1/TIMP4/CDH1	53
GO:0051701	GO:0051701	biological process involved in interaction with host	34/1906	211/18870	0.00417779	0.0334616	0.025843	NRP1/NCAM1/ANPEP/SRC/EFNB2/ITGA5/WWP1/TRIM5/EXOC7/EFNB3/ZNF639/CD81/ZNF502/CDHR3/INSR/KPNA3/ITGB5/TFRC/SLC20A2/HLA-DRB1/TMPRSS2/IFITM3/DAG1/CAV1/IFITM1/DPP4/CLDN1/CD55/CD46/ITGA2/TRIM22/F11R/CLDN6/CXCR4	34
GO:0051090	GO:0051090	regulation of DNA-binding transcription factor activity	58/1906	406/18870	0.00428709	0.0342686	0.0264663	HAND1/MYOCD/WNT5A/TBX6/ARID5B/TNFAIP3/MALT1/ID3/BEX1/PROX1/TGFB1/ANXA4/PRKD1/SMAD3/ANKRD42/ID2/SRF/IL6/PTCH1/DAB2IP/TERF2IP/SUFU/ARHGEF2/TRIM5/BUD31/FZD1/LAMTOR5/DAP/TP53BP1/PRKCH/TNFSF11/JMY/LRP6/TMSB4X/SMAD7/EIF2AK4/TFRC/RNF220/APP/FZD4/CAV1/ARRB2/FOXA2/CAMK1D/FZD6/MAD2L2/RTKN2/PIM1/COMMD7/ID1/CD200/PPARGC1A/ARHGEF5/ZIC2/ARRB1/TRIM22/NODAL/KIT	58
GO:0042698	GO:0042698	ovulation cycle	15/1906	71/18870	0.00431632	0.0342686	0.0264663	PDGFRA/FSHR/SRC/MMP2/SLIT2/NRIP1/GPR149/SLIT3/SERPINF1/FZD4/PTN/CASP3/MAP2K6/PLEKHA1/IGF1R	15
GO:0045600	GO:0045600	positive regulation of fat cell differentiation	15/1906	71/18870	0.00431632	0.0342686	0.0264663	SNAI2/ZFP36L1/CCDC3/KLF5/ID2/SIX1/ZBTB7B/RARRES2/NOCT/PIM1/SFRP1/FRZB/LMO3/SFRP2/GDF3	15
GO:0060420	GO:0060420	regulation of heart growth	15/1906	71/18870	0.00431632	0.0342686	0.0264663	RGS4/CITED2/PROX1/TBX20/RGS2/TBX2/GSK3A/DUSP6/GATA6/PARP2/FOXP1/PIM1/FGF2/JARID2/BMPR1A	15
GO:0008038	GO:0008038	neuron recognition	1906-11-01	45/18870	0.00431875	0.0342686	0.0264663	NRP1/NEXN/EPHB2/PALLD/EFNB3/EXT1/APP/EPHA3/EMB/CASP3/CXCR4	11
[truncated: 127 more rows]

## Sheet: Day3vsNoneOntologyBP
	ID	Description	GeneRatio	BgRatio	pvalue	p.adjust	qvalue	geneID	Count
[truncated: 1,275 more rows]

[truncated: 1 more sheets: Sheet1]
