# Supplementary material for: Scalable differentiation of human cardiac organoids from iPSCs generates cardiac tissues for cardiac cell therapy
Source: Theranostics. 2026 Apr 23;16(12):6437–62. doi: 10.7150/thno.127654 (PMC13231838; doi:10.7150/thno.127654)
Supplement: Supplementary file 2 — Supplementary tables. [file thnov16p6437s2.zip › Tables_Suppl/Table-S3_96well-COs-Day20_positive-differentially-marker-genes.xlsx]

## Sheet: 96wellday20-markers-per-cluster
	p_val	avg_log2FC	pct.1	pct.2	p_val_adj	cluster	gene
HSPB7	1.41126e-265	1.09836	1	0.927	3.0359e-261	0	HSPB7
SELENOW	3.23537e-242	0.825242	1	0.996	6.95992e-238	0	SELENOW
RBPMS2	1.78552e-219	1.2234	0.981	0.803	3.84101e-215	0	RBPMS2
MYL9	2.8483e-184	0.849775	0.999	0.971	6.12725e-180	0	MYL9
ATP5PF	5.3613e-180	0.692988	0.999	0.995	1.15332e-175	0	ATP5PF
PPDPF	1.09515e-179	0.941163	0.997	0.952	2.3559e-175	0	PPDPF
YBX1	3.10302e-173	0.749436	0.999	0.983	6.67521e-169	0	YBX1
UQCR10	1.56219e-170	0.703359	1	0.99	3.36059e-166	0	UQCR10
SLC25A4	3.98426e-167	0.760241	1	0.972	8.57095e-163	0	SLC25A4
SRP14	3.02883e-158	0.588634	1	0.997	6.51562e-154	0	SRP14
FTH1	4.82464e-157	0.676566	1	0.996	1.03788e-152	0	FTH1
PCBP2	6.2484e-150	0.88508	0.969	0.906	1.34416e-145	0	PCBP2
MYOZ2	1.80634e-148	0.952025	0.996	0.848	3.88579e-144	0	MYOZ2
TPM1	3.75639e-147	0.719821	1	0.994	8.08075e-143	0	TPM1
ATP5MD	2.9099e-139	0.577911	1	0.991	6.25977e-135	0	ATP5MD
LBH	2.02278e-136	1.16407	0.96	0.814	4.3514e-132	0	LBH
RTL8C	2.22276e-136	0.718754	0.99	0.942	4.7816e-132	0	RTL8C
CHCHD10	2.47357e-134	0.732098	0.999	0.938	5.32114e-130	0	CHCHD10
MYL7	5.27017e-133	0.854583	1	0.998	1.13372e-128	0	MYL7
MYL6	1.15838e-132	0.469234	1	0.999	2.4919e-128	0	MYL6
ACTC1	1.37566e-132	0.785706	1	0.988	2.95931e-128	0	ACTC1
TNNC1	1.48697e-128	0.74898	0.992	0.852	3.19877e-124	0	TNNC1
PLN	1.07208e-127	0.819668	0.996	0.892	2.30625e-123	0	PLN
ANAPC16	7.85934e-125	0.772432	0.987	0.926	1.6907e-120	0	ANAPC16
SMPX	6.39434e-116	0.718388	0.993	0.864	1.37555e-111	0	SMPX
MLLT11	1.8804e-115	0.831446	0.979	0.908	4.04511e-111	0	MLLT11
TNNI1	1.52097e-114	0.675255	1	0.934	3.2719e-110	0	TNNI1
MYL4	1.69336e-114	0.693924	0.996	0.895	3.64277e-110	0	MYL4
COX7C	2.96322e-114	0.505364	1	0.999	6.37449e-110	0	COX7C
NDUFB2	1.92645e-113	0.50623	1	0.99	4.14419e-109	0	NDUFB2
CCDC85B	8.6196e-113	0.959195	0.92	0.813	1.85425e-108	0	CCDC85B
COX20	3.07945e-111	0.823764	0.96	0.862	6.62451e-107	0	COX20
PEA15	1.01255e-109	0.923299	0.951	0.864	2.1782e-105	0	PEA15
NKX2-5	1.8883e-109	0.757951	0.952	0.878	4.0621e-105	0	NKX2-5
CAMTA1	2.91746e-107	0.699972	0.987	0.945	6.27603e-103	0	CAMTA1
HSPB1	3.6753e-105	0.542874	0.999	0.997	7.9063e-101	0	HSPB1
PCBD1	2.73264e-104	0.865352	0.933	0.794	5.87846e-100	0	PCBD1
NDUFC1	3.49892e-104	0.596318	0.997	0.964	7.52687e-100	0	NDUFC1
TNNT2	8.71302e-104	0.600518	0.999	0.945	1.87434e-99	0	TNNT2
MYL2	1.90234e-103	0.975351	0.982	0.953	4.09231e-99	0	MYL2
COX6B1	2.47986e-101	0.470735	1	0.996	5.33467e-97	0	COX6B1
FABP3	7.43175e-101	0.669951	0.996	0.879	1.59872e-96	0	FABP3
CALM3	1.83957e-100	0.775475	0.967	0.896	3.95727e-96	0	CALM3
LIMS2	2.71233e-99	1.17947	0.794	0.535	5.83477e-95	0	LIMS2
CRYAB	8.72593e-98	0.831285	0.999	0.914	1.87712e-93	0	CRYAB
ATP5F1E	3.04262e-97	0.497791	0.999	0.99	6.54529e-93	0	ATP5F1E
CFL2	3.30806e-97	0.771746	0.956	0.879	7.11631e-93	0	CFL2
CCDC69	1.91844e-92	1.18336	0.75	0.487	4.12696e-88	0	CCDC69
TCAP	3.57342e-91	0.877287	0.939	0.709	7.68714e-87	0	TCAP
PCGF5	3.38802e-89	0.969328	0.905	0.709	7.28832e-85	0	PCGF5
CNN1	5.77503e-89	0.915517	0.954	0.804	1.24232e-84	0	CNN1
ATP5F1D	6.50316e-89	0.570995	0.993	0.973	1.39896e-84	0	ATP5F1D
ATP5MPL	1.7005e-88	0.461759	1	0.992	3.65811e-84	0	ATP5MPL
RPLP1	3.11641e-86	0.381331	1	0.999	6.70403e-82	0	RPLP1
PPP1R14C	4.15902e-86	0.843325	0.903	0.701	8.94689e-82	0	PPP1R14C
CIB2	6.42794e-84	1.11017	0.779	0.55	1.38278e-79	0	CIB2
SNTA1	3.57487e-83	0.734213	0.937	0.753	7.69027e-79	0	SNTA1
SH3BGR	1.08088e-82	0.779499	0.956	0.805	2.32519e-78	0	SH3BGR
NDUFA3	2.09474e-82	0.54909	0.991	0.96	4.50621e-78	0	NDUFA3
RXRG	2.25966e-82	1.213	0.745	0.477	4.86099e-78	0	RXRG
MYL3	8.5025e-82	0.582371	1	0.964	1.82906e-77	0	MYL3
ATP5MG	4.44939e-80	0.427701	1	0.993	9.57153e-76	0	ATP5MG
ATP5ME	9.41155e-79	0.506547	0.996	0.977	2.02461e-74	0	ATP5ME
TPT1	2.43138e-78	0.448436	1	0.986	5.23038e-74	0	TPT1
NME4	1.22962e-77	0.748471	0.928	0.841	2.64517e-73	0	NME4
NIPSNAP2	2.06635e-77	0.695958	0.947	0.863	4.44514e-73	0	NIPSNAP2
COMMD6	1.01598e-76	0.551605	0.988	0.95	2.18558e-72	0	COMMD6
OST4	1.52212e-75	0.462613	1	0.983	3.27438e-71	0	OST4
UQCRH	2.49486e-75	0.454802	1	0.989	5.36694e-71	0	UQCRH
UQCRQ	2.51538e-75	0.414767	1	0.995	5.41109e-71	0	UQCRQ
RBPMS	3.74137e-75	0.633091	0.957	0.902	8.04843e-71	0	RBPMS
TNNI3	1.54504e-74	0.962303	0.871	0.675	3.32369e-70	0	TNNI3
CRIP2	2.68818e-74	0.455245	1	0.985	5.78281e-70	0	CRIP2
NDUFB1	2.36779e-73	0.501125	0.995	0.963	5.09359e-69	0	NDUFB1
RNF11	8.05854e-73	1.00521	0.759	0.598	1.73355e-68	0	RNF11
BRI3	9.76707e-73	0.721286	0.907	0.828	2.10109e-68	0	BRI3
GAPDH	3.17253e-72	0.426263	1	1	6.82475e-68	0	GAPDH
CSRP3	3.33277e-72	0.605621	0.996	0.905	7.16946e-68	0	CSRP3
DOK4	9.83369e-71	1.29008	0.69	0.467	2.11542e-66	0	DOK4
PRKAR1A	4.47485e-70	0.572229	0.983	0.955	9.6263e-66	0	PRKAR1A
APOBEC2	1.09179e-69	0.781774	0.886	0.664	2.34865e-65	0	APOBEC2
SNX3	2.04792e-69	0.55816	0.974	0.929	4.40548e-65	0	SNX3
DMPK	1.26107e-68	1.04185	0.703	0.478	2.71282e-64	0	DMPK
H19	7.03881e-68	1.26597	0.753	0.56	1.51419e-63	0	H19
PPP1R1A	1.61269e-67	1.07683	0.696	0.462	3.46922e-63	0	PPP1R1A
CREM	8.77926e-67	0.739819	0.917	0.824	1.88859e-62	0	CREM
UQCRFS1	6.37994e-66	0.520349	0.986	0.952	1.37245e-61	0	UQCRFS1
CLTB	2.11888e-65	0.700482	0.908	0.831	4.55814e-61	0	CLTB
MIEN1	2.7083e-65	0.789457	0.85	0.757	5.82609e-61	0	MIEN1
CYCS	3.55824e-65	0.455349	0.998	0.986	7.6545e-61	0	CYCS
BEX3	6.3517e-65	0.464939	0.996	0.969	1.36638e-60	0	BEX3
PRDX5	1.44112e-64	0.434334	0.993	0.978	3.10013e-60	0	PRDX5
GNG5	1.95288e-64	0.322593	1	0.994	4.20103e-60	0	GNG5
AC245297.1	8.78219e-64	1.13153	0.644	0.406	1.88922e-59	0	AC245297.1
DSTN	8.94582e-64	0.354888	0.998	0.987	1.92442e-59	0	DSTN
CKM	7.34315e-63	0.558895	0.996	0.879	1.57966e-58	0	CKM
IRX3	3.59067e-62	0.821264	0.862	0.684	7.72424e-58	0	IRX3
RASGRP2	8.57583e-62	1.15379	0.668	0.453	1.84483e-57	0	RASGRP2
MRPL41	5.26276e-61	0.490564	0.994	0.96	1.13212e-56	0	MRPL41
TMOD1	1.38293e-60	0.616327	0.922	0.782	2.97496e-56	0	TMOD1
UBE2D2	1.8567e-60	0.574841	0.939	0.842	3.99414e-56	0	UBE2D2
ATP5PD	5.7998e-60	0.374879	0.999	0.993	1.24765e-55	0	ATP5PD
IFI27L2	1.40487e-59	0.728305	0.882	0.791	3.02216e-55	0	IFI27L2
ISOC1	6.00917e-59	0.687132	0.904	0.779	1.29269e-54	0	ISOC1
COX6A2	2.02131e-58	0.824468	0.829	0.611	4.34823e-54	0	COX6A2
ATP5MC3	6.6969e-58	0.432318	1	0.991	1.44064e-53	0	ATP5MC3
NDUFS6	1.86827e-57	0.430982	0.99	0.961	4.01902e-53	0	NDUFS6
MTFR1L	2.40116e-57	0.790172	0.8	0.67	5.16537e-53	0	MTFR1L
MPC2	1.83373e-56	0.57519	0.941	0.875	3.94472e-52	0	MPC2
GAMT	2.36199e-56	0.7534	0.816	0.687	5.08112e-52	0	GAMT
IDH2	2.97369e-55	0.490622	0.979	0.923	6.39701e-51	0	IDH2
UBL5	7.74622e-55	0.39493	0.993	0.973	1.66637e-50	0	UBL5
C9orf16	2.83483e-54	0.714124	0.879	0.787	6.09828e-50	0	C9orf16
ATP5IF1	4.47497e-54	0.406691	0.996	0.986	9.62656e-50	0	ATP5IF1
BOLA3	5.14056e-54	0.691702	0.872	0.777	1.10584e-49	0	BOLA3
C4orf3	5.39226e-54	0.674346	0.96	0.917	1.15998e-49	0	C4orf3
DYNLT1	1.50569e-53	0.494115	0.977	0.934	3.23904e-49	0	DYNLT1
COX5A	2.2406e-53	0.388556	1	0.991	4.81999e-49	0	COX5A
PGAM2	6.68596e-53	0.913242	0.818	0.637	1.43828e-48	0	PGAM2
NDUFA1	7.70372e-53	0.378153	0.998	0.988	1.65723e-48	0	NDUFA1
PPP1R16A	9.96977e-53	1.04091	0.667	0.485	2.1447e-48	0	PPP1R16A
KLHDC3	1.00535e-52	0.690018	0.836	0.719	2.1627e-48	0	KLHDC3
CDK16	1.46073e-52	0.844773	0.754	0.622	3.14233e-48	0	CDK16
SH3GLB1	2.15448e-52	0.61782	0.942	0.901	4.63471e-48	0	SH3GLB1
PRKAG2	2.21665e-52	0.683008	0.862	0.674	4.76846e-48	0	PRKAG2
CHMP4B	2.41146e-52	0.656106	0.863	0.79	5.18754e-48	0	CHMP4B
NDUFA5	4.00666e-52	0.601739	0.918	0.865	8.61913e-48	0	NDUFA5
MSRB2	5.08379e-52	0.693492	0.846	0.751	1.09363e-47	0	MSRB2
FHL2	1.9074e-51	0.506546	0.985	0.928	4.1032e-47	0	FHL2
LYPLA1	1.96076e-51	0.610093	0.898	0.823	4.21799e-47	0	LYPLA1
SSU72	1.99982e-51	0.678968	0.87	0.792	4.30201e-47	0	SSU72
MTPN	5.80444e-51	0.650381	0.897	0.825	1.24865e-46	0	MTPN
ATP5PB	7.08031e-51	0.397505	0.988	0.968	1.52312e-46	0	ATP5PB
NUDT4	7.14578e-51	0.664529	0.894	0.821	1.5372e-46	0	NUDT4
GTF3A	1.06414e-50	0.673565	0.865	0.774	2.28918e-46	0	GTF3A
SMDT1	1.54553e-50	0.544026	0.951	0.873	3.32474e-46	0	SMDT1
NDUFAF3	2.73735e-50	0.576038	0.915	0.845	5.8886e-46	0	NDUFAF3
CRNDE	2.32537e-49	0.619582	0.899	0.792	5.00233e-45	0	CRNDE
NREP	2.41392e-49	0.691828	0.941	0.916	5.19282e-45	0	NREP
UQCRB	2.45776e-49	0.406562	0.996	0.981	5.28713e-45	0	UQCRB
ELOB	2.69859e-49	0.368538	0.997	0.982	5.80521e-45	0	ELOB
CCNI	5.48923e-49	0.529012	0.947	0.884	1.18084e-44	0	CCNI
YWHAQ	1.81861e-48	0.428935	0.98	0.947	3.9122e-44	0	YWHAQ
NDUFB3	4.61155e-48	0.403855	0.994	0.97	9.92036e-44	0	NDUFB3
CYSTM1	5.83893e-48	0.571225	0.931	0.844	1.25607e-43	0	CYSTM1
GPX1	8.62997e-48	0.478502	0.951	0.898	1.85648e-43	0	GPX1
GABARAPL2	1.08436e-47	0.496621	0.96	0.922	2.33268e-43	0	GABARAPL2
COX17	1.77933e-47	0.429139	0.989	0.96	3.82769e-43	0	COX17
PRKAR2B	1.97593e-47	0.982773	0.671	0.496	4.25062e-43	0	PRKAR2B
PRDX3	2.20517e-47	0.453481	0.961	0.915	4.74377e-43	0	PRDX3
DGKI	3.70985e-47	0.756889	0.817	0.659	7.98064e-43	0	DGKI
DCXR	1.48716e-46	0.619667	0.879	0.797	3.19917e-42	0	DCXR
HDDC2	1.98166e-46	0.714234	0.805	0.692	4.26294e-42	0	HDDC2
GUK1	2.40563e-46	0.566018	0.935	0.858	5.17498e-42	0	GUK1
GTF3C6	2.94133e-46	0.613753	0.874	0.812	6.32739e-42	0	GTF3C6
ATP5MC2	3.24271e-46	0.375309	0.991	0.969	6.97572e-42	0	ATP5MC2
NDUFA8	1.2982e-45	0.484034	0.946	0.893	2.79269e-41	0	NDUFA8
TPM2	1.33288e-45	0.598674	0.938	0.907	2.86729e-41	0	TPM2
HSF1	1.51748e-45	0.676525	0.825	0.739	3.2644e-41	0	HSF1
COX7A1	1.54954e-45	0.603867	0.918	0.821	3.33337e-41	0	COX7A1
CAPZA2	1.75685e-45	0.442687	0.965	0.925	3.77934e-41	0	CAPZA2
COA1	2.28809e-45	0.593807	0.893	0.783	4.92214e-41	0	COA1
MRPL34	3.57043e-45	0.512009	0.948	0.893	7.68071e-41	0	MRPL34
SMIM37	4.97141e-45	0.611199	0.884	0.805	1.06945e-40	0	SMIM37
LINC00881	6.00006e-45	0.776846	0.837	0.661	1.29073e-40	0	LINC00881
SLC25A23	1.11143e-44	1.14995	0.566	0.398	2.39092e-40	0	SLC25A23
AES	4.53521e-44	0.608421	0.873	0.795	9.75614e-40	0	AES
LRRC75A-AS1	8.4249e-44	0.501269	0.931	0.872	1.81236e-39	0	LRRC75A-AS1
ACTA1	8.98516e-44	1.2667	0.782	0.662	1.93289e-39	0	ACTA1
2025-03-02	2.10282e-43	1.19725	0.525	0.358	4.52358e-39	0	2025-03-02
PDLIM1	4.95188e-43	0.468227	0.975	0.92	1.06525e-38	0	PDLIM1
SMIM10L1	5.24878e-43	0.681724	0.825	0.739	1.12912e-38	0	SMIM10L1
RPS2	9.67045e-43	0.290268	1	0.996	2.08031e-38	0	RPS2
RNF7	1.04921e-42	0.548079	0.907	0.842	2.25707e-38	0	RNF7
PAIP1	4.05765e-42	0.589655	0.87	0.817	8.72881e-38	0	PAIP1
C1orf105	7.29943e-42	1.2865	0.554	0.363	1.57025e-37	0	C1orf105
TPI1	7.7578e-42	0.392947	1	0.998	1.66886e-37	0	TPI1
RAB4A	1.28799e-41	0.768723	0.723	0.623	2.77073e-37	0	RAB4A
CITED4	1.57339e-41	0.953427	0.647	0.489	3.38467e-37	0	CITED4
POLR2L	2.48731e-41	0.40272	0.979	0.946	5.35071e-37	0	POLR2L
EHD3	3.20834e-41	0.934498	0.63	0.474	6.90178e-37	0	EHD3
SMIM30	1.11839e-40	0.562423	0.897	0.838	2.40588e-36	0	SMIM30
HSPB6	1.23272e-40	1.17127	0.766	0.635	2.65183e-36	0	HSPB6
ENO3	1.91738e-40	0.42954	0.99	0.868	4.12467e-36	0	ENO3
SLC25A5	4.28403e-40	0.32311	0.997	0.993	9.2158e-36	0	SLC25A5
SMYD2	4.65997e-40	0.877262	0.649	0.502	1.00245e-35	0	SMYD2
RALY	4.876e-40	0.52828	0.883	0.816	1.04893e-35	0	RALY
LAMTOR5	1.10319e-39	0.464102	0.947	0.916	2.37319e-35	0	LAMTOR5
CCSER2	2.56774e-39	0.735553	0.75	0.657	5.52373e-35	0	CCSER2
MRAS	3.44973e-39	0.776347	0.701	0.562	7.42106e-35	0	MRAS
ATPAF1	5.38512e-39	0.69237	0.761	0.663	1.15845e-34	0	ATPAF1
MB	6.84754e-39	0.505709	0.876	0.687	1.47304e-34	0	MB
LSM4	1.00294e-38	0.467427	0.906	0.831	2.15753e-34	0	LSM4
TMEM134	1.2169e-38	0.90202	0.659	0.54	2.61779e-34	0	TMEM134
TIMM8B	1.41093e-38	0.458087	0.946	0.897	3.03519e-34	0	TIMM8B
SLC25A3	1.52689e-38	0.282238	1	0.993	3.28465e-34	0	SLC25A3
NEK7	1.64264e-38	0.527445	0.852	0.755	3.53364e-34	0	NEK7
MPC1	2.81115e-38	0.506633	0.897	0.819	6.04735e-34	0	MPC1
ARPC2	4.00466e-38	0.290464	0.992	0.973	8.61483e-34	0	ARPC2
MCRIP1	6.62156e-38	0.664654	0.767	0.673	1.42443e-33	0	MCRIP1
NDUFB7	9.56125e-38	0.364055	0.976	0.945	2.05682e-33	0	NDUFB7
COX7B	1.3596e-37	0.308928	1	0.992	2.92478e-33	0	COX7B
PPM1K	1.94705e-37	0.570008	0.84	0.694	4.18849e-33	0	PPM1K
RBM38	2.31334e-37	0.766682	0.707	0.566	4.97646e-33	0	RBM38
VDAC1	2.97427e-37	0.40282	0.97	0.942	6.39826e-33	0	VDAC1
LINC01278	5.20906e-37	1.05597	0.523	0.361	1.12057e-32	0	LINC01278
RNF10	1.4587e-36	0.724814	0.726	0.634	3.13795e-32	0	RNF10
MYLK3	1.49216e-36	0.476927	0.882	0.704	3.20992e-32	0	MYLK3
AKIRIN1	1.54855e-36	0.566225	0.84	0.769	3.33123e-32	0	AKIRIN1
ATP6V1F	2.00579e-36	0.433702	0.944	0.903	4.31486e-32	0	ATP6V1F
MCRIP2	2.9704e-36	0.622462	0.778	0.645	6.38992e-32	0	MCRIP2
PTP4A3	5.0365e-36	0.851364	0.652	0.53	1.08345e-31	0	PTP4A3
MAP1LC3A	6.18768e-36	0.774313	0.713	0.604	1.33109e-31	0	MAP1LC3A
BANF1	9.43915e-36	0.365554	0.976	0.938	2.03055e-31	0	BANF1
SCMH1	1.00232e-35	0.875531	0.604	0.464	2.15618e-31	0	SCMH1
FLOT1	1.21551e-35	0.581959	0.804	0.733	2.6148e-31	0	FLOT1
MLF2	1.794e-35	0.452202	0.918	0.856	3.85925e-31	0	MLF2
HSBP1	1.79917e-35	0.375416	0.974	0.953	3.87038e-31	0	HSBP1
COA3	2.08747e-35	0.513819	0.866	0.816	4.49057e-31	0	COA3
LAMTOR1	2.1203e-35	0.517684	0.879	0.82	4.56119e-31	0	LAMTOR1
ATP5MC1	2.12171e-35	0.319892	0.996	0.966	4.56423e-31	0	ATP5MC1
TPD52L1	2.39621e-35	0.975963	0.543	0.382	5.15472e-31	0	TPD52L1
AURKAIP1	2.71871e-35	0.415369	0.941	0.895	5.84848e-31	0	AURKAIP1
RPS19BP1	2.7895e-35	0.554623	0.835	0.763	6.00076e-31	0	RPS19BP1
QPRT	3.06119e-35	0.502751	0.902	0.82	6.58522e-31	0	QPRT
ATP5F1B	3.29658e-35	0.289126	1	0.998	7.09161e-31	0	ATP5F1B
ECH1	5.56684e-35	0.393423	0.96	0.939	1.19754e-30	0	ECH1
SPEG	8.82466e-35	0.935381	0.535	0.37	1.89836e-30	0	SPEG
NBDY	9.60349e-35	0.563731	0.84	0.78	2.0659e-30	0	NBDY
BNIP3	9.64174e-35	0.6741	0.899	0.83	2.07413e-30	0	BNIP3
C7orf50	1.03805e-34	0.738944	0.713	0.612	2.23305e-30	0	C7orf50
TOMM7	1.14356e-34	0.408475	0.962	0.927	2.46002e-30	0	TOMM7
SLC25A11	1.84021e-34	0.538311	0.838	0.765	3.95866e-30	0	SLC25A11
ATP5F1C	2.23637e-34	0.31208	0.992	0.978	4.81088e-30	0	ATP5F1C
CCDC92	4.30464e-34	0.919094	0.6	0.483	9.26014e-30	0	CCDC92
MLF1	5.97652e-34	0.507813	0.859	0.77	1.28567e-29	0	MLF1
RTL8A	6.11839e-34	0.584011	0.838	0.773	1.31619e-29	0	RTL8A
KRT10	6.61793e-34	0.418867	0.945	0.913	1.42365e-29	0	KRT10
RCSD1	8.62004e-34	0.792876	0.626	0.468	1.85434e-29	0	RCSD1
HEBP2	1.099e-33	0.555044	0.87	0.796	2.36416e-29	0	HEBP2
FKBP8	1.2197e-33	0.626402	0.77	0.698	2.62382e-29	0	FKBP8
POLR2E	1.41031e-33	0.497883	0.89	0.833	3.03385e-29	0	POLR2E
TXNL4A	2.39703e-33	0.442793	0.913	0.857	5.15649e-29	0	TXNL4A
PHPT1	4.51634e-33	0.307918	0.995	0.974	9.71555e-29	0	PHPT1
FAM210B	4.93305e-33	0.757625	0.696	0.606	1.0612e-28	0	FAM210B
STAG3L4	5.73331e-33	0.811362	0.628	0.5	1.23335e-28	0	STAG3L4
BRK1	6.28504e-33	0.388972	0.971	0.925	1.35204e-28	0	BRK1
ROGDI	1.02063e-32	0.839753	0.568	0.43	2.19557e-28	0	ROGDI
AP2M1	1.23508e-32	0.367929	0.957	0.922	2.6569e-28	0	AP2M1
SLC25A39	1.24713e-32	0.616661	0.751	0.684	2.68282e-28	0	SLC25A39
AC018521.5	1.81914e-32	0.823763	0.628	0.478	3.91334e-28	0	AC018521.5
BTBD1	1.90568e-32	0.616989	0.763	0.693	4.0995e-28	0	BTBD1
EIF3K	2.23644e-32	0.326341	0.976	0.958	4.81103e-28	0	EIF3K
CAP2	2.92853e-32	0.413664	0.935	0.84	6.29986e-28	0	CAP2
NDUFAF8	3.47432e-32	0.621708	0.784	0.728	7.47396e-28	0	NDUFAF8
MAP1LC3B	7.87307e-32	0.335764	0.971	0.932	1.69366e-27	0	MAP1LC3B
ACYP2	2.03461e-31	0.684036	0.707	0.599	4.37684e-27	0	ACYP2
MDH2	3.54146e-31	0.371631	0.958	0.933	7.61839e-27	0	MDH2
PAIP2	5.18891e-31	0.424386	0.919	0.879	1.11624e-26	0	PAIP2
DES	7.37295e-31	1.00716	0.587	0.428	1.58607e-26	0	DES
DTNA	1.29367e-30	0.694395	0.674	0.546	2.78294e-26	0	DTNA
DYNLRB1	1.64201e-30	0.483958	0.886	0.829	3.53229e-26	0	DYNLRB1
NDUFS5	1.92613e-30	0.257973	0.996	0.988	4.1435e-26	0	NDUFS5
LSM10	2.80275e-30	0.644001	0.723	0.654	6.02927e-26	0	LSM10
EIF1B	3.86255e-30	0.390403	0.969	0.942	8.30911e-26	0	EIF1B
NDUFA6	8.49658e-30	0.301105	0.989	0.977	1.82778e-25	0	NDUFA6
UQCC2	9.35689e-30	0.436222	0.894	0.845	2.01285e-25	0	UQCC2
TESC	9.79201e-30	0.98293	0.531	0.375	2.10646e-25	0	TESC
UROS	1.43432e-29	0.758539	0.652	0.555	3.08552e-25	0	UROS
LRRC10	1.43566e-29	0.764307	0.574	0.409	3.08839e-25	0	LRRC10
NDUFB10	1.56609e-29	0.346463	0.966	0.93	3.36898e-25	0	NDUFB10
SMYD1	1.57137e-29	0.438765	0.886	0.722	3.38034e-25	0	SMYD1
MCUR1	2.10932e-29	0.604826	0.726	0.628	4.53757e-25	0	MCUR1
ANXA11	2.44392e-29	0.628747	0.709	0.62	5.25737e-25	0	ANXA11
USB1	2.54349e-29	0.946186	0.526	0.399	5.47156e-25	0	USB1
GNB2	3.70304e-29	0.468924	0.862	0.804	7.96598e-25	0	GNB2
COPS9	4.40948e-29	0.344268	0.974	0.931	9.48568e-25	0	COPS9
TMA7	7.42576e-29	0.318077	0.985	0.954	1.59743e-24	0	TMA7
UBE2H	9.0489e-29	0.547645	0.793	0.725	1.9466e-24	0	UBE2H
GHITM	1.2441e-28	0.337111	0.969	0.946	2.67631e-24	0	GHITM
PKIG	1.28808e-28	0.820811	0.588	0.468	2.77093e-24	0	PKIG
ZFAND6	1.36454e-28	0.487309	0.842	0.791	2.9354e-24	0	ZFAND6
GLRX5	1.97671e-28	0.601936	0.763	0.695	4.2523e-24	0	GLRX5
C1orf122	2.91954e-28	0.480162	0.856	0.793	6.28051e-24	0	C1orf122
ETFA	3.20007e-28	0.47554	0.853	0.811	6.88399e-24	0	ETFA
BAG1	3.5728e-28	0.657577	0.661	0.564	7.6858e-24	0	BAG1
NDUFA12	4.75324e-28	0.305541	0.983	0.963	1.02252e-23	0	NDUFA12
GNG11	5.44406e-28	0.645692	0.788	0.687	1.17113e-23	0	GNG11
POLR2I	5.55676e-28	0.435042	0.891	0.84	1.19537e-23	0	POLR2I
NDUFV3	6.21922e-28	0.438716	0.884	0.836	1.33788e-23	0	NDUFV3
MTCH2	1.23939e-27	0.427405	0.895	0.845	2.66617e-23	0	MTCH2
CMC2	1.29785e-27	0.448452	0.879	0.828	2.79194e-23	0	CMC2
FAAP20	1.66127e-27	0.524543	0.809	0.761	3.57372e-23	0	FAAP20
GPX4	1.97924e-27	0.315901	0.987	0.954	4.25774e-23	0	GPX4
CSK	2.08055e-27	0.828481	0.579	0.465	4.47569e-23	0	CSK
TIMM13	3.1439e-27	0.43808	0.921	0.871	6.76317e-23	0	TIMM13
NDUFB4	3.60249e-27	0.270193	0.996	0.983	7.74967e-23	0	NDUFB4
TSC22D4	3.70745e-27	0.827112	0.569	0.467	7.97546e-23	0	TSC22D4
ILK	4.58494e-27	0.352504	0.953	0.922	9.86313e-23	0	ILK
WASF3	5.39048e-27	0.922652	0.484	0.348	1.1596e-22	0	WASF3
PGAM1	7.1721e-27	0.485511	0.801	0.733	1.54286e-22	0	PGAM1
IDH3A	9.7362e-27	0.502681	0.835	0.75	2.09445e-22	0	IDH3A
MOCS2	1.13419e-26	0.60503	0.719	0.655	2.43988e-22	0	MOCS2
TAGLN	1.1903e-26	0.67077	0.816	0.726	2.56058e-22	0	TAGLN
UNC45B	1.97446e-26	0.410435	0.879	0.727	4.24745e-22	0	UNC45B
RHOQ	2.08316e-26	0.697434	0.647	0.544	4.4813e-22	0	RHOQ
UBE2Q2	2.12706e-26	0.778003	0.587	0.478	4.57573e-22	0	UBE2Q2
ITGB1BP2	3.01557e-26	0.503832	0.763	0.598	6.4871e-22	0	ITGB1BP2
COA4	3.24674e-26	0.564867	0.74	0.668	6.98438e-22	0	COA4
PIN1	3.30552e-26	0.430365	0.846	0.831	7.11084e-22	0	PIN1
COX7A2L	3.64702e-26	0.474143	0.843	0.807	7.84546e-22	0	COX7A2L
MCRS1	3.84543e-26	0.722842	0.663	0.594	8.2723e-22	0	MCRS1
RRAS	6.17614e-26	0.673766	0.706	0.613	1.32861e-21	0	RRAS
TSR3	7.85405e-26	0.655797	0.681	0.613	1.68956e-21	0	TSR3
MTCH1	9.42126e-26	0.412866	0.906	0.856	2.0267e-21	0	MTCH1
LDB3	1.62478e-25	0.316077	0.927	0.759	3.49523e-21	0	LDB3
STRADB	2.80333e-25	0.871284	0.462	0.33	6.03052e-21	0	STRADB
WIPI1	2.94078e-25	0.744817	0.603	0.502	6.32621e-21	0	WIPI1
FAM96A	4.60211e-25	0.498031	0.799	0.745	9.90007e-21	0	FAM96A
LSM1	5.43108e-25	0.503188	0.783	0.707	1.16833e-20	0	LSM1
USF2	7.36201e-25	0.901249	0.489	0.375	1.58372e-20	0	USF2
CISD3	7.63247e-25	0.647887	0.669	0.584	1.6419e-20	0	CISD3
PPP2R5A	1.06173e-24	0.781597	0.552	0.431	2.284e-20	0	PPP2R5A
VDAC2	1.16989e-24	0.317127	0.966	0.942	2.51668e-20	0	VDAC2
FBXO9	1.17687e-24	0.578232	0.712	0.645	2.53169e-20	0	FBXO9
MAP3K20	1.45571e-24	0.415201	0.834	0.728	3.13152e-20	0	MAP3K20
METRN	1.61343e-24	0.713308	0.644	0.578	3.47082e-20	0	METRN
NDUFAB1	1.66622e-24	0.290561	0.98	0.962	3.58437e-20	0	NDUFAB1
C19orf70	2.57108e-24	0.338241	0.941	0.913	5.53092e-20	0	C19orf70
NMRK2	4.06665e-24	0.813038	0.619	0.476	8.74817e-20	0	NMRK2
DUSP26	4.26537e-24	0.716985	0.564	0.434	9.17567e-20	0	DUSP26
AK3	4.82787e-24	0.550026	0.727	0.645	1.03857e-19	0	AK3
RAB11B	7.01937e-24	0.553123	0.753	0.712	1.51001e-19	0	RAB11B
NDUFB5	7.82205e-24	0.303521	0.948	0.917	1.68268e-19	0	NDUFB5
YBX3	9.61282e-24	0.456917	0.874	0.831	2.06791e-19	0	YBX3
DPH3	1.71897e-23	0.575463	0.75	0.694	3.69784e-19	0	DPH3
ANAPC13	1.92968e-23	0.523307	0.767	0.739	4.15112e-19	0	ANAPC13
SPAG7	2.17549e-23	0.462995	0.833	0.785	4.67992e-19	0	SPAG7
CISD1	3.91002e-23	0.359405	0.942	0.897	8.41124e-19	0	CISD1
TRIM55	4.86782e-23	0.318343	0.95	0.776	1.04717e-18	0	TRIM55
GYG1	4.9483e-23	0.481792	0.792	0.727	1.06448e-18	0	GYG1
RRAGD	8.35448e-23	0.662214	0.596	0.475	1.79722e-18	0	RRAGD
UBE2D4	1.08927e-22	1.20725	0.353	0.233	2.34324e-18	0	UBE2D4
FKBP3	1.20339e-22	0.337693	0.921	0.892	2.58872e-18	0	FKBP3
PPIF	1.23419e-22	0.582075	0.684	0.592	2.65499e-18	0	PPIF
NFU1	1.25342e-22	0.543864	0.747	0.708	2.69636e-18	0	NFU1
SNF8	1.46695e-22	0.441581	0.826	0.762	3.1557e-18	0	SNF8
KLHDC8B	2.00828e-22	0.594747	0.693	0.614	4.32021e-18	0	KLHDC8B
RHOBTB3	2.23094e-22	0.368273	0.94	0.91	4.7992e-18	0	RHOBTB3
FBXO18	2.80671e-22	0.648285	0.634	0.558	6.0378e-18	0	FBXO18
NDUFS8	3.94272e-22	0.321119	0.949	0.925	8.48159e-18	0	NDUFS8
NDUFA2	4.80111e-22	0.318011	0.956	0.934	1.03281e-17	0	NDUFA2
PDK1	5.73739e-22	0.712005	0.546	0.414	1.23423e-17	0	PDK1
FAM136A	7.02315e-22	0.50428	0.749	0.688	1.51082e-17	0	FAM136A
PCBP1	7.58676e-22	0.286366	0.966	0.95	1.63206e-17	0	PCBP1
RNF5	1.27049e-21	0.51053	0.754	0.69	2.73308e-17	0	RNF5
RFTN1	1.69916e-21	0.650119	0.602	0.5	3.65524e-17	0	RFTN1
JOSD2	1.8997e-21	0.642917	0.66	0.588	4.08663e-17	0	JOSD2
ADIPOR1	2.01967e-21	0.545816	0.728	0.664	4.34471e-17	0	ADIPOR1
SYNPO2L	2.10565e-21	0.495233	0.72	0.581	4.52968e-17	0	SYNPO2L
GRHPR	2.59342e-21	0.480472	0.765	0.728	5.57897e-17	0	GRHPR
ELOC	3.20441e-21	0.294208	0.956	0.934	6.89332e-17	0	ELOC
GTF2A2	3.92507e-21	0.476582	0.793	0.758	8.44362e-17	0	GTF2A2
FASTK	4.67796e-21	0.665092	0.608	0.539	1.00632e-16	0	FASTK
RAD23A	4.73262e-21	0.370152	0.899	0.872	1.01808e-16	0	RAD23A
FITM1	5.32221e-21	0.573784	0.67	0.533	1.14491e-16	0	FITM1
DANCR	6.407e-21	0.51764	0.728	0.658	1.37827e-16	0	DANCR
ALDH3A2	7.2531e-21	0.69538	0.617	0.539	1.56029e-16	0	ALDH3A2
UBE2E3	7.94564e-21	0.500506	0.752	0.687	1.70927e-16	0	UBE2E3
NT5C3B	8.88744e-21	0.750801	0.545	0.462	1.91187e-16	0	NT5C3B
NTAN1	9.38439e-21	0.771848	0.563	0.476	2.01877e-16	0	NTAN1
TXNDC17	1.00517e-20	0.365872	0.935	0.896	2.16233e-16	0	TXNDC17
TRPT1	1.02072e-20	0.697118	0.643	0.583	2.19578e-16	0	TRPT1
TGFB1I1	1.06674e-20	0.466779	0.789	0.726	2.29477e-16	0	TGFB1I1
FAM120AOS	1.42267e-20	0.768314	0.538	0.441	3.06046e-16	0	FAM120AOS
ADPRHL1	1.55892e-20	0.38178	0.79	0.638	3.35354e-16	0	ADPRHL1
POLR2J	1.58795e-20	0.41496	0.854	0.81	3.416e-16	0	POLR2J
MSRB3	1.66751e-20	0.558299	0.676	0.608	3.58714e-16	0	MSRB3
ITGAE	1.83899e-20	0.54786	0.73	0.68	3.95603e-16	0	ITGAE
SMS	2.51971e-20	0.50395	0.775	0.731	5.4204e-16	0	SMS
ZCRB1	2.96216e-20	0.501669	0.784	0.756	6.37219e-16	0	ZCRB1
DUSP3	4.5077e-20	0.67174	0.558	0.47	9.69695e-16	0	DUSP3
ROMO1	4.60466e-20	0.279024	0.979	0.951	9.90555e-16	0	ROMO1
BEX4	5.03766e-20	0.575659	0.712	0.666	1.0837e-15	0	BEX4
SLMAP	5.76774e-20	0.662404	0.589	0.503	1.24076e-15	0	SLMAP
PFDN1	7.16061e-20	0.447679	0.806	0.773	1.54039e-15	0	PFDN1
GMPR	8.10025e-20	0.705118	0.522	0.418	1.74253e-15	0	GMPR
RWDD1	1.21834e-19	0.434607	0.824	0.789	2.6209e-15	0	RWDD1
SRP9	1.248e-19	0.276295	0.959	0.924	2.68469e-15	0	SRP9
RCAN2	1.3049e-19	0.754483	0.487	0.365	2.80709e-15	0	RCAN2
PDAP1	1.33035e-19	0.416746	0.847	0.807	2.86184e-15	0	PDAP1
MRPS21	1.35045e-19	0.321674	0.937	0.91	2.90508e-15	0	MRPS21
MRPS15	1.50073e-19	0.430439	0.818	0.795	3.22838e-15	0	MRPS15
LINC00888	1.51281e-19	0.812603	0.492	0.39	3.25435e-15	0	LINC00888
RBFOX2	2.33799e-19	0.309959	0.932	0.912	5.02948e-15	0	RBFOX2
BANCR	2.34368e-19	0.999653	0.41	0.286	5.04173e-15	0	BANCR
MLST8	2.57775e-19	0.870433	0.505	0.416	5.54525e-15	0	MLST8
PTGES2	2.89597e-19	0.437997	0.786	0.749	6.22982e-15	0	PTGES2
ETFRF1	3.94185e-19	0.545089	0.664	0.597	8.47971e-15	0	ETFRF1
PNRC1	4.24385e-19	0.363095	0.857	0.798	9.12936e-15	0	PNRC1
KIAA1191	1.05552e-18	0.698589	0.57	0.499	2.27063e-14	0	KIAA1191
TIMMDC1	1.33985e-18	0.439232	0.786	0.752	2.88229e-14	0	TIMMDC1
BCKDK	1.61505e-18	0.704969	0.558	0.481	3.47431e-14	0	BCKDK
NUTF2	1.75398e-18	0.346653	0.896	0.845	3.77316e-14	0	NUTF2
ACOT13	1.75451e-18	0.470774	0.746	0.682	3.77431e-14	0	ACOT13
CELF2	1.86815e-18	0.431378	0.67	0.556	4.01876e-14	0	CELF2
DCAF6	2.32138e-18	0.640803	0.594	0.529	4.99376e-14	0	DCAF6
MRPS7	2.61753e-18	0.404961	0.827	0.79	5.63083e-14	0	MRPS7
SH3BGRL	2.6333e-18	0.514363	0.74	0.691	5.66476e-14	0	SH3BGRL
MFF	2.63534e-18	0.477184	0.751	0.708	5.66914e-14	0	MFF
LAGE3	2.69528e-18	0.508498	0.709	0.645	5.79809e-14	0	LAGE3
RBX1	3.19479e-18	0.254311	0.976	0.943	6.87264e-14	0	RBX1
ALKBH5	3.75275e-18	0.542397	0.603	0.53	8.07292e-14	0	ALKBH5
RHOD	4.42728e-18	0.741217	0.488	0.378	9.52397e-14	0	RHOD
SLIRP	6.43173e-18	0.256953	0.982	0.956	1.38359e-13	0	SLIRP
GPRIN3	6.73302e-18	0.656704	0.531	0.417	1.44841e-13	0	GPRIN3
STMP1	7.09594e-18	0.41746	0.776	0.743	1.52648e-13	0	STMP1
SSH2	8.75007e-18	0.563229	0.637	0.553	1.88232e-13	0	SSH2
TNNT1	8.81501e-18	0.781665	0.448	0.329	1.89629e-13	0	TNNT1
DAP	9.58569e-18	0.577682	0.621	0.533	2.06207e-13	0	DAP
COMMD1	1.07221e-17	0.478341	0.736	0.699	2.30654e-13	0	COMMD1
PLEKHJ1	1.16466e-17	0.39388	0.806	0.748	2.50542e-13	0	PLEKHJ1
SERP2	1.38121e-17	0.907107	0.382	0.279	2.97126e-13	0	SERP2
C12orf75	1.53878e-17	0.987774	0.442	0.348	3.31023e-13	0	C12orf75
HPS1	1.81586e-17	0.7125	0.522	0.441	3.90627e-13	0	HPS1
PYGM	1.87232e-17	0.640141	0.538	0.434	4.02774e-13	0	PYGM
MRPS12	2.02843e-17	0.506816	0.703	0.657	4.36356e-13	0	MRPS12
PCBP4	2.24671e-17	0.744426	0.485	0.394	4.83313e-13	0	PCBP4
MAPRE3	2.46616e-17	0.624645	0.539	0.457	5.3052e-13	0	MAPRE3
PDHB	2.66629e-17	0.322838	0.866	0.85	5.73572e-13	0	PDHB
SNRNP25	2.78676e-17	0.55926	0.633	0.573	5.99488e-13	0	SNRNP25
OPTN	2.98229e-17	0.502971	0.753	0.709	6.41551e-13	0	OPTN
PTOV1	3.09631e-17	0.390093	0.853	0.83	6.66078e-13	0	PTOV1
POLE4	3.36849e-17	0.532015	0.686	0.649	7.2463e-13	0	POLE4
PFDN5	5.08533e-17	0.253156	0.969	0.947	1.09396e-12	0	PFDN5
ANXA3	5.75061e-17	0.639709	0.553	0.449	1.23707e-12	0	ANXA3
NOP10	6.18883e-17	0.266614	0.978	0.942	1.33134e-12	0	NOP10
SCP2	6.98985e-17	0.460443	0.763	0.731	1.50366e-12	0	SCP2
TMEM230	7.0222e-17	0.470083	0.734	0.699	1.51061e-12	0	TMEM230
HCFC1R1	7.92225e-17	0.595721	0.631	0.565	1.70423e-12	0	HCFC1R1
PDLIM7	8.38569e-17	0.410612	0.796	0.753	1.80393e-12	0	PDLIM7
ADSSL1	8.85506e-17	0.808434	0.396	0.285	1.9049e-12	0	ADSSL1
PCYT2	9.44202e-17	0.775875	0.471	0.381	2.03117e-12	0	PCYT2
MRPL57	1.009e-16	0.341772	0.894	0.853	2.17057e-12	0	MRPL57
CHMP2A	1.20433e-16	0.398246	0.794	0.756	2.59076e-12	0	CHMP2A
CDC42EP3	1.23446e-16	0.472722	0.675	0.602	2.65556e-12	0	CDC42EP3
HSPB8	1.2978e-16	0.369694	0.791	0.713	2.79184e-12	0	HSPB8
PNKD	1.52812e-16	0.323809	0.888	0.863	3.2873e-12	0	PNKD
RTL8B	1.56595e-16	0.754973	0.479	0.394	3.36866e-12	0	RTL8B
SPG21	1.66423e-16	0.763532	0.531	0.471	3.58008e-12	0	SPG21
PEBP1	1.68281e-16	0.273065	0.944	0.909	3.62007e-12	0	PEBP1
AMZ2	1.76435e-16	0.627624	0.575	0.507	3.79548e-12	0	AMZ2
PDK2	1.80376e-16	0.65712	0.518	0.428	3.88026e-12	0	PDK2
FIS1	2.30121e-16	0.333321	0.878	0.847	4.95036e-12	0	FIS1
SNAPC5	2.33859e-16	0.67611	0.492	0.397	5.03078e-12	0	SNAPC5
PDHA1	2.75332e-16	0.30544	0.911	0.87	5.92294e-12	0	PDHA1
NUDT22	2.88119e-16	0.587071	0.606	0.547	6.19802e-12	0	NUDT22
THOC7	2.92049e-16	0.393561	0.781	0.754	6.28256e-12	0	THOC7
OSBPL9	3.16236e-16	0.496731	0.661	0.607	6.80288e-12	0	OSBPL9
MTX2	3.32658e-16	0.527749	0.663	0.621	7.15613e-12	0	MTX2
STRAP	3.47319e-16	0.34113	0.873	0.835	7.47153e-12	0	STRAP
NDUFS7	3.48256e-16	0.344528	0.875	0.848	7.49169e-12	0	NDUFS7
MAP2K2	4.173e-16	0.542621	0.639	0.587	8.97696e-12	0	MAP2K2
FIBP	5.00214e-16	0.468238	0.718	0.674	1.07606e-11	0	FIBP
NUDT16L1	5.03924e-16	0.549521	0.56	0.475	1.08404e-11	0	NUDT16L1
RAB2A	5.06976e-16	0.296171	0.927	0.905	1.09061e-11	0	RAB2A
ADI1	6.6047e-16	0.438134	0.765	0.731	1.4208e-11	0	ADI1
STUB1	8.77063e-16	0.404604	0.79	0.758	1.88674e-11	0	STUB1
MRPL15	8.98163e-16	0.338427	0.815	0.789	1.93213e-11	0	MRPL15
NKIRAS2	1.11962e-15	0.602682	0.577	0.529	2.40853e-11	0	NKIRAS2
GRB2	1.25375e-15	0.482337	0.703	0.667	2.69706e-11	0	GRB2
MYL6B	1.42079e-15	0.517894	0.638	0.607	3.05641e-11	0	MYL6B
WBP2	1.44722e-15	0.440604	0.679	0.615	3.11327e-11	0	WBP2
SET	1.47784e-15	0.251113	0.96	0.927	3.17913e-11	0	SET
ISCU	1.54651e-15	0.441852	0.743	0.731	3.32685e-11	0	ISCU
FBLIM1	1.73897e-15	0.482985	0.656	0.586	3.74088e-11	0	FBLIM1
GYPC	1.91712e-15	0.566166	0.63	0.565	4.12411e-11	0	GYPC
ANP32A	2.00635e-15	0.34592	0.873	0.873	4.31606e-11	0	ANP32A
SLC25A6	2.33383e-15	0.269688	0.955	0.925	5.02054e-11	0	SLC25A6
ETFB	2.35575e-15	0.308071	0.865	0.847	5.0677e-11	0	ETFB
BZW2	2.67411e-15	0.318693	0.871	0.827	5.75254e-11	0	BZW2
RASSF4	2.87817e-15	0.600624	0.54	0.461	6.19151e-11	0	RASSF4
LRRC49	3.42252e-15	0.488641	0.647	0.534	7.36252e-11	0	LRRC49
SCOC	3.58547e-15	0.482252	0.722	0.694	7.71306e-11	0	SCOC
AP2S1	3.8417e-15	0.301355	0.913	0.875	8.26427e-11	0	AP2S1
NAV2-AS2	5.85347e-15	0.754526	0.384	0.274	1.2592e-10	0	NAV2-AS2
ECHS1	6.98646e-15	0.387312	0.816	0.793	1.50293e-10	0	ECHS1
COPZ1	8.41497e-15	0.396408	0.777	0.734	1.81023e-10	0	COPZ1
TRAPPC6A	9.64279e-15	0.640152	0.529	0.448	2.07436e-10	0	TRAPPC6A
ZNF667-AS1	9.81329e-15	0.624662	0.604	0.546	2.11103e-10	0	ZNF667-AS1
ATP6V1D	1.29969e-14	0.345429	0.854	0.825	2.79589e-10	0	ATP6V1D
DECR1	1.40493e-14	0.357607	0.793	0.757	3.02228e-10	0	DECR1
ELP5	1.54404e-14	0.426613	0.71	0.677	3.32154e-10	0	ELP5
ITGB1BP1	1.70035e-14	0.537719	0.623	0.57	3.6578e-10	0	ITGB1BP1
POPDC3	1.80383e-14	0.477032	0.617	0.521	3.88039e-10	0	POPDC3
TOMM22	1.8781e-14	0.481847	0.666	0.633	4.04017e-10	0	TOMM22
CKB	2.0213e-14	0.363238	0.823	0.77	4.34823e-10	0	CKB
CHP1	2.10538e-14	0.627107	0.504	0.433	4.5291e-10	0	CHP1
AP1S2	2.48689e-14	0.529324	0.629	0.583	5.34979e-10	0	AP1S2
ZNF428	2.73781e-14	0.45166	0.707	0.672	5.88958e-10	0	ZNF428
GRSF1	2.91493e-14	0.304827	0.879	0.863	6.27059e-10	0	GRSF1
COPE	3.54318e-14	0.298754	0.905	0.872	7.62208e-10	0	COPE
LAMTOR4	4.1286e-14	0.315278	0.881	0.842	8.88145e-10	0	LAMTOR4
DENR	5.41901e-14	0.455993	0.697	0.672	1.16574e-09	0	DENR
CSRP1	5.99108e-14	0.534263	0.67	0.633	1.2888e-09	0	CSRP1
CCNG1	6.60925e-14	0.419526	0.737	0.713	1.42178e-09	0	CCNG1
ETV5	7.0186e-14	0.510536	0.66	0.623	1.50984e-09	0	ETV5
SH3D19	8.63502e-14	0.621232	0.54	0.475	1.85757e-09	0	SH3D19
BCAT2	8.80927e-14	0.512005	0.594	0.533	1.89505e-09	0	BCAT2
TAX1BP3	9.49563e-14	0.588246	0.576	0.531	2.0427e-09	0	TAX1BP3
VTI1B	1.02526e-13	0.611334	0.561	0.52	2.20553e-09	0	VTI1B
SRPK3	1.09656e-13	0.897614	0.28	0.185	2.35892e-09	0	SRPK3
RTRAF	1.11641e-13	0.253558	0.91	0.9	2.40162e-09	0	RTRAF
SNHG6	1.15477e-13	0.331217	0.844	0.81	2.48415e-09	0	SNHG6
TXN2	1.22393e-13	0.450675	0.714	0.702	2.63291e-09	0	TXN2
C19orf53	1.39595e-13	0.282251	0.928	0.894	3.00296e-09	0	C19orf53
UBE2D3	1.75585e-13	0.288656	0.892	0.886	3.77719e-09	0	UBE2D3
BCL7B	1.84377e-13	0.631507	0.495	0.426	3.96631e-09	0	BCL7B
MMAB	2.26845e-13	0.504424	0.64	0.59	4.87988e-09	0	MMAB
ENDOG	2.82843e-13	0.438815	0.658	0.592	6.08452e-09	0	ENDOG
CNOT11	3.41582e-13	0.589471	0.559	0.51	7.34811e-09	0	CNOT11
DNAJC4	3.43163e-13	0.703629	0.487	0.428	7.38212e-09	0	DNAJC4
CEBPZOS	3.53948e-13	0.419438	0.699	0.664	7.61412e-09	0	CEBPZOS
TRIM8	4.33997e-13	0.475539	0.621	0.567	9.33614e-09	0	TRIM8
RNF208	4.71757e-13	1.01342	0.257	0.17	1.01484e-08	0	RNF208
MRPL21	4.80716e-13	0.336146	0.843	0.827	1.03412e-08	0	MRPL21
RAB5B	4.86077e-13	0.581453	0.539	0.491	1.04565e-08	0	RAB5B
TRAPPC1	5.05955e-13	0.748292	0.424	0.356	1.08841e-08	0	TRAPPC1
MAGEF1	5.7342e-13	0.395585	0.705	0.66	1.23354e-08	0	MAGEF1
TMEM219	6.33815e-13	0.425292	0.71	0.673	1.36346e-08	0	TMEM219
FGF1	7.21416e-13	1.90613	0.286	0.195	1.55191e-08	0	FGF1
TBC1D7	7.54986e-13	0.563537	0.562	0.517	1.62413e-08	0	TBC1D7
CDIP1	7.56467e-13	0.715817	0.442	0.369	1.62731e-08	0	CDIP1
PYGB	8.09788e-13	0.415271	0.642	0.59	1.74202e-08	0	PYGB
PPA2	8.16112e-13	0.354589	0.774	0.748	1.75562e-08	0	PPA2
COA6	8.41751e-13	0.475996	0.638	0.586	1.81077e-08	0	COA6
UBE2R2	9.22128e-13	0.455058	0.63	0.594	1.98368e-08	0	UBE2R2
MEF2A	1.0337e-12	0.273823	0.87	0.828	2.22369e-08	0	MEF2A
NDRG3	1.1075e-12	0.578398	0.513	0.442	2.38246e-08	0	NDRG3
NDUFA10	1.25625e-12	0.269408	0.862	0.839	2.70244e-08	0	NDUFA10
DNAJB5	1.30128e-12	0.558865	0.567	0.525	2.79932e-08	0	DNAJB5
ARHGAP42	1.31394e-12	0.390981	0.701	0.647	2.82656e-08	0	ARHGAP42
ANAPC15	1.45786e-12	0.718408	0.494	0.436	3.13614e-08	0	ANAPC15
MRPS36	2.09473e-12	0.30271	0.862	0.845	4.50618e-08	0	MRPS36
HAND1	2.19406e-12	0.901733	0.283	0.195	4.71985e-08	0	HAND1
SIPA1L2	2.27404e-12	0.316059	0.694	0.614	4.89191e-08	0	SIPA1L2
CDC34	2.3801e-12	0.382863	0.674	0.643	5.12007e-08	0	CDC34
TADA3	2.76873e-12	0.618586	0.521	0.479	5.9561e-08	0	TADA3
DGCR6L	2.8008e-12	0.797246	0.414	0.348	6.02508e-08	0	DGCR6L
EFR3A	2.91129e-12	0.603312	0.496	0.44	6.26277e-08	0	EFR3A
HINT3	3.30722e-12	0.693713	0.444	0.375	7.11449e-08	0	HINT3
UFC1	3.57315e-12	0.418107	0.702	0.673	7.68655e-08	0	UFC1
GIPC1	3.66444e-12	0.511464	0.56	0.512	7.88295e-08	0	GIPC1
CAPNS1	4.3327e-12	0.279252	0.884	0.864	9.32051e-08	0	CAPNS1
PPCS	4.51236e-12	0.450979	0.695	0.695	9.70699e-08	0	PPCS
PAPOLA	4.74423e-12	0.357793	0.802	0.797	1.02058e-07	0	PAPOLA
MTIF3	5.27196e-12	0.405007	0.702	0.676	1.1341e-07	0	MTIF3
PDZD11	5.37905e-12	0.426294	0.702	0.671	1.15714e-07	0	PDZD11
IQSEC2	5.41996e-12	0.889594	0.315	0.232	1.16594e-07	0	IQSEC2
BAD	5.44461e-12	0.442227	0.702	0.69	1.17124e-07	0	BAD
RANGRF	6.09041e-12	0.473937	0.611	0.574	1.31017e-07	0	RANGRF
PTPA	7.12597e-12	0.422975	0.671	0.63	1.53294e-07	0	PTPA
NDRG2	7.20584e-12	0.335597	0.663	0.583	1.55012e-07	0	NDRG2
POLDIP2	7.56524e-12	0.500781	0.638	0.614	1.62743e-07	0	POLDIP2
RARS2	7.71298e-12	0.491575	0.585	0.532	1.65922e-07	0	RARS2
ZADH2	7.79592e-12	0.684989	0.448	0.376	1.67706e-07	0	ZADH2
SRP14-AS1	7.81644e-12	0.795426	0.323	0.237	1.68147e-07	0	SRP14-AS1
SDHB	8.54033e-12	0.284589	0.884	0.86	1.8372e-07	0	SDHB
GCHFR	8.6846e-12	0.662045	0.453	0.372	1.86823e-07	0	GCHFR
KIF1C	9.33604e-12	0.510159	0.55	0.492	2.00837e-07	0	KIF1C
OTUD6B-AS1	9.61394e-12	0.488021	0.63	0.598	2.06815e-07	0	OTUD6B-AS1
POLR3GL	9.93676e-12	0.672909	0.434	0.366	2.1376e-07	0	POLR3GL
EIF1AY	1.02275e-11	0.391122	0.733	0.711	2.20015e-07	0	EIF1AY
AC100810.1	1.08349e-11	0.842359	0.392	0.325	2.33081e-07	0	AC100810.1
GLRX	1.26597e-11	0.406175	0.702	0.668	2.72336e-07	0	GLRX
MYOZ1	1.38433e-11	0.950516	0.277	0.191	2.97796e-07	0	MYOZ1
PACS1	1.51545e-11	0.580602	0.49	0.433	3.26005e-07	0	PACS1
LINC01535	1.60266e-11	0.776309	0.339	0.256	3.44765e-07	0	LINC01535
HIST2H2BE	1.69699e-11	0.47312	0.468	0.383	3.65057e-07	0	HIST2H2BE
MAF1	1.81717e-11	0.562608	0.528	0.483	3.90909e-07	0	MAF1
MRPS33	2.92489e-11	0.35108	0.755	0.733	6.29203e-07	0	MRPS33
RPS27L	3.00852e-11	0.281408	0.957	0.931	6.47193e-07	0	RPS27L
ALKBH7	3.04332e-11	0.33505	0.736	0.721	6.54679e-07	0	ALKBH7
PKIA	3.8928e-11	0.546539	0.527	0.466	8.37419e-07	0	PKIA
NTPCR	3.96308e-11	0.571975	0.513	0.465	8.52538e-07	0	NTPCR
MFN2	4.16876e-11	0.443603	0.572	0.509	8.96784e-07	0	MFN2
PCNP	4.72244e-11	0.358682	0.754	0.732	1.01589e-06	0	PCNP
NDUFV1	4.82494e-11	0.263511	0.854	0.827	1.03794e-06	0	NDUFV1
ZSWIM7	5.01693e-11	0.540832	0.55	0.512	1.07924e-06	0	ZSWIM7
MRPL20	5.05232e-11	0.278258	0.832	0.83	1.08686e-06	0	MRPL20
AK1	5.18737e-11	0.688546	0.424	0.36	1.11591e-06	0	AK1
SAT2	5.66127e-11	0.421395	0.65	0.626	1.21785e-06	0	SAT2
GTF2H5	5.7909e-11	0.400289	0.71	0.684	1.24574e-06	0	GTF2H5
JAZF1	6.66086e-11	0.587731	0.432	0.36	1.43289e-06	0	JAZF1
CCDC106	6.89227e-11	0.783863	0.353	0.28	1.48267e-06	0	CCDC106
ISCA2	7.14277e-11	0.45295	0.64	0.61	1.53655e-06	0	ISCA2
C5orf38	7.46344e-11	0.527287	0.507	0.421	1.60554e-06	0	C5orf38
TCEA3	7.83638e-11	0.437793	0.515	0.421	1.68576e-06	0	TCEA3
DNAJC19	8.02296e-11	0.386714	0.699	0.672	1.7259e-06	0	DNAJC19
SH3GL3	8.27741e-11	0.85969	0.281	0.202	1.78064e-06	0	SH3GL3
GSTM4	8.38527e-11	0.39538	0.659	0.611	1.80384e-06	0	GSTM4
SMIM1	1.23638e-10	0.962206	0.291	0.218	2.65969e-06	0	SMIM1
PKIB	1.25336e-10	0.527689	0.466	0.396	2.69622e-06	0	PKIB
LYRM2	1.33759e-10	0.37244	0.692	0.665	2.87743e-06	0	LYRM2
SDHC	1.41569e-10	0.375159	0.763	0.74	3.04544e-06	0	SDHC
HIF3A	1.43526e-10	0.433952	0.576	0.516	3.08753e-06	0	HIF3A
PINK1	1.74065e-10	0.446998	0.578	0.539	3.7445e-06	0	PINK1
ZNF358	1.74074e-10	0.714219	0.396	0.336	3.74469e-06	0	ZNF358
EPN1	1.83858e-10	0.61609	0.471	0.424	3.95516e-06	0	EPN1
TIMM17B	1.86887e-10	0.291964	0.826	0.814	4.02032e-06	0	TIMM17B
2025-03-03	1.92132e-10	0.684546	0.415	0.338	4.13314e-06	0	2025-03-03
SUPT4H1	2.35922e-10	0.398846	0.666	0.647	5.07516e-06	0	SUPT4H1
GBA2	2.41187e-10	0.545347	0.433	0.361	5.18842e-06	0	GBA2
PLCL1	2.49187e-10	0.435727	0.442	0.372	5.36051e-06	0	PLCL1
SMTNL2	2.94671e-10	0.755972	0.346	0.274	6.33896e-06	0	SMTNL2
HDGF	3.18636e-10	0.314356	0.7	0.671	6.8545e-06	0	HDGF
CRAT	3.30629e-10	0.681473	0.403	0.334	7.11248e-06	0	CRAT
FAM32A	3.57349e-10	0.422774	0.661	0.622	7.6873e-06	0	FAM32A
VPS36	3.58966e-10	0.406486	0.634	0.611	7.72208e-06	0	VPS36
DVL3	4.58727e-10	0.518781	0.554	0.526	9.86813e-06	0	DVL3
MAPKAPK3	4.67014e-10	0.703239	0.361	0.291	1.00464e-05	0	MAPKAPK3
HRAS	4.75927e-10	0.572048	0.499	0.448	1.02381e-05	0	HRAS
HIKESHI	5.09832e-10	0.355668	0.731	0.715	1.09675e-05	0	HIKESHI
YAF2	5.62109e-10	0.452823	0.602	0.57	1.20921e-05	0	YAF2
CHCHD3	6.06113e-10	0.366139	0.721	0.727	1.30387e-05	0	CHCHD3
REEP2	6.26706e-10	0.566467	0.444	0.374	1.34817e-05	0	REEP2
SMARCD3	6.88338e-10	0.348541	0.692	0.646	1.48075e-05	0	SMARCD3
MRPL28	7.03359e-10	0.301678	0.806	0.794	1.51306e-05	0	MRPL28
AK2	7.33742e-10	0.306605	0.799	0.787	1.57843e-05	0	AK2
SSNA1	7.77617e-10	0.449976	0.625	0.607	1.67281e-05	0	SSNA1
STOML2	7.89233e-10	0.32818	0.761	0.735	1.6978e-05	0	STOML2
PDE4DIP	8.07085e-10	0.315628	0.635	0.586	1.7362e-05	0	PDE4DIP
TIMM17A	8.17527e-10	0.284024	0.835	0.806	1.75866e-05	0	TIMM17A
UXT	8.34526e-10	0.333131	0.74	0.715	1.79523e-05	0	UXT
TRAPPC3	9.18672e-10	0.375418	0.689	0.668	1.97625e-05	0	TRAPPC3
SSBP4	9.36338e-10	0.440805	0.576	0.534	2.01425e-05	0	SSBP4
PRELID1	1.0638e-09	0.298573	0.812	0.775	2.28844e-05	0	PRELID1
LAMTOR2	1.06406e-09	0.286441	0.815	0.802	2.28901e-05	0	LAMTOR2
BAK1	1.07124e-09	0.807935	0.324	0.256	2.30445e-05	0	BAK1
NUDT5	1.08655e-09	0.271677	0.791	0.785	2.33738e-05	0	NUDT5
FAM200B	1.10896e-09	0.553938	0.537	0.496	2.38559e-05	0	FAM200B
SBDS	1.18923e-09	0.261838	0.879	0.863	2.55827e-05	0	SBDS
FLOT2	1.36414e-09	0.41263	0.526	0.482	2.93454e-05	0	FLOT2
C15orf41	1.38882e-09	0.40135	0.563	0.5	2.98763e-05	0	C15orf41
PIN4	1.40172e-09	0.364615	0.689	0.673	3.01538e-05	0	PIN4
SZRD1	1.61208e-09	0.472006	0.583	0.573	3.46791e-05	0	SZRD1
VEGFB	1.76615e-09	0.71164	0.326	0.256	3.79934e-05	0	VEGFB
SHARPIN	1.79475e-09	0.523182	0.501	0.463	3.86086e-05	0	SHARPIN
LRRC39	1.94165e-09	0.50447	0.434	0.355	4.17688e-05	0	LRRC39
SNAPIN	2.0065e-09	0.451632	0.59	0.565	4.31638e-05	0	SNAPIN
ATF7IP2	2.01143e-09	0.804424	0.349	0.283	4.32698e-05	0	ATF7IP2
RHEB	2.11581e-09	0.252942	0.808	0.77	4.55153e-05	0	RHEB
POLD2	2.14871e-09	0.423129	0.612	0.584	4.6223e-05	0	POLD2
MVK	2.17758e-09	0.688773	0.382	0.314	4.6844e-05	0	MVK
FRMD3	2.30173e-09	0.342636	0.609	0.54	4.95149e-05	0	FRMD3
OXLD1	2.36776e-09	0.582569	0.483	0.437	5.09352e-05	0	OXLD1
R3HCC1	2.413e-09	0.49309	0.538	0.501	5.19084e-05	0	R3HCC1
TEAD1	2.51363e-09	0.446276	0.516	0.477	5.40733e-05	0	TEAD1
CTNNBIP1	2.53005e-09	0.668123	0.417	0.361	5.44264e-05	0	CTNNBIP1
ISOC2	2.55569e-09	0.513389	0.54	0.499	5.4978e-05	0	ISOC2
PTMS	2.57945e-09	0.250581	0.799	0.748	5.54891e-05	0	PTMS
NECAB3	2.6192e-09	0.699689	0.363	0.3	5.63442e-05	0	NECAB3
SUCLA2	2.8571e-09	0.329446	0.701	0.687	6.14619e-05	0	SUCLA2
COQ10A	2.90934e-09	0.62022	0.401	0.341	6.25857e-05	0	COQ10A
NHP2	2.99381e-09	0.307609	0.787	0.781	6.44028e-05	0	NHP2
QDPR	3.27128e-09	0.539117	0.494	0.456	7.03717e-05	0	QDPR
MRPS10	3.4105e-09	0.340649	0.681	0.663	7.33667e-05	0	MRPS10
ATG4D	4.24342e-09	0.662055	0.37	0.31	9.12844e-05	0	ATG4D
RRAGA	4.8498e-09	0.29004	0.744	0.735	0.000104329	0	RRAGA
FDXR	5.10246e-09	0.582609	0.395	0.325	0.000109764	0	FDXR
CAVIN4	5.20618e-09	0.67722	0.294	0.22	0.000111995	0	CAVIN4
WWP1	5.46351e-09	0.559478	0.519	0.489	0.000117531	0	WWP1
ECI1	5.59205e-09	0.268841	0.842	0.807	0.000120296	0	ECI1
PHLDA3	5.95098e-09	0.500287	0.52	0.474	0.000128017	0	PHLDA3
SNHG18	6.51905e-09	0.558814	0.487	0.443	0.000140238	0	SNHG18
USP46	6.61459e-09	0.517675	0.483	0.433	0.000142293	0	USP46
DMAC1	6.72453e-09	0.31566	0.775	0.77	0.000144658	0	DMAC1
EVL	7.91912e-09	0.75405	0.302	0.237	0.000170356	0	EVL
FAM162A	8.06378e-09	0.267166	0.867	0.848	0.000173468	0	FAM162A
TCEAL8	8.12598e-09	0.326336	0.73	0.728	0.000174806	0	TCEAL8
TP53INP2	8.1261e-09	0.454145	0.471	0.418	0.000174809	0	TP53INP2
PLEKHO1	1.06169e-08	0.495548	0.56	0.53	0.000228391	0	PLEKHO1
ARIH2	1.07746e-08	0.445565	0.63	0.623	0.000231784	0	ARIH2
CCNDBP1	1.14731e-08	0.39549	0.616	0.608	0.000246809	0	CCNDBP1
FARP1	1.31962e-08	0.411916	0.609	0.59	0.000283876	0	FARP1
METTL5	1.34496e-08	0.377193	0.651	0.617	0.000289328	0	METTL5
CCDC124	1.39013e-08	0.331813	0.746	0.739	0.000299046	0	CCDC124
JPH2	1.60252e-08	0.461315	0.388	0.315	0.000344735	0	JPH2
PIP4P2	1.61269e-08	0.409678	0.545	0.504	0.000346922	0	PIP4P2
GCK	1.69977e-08	0.823132	0.294	0.231	0.000365654	0	GCK
NDUFAF4	1.97239e-08	0.285091	0.76	0.75	0.0004243	0	NDUFAF4
YKT6	2.04269e-08	0.422606	0.584	0.553	0.000439424	0	YKT6
ECSIT	2.08128e-08	0.439514	0.493	0.451	0.000447725	0	ECSIT
DNAJA4	2.30809e-08	0.452156	0.468	0.4	0.000496516	0	DNAJA4
RIMKLA	2.32569e-08	0.796266	0.278	0.209	0.000500303	0	RIMKLA
RAB6A	2.33801e-08	0.420995	0.627	0.631	0.000502952	0	RAB6A
EMD	2.3511e-08	0.378677	0.638	0.636	0.000505768	0	EMD
SNX17	2.43436e-08	0.386313	0.645	0.648	0.000523679	0	SNX17
DAPK3	2.63945e-08	0.354925	0.633	0.614	0.000567799	0	DAPK3
MTUS1	2.97014e-08	0.322235	0.689	0.639	0.000638937	0	MTUS1
TMEM263	3.08359e-08	0.363642	0.656	0.642	0.000663342	0	TMEM263
DACT3	3.09003e-08	0.672082	0.314	0.25	0.000664728	0	DACT3
HIBADH	3.26972e-08	0.494519	0.497	0.46	0.000703382	0	HIBADH
RAP1A	4.38266e-08	0.492224	0.592	0.575	0.000942799	0	RAP1A
PRKRA	4.45469e-08	0.494156	0.527	0.504	0.000958292	0	PRKRA
MRPL10	4.61305e-08	0.488021	0.535	0.512	0.00099236	0	MRPL10
HDHD2	4.63772e-08	0.789266	0.254	0.189	0.000997667	0	HDHD2
MAP7D1	4.67203e-08	0.369092	0.658	0.66	0.00100505	0	MAP7D1
RAB1B	5.17118e-08	0.418351	0.564	0.538	0.00111243	0	RAB1B
LINC01405	5.17324e-08	0.624423	0.323	0.253	0.00111287	0	LINC01405
SUMO3	5.18167e-08	0.418101	0.584	0.559	0.00111468	0	SUMO3
EIF4EBP2	5.27491e-08	0.493011	0.503	0.47	0.00113474	0	EIF4EBP2
AC025183.1	5.67384e-08	0.479233	0.383	0.308	0.00122056	0	AC025183.1
STAU1	5.67451e-08	0.268396	0.765	0.758	0.0012207	0	STAU1
KXD1	5.86932e-08	0.477342	0.535	0.511	0.00126261	0	KXD1
LYPLAL1	5.91617e-08	0.368535	0.617	0.581	0.00127269	0	LYPLAL1
ECHDC2	6.27432e-08	0.526726	0.398	0.341	0.00134973	0	ECHDC2
HOMER1	6.41533e-08	0.438543	0.464	0.402	0.00138007	0	HOMER1
MAPKAPK2	6.63006e-08	0.512273	0.42	0.371	0.00142626	0	MAPKAPK2
RAB21	6.63689e-08	0.435077	0.579	0.567	0.00142773	0	RAB21
ERCC1	7.04488e-08	0.318756	0.66	0.648	0.00151549	0	ERCC1
DCTN2	7.25299e-08	0.285456	0.756	0.751	0.00156026	0	DCTN2
CCDC28B	7.27874e-08	0.427319	0.569	0.543	0.0015658	0	CCDC28B
C6orf106	7.76679e-08	0.568308	0.434	0.394	0.00167079	0	C6orf106
CHCHD1	8.35975e-08	0.339785	0.69	0.691	0.00179835	0	CHCHD1
TMEM126B	8.97161e-08	0.409338	0.553	0.523	0.00192997	0	TMEM126B
RAD23B	9.19287e-08	0.271053	0.763	0.754	0.00197757	0	RAD23B
MACROD1	9.27149e-08	0.52227	0.404	0.347	0.00199448	0	MACROD1
METTL26	9.98244e-08	0.324352	0.705	0.682	0.00214742	0	METTL26
ZNF429	1.00823e-07	0.669611	0.326	0.267	0.00216891	0	ZNF429
BX284668.5	1.10662e-07	0.745519	0.351	0.299	0.00238057	0	BX284668.5
AC093752.1	1.1325e-07	0.68785	0.329	0.269	0.00243623	0	AC093752.1
YPEL5	1.16885e-07	0.30714	0.67	0.654	0.00251444	0	YPEL5
STK25	1.20726e-07	0.424704	0.531	0.508	0.00259706	0	STK25
MRFAP1	1.22199e-07	0.279024	0.756	0.77	0.00262874	0	MRFAP1
MTUS2	1.29649e-07	0.35098	0.451	0.383	0.00278902	0	MTUS2
NIPSNAP1	1.60055e-07	0.504885	0.472	0.439	0.00344311	0	NIPSNAP1
LINC00467	1.7853e-07	0.782291	0.306	0.247	0.00384054	0	LINC00467
MT1E	1.85011e-07	0.256748	0.415	0.356	0.00397996	0	MT1E
C5orf51	1.89169e-07	0.513924	0.507	0.489	0.00406939	0	C5orf51
LINC00665	2.191e-07	0.684007	0.344	0.293	0.00471328	0	LINC00665
LYRM1	2.23256e-07	0.647161	0.332	0.274	0.00480267	0	LYRM1
CCDC90B	2.53068e-07	0.340332	0.633	0.622	0.00544399	0	CCDC90B
FGF18	2.62119e-07	0.470136	0.367	0.292	0.0056387	0	FGF18
WSB2	2.63448e-07	0.566362	0.387	0.34	0.00566729	0	WSB2
C1orf21	2.69398e-07	0.525237	0.499	0.453	0.00579528	0	C1orf21
UBE3B	2.78418e-07	0.751428	0.321	0.271	0.00598932	0	UBE3B
MRPS25	2.79603e-07	0.366635	0.611	0.596	0.00601483	0	MRPS25
THEM4	2.8181e-07	0.604895	0.376	0.329	0.0060623	0	THEM4
WASHC3	3.02696e-07	0.488643	0.523	0.498	0.0065116	0	WASHC3
MRPS34	3.09683e-07	0.277576	0.774	0.774	0.00666189	0	MRPS34
RPP25L	3.17177e-07	0.387842	0.558	0.523	0.00682311	0	RPP25L
OIP5-AS1	3.27397e-07	0.326907	0.589	0.558	0.00704295	0	OIP5-AS1
CENPX	3.32258e-07	0.317255	0.709	0.695	0.00714754	0	CENPX
USP13	3.60971e-07	0.382805	0.478	0.426	0.00776521	0	USP13
TRAK1	3.66414e-07	0.433114	0.441	0.393	0.0078823	0	TRAK1
FDX1	3.78743e-07	0.324869	0.626	0.617	0.00814752	0	FDX1
MRPL42	4.07847e-07	0.264067	0.777	0.773	0.00877361	0	MRPL42
PTPN11	4.19358e-07	0.34869	0.667	0.663	0.00902124	0	PTPN11
RAF1	4.5127e-07	0.496595	0.488	0.46	0.00970773	0	RAF1
CNOT7	4.57851e-07	0.408476	0.579	0.568	0.0098493	0	CNOT7
AK4	4.89637e-07	0.546658	0.435	0.379	0.0105331	0	AK4
OXSR1	5.00897e-07	0.851954	0.228	0.329	0.0107753	0	OXSR1
CUEDC2	5.04625e-07	0.287213	0.691	0.687	0.0108555	0	CUEDC2
TRNP1	5.71672e-07	0.731036	0.262	0.204	0.0122978	0	TRNP1
ARPC5L	6.50807e-07	0.283555	0.723	0.71	0.0140002	0	ARPC5L
ACTA2	6.85692e-07	0.463418	0.444	0.382	0.0147506	0	ACTA2
FUNDC2	7.11857e-07	0.326504	0.664	0.651	0.0153135	0	FUNDC2
RRAS2	7.14214e-07	0.658199	0.299	0.246	0.0153642	0	RRAS2
THAP4	7.3256e-07	0.493071	0.483	0.463	0.0157588	0	THAP4
TCEA1	7.70713e-07	0.291467	0.704	0.705	0.0165796	0	TCEA1
AZI2	7.78587e-07	0.47866	0.513	0.498	0.016749	0	AZI2
NEURL2	8.5111e-07	0.658281	0.308	0.252	0.0183091	0	NEURL2
DMAC2	8.52596e-07	0.444612	0.493	0.466	0.0183411	0	DMAC2
POLR2C	8.6903e-07	0.368308	0.602	0.588	0.0186946	0	POLR2C
TRIM69	8.80707e-07	0.768434	0.298	0.244	0.0189458	0	TRIM69
WDR45B	8.87262e-07	0.374103	0.579	0.579	0.0190868	0	WDR45B
ERI3	9.87978e-07	0.374327	0.594	0.584	0.0212534	0	ERI3
RBM18	1.02186e-06	0.477582	0.506	0.49	0.0219822	0	RBM18
LZIC	1.04566e-06	0.432149	0.555	0.551	0.0224942	0	LZIC
PRCC	1.18967e-06	0.432921	0.557	0.547	0.0255922	0	PRCC
HMOX2	1.2187e-06	0.272842	0.715	0.699	0.0262167	0	HMOX2
PMVK	1.29988e-06	0.470103	0.464	0.44	0.0279629	0	PMVK
ESRRA	1.3835e-06	0.550174	0.438	0.405	0.0297618	0	ESRRA
KCTD10	1.42248e-06	0.488902	0.472	0.439	0.0306004	0	KCTD10
APBB1	1.50496e-06	0.451455	0.494	0.462	0.0323747	0	APBB1
PACSIN3	1.51647e-06	0.648964	0.304	0.251	0.0326222	0	PACSIN3
PHYH	1.5918e-06	0.437163	0.504	0.482	0.0342427	0	PHYH
DLAT	1.68767e-06	0.342913	0.603	0.597	0.0363052	0	DLAT
RITA1	1.70408e-06	0.82984	0.28	0.23	0.0366581	0	RITA1
HAGH	1.75187e-06	0.340541	0.606	0.602	0.0376862	0	HAGH
TIMM22	1.75276e-06	0.499472	0.497	0.473	0.0377053	0	TIMM22
MTERF2	1.81212e-06	0.485267	0.394	0.342	0.0389823	0	MTERF2
FAHD1	1.87063e-06	0.391871	0.566	0.556	0.0402411	0	FAHD1
CDKN2AIPNL	1.90015e-06	0.529739	0.423	0.392	0.040876	0	CDKN2AIPNL
BECN1	2.05045e-06	0.442058	0.54	0.535	0.0441094	0	BECN1
AC026412.1	2.06224e-06	0.672236	0.351	0.309	0.044363	0	AC026412.1
RPUSD3	2.29589e-06	0.369093	0.559	0.545	0.0493891	0	RPUSD3
ABI2	2.30399e-06	0.361493	0.513	0.488	0.0495635	0	ABI2
ZMAT5	2.53644e-06	0.442025	0.521	0.506	0.054564	0	ZMAT5
C11orf74	2.57648e-06	0.484555	0.46	0.43	0.0554252	0	C11orf74
VPS28	2.60701e-06	0.292198	0.739	0.733	0.0560819	0	VPS28
SDR39U1	2.66115e-06	0.432768	0.526	0.516	0.0572466	0	SDR39U1
THRA	2.81158e-06	0.60042	0.372	0.329	0.0604828	0	THRA
OAZ2	3.03915e-06	0.376144	0.582	0.565	0.0653783	0	OAZ2
HINT2	3.11199e-06	0.308932	0.69	0.686	0.0669452	0	HINT2
SULT1A1	3.11811e-06	0.648925	0.337	0.289	0.0670769	0	SULT1A1
COQ5	3.22271e-06	0.560458	0.402	0.367	0.0693269	0	COQ5
R3HDM2	3.29484e-06	0.584196	0.377	0.341	0.0708785	0	R3HDM2
VBP1	3.30938e-06	0.264526	0.694	0.697	0.0711914	0	VBP1
ATP5S	3.33077e-06	0.488934	0.426	0.394	0.0716515	0	ATP5S
C19orf12	3.4094e-06	0.537975	0.401	0.369	0.0733431	0	C19orf12
DEXI	3.55243e-06	0.603192	0.418	0.398	0.0764199	0	DEXI
STK17A	3.61526e-06	0.493394	0.415	0.376	0.0777715	0	STK17A
DNPH1	3.63929e-06	0.302235	0.672	0.672	0.0782884	0	DNPH1
SNHG16	3.69255e-06	0.403246	0.565	0.548	0.0794342	0	SNHG16
AC093673.1	3.91226e-06	0.770804	0.288	0.242	0.0841605	0	AC093673.1
TACO1	4.18161e-06	0.57202	0.411	0.38	0.0899547	0	TACO1
COA5	4.82463e-06	0.474704	0.46	0.437	0.103787	0	COA5
TRAF7	5.43764e-06	0.563737	0.411	0.392	0.116975	0	TRAF7
PEX7	5.62653e-06	0.703617	0.275	0.228	0.121038	0	PEX7
AC244090.1	5.7386e-06	0.621638	0.254	0.2	0.123449	0	AC244090.1
GCAT	5.77368e-06	0.507104	0.424	0.392	0.124203	0	GCAT
MEA1	5.90009e-06	0.258068	0.721	0.707	0.126923	0	MEA1
RHOF	5.99271e-06	0.736164	0.261	0.211	0.128915	0	RHOF
PYURF	6.09675e-06	0.287058	0.706	0.703	0.131153	0	PYURF
MRPS11	6.28034e-06	0.287555	0.635	0.64	0.135103	0	MRPS11
FLYWCH2	6.40998e-06	0.458359	0.453	0.433	0.137891	0	FLYWCH2
PREB	6.51777e-06	0.465554	0.461	0.441	0.14021	0	PREB
EEF1A2	6.97519e-06	0.308462	0.549	0.501	0.15005	0	EEF1A2
DPY30	7.44641e-06	0.262875	0.722	0.738	0.160187	0	DPY30
CDC37L1	7.93416e-06	0.554976	0.44	0.419	0.17068	0	CDC37L1
MIIP	7.95792e-06	0.602406	0.37	0.334	0.171191	0	MIIP
CRLS1	8.12688e-06	0.25955	0.622	0.612	0.174825	0	CRLS1
VPS26B	9.10374e-06	0.659124	0.308	0.269	0.19584	0	VPS26B
RIDA	9.31807e-06	0.641313	0.308	0.264	0.20045	0	RIDA
ATG10	9.3227e-06	0.734163	0.291	0.25	0.20055	0	ATG10
IDH3G	1.04044e-05	0.314106	0.654	0.66	0.22382	0	IDH3G
UBE2G1	1.09248e-05	0.464236	0.497	0.486	0.235015	0	UBE2G1
CBWD2	1.09294e-05	0.494491	0.432	0.406	0.235114	0	CBWD2
ZNF271P	1.11343e-05	0.438877	0.536	0.53	0.23952	0	ZNF271P
PFKP	1.1863e-05	0.35207	0.507	0.479	0.255196	0	PFKP
LMOD3	1.302e-05	0.429492	0.346	0.292	0.280086	0	LMOD3
ZNF330	1.48159e-05	0.395781	0.496	0.472	0.318719	0	ZNF330
CPTP	1.48449e-05	0.718283	0.286	0.242	0.319344	0	CPTP
C19orf81	1.5195e-05	0.730819	0.271	0.229	0.326875	0	C19orf81
TIPRL	1.54576e-05	0.302098	0.677	0.687	0.332524	0	TIPRL
TOMM40	1.60946e-05	0.261888	0.645	0.635	0.346226	0	TOMM40
TRAPPC6B	1.61683e-05	0.608221	0.348	0.315	0.347812	0	TRAPPC6B
SUMO1	1.67095e-05	0.252644	0.753	0.767	0.359454	0	SUMO1
PCMTD1	1.70824e-05	0.317877	0.584	0.59	0.367476	0	PCMTD1
GGA2	1.74609e-05	0.444548	0.46	0.432	0.375619	0	GGA2
TMEM183A	1.85538e-05	0.458105	0.499	0.496	0.399129	0	TMEM183A
SNAP29	1.95915e-05	0.485382	0.448	0.434	0.421451	0	SNAP29
LCMT1	2.06066e-05	0.540931	0.413	0.396	0.443289	0	LCMT1
IAH1	2.06774e-05	0.3726	0.528	0.506	0.444813	0	IAH1
AC090204.1	2.07001e-05	0.476943	0.396	0.358	0.4453	0	AC090204.1
DDAH1	2.0964e-05	0.613073	0.275	0.23	0.450977	0	DDAH1
UBE2A	2.1127e-05	0.265096	0.719	0.721	0.454484	0	UBE2A
AP5M1	2.23453e-05	0.471041	0.491	0.487	0.480692	0	AP5M1
ACAD8	2.44919e-05	0.612363	0.272	0.228	0.526869	0	ACAD8
ME1	2.46857e-05	0.4483	0.371	0.336	0.531038	0	ME1
WDR13	2.63752e-05	0.424336	0.482	0.472	0.567383	0	WDR13
HOXB2	2.64361e-05	0.61662	0.336	0.295	0.568694	0	HOXB2
SMIM19	2.77845e-05	0.302983	0.592	0.586	0.597701	0	SMIM19
TMEM161B-AS1	2.94395e-05	0.554629	0.326	0.284	0.633302	0	TMEM161B-AS1
KCNMB4	3.04598e-05	0.678818	0.326	0.286	0.655251	0	KCNMB4
VPS37A	3.08406e-05	0.346157	0.546	0.531	0.663443	0	VPS37A
TRIM54	3.09236e-05	0.413454	0.389	0.344	0.665228	0	TRIM54
COPS7A	3.17169e-05	0.39926	0.484	0.472	0.682293	0	COPS7A
VAMP3	3.29382e-05	0.374192	0.576	0.57	0.708566	0	VAMP3
PLEKHA1	3.41888e-05	0.398401	0.54	0.543	0.735469	0	PLEKHA1
DLGAP4	3.44889e-05	0.341611	0.482	0.462	0.741926	0	DLGAP4
RMDN1	3.56866e-05	0.385331	0.571	0.571	0.76769	0	RMDN1
CEP70	3.83944e-05	0.665623	0.274	0.232	0.825939	0	CEP70
ARHGAP1	3.88826e-05	0.479113	0.433	0.407	0.836443	0	ARHGAP1
APOO	4.22579e-05	0.337447	0.619	0.608	0.909051	0	APOO
BOD1	4.34283e-05	0.507773	0.433	0.418	0.934229	0	BOD1
PTRHD1	4.37507e-05	0.37456	0.542	0.541	0.941165	0	PTRHD1
ANKRD9	4.58406e-05	0.397494	0.41	0.377	0.986123	0	ANKRD9
FAM89B	5.34585e-05	0.453189	0.479	0.463	1	0	FAM89B
LLPH	5.90825e-05	0.404447	0.527	0.522	1	0	LLPH
AAMDC	6.4555e-05	0.377811	0.562	0.568	1	0	AAMDC
ZNF106	6.57669e-05	0.350105	0.595	0.614	1	0	ZNF106
URM1	6.62448e-05	0.419766	0.507	0.51	1	0	URM1
HMG20B	6.73934e-05	0.463555	0.485	0.474	1	0	HMG20B
PRMT2	6.86529e-05	0.326947	0.616	0.616	1	0	PRMT2
MICAL2	7.17995e-05	0.295556	0.537	0.521	1	0	MICAL2
GNPAT	7.25695e-05	0.385436	0.514	0.507	1	0	GNPAT
NIPSNAP3A	7.63953e-05	0.337762	0.491	0.486	1	0	NIPSNAP3A
FHL1	8.08566e-05	0.326376	0.521	0.506	1	0	FHL1
BAG2	8.17524e-05	0.325278	0.581	0.575	1	0	BAG2
GYS1	8.69892e-05	0.314616	0.486	0.464	1	0	GYS1
DNPEP	8.73451e-05	0.527949	0.364	0.339	1	0	DNPEP
UBL7	8.77871e-05	0.365087	0.496	0.485	1	0	UBL7
ATP6V0D1	8.9035e-05	0.262575	0.668	0.683	1	0	ATP6V0D1
MRPL16	9.18438e-05	0.38102	0.654	0.674	1	0	MRPL16
CAMK2B	9.48169e-05	0.520653	0.278	0.231	1	0	CAMK2B
KEAP1	0.000106187	0.376556	0.477	0.468	1	0	KEAP1
CASP3	0.000106513	0.364659	0.556	0.559	1	0	CASP3
MRPL40	0.000108055	0.262084	0.641	0.65	1	0	MRPL40
COX10	0.000110524	0.481359	0.413	0.389	1	0	COX10
PDCD2	0.000112421	0.363711	0.515	0.515	1	0	PDCD2
UBE2E2	0.000113445	0.378567	0.483	0.479	1	0	UBE2E2
LDHA	0.00011609	0.269397	0.951	0.946	1	0	LDHA
GUCY1A1	0.000117798	0.384522	0.429	0.393	1	0	GUCY1A1
C5orf24	0.000118549	0.319218	0.52	0.523	1	0	C5orf24
DDA1	0.000136496	0.358972	0.52	0.527	1	0	DDA1
PITPNA	0.000143427	0.479849	0.415	0.399	1	0	PITPNA
DNAJC30	0.00014469	0.651048	0.284	0.249	1	0	DNAJC30
CTDSP1	0.000151354	0.662971	0.285	0.253	1	0	CTDSP1
FAM78A	0.000157705	0.457921	0.276	0.232	1	0	FAM78A
TBX5	0.000161247	0.413837	0.356	0.315	1	0	TBX5
MAPKAP1	0.000162937	0.352291	0.594	0.608	1	0	MAPKAP1
PLPP7	0.00018332	0.38315	0.359	0.319	1	0	PLPP7
ISCA1	0.00018374	0.400537	0.478	0.481	1	0	ISCA1
MRPL18	0.000185111	0.264128	0.64	0.655	1	0	MRPL18
TACC2	0.000203822	0.393357	0.404	0.371	1	0	TACC2
ACBD6	0.000213574	0.360699	0.52	0.529	1	0	ACBD6
CYB5A	0.000217349	0.305328	0.636	0.648	1	0	CYB5A
MRPL37	0.000229657	0.271692	0.61	0.61	1	0	MRPL37
AP002360.1	0.000239094	0.581756	0.282	0.243	1	0	AP002360.1
PGM1	0.000241648	0.281386	0.584	0.583	1	0	PGM1
BMT2	0.00024181	0.385189	0.355	0.317	1	0	BMT2
SLC25A46	0.000242606	0.409031	0.457	0.453	1	0	SLC25A46
FAM192A	0.000253284	0.339005	0.566	0.567	1	0	FAM192A
HIST1H4H	0.000256538	0.516725	0.254	0.215	1	0	HIST1H4H
STYX	0.000260766	0.581743	0.284	0.251	1	0	STYX
FAM177A1	0.000268064	0.270914	0.678	0.679	1	0	FAM177A1
FBXW5	0.000277955	0.447861	0.478	0.48	1	0	FBXW5
RNF187	0.000280625	0.543042	0.364	0.345	1	0	RNF187
DMKN	0.000283763	0.489655	0.302	0.259	1	0	DMKN
ABHD17A	0.000296689	0.450125	0.398	0.385	1	0	ABHD17A
SUDS3	0.000313901	0.372997	0.485	0.481	1	0	SUDS3
SETD3	0.000315222	0.357172	0.461	0.451	1	0	SETD3
RCHY1	0.000347443	0.442833	0.4	0.381	1	0	RCHY1
ZMYND11	0.000359251	0.305686	0.526	0.521	1	0	ZMYND11
LDOC1	0.000373532	0.461665	0.397	0.384	1	0	LDOC1
WDYHV1	0.00037772	0.616069	0.279	0.247	1	0	WDYHV1
KLHDC2	0.000406203	0.325236	0.568	0.584	1	0	KLHDC2
SIKE1	0.000424358	0.298424	0.552	0.549	1	0	SIKE1
MRPL58	0.000460239	0.269003	0.577	0.577	1	0	MRPL58
ARL2BP	0.00047989	0.272989	0.594	0.598	1	0	ARL2BP
SMAP2	0.00053128	0.476517	0.384	0.37	1	0	SMAP2
FAM229B	0.000581717	0.390125	0.437	0.417	1	0	FAM229B
GTPBP8	0.000583542	0.428323	0.416	0.41	1	0	GTPBP8
DUSP22	0.000607368	0.559546	0.31	0.28	1	0	DUSP22
MRPL46	0.000612607	0.350442	0.465	0.453	1	0	MRPL46
CLPP	0.000660404	0.26755	0.599	0.608	1	0	CLPP
ZNRF1	0.00068632	0.609534	0.281	0.255	1	0	ZNRF1
IMMP1L	0.000705939	0.373993	0.455	0.448	1	0	IMMP1L
C16orf87	0.000725311	0.295898	0.586	0.601	1	0	C16orf87
TRIAP1	0.000738764	0.382856	0.46	0.462	1	0	TRIAP1
PPP1R2	0.000742019	0.288287	0.581	0.605	1	0	PPP1R2
COQ4	0.000747316	0.350328	0.538	0.553	1	0	COQ4
DNAJC21	0.000766964	0.332597	0.543	0.551	1	0	DNAJC21
C9orf3	0.000780607	0.343327	0.53	0.522	1	0	C9orf3
RFK	0.000844902	0.501548	0.396	0.384	1	0	RFK
CACNB2	0.000849547	0.254963	0.299	0.259	1	0	CACNB2
PRELID3B	0.000857239	0.289958	0.554	0.565	1	0	PRELID3B
HABP4	0.000866086	0.405963	0.361	0.336	1	0	HABP4
TEAD2	0.000874601	0.424529	0.363	0.346	1	0	TEAD2
DAB1	0.000881976	0.354754	0.335	0.295	1	0	DAB1
RRP36	0.000915652	0.266423	0.566	0.573	1	0	RRP36
SNX18	0.000939747	0.337626	0.445	0.426	1	0	SNX18
TUSC2	0.000943058	0.422102	0.445	0.445	1	0	TUSC2
MOAP1	0.00103783	0.382598	0.405	0.385	1	0	MOAP1
B9D1	0.00105812	0.536388	0.318	0.293	1	0	B9D1
C19orf25	0.00105942	0.482103	0.352	0.332	1	0	C19orf25
VWC2	0.0010651	0.454208	0.273	0.237	1	0	VWC2
PPP1R11	0.00109224	0.382052	0.481	0.485	1	0	PPP1R11
PPP2R3B	0.00109425	0.532472	0.297	0.27	1	0	PPP2R3B
TRIM44	0.00109843	0.320394	0.545	0.55	1	0	TRIM44
RPS6KB2	0.00112165	0.445868	0.362	0.345	1	0	RPS6KB2
MPV17	0.00112447	0.404287	0.465	0.465	1	0	MPV17
STRN3	0.00114762	0.358077	0.483	0.486	1	0	STRN3
SLC30A9	0.00117071	0.300174	0.585	0.604	1	0	SLC30A9
MOB2	0.00121315	0.519621	0.315	0.291	1	0	MOB2
ARHGEF9	0.00129678	0.418847	0.412	0.399	1	0	ARHGEF9
ZFYVE21	0.00135053	0.280882	0.572	0.588	1	0	ZFYVE21
RNF14	0.00136956	0.322009	0.485	0.482	1	0	RNF14
SMIM20	0.00139367	0.372242	0.459	0.452	1	0	SMIM20
PITPNA-AS1	0.001422	0.468148	0.306	0.279	1	0	PITPNA-AS1
ATP6V0E2	0.0014932	0.419256	0.349	0.327	1	0	ATP6V0E2
EPS15	0.0015122	0.43729	0.392	0.382	1	0	EPS15
STK16	0.00151452	0.602889	0.274	0.249	1	0	STK16
PTS	0.00152442	0.263739	0.613	0.631	1	0	PTS
PARVB	0.00167648	0.515283	0.301	0.281	1	0	PARVB
RNF141	0.00173663	0.557523	0.312	0.294	1	0	RNF141
SENP2	0.00176957	0.521461	0.353	0.342	1	0	SENP2
TPD52L2	0.00178545	0.31287	0.466	0.471	1	0	TPD52L2
ZNHIT3	0.0018483	0.256652	0.573	0.585	1	0	ZNHIT3
FAM204A	0.00186905	0.307889	0.613	0.647	1	0	FAM204A
DCAKD	0.00191017	0.503276	0.295	0.268	1	0	DCAKD
DESI2	0.00192578	0.271906	0.558	0.56	1	0	DESI2
HIST1H2AC	0.00193113	0.409919	0.36	0.336	1	0	HIST1H2AC
WAC-AS1	0.00210589	0.428996	0.388	0.372	1	0	WAC-AS1
CEP120	0.00217198	0.462932	0.26	0.23	1	0	CEP120
ACSS2	0.00225646	0.356839	0.435	0.429	1	0	ACSS2
NNT-AS1	0.00232769	0.371636	0.336	0.306	1	0	NNT-AS1
JPX	0.0023917	0.354727	0.447	0.444	1	0	JPX
C6orf203	0.00243624	0.359469	0.446	0.441	1	0	C6orf203
SPAG16	0.00243709	0.342361	0.398	0.387	1	0	SPAG16
SDHAF3	0.00245639	0.381908	0.456	0.464	1	0	SDHAF3
SMAP1	0.00246636	0.277904	0.58	0.609	1	0	SMAP1
ACTR1B	0.00248136	0.41418	0.419	0.419	1	0	ACTR1B
MAPK14	0.00248877	0.395604	0.38	0.373	1	0	MAPK14
TRAPPC2L	0.00273639	0.260581	0.573	0.592	1	0	TRAPPC2L
PARVA	0.00275631	0.325188	0.496	0.513	1	0	PARVA
DYNLT3	0.00278543	0.253689	0.564	0.564	1	0	DYNLT3
FAM92A	0.00287784	0.262223	0.549	0.55	1	0	FAM92A
PLEKHA7	0.00303385	0.355247	0.335	0.307	1	0	PLEKHA7
NDUFAF6	0.00315898	0.456135	0.381	0.369	1	0	NDUFAF6
C11orf1	0.00339503	0.504128	0.29	0.266	1	0	C11orf1
PPIL1	0.00340055	0.290041	0.532	0.542	1	0	PPIL1
ASAP1	0.00372253	0.314838	0.523	0.52	1	0	ASAP1
AC026271.1	0.00375617	0.522401	0.34	0.33	1	0	AC026271.1
RNF217	0.00377548	0.43664	0.254	0.229	1	0	RNF217
YPEL2	0.00378144	0.402189	0.285	0.259	1	0	YPEL2
VPS4A	0.00398489	0.415479	0.365	0.357	1	0	VPS4A
GUF1	0.00412033	0.433387	0.366	0.352	1	0	GUF1
PRKACA	0.00413077	0.488907	0.313	0.295	1	0	PRKACA
YPEL3	0.00415882	0.516799	0.289	0.268	1	0	YPEL3
EPB41L4A	0.00434683	0.375086	0.397	0.388	1	0	EPB41L4A
CBWD1	0.00471801	0.400628	0.4	0.403	1	0	CBWD1
GNB5	0.00483534	0.496054	0.322	0.306	1	0	GNB5
GLRX2	0.00507411	0.274606	0.588	0.613	1	0	GLRX2
PPARD	0.00522615	0.421889	0.273	0.247	1	0	PPARD
RTCA	0.00536427	0.294624	0.466	0.476	1	0	RTCA
KCMF1	0.00541464	0.323482	0.515	0.534	1	0	KCMF1
CASQ1	0.00549742	0.273616	0.325	0.294	1	0	CASQ1
UBAP1	0.00560843	0.413034	0.404	0.41	1	0	UBAP1
CYFIP2	0.00594555	0.287211	0.329	0.299	1	0	CYFIP2
EMC9	0.00600639	0.443407	0.347	0.334	1	0	EMC9
MXI1	0.00604637	0.52087	0.337	0.322	1	0	MXI1
IRX5	0.00605609	0.301415	0.376	0.35	1	0	IRX5
FAM45A	0.00652855	0.387854	0.368	0.361	1	0	FAM45A
LACTB	0.00658314	0.507887	0.322	0.308	1	0	LACTB
CBY1	0.00673203	0.424526	0.376	0.376	1	0	CBY1
STX3	0.00675526	0.369088	0.309	0.29	1	0	STX3
ASB8	0.00681337	0.382956	0.333	0.32	1	0	ASB8
AUH	0.00695524	0.398727	0.298	0.278	1	0	AUH
PNMA1	0.0070059	0.40408	0.402	0.401	1	0	PNMA1
DNM2	0.00709603	0.258342	0.494	0.504	1	0	DNM2
ZNF444	0.00712392	0.504035	0.26	0.24	1	0	ZNF444
UBE2L6	0.00732924	0.518116	0.282	0.266	1	0	UBE2L6
IVD	0.00807471	0.317153	0.449	0.467	1	0	IVD
ARL8A	0.00820546	0.32746	0.46	0.475	1	0	ARL8A
NARF	0.00826155	0.372405	0.377	0.371	1	0	NARF
AC010642.2	0.00826426	0.37652	0.471	0.486	1	0	AC010642.2
PRKAR2A	0.00850877	0.267245	0.478	0.491	1	0	PRKAR2A
RTF2	0.00858047	0.297792	0.513	0.525	1	0	RTF2
ACAA1	0.00874041	0.301774	0.498	0.515	1	0	ACAA1
RAB11FIP2	0.00883883	0.636812	0.29	0.28	1	0	RAB11FIP2
WDR41	0.00904221	0.371527	0.375	0.372	1	0	WDR41
MRPL19	0.00904242	0.256109	0.516	0.532	1	0	MRPL19
C15orf61	0.00922847	0.328825	0.434	0.438	1	0	C15orf61
MKRN1	0.00930222	0.25376	0.551	0.585	1	0	MKRN1
DEDD	0.0093642	0.482109	0.307	0.293	1	0	DEDD
PGM5	0.00957507	0.28543	0.308	0.282	1	0	PGM5
MFGE8	2.88876e-166	1.86509	0.959	0.635	6.2143e-162	1	MFGE8
NEXN	2.20701e-146	1.38702	0.988	0.827	4.74771e-142	1	NEXN
PAM	2.84845e-139	1.64591	0.942	0.604	6.12758e-135	1	PAM
ATP1A1	1.44615e-136	1.38708	0.996	0.879	3.11095e-132	1	ATP1A1
MTATP6P1	2.84347e-133	1.39003	0.996	0.648	6.11688e-129	1	MTATP6P1
MASP1	8.75909e-130	1.27016	0.989	0.939	1.88426e-125	1	MASP1
HRC	6.36297e-127	1.54629	0.937	0.511	1.3688e-122	1	HRC
MMP15	5.38973e-124	1.7935	0.852	0.436	1.15944e-119	1	MMP15
NPPA	2.03341e-121	1.87068	0.988	0.905	4.37426e-117	1	NPPA
ASAH1	6.99004e-121	1.43972	0.937	0.669	1.5037e-116	1	ASAH1
ATP1B1	5.12855e-118	1.30819	0.982	0.731	1.10325e-113	1	ATP1B1
SLC8A1	3.18393e-115	1.52391	0.959	0.612	6.84927e-111	1	SLC8A1
TRDN	3.62754e-114	1.44896	0.947	0.672	7.80356e-110	1	TRDN
CDH2	7.57818e-114	1.26023	0.977	0.665	1.63022e-109	1	CDH2
P3H2	7.89661e-114	1.72369	0.847	0.447	1.69872e-109	1	P3H2
ARL6IP5	7.15615e-110	1.09098	0.989	0.862	1.53943e-105	1	ARL6IP5
TNFRSF12A	1.47992e-108	1.54633	0.972	0.855	3.1836e-104	1	TNFRSF12A
LAPTM4B	2.24184e-105	1.15094	0.982	0.868	4.82264e-101	1	LAPTM4B
NPTN	3.32439e-105	1.3321	0.907	0.599	7.15144e-101	1	NPTN
SLC16A1	2.26607e-102	1.58658	0.933	0.656	4.87478e-98	1	SLC16A1
FBN2	9.50994e-102	1.59846	0.921	0.625	2.04578e-97	1	FBN2
XIRP1	2.10726e-101	1.64706	0.88	0.515	4.53315e-97	1	XIRP1
COL18A1	2.42144e-101	1.46586	0.892	0.523	5.20899e-97	1	COL18A1
CYB5R1	9.87541e-100	1.60096	0.813	0.445	2.1244e-95	1	CYB5R1
PTTG1IP	3.0997e-99	1.07036	0.975	0.793	6.66808e-95	1	PTTG1IP
APLP2	1.57374e-95	1.16477	0.958	0.638	3.38544e-91	1	APLP2
NCAM1	1.62268e-94	1.51526	0.834	0.451	3.49072e-90	1	NCAM1
FLNC	2.2398e-93	2.04731	0.808	0.418	4.81826e-89	1	FLNC
HACD1	5.039e-92	1.05463	0.991	0.867	1.08399e-87	1	HACD1
PSAP	7.09594e-92	1.11402	0.963	0.664	1.52648e-87	1	PSAP
ATP2A2	3.27143e-91	1.45801	0.898	0.627	7.0375e-87	1	ATP2A2
SLC38A2	4.80429e-91	1.28036	0.924	0.606	1.0335e-86	1	SLC38A2
ITGA7	7.93797e-90	2.08747	0.541	0.178	1.70762e-85	1	ITGA7
ITGB1	2.21866e-89	1.11354	0.963	0.656	4.77279e-85	1	ITGB1
SLC38A1	1.23196e-88	1.31444	0.898	0.601	2.65018e-84	1	SLC38A1
BVES	2.12649e-88	1.79837	0.691	0.298	4.57451e-84	1	BVES
LAMB2	2.82947e-87	1.58711	0.743	0.356	6.08676e-83	1	LAMB2
LTBP1	4.45423e-85	1.5183	0.878	0.561	9.58193e-81	1	LTBP1
TTN	4.84084e-85	1.70911	0.986	0.836	1.04136e-80	1	TTN
ANKRD1	1.20114e-84	1.01032	0.995	0.949	2.58389e-80	1	ANKRD1
CD63	2.23412e-83	0.931284	0.991	0.877	4.80605e-79	1	CD63
EPHB3	2.42536e-83	1.72799	0.73	0.345	5.21744e-79	1	EPHB3
ATP2B4	9.73459e-81	1.82805	0.651	0.291	2.0941e-76	1	ATP2B4
ACTN2	3.24918e-80	0.841822	0.991	0.889	6.98963e-76	1	ACTN2
BCAM	1.92751e-77	1.45256	0.762	0.391	4.14647e-73	1	BCAM
EPHA4	1.13201e-76	1.57851	0.642	0.274	2.43518e-72	1	EPHA4
RTN4	6.8312e-76	0.934175	0.979	0.883	1.46953e-71	1	RTN4
KTN1	1.89016e-75	0.987618	0.975	0.802	4.06611e-71	1	KTN1
ROR1	4.16507e-75	1.3575	0.771	0.395	8.9599e-71	1	ROR1
LDLR	7.67369e-75	1.4127	0.743	0.379	1.65076e-70	1	LDLR
CANX	8.14346e-73	0.976661	0.963	0.653	1.75182e-68	1	CANX
MYADM	1.14414e-71	1.17695	0.88	0.564	2.46128e-67	1	MYADM
NDUFB9	2.20015e-71	0.755708	0.97	0.955	4.73296e-67	1	NDUFB9
MYOM1	1.45999e-70	1.22216	0.896	0.627	3.14073e-66	1	MYOM1
LMO7	5.82115e-70	1.25299	0.792	0.463	1.25225e-65	1	LMO7
CYP2J2	9.73153e-70	1.85798	0.617	0.291	2.09345e-65	1	CYP2J2
SLC6A6	3.22663e-69	1.94243	0.476	0.166	6.94113e-65	1	SLC6A6
CPVL	2.26352e-67	1.435	0.658	0.301	4.86928e-63	1	CPVL
SYNGR2	3.50569e-67	1.10441	0.838	0.592	7.54144e-63	1	SYNGR2
COL4A2	5.68213e-67	1.07807	0.843	0.5	1.22234e-62	1	COL4A2
HEPH	2.58336e-65	1.77032	0.593	0.272	5.55732e-61	1	HEPH
PCDH7	7.5437e-65	1.41878	0.774	0.458	1.6228e-60	1	PCDH7
REEP5	6.33538e-64	0.978235	0.907	0.66	1.36287e-59	1	REEP5
SLC2A3	8.1018e-64	0.914275	0.88	0.546	1.74286e-59	1	SLC2A3
ERBB2	1.36098e-62	1.37832	0.691	0.362	2.92775e-58	1	ERBB2
COL4A1	5.11661e-62	0.77728	0.831	0.476	1.10068e-57	1	COL4A1
EMC10	2.52048e-61	1.10843	0.832	0.528	5.42206e-57	1	EMC10
CSRP31	3.72538e-61	0.965532	0.998	0.919	8.01404e-57	1	CSRP3
CD151	6.03873e-61	0.931158	0.878	0.625	1.29905e-56	1	CD151
SVIL	1.23304e-60	0.901943	0.991	0.928	2.65251e-56	1	SVIL
EMP3	1.36156e-60	0.673515	0.958	0.798	2.92899e-56	1	EMP3
VCL	7.01781e-59	1.14681	0.841	0.562	1.50967e-54	1	VCL
TMEM50A	1.22047e-58	0.826028	0.94	0.733	2.62547e-54	1	TMEM50A
NPPB	4.64864e-58	2.19213	0.799	0.577	1.00002e-53	1	NPPB
BSG	6.88187e-58	0.814762	0.965	0.757	1.48043e-53	1	BSG
IGF2R	7.18179e-58	1.48036	0.612	0.303	1.54495e-53	1	IGF2R
FILIP1	3.95751e-57	0.881507	0.959	0.85	8.51341e-53	1	FILIP1
LRPAP1	1.10844e-56	1.01377	0.829	0.55	2.38448e-52	1	LRPAP1
ATP6AP1	5.08205e-56	1.09646	0.801	0.503	1.09325e-51	1	ATP6AP1
DMD	5.18826e-56	1.4772	0.617	0.302	1.1161e-51	1	DMD
EMP2	1.22267e-55	1.32078	0.735	0.421	2.63021e-51	1	EMP2
CTSZ	1.88388e-55	1.52071	0.69	0.404	4.05261e-51	1	CTSZ
MACF1	2.9245e-55	1.1387	0.854	0.608	6.29118e-51	1	MACF1
NES	4.18145e-55	1.09932	0.919	0.774	8.99514e-51	1	NES
CXADR	6.77685e-55	1.29286	0.647	0.329	1.45784e-50	1	CXADR
A2M	7.06923e-55	1.54252	0.684	0.376	1.52073e-50	1	A2M
CADM1	2.83383e-54	1.0255	0.713	0.388	6.09613e-50	1	CADM1
VCAN	4.63256e-54	1.00866	0.951	0.778	9.96557e-50	1	VCAN
SQLE	1.25565e-53	1.06688	0.822	0.513	2.70115e-49	1	SQLE
MGAT5	1.40373e-53	1.51783	0.557	0.261	3.01971e-49	1	MGAT5
CMYA5	3.07775e-53	1.02323	0.884	0.64	6.62085e-49	1	CMYA5
IGFBP7	3.30058e-53	0.732245	0.961	0.839	7.10021e-49	1	IGFBP7
MYBPC3	3.73684e-52	0.855537	0.935	0.702	8.0387e-48	1	MYBPC3
ATP13A3	5.13576e-52	1.20778	0.753	0.465	1.1048e-47	1	ATP13A3
PLD3	7.97209e-52	0.770532	0.928	0.675	1.71496e-47	1	PLD3
CALU	1.02154e-51	0.646993	0.965	0.7	2.19755e-47	1	CALU
MGST3	6.42665e-51	0.501461	0.995	0.994	1.3825e-46	1	MGST3
COMT	1.37284e-50	1.02286	0.794	0.524	2.95325e-46	1	COMT
FADS3	3.82985e-50	1.76368	0.45	0.188	8.23876e-46	1	FADS3
SERINC1	5.18469e-50	0.965923	0.797	0.487	1.11533e-45	1	SERINC1
CD164	1.62527e-49	0.803578	0.926	0.66	3.49627e-45	1	CD164
TSPAN13	3.6938e-49	0.997424	0.838	0.631	7.9461e-45	1	TSPAN13
RPN2	8.40674e-49	0.879878	0.903	0.629	1.80846e-44	1	RPN2
DKK3	1.22258e-48	1.11606	0.751	0.506	2.63001e-44	1	DKK3
EPHA7	1.57489e-48	1.39613	0.593	0.302	3.3879e-44	1	EPHA7
PTPRD	1.95948e-48	1.5177	0.524	0.246	4.21524e-44	1	PTPRD
SPTBN1	2.11349e-48	0.911662	0.933	0.726	4.54654e-44	1	SPTBN1
EMILIN2	3.37613e-48	1.18918	0.713	0.433	7.26274e-44	1	EMILIN2
SLC20A2	4.26712e-48	1.17951	0.725	0.46	9.17942e-44	1	SLC20A2
MYO18B	4.57449e-48	1.28526	0.573	0.285	9.84064e-44	1	MYO18B
POPDC2	2.31036e-47	0.780572	0.924	0.763	4.97005e-43	1	POPDC2
PLXNA2	5.87566e-47	1.71227	0.448	0.187	1.26397e-42	1	PLXNA2
PLP2	6.33459e-47	1.03413	0.801	0.582	1.3627e-42	1	PLP2
PPIC	1.13801e-46	0.992489	0.845	0.591	2.44809e-42	1	PPIC
HSPA5	1.48829e-46	0.47349	0.951	0.663	3.2016e-42	1	HSPA5
AKAP12	2.01124e-46	1.60454	0.61	0.331	4.32658e-42	1	AKAP12
SYNPO2L1	2.59818e-46	0.947321	0.829	0.585	5.5892e-42	1	SYNPO2L
CORIN	2.69995e-46	1.09631	0.695	0.404	5.80813e-42	1	CORIN
COL9A1	9.3315e-46	1.68358	0.376	0.137	2.00739e-41	1	COL9A1
NECTIN2	1.25339e-45	0.98236	0.769	0.48	2.69629e-41	1	NECTIN2
WLS	2.06081e-45	1.03293	0.787	0.514	4.43322e-41	1	WLS
DAG1	9.39964e-45	1.26706	0.596	0.314	2.02205e-40	1	DAG1
MCAM	1.07415e-44	1.86258	0.365	0.137	2.3107e-40	1	MCAM
ADCY5	1.2446e-44	1.73436	0.446	0.192	2.67738e-40	1	ADCY5
NNT	1.84227e-44	0.961964	0.81	0.578	3.96309e-40	1	NNT
TMEM245	5.98686e-44	1.35582	0.649	0.375	1.28789e-39	1	TMEM245
SELENOS	2.28775e-43	0.745205	0.854	0.614	4.92142e-39	1	SELENOS
EPHA2	4.08145e-43	1.48204	0.45	0.195	8.78001e-39	1	EPHA2
EPRS	4.46291e-43	0.949061	0.834	0.56	9.6006e-39	1	EPRS
PCMT1	1.3692e-42	0.701621	0.887	0.699	2.94543e-38	1	PCMT1
GJA3	1.47893e-42	1.26239	0.593	0.314	3.18147e-38	1	GJA3
HADHA	1.82725e-42	0.642762	0.919	0.828	3.93077e-38	1	HADHA
PRNP	2.22296e-42	1.19302	0.642	0.368	4.78202e-38	1	PRNP
APP	2.79085e-42	0.888836	0.753	0.451	6.00367e-38	1	APP
ITGAV	3.80943e-42	0.994138	0.686	0.393	8.19484e-38	1	ITGAV
SLC39A7	5.09954e-42	0.889359	0.827	0.536	1.09701e-37	1	SLC39A7
AKAP6	6.96887e-42	1.41514	0.504	0.244	1.49914e-37	1	AKAP6
KIDINS220	1.59279e-41	1.20153	0.582	0.306	3.42642e-37	1	KIDINS220
SLC8A1-AS1	2.0464e-41	1.52823	0.397	0.158	4.40221e-37	1	SLC8A1-AS1
LGMN	2.39317e-41	1.0315	0.732	0.457	5.1482e-37	1	LGMN
SPTAN1	6.58603e-41	1.35389	0.63	0.391	1.41679e-36	1	SPTAN1
ACO2	9.17164e-41	0.703178	0.905	0.762	1.973e-36	1	ACO2
PROS1	1.28883e-40	1.09252	0.686	0.41	2.77252e-36	1	PROS1
NDFIP1	1.57582e-40	0.872778	0.836	0.632	3.38989e-36	1	NDFIP1
SSPN	1.62053e-40	1.55389	0.43	0.195	3.48608e-36	1	SSPN
AREG	1.79608e-40	1.7268	0.372	0.148	3.86373e-36	1	AREG
MIA3	2.67645e-40	0.986735	0.684	0.4	5.75758e-36	1	MIA3
PERP	3.2066e-40	1.00184	0.734	0.484	6.89804e-36	1	PERP
CLDN6	4.07491e-40	1.4192	0.522	0.266	8.76594e-36	1	CLDN6
LIPH	4.10393e-40	1.9689	0.252	0.074	8.82837e-36	1	LIPH
CTGF	3.0111e-39	0.948566	0.769	0.537	6.47748e-35	1	CTGF
RETREG1	3.19408e-39	1.8647	0.353	0.14	6.8711e-35	1	RETREG1
CHPF	4.43377e-39	0.875388	0.801	0.545	9.53793e-35	1	CHPF
SORT1	4.80335e-39	1.31074	0.57	0.321	1.0333e-34	1	SORT1
P2RX1	6.45653e-39	1.72674	0.383	0.157	1.38893e-34	1	P2RX1
HSP90B1	7.18549e-39	0.267855	0.942	0.638	1.54574e-34	1	HSP90B1
SCN5A	1.9446e-38	1.07358	0.757	0.499	4.18322e-34	1	SCN5A
ACSL3	2.6203e-38	0.803933	0.84	0.545	5.63678e-34	1	ACSL3
LNPEP	3.02821e-38	1.58243	0.459	0.22	6.51429e-34	1	LNPEP
CPXM2	3.0617e-38	1.65273	0.365	0.148	6.58633e-34	1	CPXM2
CACHD1	4.48665e-38	1.37153	0.487	0.242	9.65169e-34	1	CACHD1
SELENOT	4.66464e-38	0.795495	0.834	0.681	1.00346e-33	1	SELENOT
ATAD1	6.49175e-38	0.984395	0.734	0.506	1.39651e-33	1	ATAD1
MTCO1P12	1.05869e-37	1.22556	0.49	0.24	2.27745e-33	1	MTCO1P12
TRIM551	1.10407e-37	0.7713	0.949	0.804	2.37508e-33	1	TRIM55
PDPN	1.74996e-37	1.51367	0.422	0.191	3.76451e-33	1	PDPN
ANO5	2.99073e-37	1.58507	0.376	0.157	6.43366e-33	1	ANO5
PRSS35	3.2424e-37	1.62026	0.474	0.244	6.97505e-33	1	PRSS35
GOLIM4	5.20047e-37	0.789694	0.873	0.686	1.11873e-32	1	GOLIM4
PIGT	6.90769e-37	1.0261	0.61	0.353	1.48598e-32	1	PIGT
SERPINH1	8.02599e-37	0.493308	0.873	0.567	1.72655e-32	1	SERPINH1
CACNA2D1	8.97933e-37	1.63006	0.326	0.123	1.93163e-32	1	CACNA2D1
APOE	9.07553e-37	0.76085	0.758	0.478	1.95233e-32	1	APOE
TMED9	1.86399e-36	0.637524	0.898	0.65	4.00981e-32	1	TMED9
B4GALNT3	2.88417e-36	1.58206	0.384	0.166	6.20443e-32	1	B4GALNT3
BCAP31	3.13802e-36	0.788489	0.827	0.597	6.75052e-32	1	BCAP31
NPY6R	3.44801e-36	1.44764	0.39	0.167	7.41736e-32	1	NPY6R
ATP6V0B	3.63444e-36	0.606898	0.899	0.732	7.8184e-32	1	ATP6V0B
TMED1	3.99923e-36	1.10089	0.637	0.399	8.60314e-32	1	TMED1
ASPH	7.88404e-36	0.789891	0.878	0.676	1.69602e-31	1	ASPH
MYH7	9.00243e-36	0.869878	0.97	0.859	1.9366e-31	1	MYH7
VCAM1	1.62534e-35	1.51108	0.566	0.333	3.49643e-31	1	VCAM1
OCIAD1	1.71263e-35	0.729253	0.907	0.736	3.68421e-31	1	OCIAD1
CNIH4	1.90392e-35	0.693312	0.847	0.63	4.09571e-31	1	CNIH4
BMP7	2.67721e-35	1.06031	0.642	0.393	5.75921e-31	1	BMP7
SPPL2A	3.53807e-35	1.05737	0.623	0.37	7.6111e-31	1	SPPL2A
DSG2	4.5541e-35	0.85332	0.646	0.37	9.79678e-31	1	DSG2
SREBF2	4.88252e-35	1.10899	0.598	0.357	1.05033e-30	1	SREBF2
IL6ST	1.29614e-34	0.736083	0.827	0.575	2.78825e-30	1	IL6ST
GOLGB1	2.00517e-34	0.918569	0.764	0.524	4.31353e-30	1	GOLGB1
FHOD3	3.703e-34	0.845923	0.795	0.562	7.96589e-30	1	FHOD3
ATP1B4	5.04003e-34	2.46853	0.317	0.132	1.08421e-29	1	ATP1B4
TUSC3	8.01922e-34	0.849573	0.795	0.598	1.72509e-29	1	TUSC3
TMBIM6	1.47014e-33	0.574353	0.949	0.729	3.16257e-29	1	TMBIM6
CLGN	1.58048e-33	1.20679	0.538	0.295	3.39992e-29	1	CLGN
NFE2L1	1.82427e-33	0.888584	0.709	0.467	3.92438e-29	1	NFE2L1
BTN2A1	1.93609e-33	1.16373	0.543	0.306	4.16491e-29	1	BTN2A1
DSP	1.64556e-32	0.964397	0.751	0.545	3.53993e-28	1	DSP
C14orf37	1.65107e-32	1.29364	0.511	0.276	3.55179e-28	1	C14orf37
GRN	2.0878e-32	0.765988	0.751	0.472	4.49128e-28	1	GRN
DHCR24	2.95054e-32	1.24949	0.497	0.265	6.3472e-28	1	DHCR24
MARS	3.24744e-32	0.881349	0.684	0.448	6.98589e-28	1	MARS
ACADVL	3.60066e-32	0.704668	0.84	0.679	7.74574e-28	1	ACADVL
CD81	5.97622e-32	0.889312	0.716	0.478	1.2856e-27	1	CD81
PAG1	6.4958e-32	1.67723	0.284	0.106	1.39738e-27	1	PAG1
RTN3	1.0533e-31	0.87554	0.693	0.435	2.26586e-27	1	RTN3
POMGNT1	1.33885e-31	1.06821	0.58	0.359	2.88013e-27	1	POMGNT1
SORBS2	1.73185e-31	0.672648	0.945	0.856	3.72556e-27	1	SORBS2
PDIA3	1.74347e-31	0.339668	0.929	0.629	3.75055e-27	1	PDIA3
EIF5B	2.40053e-31	0.633288	0.928	0.87	5.16402e-27	1	EIF5B
TMEM41B	2.54507e-31	1.00872	0.614	0.369	5.47496e-27	1	TMEM41B
MAGT1	2.73467e-31	1.01388	0.64	0.391	5.88282e-27	1	MAGT1
SDHA	3.11847e-31	0.599339	0.908	0.794	6.70845e-27	1	SDHA
TIMP3	3.48154e-31	0.501416	0.797	0.571	7.48949e-27	1	TIMP3
IFRD1	4.90711e-31	1.40818	0.446	0.237	1.05562e-26	1	IFRD1
KIAA1109	5.62025e-31	1.24068	0.464	0.243	1.20903e-26	1	KIAA1109
CKMT2	6.1471e-31	0.644617	0.878	0.717	1.32236e-26	1	CKMT2
LAPTM4A	8.23465e-31	0.577371	0.921	0.67	1.77144e-26	1	LAPTM4A
TM9SF2	8.84541e-31	0.72071	0.741	0.47	1.90283e-26	1	TM9SF2
NEBL	1.25719e-30	0.680596	0.984	0.856	2.70447e-26	1	NEBL
AHNAK	1.27799e-30	1.42262	0.427	0.216	2.74922e-26	1	AHNAK
PKN2	1.79968e-30	0.916613	0.7	0.468	3.87148e-26	1	PKN2
XRCC4	2.02241e-30	1.31892	0.614	0.43	4.35061e-26	1	XRCC4
CALR	2.4821e-30	0.592476	0.843	0.587	5.33949e-26	1	CALR
TMTC3	2.83649e-30	1.27688	0.476	0.258	6.10186e-26	1	TMTC3
SIRPA	3.69442e-30	1.27201	0.476	0.257	7.94743e-26	1	SIRPA
MSMO1	3.87361e-30	0.913709	0.764	0.585	8.33291e-26	1	MSMO1
AKAP9	4.41256e-30	0.941897	0.63	0.399	9.49229e-26	1	AKAP9
SGCB	7.91492e-30	0.645128	0.868	0.675	1.70266e-25	1	SGCB
SGCA	9.39234e-30	1.05252	0.54	0.307	2.02048e-25	1	SGCA
MXRA7	1.13449e-29	0.799282	0.758	0.572	2.44051e-25	1	MXRA7
NPPA-AS1	1.96397e-29	1.4604	0.298	0.12	4.22489e-25	1	NPPA-AS1
S1PR1	2.34095e-29	1.13275	0.46	0.238	5.03584e-25	1	S1PR1
TMTC1	2.6398e-29	1.29514	0.519	0.303	5.67874e-25	1	TMTC1
DNAJB9	4.29909e-29	0.785555	0.675	0.431	9.2482e-25	1	DNAJB9
SERINC3	6.14523e-29	0.763408	0.702	0.449	1.32196e-24	1	SERINC3
SPCS2	9.09012e-29	0.693427	0.84	0.653	1.95547e-24	1	SPCS2
MLEC	1.49358e-28	0.861541	0.746	0.567	3.213e-24	1	MLEC
LAMC1	1.90602e-28	0.813452	0.658	0.413	4.10023e-24	1	LAMC1
ABHD2	3.56689e-28	1.39602	0.372	0.179	7.67309e-24	1	ABHD2
SLCO3A1	8.96665e-28	1.09754	0.492	0.273	1.92891e-23	1	SLCO3A1
TM9SF3	1.14019e-27	0.710371	0.772	0.52	2.45277e-23	1	TM9SF3
TMED4	1.51439e-27	0.770207	0.744	0.53	3.25776e-23	1	TMED4
CLCN5	1.54656e-27	1.84142	0.25	0.097	3.32695e-23	1	CLCN5
ANTXR1	1.61793e-27	1.01929	0.557	0.34	3.4805e-23	1	ANTXR1
EMC7	1.68179e-27	0.593986	0.79	0.521	3.61786e-23	1	EMC7
TGFB2	1.96438e-27	0.991404	0.651	0.432	4.22578e-23	1	TGFB2
TMED10	2.09966e-27	0.558477	0.841	0.583	4.5168e-23	1	TMED10
PALLD	2.86472e-27	0.636865	0.961	0.908	6.16258e-23	1	PALLD
CAV2	2.92319e-27	0.737715	0.792	0.65	6.28838e-23	1	CAV2
NPC2	5.51497e-27	0.675518	0.765	0.581	1.18638e-22	1	NPC2
CCDC107	5.9634e-27	0.890041	0.656	0.471	1.28285e-22	1	CCDC107
TSPAN3	6.258e-27	0.608901	0.838	0.611	1.34622e-22	1	TSPAN3
DST	7.1506e-27	1.31356	0.526	0.307	1.53824e-22	1	DST
DGKI1	8.6068e-27	0.769733	0.857	0.678	1.8515e-22	1	DGKI
CERS6	1.4803e-26	1.19157	0.494	0.289	3.18443e-22	1	CERS6
A4GALT	1.66289e-26	1.02125	0.526	0.31	3.57721e-22	1	A4GALT
NID1	1.95535e-26	1.23742	0.434	0.234	4.20634e-22	1	NID1
ASB2	2.32706e-26	0.646826	0.845	0.667	5.00597e-22	1	ASB2
LRP10	2.39471e-26	0.967615	0.524	0.311	5.15149e-22	1	LRP10
TMCO1	2.86409e-26	0.653402	0.743	0.514	6.16123e-22	1	TMCO1
DBN1	3.43613e-26	0.744688	0.709	0.513	7.3918e-22	1	DBN1
KRT18	4.06748e-26	0.914361	0.974	0.957	8.74997e-22	1	KRT18
MTDH	4.25922e-26	0.714038	0.704	0.472	9.16244e-22	1	MTDH
SCUBE3	4.56415e-26	1.22572	0.443	0.244	9.8184e-22	1	SCUBE3
SLIT2	5.10772e-26	1.44859	0.365	0.179	1.09877e-21	1	SLIT2
FAT1	5.91595e-26	1.31576	0.441	0.241	1.27264e-21	1	FAT1
FITM2	7.26533e-26	1.41731	0.302	0.132	1.56292e-21	1	FITM2
SLC12A4	1.28024e-25	1.06172	0.429	0.227	2.75405e-21	1	SLC12A4
RYR2	1.42809e-25	1.0399	0.566	0.356	3.07211e-21	1	RYR2
XBP1	1.87128e-25	0.702027	0.709	0.473	4.02551e-21	1	XBP1
ITFG1	2.17214e-25	0.79227	0.674	0.455	4.6727e-21	1	ITFG1
OPHN1	2.24026e-25	1.44526	0.272	0.112	4.81925e-21	1	OPHN1
SLC27A6	2.63338e-25	1.38208	0.363	0.178	5.66492e-21	1	SLC27A6
ADAMTS9	4.99625e-25	1.11556	0.397	0.204	1.07479e-20	1	ADAMTS9
LMAN1	5.38786e-25	0.493073	0.787	0.531	1.15904e-20	1	LMAN1
2025-03-06	7.03295e-25	1.09304	0.497	0.297	1.51293e-20	1	2025-03-06
KRT8	9.49292e-25	0.785828	0.958	0.93	2.04212e-20	1	KRT8
OSTM1	1.30399e-24	1.10076	0.511	0.309	2.80515e-20	1	OSTM1
DCBLD2	1.34372e-24	0.819328	0.644	0.433	2.89062e-20	1	DCBLD2
SPCS3	1.41614e-24	0.62666	0.716	0.485	3.04639e-20	1	SPCS3
TSPAN9	2.02005e-24	1.10767	0.57	0.381	4.34554e-20	1	TSPAN9
CRELD1	2.10567e-24	1.12538	0.469	0.27	4.52973e-20	1	CRELD1
DDR1	2.67835e-24	1.04176	0.437	0.238	5.76167e-20	1	DDR1
SYNM	3.11473e-24	1.54862	0.312	0.145	6.70041e-20	1	SYNM
HSP90AA1	4.63605e-24	0.433573	0.989	0.974	9.97307e-20	1	HSP90AA1
RTN2	4.86976e-24	1.19261	0.411	0.224	1.04758e-19	1	RTN2
RPN1	5.44498e-24	0.54866	0.76	0.515	1.17133e-19	1	RPN1
THBS4	5.70415e-24	2.15304	0.349	0.171	1.22708e-19	1	THBS4
CADM4	6.40725e-24	1.22958	0.392	0.209	1.37833e-19	1	CADM4
CD46	8.4593e-24	0.635719	0.665	0.43	1.81976e-19	1	CD46
CLPTM1	9.08615e-24	0.729662	0.675	0.479	1.95461e-19	1	CLPTM1
BMP5	9.33603e-24	0.589419	0.901	0.773	2.00837e-19	1	BMP5
TNNI31	1.12253e-23	0.558929	0.864	0.707	2.41479e-19	1	TNNI3
CTNNA3	1.25447e-23	0.866759	0.619	0.414	2.69861e-19	1	CTNNA3
LMAN2	1.46349e-23	0.641768	0.753	0.543	3.14826e-19	1	LMAN2
COL13A1	1.67056e-23	1.32461	0.266	0.112	3.59371e-19	1	COL13A1
GAS6	1.7098e-23	0.888958	0.534	0.334	3.67811e-19	1	GAS6
HBEGF	1.73451e-23	0.999968	0.466	0.267	3.73129e-19	1	HBEGF
TMX3	1.94337e-23	0.950729	0.519	0.315	4.18057e-19	1	TMX3
SLC16A7	2.77393e-23	1.43276	0.28	0.124	5.96728e-19	1	SLC16A7
KIFAP3	2.93258e-23	0.56741	0.795	0.68	6.30857e-19	1	KIFAP3
FKBP2	3.04406e-23	0.603172	0.848	0.684	6.54838e-19	1	FKBP2
PPP1R12A	3.1011e-23	0.673242	0.817	0.689	6.67109e-19	1	PPP1R12A
NBEA	3.32372e-23	1.34151	0.256	0.106	7.14999e-19	1	NBEA
SEMA3C	3.54218e-23	1.29374	0.325	0.159	7.61993e-19	1	SEMA3C
TMEM59	4.09223e-23	0.565926	0.864	0.698	8.80321e-19	1	TMEM59
MEGF8	4.36365e-23	1.37626	0.277	0.124	9.38709e-19	1	MEGF8
SEMA5A	4.69757e-23	1.53947	0.344	0.175	1.01054e-18	1	SEMA5A
BCAP29	5.09684e-23	0.629104	0.794	0.603	1.09643e-18	1	BCAP29
BAMBI	5.11628e-23	0.601092	0.919	0.807	1.10061e-18	1	BAMBI
SEMA6D	9.17998e-23	1.31503	0.344	0.175	1.9748e-18	1	SEMA6D
PLEC	1.69829e-22	1.4898	0.266	0.117	3.65337e-18	1	PLEC
HSPA8	1.76109e-22	0.37159	0.982	0.953	3.78846e-18	1	HSPA8
TGM2	1.77562e-22	0.737015	0.707	0.498	3.81971e-18	1	TGM2
ITGA3	2.16822e-22	1.32492	0.314	0.153	4.66428e-18	1	ITGA3
ADAM9	2.92778e-22	0.842869	0.49	0.29	6.29825e-18	1	ADAM9
KIAA0319L	5.07488e-22	0.994514	0.469	0.273	1.09171e-17	1	KIAA0319L
B2M	5.53749e-22	0.250794	0.986	0.884	1.19122e-17	1	B2M
OGDH	5.68459e-22	0.844195	0.593	0.404	1.22287e-17	1	OGDH
IER3	7.2866e-22	0.580739	0.651	0.44	1.56749e-17	1	IER3
HSPG2	1.02925e-21	0.958602	0.326	0.161	2.21412e-17	1	HSPG2
ZNF622	1.11194e-21	0.920397	0.626	0.469	2.39201e-17	1	ZNF622
IARS2	1.26477e-21	0.783554	0.697	0.517	2.72078e-17	1	IARS2
CAV1	1.57109e-21	0.866413	0.57	0.396	3.37973e-17	1	CAV1
CCDC141	1.64963e-21	0.769271	0.705	0.498	3.54868e-17	1	CCDC141
FADS1	2.05792e-21	0.555357	0.848	0.667	4.42699e-17	1	FADS1
SUN1	2.13735e-21	0.683062	0.674	0.472	4.59787e-17	1	SUN1
TMEM41A	2.65761e-21	0.901871	0.536	0.344	5.71705e-17	1	TMEM41A
HSD17B12	2.77516e-21	0.740895	0.631	0.425	5.96992e-17	1	HSD17B12
ENTPD4	3.0212e-21	0.897952	0.533	0.345	6.49921e-17	1	ENTPD4
UBXN4	3.09174e-21	0.461709	0.914	0.798	6.65095e-17	1	UBXN4
GINM1	4.071e-21	0.711495	0.723	0.547	8.75752e-17	1	GINM1
EMC3	4.35383e-21	0.731113	0.67	0.477	9.36596e-17	1	EMC3
SEMA3A	5.37147e-21	1.24678	0.356	0.188	1.15551e-16	1	SEMA3A
TMEM87A	6.78943e-21	0.811525	0.564	0.36	1.46054e-16	1	TMEM87A
FASTKD2	7.17753e-21	0.944619	0.481	0.298	1.54403e-16	1	FASTKD2
SLC12A7	8.56134e-21	1.44368	0.287	0.138	1.84172e-16	1	SLC12A7
CYR61	8.96107e-21	0.27585	0.723	0.464	1.9277e-16	1	CYR61
SCD	8.96951e-21	0.372863	0.72	0.507	1.92952e-16	1	SCD
ITGA6	9.76352e-21	1.18906	0.277	0.128	2.10033e-16	1	ITGA6
NRAP	1.90138e-20	1.46289	0.268	0.123	4.09024e-16	1	NRAP
AEBP1	1.96566e-20	1.04272	0.414	0.238	4.22853e-16	1	AEBP1
RNF149	2.02696e-20	0.931254	0.457	0.275	4.36039e-16	1	RNF149
GPAT3	2.27787e-20	1.28089	0.256	0.113	4.90015e-16	1	GPAT3
MYH6	3.34993e-20	0.667613	0.966	0.859	7.20636e-16	1	MYH6
AFG3L2	4.18551e-20	0.61181	0.797	0.679	9.00388e-16	1	AFG3L2
LMNA	4.27437e-20	0.549696	0.928	0.889	9.19502e-16	1	LMNA
NUCB1	4.76708e-20	0.686701	0.647	0.437	1.02549e-15	1	NUCB1
TM2D1	4.92355e-20	0.689692	0.681	0.496	1.05915e-15	1	TM2D1
PTDSS2	5.73977e-20	1.00173	0.374	0.204	1.23474e-15	1	PTDSS2
MALAT1	6.54357e-20	0.453709	0.977	0.91	1.40765e-15	1	MALAT1
LGALS3BP	6.8299e-20	0.892241	0.543	0.353	1.46925e-15	1	LGALS3BP
TMEM30A	6.83054e-20	0.711544	0.6	0.393	1.46939e-15	1	TMEM30A
ORMDL2	7.15518e-20	0.739661	0.631	0.447	1.53922e-15	1	ORMDL2
CAMK2D	8.6533e-20	0.52351	0.91	0.822	1.8615e-15	1	CAMK2D
SEC61A2	1.13414e-19	1.10553	0.386	0.221	2.43975e-15	1	SEC61A2
IGF1R	1.44218e-19	1.52835	0.307	0.16	3.10243e-15	1	IGF1R
ADAM10	1.83745e-19	0.714631	0.607	0.399	3.95272e-15	1	ADAM10
TGOLN2	1.85423e-19	0.731624	0.571	0.369	3.98881e-15	1	TGOLN2
PDLIM3	2.21193e-19	0.723595	0.794	0.699	4.7583e-15	1	PDLIM3
PRICKLE1	2.8189e-19	0.776496	0.635	0.474	6.06403e-15	1	PRICKLE1
CACNA1C	3.15862e-19	1.04654	0.256	0.118	6.79483e-15	1	CACNA1C
JAG1	5.47013e-19	1.14113	0.362	0.199	1.17673e-14	1	JAG1
LDB31	7.13421e-19	0.490074	0.933	0.785	1.53471e-14	1	LDB3
PMP22	8.73555e-19	0.353711	0.608	0.414	1.87919e-14	1	PMP22
LAMA4	9.94841e-19	0.665966	0.76	0.616	2.1401e-14	1	LAMA4
PLXNB2	1.19525e-18	1.19249	0.291	0.148	2.57122e-14	1	PLXNB2
ADAM19	1.36451e-18	1.22029	0.282	0.14	2.93533e-14	1	ADAM19
GLG1	1.40177e-18	0.630685	0.594	0.395	3.01548e-14	1	GLG1
ERGIC3	1.40694e-18	0.53981	0.764	0.585	3.0266e-14	1	ERGIC3
TMEM47	1.46307e-18	0.923729	0.543	0.366	3.14735e-14	1	TMEM47
UBE4A	1.58007e-18	1.01056	0.439	0.272	3.39904e-14	1	UBE4A
CPE	1.76549e-18	0.865816	0.42	0.25	3.79793e-14	1	CPE
MLIP	1.90799e-18	0.552201	0.695	0.485	4.10448e-14	1	MLIP
ERGIC2	2.07202e-18	0.621956	0.698	0.51	4.45733e-14	1	ERGIC2
NID2	2.25524e-18	0.943946	0.483	0.311	4.85148e-14	1	NID2
CD109	2.5935e-18	1.22111	0.321	0.172	5.57914e-14	1	CD109
TSPAN18	3.58101e-18	0.923912	0.476	0.306	7.70346e-14	1	TSPAN18
TMEM131	4.96699e-18	1.00351	0.404	0.242	1.0685e-13	1	TMEM131
EEA1	5.10649e-18	0.853607	0.582	0.411	1.09851e-13	1	EEA1
TMED5	5.18766e-18	0.716436	0.54	0.351	1.11597e-13	1	TMED5
PLOD3	5.77954e-18	0.833691	0.397	0.226	1.24329e-13	1	PLOD3
LMOD2	6.26682e-18	0.434147	0.739	0.549	1.34812e-13	1	LMOD2
TNS1	7.85215e-18	0.985293	0.42	0.251	1.68915e-13	1	TNS1
ACP2	8.13747e-18	0.86791	0.455	0.278	1.75053e-13	1	ACP2
XPR1	8.41689e-18	0.896798	0.425	0.253	1.81064e-13	1	XPR1
HM13	9.15871e-18	0.337293	0.751	0.528	1.97022e-13	1	HM13
MYO18A	9.55534e-18	1.03347	0.342	0.187	2.05554e-13	1	MYO18A
CAVIN1	1.03499e-17	0.731267	0.684	0.547	2.22646e-13	1	CAVIN1
CLCN3	1.18998e-17	0.685454	0.511	0.321	2.55988e-13	1	CLCN3
SUCO	1.20492e-17	0.55468	0.637	0.447	2.59203e-13	1	SUCO
STT3B	1.21441e-17	0.791073	0.506	0.332	2.61244e-13	1	STT3B
UQCRC1	1.31388e-17	0.29845	0.968	0.949	2.82643e-13	1	UQCRC1
GPC1	1.33146e-17	1.06026	0.43	0.265	2.86423e-13	1	GPC1
CAVIN41	1.41475e-17	0.952167	0.384	0.217	3.04342e-13	1	CAVIN4
TUFM	1.53224e-17	0.434832	0.898	0.842	3.29615e-13	1	TUFM
AKAP13	1.56119e-17	0.776659	0.718	0.573	3.35843e-13	1	AKAP13
CD47	1.73607e-17	0.771373	0.541	0.356	3.73464e-13	1	CD47
ST3GAL6	1.9337e-17	0.663833	0.589	0.415	4.15978e-13	1	ST3GAL6
PBXIP1	1.97856e-17	1.1581	0.362	0.213	4.25628e-13	1	PBXIP1
LMAN2L	2.07492e-17	1.02549	0.305	0.16	4.46356e-13	1	LMAN2L
DEGS1	2.13674e-17	0.467122	0.735	0.513	4.59655e-13	1	DEGS1
SMPD1	2.23325e-17	0.911125	0.397	0.235	4.80417e-13	1	SMPD1
SSR3	2.29098e-17	0.383921	0.878	0.782	4.92835e-13	1	SSR3
PCYOX1	2.34227e-17	0.77322	0.566	0.393	5.03869e-13	1	PCYOX1
RBM20	3.38502e-17	1.08025	0.323	0.172	7.28186e-13	1	RBM20
ANK3	3.49639e-17	0.710383	0.66	0.506	7.52144e-13	1	ANK3
RER1	4.19235e-17	0.580446	0.672	0.479	9.01858e-13	1	RER1
JKAMP	4.40735e-17	0.771732	0.547	0.37	9.4811e-13	1	JKAMP
COL2A1	4.66113e-17	1.38906	0.286	0.146	1.0027e-12	1	COL2A1
NEU1	4.81662e-17	0.627955	0.43	0.258	1.03615e-12	1	NEU1
ATP6V0A1	5.36751e-17	1.11203	0.293	0.153	1.15466e-12	1	ATP6V0A1
CTSL	5.38444e-17	0.456774	0.607	0.407	1.1583e-12	1	CTSL
GNS	6.85636e-17	0.917504	0.377	0.22	1.47494e-12	1	GNS
ENTPD6	7.52946e-17	1.00637	0.372	0.213	1.61974e-12	1	ENTPD6
TMEM127	7.69954e-17	0.749761	0.506	0.334	1.65632e-12	1	TMEM127
MYOM2	7.99387e-17	1.03143	0.316	0.166	1.71964e-12	1	MYOM2
ALPK2	8.22524e-17	0.547757	0.832	0.647	1.76941e-12	1	ALPK2
NCSTN	1.14159e-16	0.88924	0.485	0.31	2.45579e-12	1	NCSTN
HSPB3	1.38318e-16	0.447563	0.813	0.65	2.9755e-12	1	HSPB3
UGGT1	1.4553e-16	1.25594	0.268	0.136	3.13063e-12	1	UGGT1
SCAMP2	1.52211e-16	0.692902	0.587	0.423	3.27437e-12	1	SCAMP2
TMEM246	1.59266e-16	1.21032	0.273	0.141	3.42612e-12	1	TMEM246
NSDHL	1.60317e-16	0.910909	0.457	0.297	3.44874e-12	1	NSDHL
CORO6	1.68458e-16	0.780999	0.519	0.34	3.62387e-12	1	CORO6
RHOBTB31	1.85902e-16	0.390483	0.947	0.913	3.99912e-12	1	RHOBTB3
ATP5F1A	1.86957e-16	0.252391	0.998	0.991	4.02182e-12	1	ATP5F1A
LAMA2	1.94333e-16	0.952825	0.316	0.17	4.1805e-12	1	LAMA2
ITGA5	2.00547e-16	0.77149	0.376	0.22	4.31417e-12	1	ITGA5
PGRMC2	2.13746e-16	0.605653	0.661	0.482	4.5981e-12	1	PGRMC2
GJC1	2.5128e-16	0.908522	0.369	0.217	5.40553e-12	1	GJC1
ILVBL	2.94454e-16	0.952773	0.365	0.213	6.3343e-12	1	ILVBL
LAMP2	3.56259e-16	0.587972	0.603	0.411	7.66384e-12	1	LAMP2
OXCT1	3.62711e-16	0.607938	0.677	0.517	7.80264e-12	1	OXCT1
GADD45G	4.23121e-16	1.09964	0.321	0.18	9.10218e-12	1	GADD45G
DYNC1H1	4.42948e-16	0.79543	0.589	0.425	9.5287e-12	1	DYNC1H1
LNPK	5.58508e-16	0.77258	0.492	0.327	1.20146e-11	1	LNPK
M6PR	5.79063e-16	0.839501	0.432	0.277	1.24568e-11	1	M6PR
SDF4	6.51733e-16	0.542523	0.667	0.477	1.40201e-11	1	SDF4
TECRL	6.54556e-16	0.583253	0.822	0.675	1.40808e-11	1	TECRL
MFSD10	7.057e-16	0.862066	0.446	0.282	1.5181e-11	1	MFSD10
P4HTM	7.13431e-16	0.96141	0.347	0.199	1.53473e-11	1	P4HTM
TXNDC15	7.25884e-16	0.930154	0.439	0.287	1.56152e-11	1	TXNDC15
ZMPSTE24	1.11598e-15	0.752571	0.48	0.308	2.40069e-11	1	ZMPSTE24
ELOVL4	1.1218e-15	0.862365	0.286	0.147	2.41322e-11	1	ELOVL4
DHCR7	1.1515e-15	0.642836	0.469	0.301	2.47711e-11	1	DHCR7
KCNQ1	1.18551e-15	1.12755	0.296	0.16	2.55026e-11	1	KCNQ1
OS9	1.26633e-15	0.626447	0.519	0.339	2.72412e-11	1	OS9
C1GALT1	1.37401e-15	0.986212	0.503	0.344	2.95576e-11	1	C1GALT1
SAR1B	1.574e-15	0.588248	0.718	0.573	3.38599e-11	1	SAR1B
TMEM173	1.60346e-15	0.833919	0.563	0.407	3.44936e-11	1	TMEM173
PDLIM5	1.95028e-15	0.386176	0.975	0.949	4.19544e-11	1	PDLIM5
DES1	2.03862e-15	0.664921	0.608	0.449	4.38548e-11	1	DES
PPP1R12B	2.3756e-15	0.555599	0.81	0.661	5.11038e-11	1	PPP1R12B
TRIP11	2.61078e-15	0.693532	0.538	0.381	5.6163e-11	1	TRIP11
AIFM1	3.34597e-15	0.525596	0.691	0.533	7.19785e-11	1	AIFM1
MESD	3.40302e-15	0.579089	0.612	0.422	7.32057e-11	1	MESD
CASZ1	3.53233e-15	1.02731	0.275	0.144	7.59874e-11	1	CASZ1
B3GNT2	3.64394e-15	1.17207	0.302	0.17	7.83885e-11	1	B3GNT2
C5orf15	3.886e-15	0.698116	0.524	0.349	8.35956e-11	1	C5orf15
PHTF2	4.29411e-15	0.870515	0.469	0.311	9.2375e-11	1	PHTF2
IL1RAP	5.71227e-15	0.799479	0.36	0.213	1.22882e-10	1	IL1RAP
SLIT3	6.40088e-15	0.955217	0.561	0.413	1.37696e-10	1	SLIT3
HMGCR	6.81608e-15	0.786814	0.402	0.252	1.46627e-10	1	HMGCR
DDOST	7.4002e-15	0.579786	0.571	0.397	1.59193e-10	1	DDOST
GCNT2	7.50613e-15	0.803165	0.411	0.256	1.61472e-10	1	GCNT2
TMEM63B	8.21656e-15	1.03228	0.293	0.161	1.76755e-10	1	TMEM63B
TMEM18	8.31331e-15	0.76968	0.453	0.295	1.78836e-10	1	TMEM18
PPARGC1A	8.91992e-15	0.849443	0.384	0.23	1.91885e-10	1	PPARGC1A
GFM1	1.01405e-14	0.684908	0.527	0.367	2.18142e-10	1	GFM1
CCDC47	1.10048e-14	0.695452	0.478	0.318	2.36735e-10	1	CCDC47
ANTXR2	1.15658e-14	0.781901	0.444	0.292	2.48804e-10	1	ANTXR2
RANBP2	1.24202e-14	0.853572	0.51	0.357	2.67184e-10	1	RANBP2
UNC45B1	1.31826e-14	0.385837	0.903	0.747	2.83585e-10	1	UNC45B
EDNRA	1.55341e-14	0.994328	0.379	0.237	3.34169e-10	1	EDNRA
VEZT	1.55648e-14	0.788042	0.453	0.302	3.34831e-10	1	VEZT
BMPR2	1.6304e-14	0.691249	0.55	0.38	3.50732e-10	1	BMPR2
SLC1A4	1.68223e-14	1.07072	0.34	0.204	3.61881e-10	1	SLC1A4
SOD3	1.81924e-14	1.08236	0.268	0.141	3.91354e-10	1	SOD3
EPDR1	2.05542e-14	0.828067	0.483	0.33	4.42163e-10	1	EPDR1
SRPRA	2.23697e-14	0.523208	0.647	0.464	4.81217e-10	1	SRPRA
RABAC1	2.30645e-14	0.506771	0.744	0.588	4.96163e-10	1	RABAC1
SCAMP3	2.4455e-14	0.571136	0.649	0.502	5.26076e-10	1	SCAMP3
DOCK11	2.5083e-14	1.02443	0.365	0.225	5.39586e-10	1	DOCK11
IRX2	2.64899e-14	1.05179	0.316	0.179	5.69851e-10	1	IRX2
LEPROTL1	2.99707e-14	0.628961	0.633	0.47	6.44729e-10	1	LEPROTL1
DPY19L4	3.37387e-14	0.953264	0.384	0.247	7.25787e-10	1	DPY19L4
TAPBP	3.50792e-14	0.89545	0.377	0.232	7.54623e-10	1	TAPBP
NBAS	4.31032e-14	0.928839	0.399	0.261	9.27236e-10	1	NBAS
SORCS1	4.58128e-14	1.10414	0.268	0.145	9.85525e-10	1	SORCS1
TEX264	4.64721e-14	0.656264	0.571	0.412	9.99709e-10	1	TEX264
SDC4	4.79756e-14	0.882233	0.31	0.175	1.03205e-09	1	SDC4
SEC61A1	4.85286e-14	0.469344	0.593	0.398	1.04395e-09	1	SEC61A1
ATP1B2	4.94591e-14	0.843319	0.383	0.232	1.06397e-09	1	ATP1B2
AIG1	6.56792e-14	0.80296	0.429	0.278	1.41289e-09	1	AIG1
C6orf89	6.63701e-14	0.81793	0.467	0.313	1.42775e-09	1	C6orf89
KIF1A	6.78841e-14	0.947264	0.339	0.202	1.46032e-09	1	KIF1A
CTSA	7.73086e-14	0.810593	0.464	0.32	1.66306e-09	1	CTSA
MAP4	8.81947e-14	0.505696	0.864	0.8	1.89724e-09	1	MAP4
TLN1	9.2396e-14	0.337421	0.924	0.902	1.98762e-09	1	TLN1
PCSK7	9.51667e-14	0.760815	0.358	0.215	2.04723e-09	1	PCSK7
PRKCSH	1.00003e-13	0.719641	0.476	0.316	2.15127e-09	1	PRKCSH
LAMP1	1.00442e-13	0.544957	0.534	0.361	2.1607e-09	1	LAMP1
RNF150	1.16673e-13	1.13086	0.28	0.156	2.50986e-09	1	RNF150
SAMD4A	1.22748e-13	0.725582	0.459	0.302	2.64055e-09	1	SAMD4A
TMEM106B	1.24364e-13	0.683635	0.52	0.372	2.67531e-09	1	TMEM106B
SLC31A1	1.28562e-13	0.681821	0.561	0.407	2.76562e-09	1	SLC31A1
ADCY6	1.40909e-13	1.20994	0.279	0.157	3.03124e-09	1	ADCY6
ATP2B1	1.4637e-13	0.675018	0.554	0.391	3.14871e-09	1	ATP2B1
TMED2	1.72094e-13	0.325888	0.802	0.625	3.70208e-09	1	TMED2
MUL1	1.73238e-13	0.846923	0.342	0.205	3.72669e-09	1	MUL1
SSR4	1.87273e-13	0.27404	0.866	0.733	4.02862e-09	1	SSR4
SLC35F5	2.05557e-13	0.99551	0.319	0.193	4.42194e-09	1	SLC35F5
ARHGAP10	2.08609e-13	0.737359	0.545	0.408	4.48759e-09	1	ARHGAP10
ERP44	2.08988e-13	0.705795	0.474	0.313	4.49575e-09	1	ERP44
HTRA1	2.4313e-13	0.354667	0.556	0.376	5.23022e-09	1	HTRA1
CD58	2.57306e-13	0.598037	0.473	0.311	5.53516e-09	1	CD58
FGFR1	2.73559e-13	0.757106	0.429	0.276	5.88481e-09	1	FGFR1
SPON1	2.95704e-13	1.35597	0.325	0.21	6.36118e-09	1	SPON1
LGR4	2.97324e-13	0.759044	0.411	0.271	6.39604e-09	1	LGR4
AUP1	3.82122e-13	0.469043	0.631	0.454	8.22021e-09	1	AUP1
DLD	4.12834e-13	0.335529	0.864	0.845	8.88089e-09	1	DLD
FUCA2	4.94301e-13	0.676048	0.529	0.372	1.06334e-08	1	FUCA2
ZNF638	5.15912e-13	0.624102	0.681	0.543	1.10983e-08	1	ZNF638
ABCB7	5.65142e-13	0.870569	0.362	0.23	1.21573e-08	1	ABCB7
GGT7	6.00929e-13	0.868973	0.309	0.179	1.29272e-08	1	GGT7
GJA1	6.18478e-13	0.713931	0.52	0.36	1.33047e-08	1	GJA1
ITM2C	6.35308e-13	0.377679	0.755	0.568	1.36667e-08	1	ITM2C
SEC62	6.87245e-13	0.291206	0.831	0.636	1.4784e-08	1	SEC62
PRKAA2	7.17663e-13	0.758731	0.427	0.283	1.54384e-08	1	PRKAA2
MYLK31	7.90263e-13	0.423717	0.878	0.733	1.70001e-08	1	MYLK3
TMEM259	8.69883e-13	0.622349	0.51	0.36	1.87129e-08	1	TMEM259
SARAF	8.82364e-13	0.343464	0.81	0.629	1.89814e-08	1	SARAF
GSN	8.87987e-13	0.390289	0.855	0.76	1.91024e-08	1	GSN
TMEM168	9.60093e-13	0.905034	0.353	0.227	2.06535e-08	1	TMEM168
DOCK9	1.03596e-12	1.12758	0.265	0.15	2.22855e-08	1	DOCK9
ATP11B	1.06061e-12	1.06681	0.256	0.142	2.28158e-08	1	ATP11B
DGKD	1.0782e-12	0.846118	0.367	0.23	2.31942e-08	1	DGKD
MGST2	1.12952e-12	0.6248	0.649	0.514	2.42983e-08	1	MGST2
ALPK3	1.13542e-12	0.722377	0.471	0.322	2.44252e-08	1	ALPK3
KLHL31	1.22204e-12	0.672458	0.457	0.307	2.62885e-08	1	KLHL31
VWA8	1.54399e-12	0.911605	0.272	0.152	3.32143e-08	1	VWA8
SYNE1	1.58366e-12	0.830653	0.48	0.343	3.40676e-08	1	SYNE1
TSPAN15	2.00455e-12	0.710721	0.369	0.229	4.31219e-08	1	TSPAN15
SEL1L	2.02271e-12	0.813612	0.388	0.255	4.35126e-08	1	SEL1L
ACTA11	2.02502e-12	0.508356	0.799	0.678	4.35623e-08	1	ACTA1
AKAP1	2.05569e-12	1.00811	0.252	0.14	4.42221e-08	1	AKAP1
DUSP27	2.47526e-12	0.715571	0.379	0.237	5.32477e-08	1	DUSP27
POR	2.47724e-12	0.771241	0.411	0.272	5.32903e-08	1	POR
HADHB	2.48331e-12	0.364202	0.84	0.793	5.3421e-08	1	HADHB
PIK3R1	2.55538e-12	0.688931	0.677	0.548	5.49714e-08	1	PIK3R1
SC5D	2.5944e-12	0.655746	0.691	0.521	5.58107e-08	1	SC5D
IGFBP5	3.1494e-12	0.662063	0.42	0.282	6.77498e-08	1	IGFBP5
CNPPD1	3.37981e-12	0.699135	0.427	0.283	7.27065e-08	1	CNPPD1
TMEM163	3.46465e-12	0.791795	0.437	0.292	7.45316e-08	1	TMEM163
GOLGA4	3.54841e-12	0.622843	0.675	0.54	7.63334e-08	1	GOLGA4
GFOD1	3.58126e-12	0.606645	0.628	0.467	7.70401e-08	1	GFOD1
CPEB4	3.99726e-12	0.639073	0.638	0.496	8.59891e-08	1	CPEB4
ABHD12	4.50421e-12	0.634501	0.519	0.369	9.68946e-08	1	ABHD12
2025-03-02	4.54466e-12	0.91932	0.27	0.154	9.77648e-08	1	2025-03-02
FRMD4B	4.5589e-12	0.528809	0.72	0.581	9.8071e-08	1	FRMD4B
PHLDA1	4.80255e-12	0.515892	0.825	0.763	1.03312e-07	1	PHLDA1
IMMT	4.87405e-12	0.371677	0.811	0.744	1.04851e-07	1	IMMT
ATF6	4.97707e-12	0.641438	0.467	0.318	1.07067e-07	1	ATF6
SYPL1	5.16526e-12	0.549543	0.541	0.386	1.11115e-07	1	SYPL1
GRINA	6.54299e-12	0.471199	0.727	0.594	1.40753e-07	1	GRINA
REEP3	6.59625e-12	0.359503	0.875	0.716	1.41899e-07	1	REEP3
UGP2	8.01347e-12	0.315374	0.928	0.89	1.72386e-07	1	UGP2
TAGLN1	8.29089e-12	0.481661	0.818	0.74	1.78354e-07	1	TAGLN
SPRY4	8.45455e-12	0.694363	0.453	0.316	1.81874e-07	1	SPRY4
EZR	1.1036e-11	0.452765	0.922	0.888	2.37406e-07	1	EZR
PON2	1.1552e-11	0.518614	0.617	0.463	2.48506e-07	1	PON2
TM9SF4	1.15979e-11	0.827114	0.418	0.289	2.49494e-07	1	TM9SF4
GTF3C1	1.16004e-11	0.819282	0.344	0.218	2.49547e-07	1	GTF3C1
ELOVL6	1.26464e-11	0.70918	0.492	0.356	2.72049e-07	1	ELOVL6
SLC38A10	1.33161e-11	1.0046	0.284	0.171	2.86455e-07	1	SLC38A10
SCARB2	1.34981e-11	0.340178	0.561	0.38	2.90372e-07	1	SCARB2
CASQ11	1.36419e-11	0.721288	0.427	0.282	2.93465e-07	1	CASQ1
B4GAT1	1.48228e-11	0.835683	0.379	0.246	3.18868e-07	1	B4GAT1
IGSF3	1.63194e-11	1.12568	0.28	0.172	3.51062e-07	1	IGSF3
MPDU1	1.79376e-11	0.685583	0.499	0.363	3.85874e-07	1	MPDU1
PDLIM11	1.81934e-11	0.292329	0.959	0.932	3.91375e-07	1	PDLIM1
VPS13A	2.09105e-11	1.12178	0.25	0.144	4.49827e-07	1	VPS13A
SLC39A10	2.67896e-11	0.765085	0.414	0.283	5.76298e-07	1	SLC39A10
LAMB1	2.68075e-11	0.424744	0.423	0.269	5.76683e-07	1	LAMB1
MAP1A	2.71768e-11	0.780606	0.451	0.332	5.84628e-07	1	MAP1A
SCAMP1	2.84487e-11	0.699675	0.501	0.368	6.11989e-07	1	SCAMP1
UFL1	2.98749e-11	0.444202	0.713	0.556	6.42669e-07	1	UFL1
TFRC	3.10977e-11	0.863031	0.386	0.255	6.68975e-07	1	TFRC
COL4A5	3.19713e-11	0.925422	0.263	0.153	6.87766e-07	1	COL4A5
MYOZ21	3.26442e-11	0.286318	0.977	0.874	7.02241e-07	1	MYOZ2
ANKLE2	3.49116e-11	0.611971	0.451	0.314	7.51018e-07	1	ANKLE2
SLC4A3	3.57317e-11	0.604796	0.474	0.319	7.6866e-07	1	SLC4A3
SYNGR1	3.75651e-11	0.529378	0.6	0.457	8.08101e-07	1	SYNGR1
MFAP3	3.75849e-11	0.935204	0.277	0.164	8.08525e-07	1	MFAP3
VCP	4.45764e-11	0.362775	0.877	0.804	9.58927e-07	1	VCP
MAGED2	4.90722e-11	0.250163	0.908	0.836	1.05564e-06	1	MAGED2
MIR4435-2HG	4.94261e-11	0.71045	0.362	0.231	1.06326e-06	1	MIR4435-2HG
TMEM165	5.15703e-11	0.418387	0.564	0.401	1.10938e-06	1	TMEM165
P3H4	5.79177e-11	0.45596	0.519	0.364	1.24593e-06	1	P3H4
MYL12A	5.87228e-11	0.293234	0.979	0.986	1.26324e-06	1	MYL12A
PRKAR1A1	6.18097e-11	0.263226	0.972	0.961	1.32965e-06	1	PRKAR1A
VMP1	7.17781e-11	0.521258	0.545	0.396	1.54409e-06	1	VMP1
UTRN	7.94999e-11	0.947052	0.333	0.217	1.7102e-06	1	UTRN
TMEM209	8.99084e-11	0.950834	0.256	0.15	1.93411e-06	1	TMEM209
CLIP1	9.24957e-11	0.87572	0.392	0.273	1.98977e-06	1	CLIP1
MFN21	9.58775e-11	0.46019	0.642	0.507	2.06252e-06	1	MFN2
CLU	1.028e-10	0.357133	0.347	0.221	2.21142e-06	1	CLU
MFSD11	1.17306e-10	0.863622	0.296	0.182	2.52349e-06	1	MFSD11
TRPC1	1.25007e-10	0.883014	0.284	0.173	2.68915e-06	1	TRPC1
TMX4	1.4272e-10	0.531666	0.543	0.401	3.07018e-06	1	TMX4
SEC11A	1.47505e-10	0.348632	0.735	0.582	3.17313e-06	1	SEC11A
TMEM242	1.58423e-10	0.483582	0.646	0.527	3.40799e-06	1	TMEM242
FGF10	1.73703e-10	0.719614	0.307	0.188	3.73671e-06	1	FGF10
DAD1	1.81234e-10	0.273329	0.915	0.828	3.89871e-06	1	DAD1
MICAL3	1.82363e-10	0.700704	0.349	0.222	3.923e-06	1	MICAL3
TCAP1	1.87107e-10	0.314505	0.891	0.754	4.02505e-06	1	TCAP
YIPF6	2.00477e-10	0.696374	0.508	0.385	4.31266e-06	1	YIPF6
FAM174A	2.07762e-10	0.671014	0.404	0.278	4.46937e-06	1	FAM174A
TMEM132A	2.14306e-10	0.812663	0.323	0.21	4.61014e-06	1	TMEM132A
SERPINE1	2.14462e-10	0.686997	0.333	0.212	4.6135e-06	1	SERPINE1
TSPAN31	2.23749e-10	0.744912	0.388	0.267	4.8133e-06	1	TSPAN31
MANBA	2.37573e-10	0.599399	0.339	0.215	5.11067e-06	1	MANBA
PLEKHA71	2.46417e-10	0.68993	0.434	0.295	5.30093e-06	1	PLEKHA7
FAF2	2.65707e-10	0.543399	0.538	0.399	5.7159e-06	1	FAF2
DAAM1	2.87139e-10	0.556749	0.577	0.451	6.17693e-06	1	DAAM1
ALCAM	2.96108e-10	1.02886	0.272	0.169	6.36988e-06	1	ALCAM
SPPL3	3.03622e-10	0.798985	0.397	0.279	6.53152e-06	1	SPPL3
G6PC3	3.58272e-10	0.620545	0.52	0.383	7.70715e-06	1	G6PC3
NOMO1	4.00935e-10	0.810398	0.282	0.174	8.62492e-06	1	NOMO1
BCOR	4.09327e-10	0.917047	0.293	0.184	8.80545e-06	1	BCOR
PHLDB2	4.49615e-10	0.758115	0.425	0.306	9.67211e-06	1	PHLDB2
INSR	5.08827e-10	0.84908	0.25	0.149	1.09459e-05	1	INSR
REEP1	5.15274e-10	0.797084	0.272	0.165	1.10846e-05	1	REEP1
POGLUT1	5.3635e-10	0.870614	0.287	0.18	1.1538e-05	1	POGLUT1
STAT4	5.39838e-10	0.681272	0.325	0.206	1.1613e-05	1	STAT4
ATP6AP2	5.8856e-10	0.294013	0.621	0.44	1.26611e-05	1	ATP6AP2
LCLAT1	6.43706e-10	0.898302	0.287	0.184	1.38474e-05	1	LCLAT1
ANKRD26	6.60201e-10	0.840773	0.346	0.229	1.42022e-05	1	ANKRD26
SLC35B1	6.74371e-10	0.394843	0.704	0.589	1.45071e-05	1	SLC35B1
CAP21	6.94385e-10	0.257929	0.938	0.855	1.49376e-05	1	CAP2
TMEM129	7.9972e-10	0.675076	0.374	0.254	1.72036e-05	1	TMEM129
CUTA	8.49022e-10	0.252576	0.928	0.91	1.82642e-05	1	CUTA
CRYBG3	8.77595e-10	0.688544	0.399	0.275	1.88788e-05	1	CRYBG3
DSC2	9.84557e-10	0.514284	0.372	0.25	2.11798e-05	1	DSC2
DHRS7	1.00557e-09	0.59582	0.473	0.338	2.16317e-05	1	DHRS7
RNF115	1.03031e-09	0.436754	0.755	0.65	2.21641e-05	1	RNF115
EPCAM	1.03651e-09	0.671725	0.257	0.154	2.22974e-05	1	EPCAM
MGST1	1.13877e-09	0.683526	0.527	0.409	2.44972e-05	1	MGST1
DIAPH1	1.28922e-09	0.76851	0.295	0.187	2.77337e-05	1	DIAPH1
VLDLR	1.29898e-09	0.564354	0.266	0.16	2.79437e-05	1	VLDLR
MAGI1	1.41848e-09	0.915485	0.296	0.19	3.05143e-05	1	MAGI1
KCNH2	1.47005e-09	0.628053	0.409	0.28	3.16237e-05	1	KCNH2
SLC4A2	1.57859e-09	0.66376	0.427	0.306	3.39586e-05	1	SLC4A2
ENPP4	1.62244e-09	0.858188	0.259	0.159	3.49019e-05	1	ENPP4
PTPN21	1.77734e-09	0.863512	0.289	0.183	3.82341e-05	1	PTPN21
SLC39A6	1.80124e-09	0.704073	0.36	0.243	3.87483e-05	1	SLC39A6
NUDT9	1.83516e-09	0.580771	0.48	0.353	3.94779e-05	1	NUDT9
ACSL1	1.89331e-09	0.769944	0.369	0.254	4.0729e-05	1	ACSL1
TRIM2	1.91575e-09	0.597724	0.451	0.332	4.12115e-05	1	TRIM2
TMEM161A	2.04904e-09	0.705095	0.353	0.236	4.40789e-05	1	TMEM161A
UXS1	2.06829e-09	0.730734	0.33	0.22	4.44932e-05	1	UXS1
GANAB	2.19444e-09	0.68495	0.379	0.257	4.72068e-05	1	GANAB
IMPAD1	2.27416e-09	0.552512	0.457	0.326	4.89217e-05	1	IMPAD1
PGRMC1	2.45567e-09	0.579785	0.434	0.311	5.28264e-05	1	PGRMC1
ELMOD2	2.51219e-09	0.666349	0.425	0.306	5.40422e-05	1	ELMOD2
TMEM185B	2.71749e-09	0.974877	0.254	0.156	5.84586e-05	1	TMEM185B
MIR22HG	2.76247e-09	0.773432	0.37	0.254	5.94262e-05	1	MIR22HG
GOLGA2	3.13024e-09	0.448075	0.672	0.549	6.73378e-05	1	GOLGA2
PLEKHA5	3.30526e-09	0.499231	0.704	0.587	7.11027e-05	1	PLEKHA5
HK1	3.32887e-09	0.290277	0.919	0.883	7.16107e-05	1	HK1
C1GALT1C1	3.37685e-09	0.62603	0.356	0.24	7.26428e-05	1	C1GALT1C1
UBR1	3.4465e-09	1.0122	0.254	0.158	7.41412e-05	1	UBR1
DPAGT1	3.45648e-09	0.920022	0.312	0.213	7.43559e-05	1	DPAGT1
PDE4DIP1	3.5729e-09	0.426115	0.705	0.582	7.68601e-05	1	PDE4DIP
NAT14	3.78753e-09	0.706064	0.363	0.254	8.14774e-05	1	NAT14
ALG2	3.79871e-09	0.588484	0.434	0.311	8.17178e-05	1	ALG2
TMEM19	3.85276e-09	0.866586	0.27	0.171	8.28807e-05	1	TMEM19
ZBTB43	3.89824e-09	0.763237	0.319	0.214	8.3859e-05	1	ZBTB43
DNAJA41	4.01067e-09	0.491818	0.529	0.401	8.62775e-05	1	DNAJA4
MID1	4.36502e-09	0.593494	0.605	0.483	9.39002e-05	1	MID1
USO1	4.41078e-09	0.501265	0.596	0.478	9.48848e-05	1	USO1
CLTC	4.42567e-09	0.490495	0.711	0.613	9.52051e-05	1	CLTC
SDF2	4.48376e-09	0.402179	0.513	0.371	9.64546e-05	1	SDF2
AGPAT4	4.73811e-09	0.85513	0.252	0.155	0.000101926	1	AGPAT4
SPG7	4.81427e-09	0.698123	0.365	0.251	0.000103565	1	SPG7
MYOCD	4.88609e-09	0.466244	0.808	0.66	0.00010511	1	MYOCD
SIGMAR1	5.11469e-09	0.441381	0.675	0.533	0.000110027	1	SIGMAR1
SH3PXD2A	5.83679e-09	0.848363	0.279	0.177	0.000125561	1	SH3PXD2A
XPO4	6.20964e-09	0.458598	0.674	0.564	0.000133582	1	XPO4
IRX1	7.34296e-09	0.4244	0.384	0.262	0.000157962	1	IRX1
CNIH1	7.46221e-09	0.416292	0.686	0.558	0.000160527	1	CNIH1
PEMT	7.62393e-09	0.607746	0.451	0.338	0.000164006	1	PEMT
SVIL-AS1	9.07796e-09	0.575834	0.536	0.423	0.000195285	1	SVIL-AS1
EEF1A21	9.73863e-09	0.369335	0.635	0.495	0.000209497	1	EEF1A2
UBR3	9.82038e-09	0.816864	0.298	0.196	0.000211256	1	UBR3
MUT	9.84623e-09	0.685307	0.43	0.317	0.000211812	1	MUT
OXA1L	9.9603e-09	0.392558	0.63	0.518	0.000214266	1	OXA1L
ST3GAL1	1.03453e-08	0.874129	0.261	0.164	0.000222549	1	ST3GAL1
SEC11C	1.16758e-08	0.488201	0.499	0.372	0.000251171	1	SEC11C
STRIP2	1.26741e-08	0.750308	0.295	0.19	0.000272646	1	STRIP2
PCCA	1.32973e-08	0.848705	0.284	0.184	0.000286051	1	PCCA
SELENOF	1.42518e-08	0.341206	0.651	0.489	0.000306585	1	SELENOF
ANXA31	1.49419e-08	0.482396	0.58	0.461	0.000321429	1	ANXA3
CLIP4	1.55816e-08	0.674797	0.362	0.25	0.000335191	1	CLIP4
FZD2	1.72678e-08	0.794024	0.259	0.162	0.000371465	1	FZD2
TUBB2A	1.78083e-08	0.59378	0.543	0.451	0.000383092	1	TUBB2A
TMC6	1.80456e-08	0.890136	0.282	0.184	0.000388197	1	TMC6
ETFDH	1.8174e-08	0.530279	0.409	0.291	0.000390959	1	ETFDH
SELENOK	1.84941e-08	0.276841	0.896	0.868	0.000397844	1	SELENOK
CELF21	1.85265e-08	0.40632	0.704	0.568	0.000398543	1	CELF2
TMED3	1.94714e-08	0.32767	0.547	0.405	0.000418868	1	TMED3
RAPGEF2	1.95253e-08	0.533582	0.478	0.355	0.000420028	1	RAPGEF2
SLC22A18	2.21477e-08	0.606211	0.328	0.218	0.000476441	1	SLC22A18
TECR	2.36478e-08	0.448842	0.593	0.479	0.000508712	1	TECR
RANBP6	2.38033e-08	0.574374	0.497	0.38	0.000512058	1	RANBP6
SNX14	2.41545e-08	0.692145	0.372	0.262	0.000519611	1	SNX14
IFNGR1	2.48508e-08	0.548174	0.427	0.309	0.00053459	1	IFNGR1
ANO6	2.58036e-08	0.650628	0.354	0.249	0.000555087	1	ANO6
TRIM63	2.61489e-08	0.40263	0.485	0.357	0.000562515	1	TRIM63
EHD1	2.69515e-08	0.805369	0.309	0.21	0.000579781	1	EHD1
PIGP	2.72447e-08	0.458709	0.621	0.511	0.000586089	1	PIGP
SPCS1	2.74821e-08	0.285806	0.85	0.773	0.000591196	1	SPCS1
ATRAID	2.79802e-08	0.349197	0.811	0.741	0.00060191	1	ATRAID
EDEM3	2.98144e-08	0.783687	0.319	0.218	0.000641366	1	EDEM3
SLC30A5	2.9946e-08	0.483876	0.529	0.406	0.000644198	1	SLC30A5
ALAS1	3.01556e-08	0.379523	0.695	0.598	0.000648708	1	ALAS1
DNAJC1	3.32195e-08	0.417907	0.462	0.329	0.000714617	1	DNAJC1
DDRGK1	3.34136e-08	0.693951	0.39	0.281	0.000718794	1	DDRGK1
AC093110.1	3.3919e-08	0.916346	0.252	0.161	0.000729665	1	AC093110.1
MMGT1	3.46561e-08	0.731339	0.319	0.217	0.000745522	1	MMGT1
SEC63	3.6737e-08	0.394784	0.508	0.377	0.000790287	1	SEC63
EIF3A	3.89553e-08	0.460286	0.769	0.676	0.000838006	1	EIF3A
SLC3A2	3.91833e-08	0.54422	0.459	0.335	0.000842911	1	SLC3A2
ZFYVE16	4.15019e-08	0.583255	0.58	0.475	0.00089279	1	ZFYVE16
ATRX	4.49336e-08	0.572392	0.721	0.644	0.000966612	1	ATRX
SFT2D2	4.65972e-08	0.630954	0.395	0.283	0.0010024	1	SFT2D2
TM2D3	4.70579e-08	0.545862	0.451	0.337	0.00101231	1	TM2D3
ST6GAL1	4.85418e-08	0.591517	0.407	0.301	0.00104423	1	ST6GAL1
IGFBP6	5.18826e-08	0.446594	0.393	0.283	0.0011161	1	IGFBP6
CD320	5.5228e-08	0.499936	0.494	0.369	0.00118807	1	CD320
STOM	5.64059e-08	0.631813	0.33	0.228	0.0012134	1	STOM
ADAMTS1	5.89105e-08	0.514292	0.36	0.251	0.00126728	1	ADAMTS1
SLC52A2	5.96525e-08	0.617422	0.36	0.251	0.00128324	1	SLC52A2
SMYD11	6.75037e-08	0.263897	0.882	0.749	0.00145214	1	SMYD1
TNFRSF21	6.95241e-08	0.592817	0.455	0.345	0.0014956	1	TNFRSF21
ERP29	7.49974e-08	0.341789	0.605	0.468	0.00161334	1	ERP29
AQP1	7.6185e-08	0.558747	0.333	0.23	0.00163889	1	AQP1
SLMAP1	7.67589e-08	0.463186	0.61	0.513	0.00165124	1	SLMAP
PSEN1	7.78877e-08	0.722942	0.266	0.172	0.00167552	1	PSEN1
TSPAN2	8.42467e-08	0.711743	0.386	0.277	0.00181232	1	TSPAN2
APLP1	8.78148e-08	0.856417	0.252	0.164	0.00188907	1	APLP1
GPAA1	9.01994e-08	0.455906	0.564	0.457	0.00194037	1	GPAA1
ABTB2	1.0391e-07	0.744081	0.333	0.232	0.0022353	1	ABTB2
DDIT3	1.06024e-07	1.04473	0.321	0.223	0.0022808	1	DDIT3
BUD23	1.09258e-07	0.280952	0.792	0.749	0.00235036	1	BUD23
MBTPS2	1.18267e-07	0.820454	0.265	0.175	0.00254416	1	MBTPS2
SQSTM1	1.21113e-07	0.569567	0.822	0.786	0.00260538	1	SQSTM1
USP2	1.21923e-07	0.355954	0.43	0.304	0.00262281	1	USP2
TRIM541	1.23102e-07	0.507263	0.455	0.34	0.00264817	1	TRIM54
MAP2K3	1.24485e-07	1.07685	0.273	0.188	0.00267791	1	MAP2K3
SACS	1.33216e-07	0.79462	0.384	0.286	0.00286574	1	SACS
NUCB2	1.34456e-07	0.324231	0.571	0.435	0.00289242	1	NUCB2
RASAL2	1.38322e-07	0.544389	0.402	0.294	0.00297558	1	RASAL2
SURF4	1.40383e-07	0.275457	0.531	0.388	0.00301992	1	SURF4
CREG1	1.44109e-07	0.575816	0.45	0.345	0.00310008	1	CREG1
TRIM13	1.46057e-07	0.703389	0.314	0.218	0.00314198	1	TRIM13
GLB1	1.54211e-07	0.45701	0.446	0.326	0.00331738	1	GLB1
PTPRA	1.61593e-07	0.472741	0.545	0.425	0.00347618	1	PTPRA
DENND5B	1.80475e-07	0.575531	0.6	0.495	0.00388237	1	DENND5B
GNAS	1.94805e-07	0.370432	0.972	0.974	0.00419064	1	GNAS
CLSTN1	1.97356e-07	0.727556	0.28	0.189	0.00424552	1	CLSTN1
CAMK2B1	2.0009e-07	0.477503	0.339	0.228	0.00430434	1	CAMK2B
SMC1A	2.07259e-07	0.56603	0.425	0.324	0.00445855	1	SMC1A
ACER3	2.13567e-07	0.811311	0.268	0.179	0.00459426	1	ACER3
DNAJC3	2.13961e-07	0.383458	0.459	0.338	0.00460272	1	DNAJC3
WDR44	2.3159e-07	0.685525	0.321	0.223	0.00498196	1	WDR44
LMOD31	2.3171e-07	0.399177	0.413	0.289	0.00498455	1	LMOD3
AGL	2.33771e-07	0.471567	0.707	0.628	0.00502887	1	AGL
C20orf194	2.5059e-07	0.59033	0.414	0.313	0.00539069	1	C20orf194
GPX3	2.53751e-07	0.472277	0.54	0.427	0.00545868	1	GPX3
EBP	2.66315e-07	0.528463	0.43	0.328	0.00572898	1	EBP
FEM1B	2.75169e-07	0.533055	0.522	0.417	0.00591944	1	FEM1B
MEF2C	3.41212e-07	0.266008	0.861	0.772	0.00734015	1	MEF2C
HGSNAT	3.73795e-07	0.677893	0.254	0.167	0.00804108	1	HGSNAT
PCNX4	3.92538e-07	0.882171	0.295	0.209	0.00844428	1	PCNX4
HSPB81	3.96259e-07	0.287786	0.788	0.726	0.00852433	1	HSPB8
QKI	4.06224e-07	0.510132	0.651	0.56	0.0087387	1	QKI
HEXB	4.40303e-07	0.400958	0.404	0.289	0.00947181	1	HEXB
TBL2	4.41404e-07	0.744041	0.252	0.167	0.00949548	1	TBL2
CHID1	4.77283e-07	0.480782	0.453	0.351	0.0102673	1	CHID1
VKORC1L1	5.51073e-07	0.653449	0.365	0.27	0.0118547	1	VKORC1L1
QARS	5.54074e-07	0.534838	0.46	0.362	0.0119192	1	QARS
TSPAN6	5.54632e-07	0.487396	0.524	0.407	0.0119313	1	TSPAN6
ST7	5.68864e-07	0.620757	0.314	0.222	0.0122374	1	ST7
LRPPRC	5.73944e-07	0.576302	0.466	0.37	0.0123467	1	LRPPRC
MFSD12	5.98268e-07	0.49755	0.296	0.199	0.0128699	1	MFSD12
EIF5	6.15735e-07	0.269557	0.85	0.812	0.0132457	1	EIF5
HDAC9	6.29133e-07	0.388949	0.506	0.392	0.0135339	1	HDAC9
CIDECP	6.68003e-07	0.45591	0.374	0.264	0.0143701	1	CIDECP
SLC41A3	6.72383e-07	0.900175	0.259	0.175	0.0144643	1	SLC41A3
AIMP1	7.39054e-07	0.293231	0.693	0.591	0.0158985	1	AIMP1
PPP1R3C	7.58689e-07	0.272931	0.631	0.506	0.0163209	1	PPP1R3C
TEX2	7.63483e-07	0.721427	0.263	0.178	0.016424	1	TEX2
SRPRB	7.90104e-07	0.458324	0.365	0.264	0.0169967	1	SRPRB
HUWE1	8.35224e-07	0.664097	0.407	0.315	0.0179673	1	HUWE1
PLOD1	8.36931e-07	0.267574	0.499	0.367	0.0180041	1	PLOD1
ORMDL1	8.84637e-07	0.36748	0.646	0.557	0.0190303	1	ORMDL1
CHRM2	9.20108e-07	0.500424	0.399	0.296	0.0197934	1	CHRM2
LUZP1	9.64328e-07	0.438563	0.51	0.412	0.0207446	1	LUZP1
TMEM9	9.70289e-07	0.362391	0.51	0.39	0.0208728	1	TMEM9
MRPS18B	9.81137e-07	0.262348	0.771	0.703	0.0211062	1	MRPS18B
LRP12	9.82665e-07	0.626296	0.302	0.211	0.0211391	1	LRP12
PKP2	9.85457e-07	0.2858	0.882	0.795	0.0211992	1	PKP2
GTF2F1	1.06555e-06	0.403169	0.536	0.431	0.0229222	1	GTF2F1
STT3A	1.09119e-06	0.300556	0.418	0.296	0.0234737	1	STT3A
POLRMT	1.17268e-06	0.67881	0.261	0.175	0.0252267	1	POLRMT
DENND5A	1.34502e-06	0.648147	0.37	0.274	0.028934	1	DENND5A
KIF21A	1.52691e-06	0.459141	0.543	0.434	0.0328468	1	KIF21A
MPDZ	1.57369e-06	0.62748	0.455	0.355	0.0338533	1	MPDZ
SOX9	1.59214e-06	0.373977	0.302	0.207	0.0342501	1	SOX9
FASTKD1	1.69731e-06	0.399665	0.413	0.307	0.0365125	1	FASTKD1
VASH1	1.69908e-06	0.724978	0.33	0.235	0.0365505	1	VASH1
FKBP14	1.81983e-06	0.44287	0.372	0.269	0.0391481	1	FKBP14
KIF1B	1.93528e-06	0.554534	0.561	0.469	0.0416317	1	KIF1B
HSPA9	1.96324e-06	0.378463	0.829	0.805	0.0422332	1	HSPA9
DNAJB12	2.02462e-06	0.77999	0.257	0.179	0.0435537	1	DNAJB12
TSHZ2	2.09202e-06	0.630663	0.374	0.282	0.0450036	1	TSHZ2
TPR	2.19148e-06	0.447075	0.721	0.622	0.0471432	1	TPR
ARMCX3	2.2969e-06	0.338609	0.748	0.691	0.0494108	1	ARMCX3
CNN11	2.34593e-06	0.264291	0.892	0.838	0.0504656	1	CNN1
TACC21	2.38427e-06	0.432668	0.464	0.366	0.0512905	1	TACC2
POMT1	2.48187e-06	0.811096	0.265	0.188	0.05339	1	POMT1
EXT1	2.51155e-06	0.477775	0.384	0.288	0.0540285	1	EXT1
MACO1	2.75771e-06	0.609383	0.295	0.208	0.0593239	1	MACO1
DNAJC10	2.75861e-06	0.279576	0.483	0.364	0.0593433	1	DNAJC10
NDFIP2	2.9243e-06	0.408129	0.538	0.436	0.0629076	1	NDFIP2
TNFRSF19	2.94656e-06	0.477127	0.326	0.237	0.0633864	1	TNFRSF19
SOX11	3.00822e-06	0.613986	0.31	0.223	0.0647127	1	SOX11
SLC39A14	3.19723e-06	0.526125	0.305	0.22	0.0687787	1	SLC39A14
EXOC6B	3.48768e-06	0.518667	0.326	0.237	0.075027	1	EXOC6B
UNC50	3.54091e-06	0.474401	0.473	0.368	0.076172	1	UNC50
ANKH	3.5793e-06	0.582867	0.342	0.252	0.0769979	1	ANKH
VPS35	3.90117e-06	0.256535	0.802	0.741	0.083922	1	VPS35
CLIC1	3.92238e-06	0.301342	0.873	0.857	0.0843783	1	CLIC1
USP28	4.02443e-06	0.327312	0.675	0.57	0.0865736	1	USP28
RHBDD3	4.08161e-06	0.607572	0.273	0.19	0.0878036	1	RHBDD3
CLIC5	4.45146e-06	0.683165	0.257	0.175	0.0957599	1	CLIC5
SNHG14	4.68837e-06	0.718288	0.307	0.221	0.100856	1	SNHG14
LSR	5.02095e-06	0.568124	0.266	0.186	0.108011	1	LSR
FH	5.09065e-06	0.28586	0.778	0.727	0.10951	1	FH
UGGT2	5.90049e-06	0.435895	0.354	0.26	0.126931	1	UGGT2
TMCO3	6.15833e-06	0.500577	0.399	0.307	0.132478	1	TMCO3
MTSS1	6.77764e-06	0.371465	0.519	0.414	0.145801	1	MTSS1
GALNT7	6.87392e-06	0.658019	0.275	0.194	0.147872	1	GALNT7
RPRD1B	6.89726e-06	0.539491	0.286	0.202	0.148374	1	RPRD1B
KIF26B	7.03431e-06	0.495079	0.319	0.233	0.151322	1	KIF26B
GSE1	7.19916e-06	0.642086	0.273	0.192	0.154868	1	GSE1
COMTD1	7.5626e-06	0.414455	0.43	0.34	0.162687	1	COMTD1
TMEM179B	7.59427e-06	0.293723	0.568	0.449	0.163368	1	TMEM179B
UBIAD1	7.7281e-06	0.673205	0.252	0.175	0.166247	1	UBIAD1
HIPK2	8.19009e-06	0.574378	0.443	0.363	0.176185	1	HIPK2
HSPA13	8.79739e-06	0.446771	0.333	0.243	0.189249	1	HSPA13
ADAM17	9.8832e-06	0.740838	0.295	0.219	0.212607	1	ADAM17
EIF4G1	9.92334e-06	0.419648	0.691	0.599	0.213471	1	EIF4G1
DOT1L	1.05937e-05	0.616185	0.302	0.218	0.227892	1	DOT1L
SNX13	1.06121e-05	0.615246	0.337	0.257	0.228288	1	SNX13
ELOVL1	1.11184e-05	0.473382	0.321	0.235	0.239178	1	ELOVL1
DAPK31	1.15319e-05	0.292037	0.674	0.61	0.248075	1	DAPK3
APOA1	1.16674e-05	0.534637	0.275	0.2	0.25099	1	APOA1
CTAGE5	1.2868e-05	0.472446	0.28	0.203	0.276816	1	CTAGE5
SLC2A8	1.30993e-05	0.763948	0.259	0.188	0.281792	1	SLC2A8
INSIG1	1.31832e-05	0.401842	0.444	0.343	0.283596	1	INSIG1
CARS	1.39102e-05	0.404669	0.46	0.376	0.299236	1	CARS
DPP7	1.45071e-05	0.307601	0.608	0.504	0.312077	1	DPP7
UNC5B-AS1	1.4888e-05	0.331713	0.466	0.369	0.32027	1	UNC5B-AS1
FAM3A	1.57289e-05	0.3555	0.451	0.349	0.33836	1	FAM3A
GFM2	1.6318e-05	0.458965	0.444	0.353	0.351032	1	GFM2
MGAT2	1.66031e-05	0.517951	0.323	0.236	0.357166	1	MGAT2
PCM1	1.69823e-05	0.399268	0.728	0.681	0.365323	1	PCM1
PPP1R15A	1.70067e-05	0.28119	0.61	0.503	0.365848	1	PPP1R15A
UACA	1.71519e-05	0.438636	0.559	0.475	0.368971	1	UACA
KIAA0100	1.72271e-05	0.536196	0.436	0.351	0.37059	1	KIAA0100
TANC1	1.759e-05	0.437673	0.388	0.297	0.378397	1	TANC1
TIMM44	1.78095e-05	0.355346	0.55	0.474	0.383118	1	TIMM44
RNF19A	1.80308e-05	0.326102	0.474	0.381	0.387878	1	RNF19A
LMBRD1	1.84928e-05	0.654272	0.257	0.186	0.397816	1	LMBRD1
TNFRSF10B	2.17297e-05	0.486826	0.319	0.236	0.467448	1	TNFRSF10B
DYNC1LI1	2.2282e-05	0.312798	0.695	0.64	0.47933	1	DYNC1LI1
ODR4	2.30258e-05	0.55638	0.303	0.227	0.495332	1	ODR4
SNX181	2.41747e-05	0.422891	0.503	0.42	0.520046	1	SNX18
SLC39A1	2.46646e-05	0.48521	0.346	0.265	0.530584	1	SLC39A1
STARD3	2.46773e-05	0.56213	0.257	0.181	0.530859	1	STARD3
PRPF6	2.66024e-05	0.357936	0.683	0.605	0.572271	1	PRPF6
NAV1	2.68686e-05	0.472243	0.705	0.654	0.577998	1	NAV1
NEMF	2.70567e-05	0.460389	0.584	0.499	0.582043	1	NEMF
SLC25A12	2.72965e-05	0.329721	0.471	0.364	0.587202	1	SLC25A12
CREB3	2.89872e-05	0.340656	0.549	0.469	0.623572	1	CREB3
TUBB6	2.93805e-05	0.304526	0.723	0.667	0.632034	1	TUBB6
PIGU	2.95588e-05	0.557143	0.259	0.188	0.635869	1	PIGU
CPNE5	3.05597e-05	0.504268	0.31	0.225	0.657399	1	CPNE5
PRRC2B	3.07057e-05	0.479498	0.489	0.404	0.66054	1	PRRC2B
TMEM120A	3.08649e-05	0.313168	0.383	0.294	0.663966	1	TMEM120A
PIGK	3.12409e-05	0.690902	0.263	0.193	0.672054	1	PIGK
RETREG2	3.13004e-05	0.581962	0.286	0.211	0.673335	1	RETREG2
AMFR	3.17776e-05	0.549937	0.259	0.184	0.6836	1	AMFR
DERL1	3.21761e-05	0.464691	0.365	0.284	0.692173	1	DERL1
TMEM115	4.52233e-05	0.592991	0.312	0.238	0.972843	1	TMEM115
PLXNA4	4.58846e-05	0.69867	0.333	0.255	0.987069	1	PLXNA4
CLDND1	4.60066e-05	0.291321	0.587	0.488	0.989694	1	CLDND1
YIF1B	4.62281e-05	0.340488	0.497	0.4	0.994459	1	YIF1B
NUDCD3	4.68694e-05	0.492822	0.321	0.244	1	1	NUDCD3
MOGS	4.70036e-05	0.647108	0.268	0.2	1	1	MOGS
TM7SF2	4.73911e-05	0.642744	0.317	0.244	1	1	TM7SF2
EIF4G3	4.86547e-05	0.45425	0.55	0.481	1	1	EIF4G3
HERPUD1	4.91806e-05	0.347086	0.573	0.463	1	1	HERPUD1
UNC5B	4.92228e-05	0.554386	0.33	0.253	1	1	UNC5B
BMPR1A	4.99579e-05	0.500355	0.397	0.317	1	1	BMPR1A
ZDHHC5	5.00398e-05	0.533735	0.314	0.24	1	1	ZDHHC5
HMGCS1	5.09752e-05	0.323846	0.72	0.665	1	1	HMGCS1
PPT1	5.50886e-05	0.545296	0.372	0.294	1	1	PPT1
ACTN1	5.51449e-05	0.331396	0.573	0.483	1	1	ACTN1
LEMD2	5.8334e-05	0.576269	0.272	0.199	1	1	LEMD2
TTC19	5.92689e-05	0.330912	0.552	0.453	1	1	TTC19
PREPL	6.04173e-05	0.412371	0.501	0.421	1	1	PREPL
SPEN	6.15412e-05	0.63557	0.317	0.251	1	1	SPEN
NF1	6.17391e-05	0.508989	0.372	0.294	1	1	NF1
CCAR1	6.23557e-05	0.391954	0.552	0.468	1	1	CCAR1
EXTL2	6.25587e-05	0.556545	0.339	0.262	1	1	EXTL2
RFTN11	6.32178e-05	0.285172	0.614	0.514	1	1	RFTN1
EDEM2	6.36082e-05	0.486655	0.263	0.191	1	1	EDEM2
LPCAT4	6.38824e-05	0.580691	0.369	0.293	1	1	LPCAT4
NDUFS1	6.45524e-05	0.263602	0.785	0.73	1	1	NDUFS1
MAST4	6.71484e-05	0.399412	0.474	0.383	1	1	MAST4
LPGAT1	7.01245e-05	0.428575	0.363	0.283	1	1	LPGAT1
ACSL4	7.02519e-05	0.449834	0.492	0.41	1	1	ACSL4
METTL3	7.04351e-05	0.464133	0.31	0.234	1	1	METTL3
TMEM136	7.16602e-05	0.44795	0.302	0.226	1	1	TMEM136
[truncated: 14,237 more rows]
