# Supplementary material for: Scalable differentiation of human cardiac organoids from iPSCs generates cardiac tissues for cardiac cell therapy
Source: Theranostics. 2026 Apr 23;16(12):6437–62. doi: 10.7150/thno.127654 (PMC13231838; doi:10.7150/thno.127654)
Supplement: Supplementary file 2 — Supplementary tables. [file thnov16p6437s2.zip › Tables_Suppl/Table-S4_96well-COs-20_percentage_markers.markers.xlsx]

## Sheet: 96well-COsD20_%_markers.mark
			Cardiac Cell type markers				X0	X1	X2	X3	X4	X5	X6	X7	X8
			Cardiomyocytes	Cardiomyocytes		ACTN2	99.3705	99.1182	100	99.7934	29.0254	96.3455	99.6622	100	34.1463
						TNNT2	99.9101	99.6473	100	100	72.8814	96.0133	99.6622	100	58.5366
				artial CMs		MYL7	100	100	100	100	99.3644	99.6678	100	100	97.561
						MYH6	94.1547	96.649	97.9964	98.5537	30.5085	88.7043	95.6081	98.9691	34.1463
						NPPA	91.6367	98.7654	99.6357	96.4876	72.8814	78.0731	94.9324	97.9381	92.6829
				Ventriculare CMs		MYL2	98.2014	98.9418	100	99.3802	80.9322	91.0299	99.3243	99.4845	80.4878
						MYL3	100	99.6473	100	99.7934	80.2966	98.6711	100	100	87.8049
						MYH7	95.7734	97.0018	98.5428	91.5289	40.8898	76.7442	97.2973	95.8763	39.0244
						FHL2	98.4712	98.5891	99.8179	99.5868	71.3983	84.3854	98.9865	100	70.7317
			Endothelial cells	Endothelial cells		PECAM1	0.179856	0	0	0.206612	16.1017	0.332226	0	0	9.7561
						CDH5	0	0	0	0	16.1017	0	0	0.515464	7.31707
						CXCR4	0	0.176367	0	0.619835	8.05085	1.3289	0	0.515464	4.87805
						KDR	1.25899	5.64374	2.55009	4.75207	29.8729	5.64784	2.7027	10.3093	7.31707
						NPR3	0.719424	0.529101	0.910747	0.826446	43.8559	4.98339	1.01351	1.54639	31.7073
				Venous ECs		NRP1	6.7446	36.3316	28.2332	38.843	71.3983	75.7475	7.43243	43.8144	70.7317
				Arterial ECs		NRP2	1.88849	4.93827	4.37158	7.02479	44.2797	31.5615	0.675676	5.6701	41.4634
				Fibroblasts		COL1A1	10.6115	13.0511	10.3825	14.2562	89.8305	26.2458	11.4865	15.4639	95.122
						POSTN	3.14748	5.82011	4.37158	6.19835	73.3051	2.99003	4.05405	6.18557	58.5366
						C7	5.66547	21.3404	10.0182	14.6694	64.1949	10.6312	6.08108	24.7423	78.0488
						FN1	18.4353	33.5097	23.3151	30.5785	99.5763	49.1694	21.6216	29.8969	100
			Smooth muscle cells	Smooth muscle cells		NR2F2	0.629496	1.41093	0	3.30579	10.3814	2.32558	1.01351	1.03093	14.6341
						CALD1	40.1079	69.6649	56.8306	67.1488	95.5508	61.4618	34.4595	63.9175	95.122
						PDGFRB	0.179856	0.176367	0	0	36.2288	0.996678	0	0	43.9024
				Pericytes		ACTN4	14.0288	32.9806	21.8579	35.124	76.2712	40.8638	19.9324	43.299	85.3659
						CD248	0.359712	1.94004	0.364299	1.8595	18.8559	3.32226	0.675676	2.06186	17.0732
				Adiposcytes		FASN	9.44245	19.4004	12.3862	16.5289	31.7797	20.9302	10.1351	23.1959	41.4634
						KLF5	0.989209	6.17284	0.728597	3.30579	34.5339	6.31229	0.675676	3.09278	43.9024
				Endocardium		TEK	0.0899281	0	0	0.206612	21.1864	0.996678	0.337838	0.515464	12.1951
				Epicardium		TCF21	0.44964	0.529101	0	0	10.1695	1.3289	0	0	21.9512
				Proliferative cells		TOP2A	0.899281	2.99824	2.18579	2.27273	5.50847	2.65781	44.5946	69.0722	92.6829
						MKI67	0.44964	0.352734	0.910747	0.826446	3.17797	0	28.3784	46.3918	87.8049
				Cardiac Prolifative cells		BIRC5	2.06835	2.46914	3.09654	3.5124	6.5678	1.3289	58.4459	64.433	92.6829
						CENPE	0.539568	2.1164	2.36794	1.23967	4.23729	2.65781	12.1622	32.9897	73.1707
						DEPDC1	1.43885	2.1164	3.09654	3.09917	3.17797	4.65116	55.7432	64.433	78.0488
					Anntotation (Evidences)	Base % and gene diff. exp.	Base % and gene diff. exp.	Base % and gene diff. exp.	Base % and gene diff. exp.	Base % and gene diff. exp.	Base % and gene diff. exp.	Base % and gene diff. exp.	Base % and gene diff. exp.	Base % and gene diff. exp.	Base % and gene diff. exp.
					Cluster_name		vCMs	aCMs	vCMs	aCMs	cFB, cECs, arECs, veECs, cSMCs, cPeri., cAdi., Endo. & Epi.	tCMs, cFB, arECs, veECs, cSMCs, & cPeri	Proli. CMs	Proli. CMs	Proli. cFB, cECs, arECs, veECs, cSMCs, cPri., cAdi., Endo. & Epi.
