# Supplementary material for: Scalable differentiation of human cardiac organoids from iPSCs generates cardiac tissues for cardiac cell therapy
Source: Theranostics. 2026 Apr 23;16(12):6437–62. doi: 10.7150/thno.127654 (PMC13231838; doi:10.7150/thno.127654)
Supplement: Supplementary file 2 — Supplementary tables. [file thnov16p6437s2.zip › Tables_Suppl/Table-S5_96well-COs-Day10&Day20_positive-differentially-marker-genes.xlsx]

## Sheet: FindAllMakers_Clusters
	p_val	avg_log2FC	pct.1	pct.2	p_val_adj	cluster	gene
MYOZ2	0	1.55487	0.901	0.503	0	0	MYOZ2
TNNC1	0	1.401	0.953	0.558	0	0	TNNC1
SMPX	0	1.48602	0.973	0.581	0	0	SMPX
PLN	0	1.28619	0.928	0.561	0	0	PLN
HSPB7	0	1.5593	0.993	0.642	0	0	HSPB7
DGKI	0	1.60721	0.79	0.457	0	0	DGKI
MYL4	0	1.5575	0.996	0.671	0	0	MYL4
CNN1	0	1.49226	0.86	0.541	0	0	CNN1
ENO3	0	1.1524	0.894	0.594	0	0	ENO3
TNNI1	0	1.34177	1	0.744	0	0	TNNI1
TNNT2	0	1.35497	0.999	0.751	0	0	TNNT2
ANKRD1	0	1.03276	0.952	0.704	0	0	ANKRD1
MYL3	0	1.39539	0.992	0.763	0	0	MYL3
SLC25A4	0	1.166	0.984	0.763	0	0	SLC25A4
CHCHD10	0	1.25967	0.927	0.722	0	0	CHCHD10
NKX2-5	0	1.11364	0.931	0.736	0	0	NKX2-5
RBPMS2	0	1.39567	0.799	0.609	0	0	RBPMS2
CRIP2	0	0.983485	0.966	0.776	0	0	CRIP2
PEA15	0	1.45899	0.875	0.702	0	0	PEA15
MYL9	0	1.4154	0.995	0.846	0	0	MYL9
MLLT11	0	1.21928	0.919	0.805	0	0	MLLT11
PRKAR1A	0	1.13883	0.928	0.822	0	0	PRKAR1A
ACTC1	0	1.57406	1	0.909	0	0	ACTC1
MYL7	0	1.49821	0.997	0.916	0	0	MYL7
HSPB1	0	1.10158	0.992	0.924	0	0	HSPB1
SELENOW	0	1.37887	0.999	0.932	0	0	SELENOW
ATP5PF	0	1.08901	0.989	0.922	0	0	ATP5PF
ATP5MD	0	0.855374	0.96	0.897	0	0	ATP5MD
UQCR10	0	0.9406	0.974	0.914	0	0	UQCR10
NDUFB2	0	0.83407	0.964	0.905	0	0	NDUFB2
COX7C	0	0.778717	0.983	0.933	0	0	COX7C
ATP5F1E	0	0.79841	0.971	0.921	0	0	ATP5F1E
ATP5F1B	0	0.730029	0.983	0.945	0	0	ATP5F1B
SRP14	0	0.860707	0.992	0.961	0	0	SRP14
TPM1	0	1.12521	0.999	0.983	0	0	TPM1
FTH1	0	0.668737	0.998	0.984	0	0	FTH1
MYL6	0	0.951979	1	0.986	0	0	MYL6
GAPDH	0	0.723394	1	0.993	0	0	GAPDH
COX6B1	3.66429e-307	0.772896	0.967	0.913	8.95956e-303	0	COX6B1
YBX1	1.26945e-303	0.751971	0.984	0.948	3.10393e-299	0	YBX1
TRIM55	1.19964e-300	1.26208	0.829	0.456	2.93324e-296	0	TRIM55
TPM2	2.79851e-300	1.11593	0.932	0.835	6.84263e-296	0	TPM2
MYH6	1.06874e-295	1.03852	0.94	0.6	2.61317e-291	0	MYH6
NDUFB1	1.89169e-294	0.918519	0.922	0.826	4.62537e-290	0	NDUFB1
TCAP	1.31087e-292	1.48477	0.73	0.388	3.20521e-288	0	TCAP
RTL8C	7.15681e-292	0.991301	0.89	0.814	1.74991e-287	0	RTL8C
CSRP3	2.0301e-287	1.10501	0.886	0.549	4.96379e-283	0	CSRP3
PPP1R1A	5.19439e-282	1.9271	0.62	0.295	1.27008e-277	0	PPP1R1A
SMYD1	5.86175e-282	1.34659	0.76	0.417	1.43326e-277	0	SMYD1
CFL2	3.4725e-280	1.22777	0.821	0.666	8.49062e-276	0	CFL2
ATP5ME	1.7014e-277	0.812902	0.935	0.875	4.1601e-273	0	ATP5ME
PCBP2	7.09315e-277	0.919728	0.915	0.841	1.73435e-272	0	PCBP2
UQCRQ	4.53794e-275	0.753901	0.969	0.898	1.10957e-270	0	UQCRQ
UNC45B	5.54139e-271	1.30394	0.764	0.436	1.35493e-266	0	UNC45B
SNTA1	8.28143e-271	1.34322	0.748	0.458	2.02489e-266	0	SNTA1
PCGF5	1.24606e-265	1.54065	0.713	0.43	3.04673e-261	0	PCGF5
MDH1	7.14672e-263	0.772895	0.978	0.861	1.74745e-258	0	MDH1
DSTN	2.89153e-260	0.677294	0.97	0.924	7.07009e-256	0	DSTN
EEF1A2	3.2893e-260	1.8205	0.654	0.357	8.04267e-256	0	EEF1A2
CAP2	1.46618e-258	1.15894	0.825	0.61	3.58495e-254	0	CAP2
ACTN2	7.33545e-257	0.853544	0.94	0.568	1.79359e-252	0	ACTN2
COX5A	1.9846e-253	0.783679	0.948	0.854	4.85254e-249	0	COX5A
PPDPF	6.2082e-252	0.803227	0.937	0.892	1.51797e-247	0	PPDPF
NDUFA3	1.3015e-251	0.863118	0.904	0.824	3.18231e-247	0	NDUFA3
MYH7	6.10618e-249	0.975864	0.828	0.499	1.49302e-244	0	MYH7
ATP5PD	4.42157e-247	0.73521	0.942	0.88	1.08112e-242	0	ATP5PD
SYNPO2L	6.9561e-247	1.60763	0.658	0.342	1.70084e-242	0	SYNPO2L
PRDX5	5.97543e-243	0.736482	0.934	0.883	1.46105e-238	0	PRDX5
CKM	2.79131e-240	0.938142	0.857	0.52	6.82502e-236	0	CKM
CAMTA1	3.74225e-240	0.932476	0.876	0.809	9.15018e-236	0	CAMTA1
PRKAG2	7.53875e-239	1.38306	0.707	0.42	1.8433e-234	0	PRKAG2
TNNI3	2.15017e-237	1.4142	0.682	0.374	5.25737e-233	0	TNNI3
CRYAB	2.7447e-236	0.916955	0.851	0.512	6.71106e-232	0	CRYAB
IDH2	2.6547e-233	0.906273	0.88	0.784	6.49101e-229	0	IDH2
NDUFC1	1.95227e-231	0.891634	0.881	0.802	4.77349e-227	0	NDUFC1
NUDT4	5.13114e-231	1.21175	0.796	0.624	1.25461e-226	0	NUDT4
SH3BGR	3.64429e-230	1.22189	0.745	0.451	8.91066e-226	0	SH3BGR
TMOD1	1.33342e-229	1.19975	0.76	0.518	3.26035e-225	0	TMOD1
FABP3	4.72183e-229	0.994291	0.84	0.506	1.15454e-224	0	FABP3
ATP5F1D	2.30288e-225	0.840966	0.883	0.819	5.63077e-221	0	ATP5F1D
OST4	4.65197e-225	0.650294	0.974	0.935	1.13745e-220	0	OST4
NIPSNAP2	8.14372e-224	1.14936	0.793	0.673	1.99122e-219	0	NIPSNAP2
CALM3	1.25204e-223	0.909299	0.903	0.832	3.06137e-219	0	CALM3
LDB3	1.34795e-223	1.02622	0.763	0.437	3.29587e-219	0	LDB3
ISOC1	4.04271e-222	1.25879	0.763	0.566	9.88482e-218	0	ISOC1
UQCRH	7.66999e-221	0.698395	0.941	0.891	1.87539e-216	0	UQCRH
ANAPC16	7.80105e-219	0.995927	0.828	0.749	1.90743e-214	0	ANAPC16
PCBD1	1.94295e-217	1.28062	0.741	0.573	4.75072e-213	0	PCBD1
PDLIM1	2.44389e-215	1.06992	0.809	0.614	5.97556e-211	0	PDLIM1
TAGLN	9.00258e-215	1.2168	0.836	0.648	2.20122e-210	0	TAGLN
SLC25A5	1.71887e-211	0.632383	0.97	0.926	4.20281e-207	0	SLC25A5
ATP5MC3	2.72214e-211	0.675326	0.946	0.886	6.65591e-207	0	ATP5MC3
FHL2	1.24516e-210	0.89702	0.872	0.652	3.04454e-206	0	FHL2
CYCS	2.31637e-208	0.757317	0.906	0.838	5.66376e-204	0	CYCS
COX7B	2.44757e-208	0.683273	0.944	0.87	5.98455e-204	0	COX7B
LIMS2	9.60878e-208	1.71853	0.56	0.294	2.34944e-203	0	LIMS2
ATP5MC1	1.21876e-206	0.7732	0.895	0.786	2.97998e-202	0	ATP5MC1
ATP5MG	1.35745e-206	0.595609	0.958	0.914	3.31911e-202	0	ATP5MG
DYNLT1	4.26579e-204	0.83625	0.886	0.819	1.04303e-199	0	DYNLT1
GNG5	2.06327e-203	0.541276	0.982	0.945	5.0449e-199	0	GNG5
RXRG	3.02569e-198	1.7752	0.522	0.254	7.39811e-194	0	RXRG
COX20	5.1503e-198	1.08307	0.777	0.669	1.2593e-193	0	COX20
ATP5F1A	3.83399e-196	0.653266	0.957	0.905	9.37448e-192	0	ATP5F1A
CCDC69	4.57714e-196	1.73342	0.543	0.287	1.11916e-191	0	CCDC69
UQCRFS1	6.27063e-194	0.807213	0.868	0.812	1.53323e-189	0	UQCRFS1
RASGRP2	2.85158e-191	1.72467	0.535	0.281	6.97239e-187	0	RASGRP2
NDUFS6	2.11275e-189	0.759564	0.878	0.812	5.16588e-185	0	NDUFS6
ACTA2	3.88248e-187	1.61427	0.733	0.563	9.49304e-183	0	ACTA2
ADPRHL1	8.73726e-184	1.29653	0.629	0.353	2.13635e-179	0	ADPRHL1
MYLK3	1.49897e-181	1.1242	0.671	0.4	3.66512e-177	0	MYLK3
IFI27L2	3.93283e-178	1.19846	0.74	0.612	9.61617e-174	0	IFI27L2
NEBL	1.08308e-177	0.700536	0.859	0.52	2.64824e-173	0	NEBL
MRPL41	1.62149e-177	0.787118	0.855	0.778	3.9647e-173	0	MRPL41
ATP5F1C	2.56965e-177	0.671413	0.906	0.849	6.28306e-173	0	ATP5F1C
ECH1	1.24723e-174	0.828185	0.857	0.793	3.04961e-170	0	ECH1
SORBS2	2.38159e-174	0.817717	0.795	0.509	5.82324e-170	0	SORBS2
LBH	6.95899e-172	1.14908	0.789	0.681	1.70154e-167	0	LBH
PPP1R14C	7.16245e-172	1.23408	0.632	0.388	1.75129e-167	0	PPP1R14C
RBPMS	1.19132e-170	0.852852	0.826	0.764	2.9129e-166	0	RBPMS
CRNDE	4.08886e-169	1.1807	0.719	0.542	9.99766e-165	0	CRNDE
NME4	1.65408e-168	0.848988	0.871	0.793	4.04438e-164	0	NME4
SLC25A3	3.45235e-166	0.50584	0.959	0.928	8.44133e-162	0	SLC25A3
IRX3	1.41949e-164	1.23201	0.646	0.413	3.47078e-160	0	IRX3
PKP2	8.74093e-160	0.984646	0.731	0.493	2.13725e-155	0	PKP2
COX17	6.95054e-158	0.793441	0.843	0.741	1.69948e-153	0	COX17
MYOCD	2.40797e-157	1.14799	0.67	0.414	5.88774e-153	0	MYOCD
MPC2	4.71874e-157	0.966349	0.768	0.655	1.15378e-152	0	MPC2
PHPT1	1.8866e-155	0.626425	0.91	0.863	4.61294e-151	0	PHPT1
MDH2	2.14177e-155	0.769553	0.847	0.788	5.23683e-151	0	MDH2
NDUFA1	2.86665e-155	0.620671	0.916	0.864	7.00924e-151	0	NDUFA1
MRPL34	1.29551e-154	0.933443	0.788	0.697	3.16766e-150	0	MRPL34
POPDC3	2.4575e-152	1.56517	0.524	0.293	6.00883e-148	0	POPDC3
UGP2	4.00991e-150	0.86893	0.822	0.712	9.80464e-146	0	UGP2
NDUFA4	5.06821e-150	0.433665	0.986	0.95	1.23923e-145	0	NDUFA4
DMPK	9.74155e-150	1.58855	0.51	0.293	2.38191e-145	0	DMPK
ATP5IF1	5.08141e-149	0.621019	0.906	0.873	1.24246e-144	0	ATP5IF1
GAMT	9.01529e-148	1.24429	0.671	0.522	2.20433e-143	0	GAMT
BEX3	1.52067e-145	0.541109	0.968	0.938	3.71819e-141	0	BEX3
ATP5MPL	1.98309e-143	0.562956	0.936	0.889	4.84886e-139	0	ATP5MPL
FITM1	3.39983e-141	1.28781	0.543	0.305	8.31294e-137	0	FITM1
AC245297.1	1.34722e-140	1.69876	0.437	0.217	3.29408e-136	0	AC245297.1
COX6A2	1.77442e-140	1.28146	0.549	0.312	4.33864e-136	0	COX6A2
ACTA1	2.1391e-140	1.68983	0.6	0.387	5.23031e-136	0	ACTA1
AC020909.2	2.60513e-138	0.880346	0.672	0.437	6.3698e-134	0	AC020909.2
COMMD6	5.42809e-138	0.718531	0.839	0.805	1.32722e-133	0	COMMD6
CREM	5.31424e-136	1.06992	0.727	0.63	1.29938e-131	0	CREM
CAPZA2	8.88229e-136	0.77895	0.808	0.765	2.17181e-131	0	CAPZA2
GYG1	2.10548e-135	1.17635	0.679	0.543	5.14812e-131	0	GYG1
LIX1	1.50406e-134	1.93295	0.408	0.199	3.67758e-130	0	LIX1
MYL2	1.70798e-132	1.30238	0.697	0.509	4.17619e-128	0	MYL2
NDUFB3	1.99459e-132	0.637156	0.863	0.817	4.87698e-128	0	NDUFB3
GHITM	2.71013e-132	0.68541	0.844	0.798	6.62653e-128	0	GHITM
GNAS	2.07728e-131	0.551406	0.93	0.884	5.07917e-127	0	GNAS
ATP5PB	2.18239e-131	0.610871	0.854	0.837	5.33616e-127	0	ATP5PB
PDLIM5	8.03917e-131	0.661691	0.835	0.685	1.96566e-126	0	PDLIM5
RGS5	1.23422e-130	0.46183	0.954	0.812	3.01779e-126	0	RGS5
TIMM8B	1.01948e-127	0.753239	0.836	0.788	2.49273e-123	0	TIMM8B
CLTB	1.30207e-127	1.01552	0.709	0.622	3.18369e-123	0	CLTB
MLF1	7.10501e-126	1.08352	0.664	0.518	1.73725e-121	0	MLF1
RPLP1	1.05095e-125	0.371192	0.999	0.987	2.56967e-121	0	RPLP1
SH3GLB1	7.98718e-125	0.837233	0.768	0.708	1.95294e-120	0	SH3GLB1
CCDC85B	1.50665e-124	1.11034	0.676	0.581	3.68391e-120	0	CCDC85B
POLR2L	3.77426e-123	0.619997	0.872	0.835	9.22845e-119	0	POLR2L
MTFR1L	8.97459e-122	1.23947	0.618	0.49	2.19438e-117	0	MTFR1L
UQCRB	1.18753e-118	0.566575	0.887	0.853	2.90362e-114	0	UQCRB
ITGB1BP2	3.51546e-118	1.15628	0.53	0.313	8.59566e-114	0	ITGB1BP2
TPI1	4.55031e-117	0.426999	0.973	0.949	1.1126e-112	0	TPI1
PGAM2	5.71217e-117	1.33393	0.505	0.294	1.39668e-112	0	PGAM2
RCAN2	8.3763e-117	1.67633	0.426	0.233	2.04809e-112	0	RCAN2
CITED4	1.82534e-116	1.44519	0.531	0.357	4.46313e-112	0	CITED4
COX5B	3.7257e-116	0.428562	0.934	0.897	9.1097e-112	0	COX5B
SERF2	7.56979e-115	0.354929	0.995	0.978	1.85089e-110	0	SERF2
EIF1B	1.16017e-114	0.726552	0.823	0.79	2.83672e-110	0	EIF1B
NREP	2.7152e-114	0.696875	0.886	0.864	6.63893e-110	0	NREP
NDUFA8	1.2202e-113	0.817369	0.749	0.687	2.98352e-109	0	NDUFA8
ELOB	4.23129e-113	0.473504	0.932	0.901	1.03459e-108	0	ELOB
TPT1	5.68611e-113	0.464283	0.935	0.916	1.39031e-108	0	TPT1
RBM38	9.87161e-112	1.2336	0.567	0.408	2.41371e-107	0	RBM38
CIB2	2.47466e-111	1.32417	0.565	0.414	6.05078e-107	0	CIB2
PYGM	6.0925e-111	1.48822	0.453	0.262	1.48968e-106	0	PYGM
MAP3K20	1.21871e-110	0.943915	0.652	0.488	2.97987e-106	0	MAP3K20
LRRC49	2.72267e-110	1.38991	0.499	0.307	6.65721e-106	0	LRRC49
APOBEC2	9.70952e-110	1.09588	0.533	0.324	2.37408e-105	0	APOBEC2
PRDX3	1.38783e-108	0.652969	0.816	0.783	3.39339e-104	0	PRDX3
PPP1R12B	9.73967e-108	1.0502	0.585	0.389	2.38145e-103	0	PPP1R12B
KLHDC3	1.04473e-106	1.03694	0.667	0.579	2.55447e-102	0	KLHDC3
ILK	1.57863e-106	0.615642	0.851	0.811	3.85992e-102	0	ILK
NDUFB7	1.11214e-105	0.61809	0.837	0.803	2.7193e-101	0	NDUFB7
UBL5	1.98854e-105	0.480041	0.901	0.877	4.86218e-101	0	UBL5
SNX3	2.50439e-104	0.601873	0.829	0.803	6.12347e-100	0	SNX3
COX4I1	5.32354e-104	0.378049	0.959	0.931	1.30166e-99	0	COX4I1
CKB	6.15641e-104	0.894574	0.706	0.577	1.5053e-99	0	CKB
BZW2	2.41738e-103	0.883552	0.733	0.663	5.91073e-99	0	BZW2
PDHA1	1.14011e-102	0.814994	0.755	0.683	2.78769e-98	0	PDHA1
PRKAR2B	1.02906e-101	1.37024	0.529	0.375	2.51616e-97	0	PRKAR2B
PPP1R16A	6.45429e-99	1.53199	0.446	0.28	1.57814e-94	0	PPP1R16A
HACD1	1.50432e-97	0.481876	0.816	0.579	3.67822e-93	0	HACD1
MRAS	1.57533e-97	1.32882	0.516	0.365	3.85184e-93	0	MRAS
BOLA3	2.8943e-97	1.02133	0.662	0.577	7.07685e-93	0	BOLA3
MPC1	5.96081e-96	0.940173	0.665	0.568	1.45748e-91	0	MPC1
GABARAPL2	1.62138e-95	0.695278	0.769	0.736	3.96444e-91	0	GABARAPL2
SCMH1	4.53006e-95	1.31095	0.51	0.363	1.10765e-90	0	SCMH1
QPRT	8.26437e-95	0.644629	0.832	0.772	2.02072e-90	0	QPRT
C19orf70	2.31248e-94	0.758289	0.747	0.69	5.65423e-90	0	C19orf70
KRT8	3.08023e-94	0.475097	0.925	0.848	7.53147e-90	0	KRT8
CYC1	9.754e-94	0.546897	0.844	0.815	2.38495e-89	0	CYC1
PDK1	1.537e-93	1.33023	0.458	0.287	3.75812e-89	0	PDK1
MGST3	3.48863e-92	0.368642	0.925	0.873	8.53004e-88	0	MGST3
COX7A2	5.79237e-92	0.376996	0.954	0.906	1.41629e-87	0	COX7A2
MCRIP2	5.92913e-91	1.17678	0.534	0.386	1.44973e-86	0	MCRIP2
CISD1	1.23867e-90	0.768037	0.723	0.645	3.02868e-86	0	CISD1
C5orf38	1.4566e-90	1.45606	0.393	0.219	3.56153e-86	0	C5orf38
LAMTOR5	1.65141e-90	0.681482	0.777	0.756	4.03786e-86	0	LAMTOR5
RFTN1	3.37658e-89	1.29022	0.527	0.39	8.25608e-85	0	RFTN1
COA1	1.46023e-88	0.90913	0.666	0.586	3.5704e-84	0	COA1
SMIM30	1.05181e-87	0.903441	0.684	0.628	2.57179e-83	0	SMIM30
RHOQ	1.36561e-87	1.24846	0.522	0.388	3.33906e-83	0	RHOQ
NDUFA5	2.06233e-87	0.785761	0.728	0.695	5.0426e-83	0	NDUFA5
IDH3A	5.97771e-87	0.996426	0.603	0.48	1.46161e-82	0	IDH3A
NDUFV3	9.18039e-87	0.824603	0.715	0.668	2.2447e-82	0	NDUFV3
HSPB8	1.29599e-86	1.00711	0.59	0.443	3.16883e-82	0	HSPB8
POPDC2	7.9919e-86	0.559274	0.647	0.408	1.9541e-81	0	POPDC2
SUCLG1	1.44053e-85	0.610186	0.788	0.737	3.52224e-81	0	SUCLG1
COPS9	1.89296e-85	0.589038	0.819	0.797	4.62848e-81	0	COPS9
SLC25A23	4.59183e-85	1.50862	0.465	0.332	1.12275e-80	0	SLC25A23
RCSD1	8.1725e-85	1.21421	0.518	0.376	1.99826e-80	0	RCSD1
NDUFB5	2.40375e-83	0.661832	0.745	0.708	5.87741e-79	0	NDUFB5
SMDT1	4.73297e-83	0.738222	0.742	0.704	1.15726e-78	0	SMDT1
ARPC2	6.02345e-83	0.410413	0.953	0.924	1.47279e-78	0	ARPC2
COX6C	3.07817e-82	0.331883	0.947	0.913	7.52643e-78	0	COX6C
KRT18	2.49144e-81	0.410503	0.967	0.916	6.09182e-77	0	KRT18
NDUFA6	3.88669e-81	0.484268	0.851	0.833	9.50334e-77	0	NDUFA6
EIF3K	1.26346e-79	0.530426	0.815	0.8	3.08928e-75	0	EIF3K
ETFB	2.11349e-79	0.781326	0.71	0.669	5.1677e-75	0	ETFB
GMPR	2.56424e-79	1.31984	0.432	0.278	6.26982e-75	0	GMPR
SH3GL3	2.74014e-79	1.75301	0.308	0.16	6.69991e-75	0	SH3GL3
MYBPC3	1.56076e-78	0.488205	0.637	0.415	3.81622e-74	0	MYBPC3
PAIP1	2.10934e-78	0.734114	0.752	0.732	5.15755e-74	0	PAIP1
VDAC1	3.80374e-78	0.543864	0.803	0.793	9.30053e-74	0	VDAC1
GTF3A	6.75367e-78	0.804031	0.695	0.648	1.65134e-73	0	GTF3A
PDHB	1.44486e-76	0.685392	0.744	0.722	3.53282e-72	0	PDHB
VDAC2	1.81887e-76	0.532226	0.802	0.795	4.44732e-72	0	VDAC2
HSBP1	1.49391e-75	0.477731	0.871	0.858	3.65276e-71	0	HSBP1
MAPRE3	4.99756e-74	1.44359	0.436	0.304	1.22195e-69	0	MAPRE3
C9orf16	6.88217e-74	0.792769	0.692	0.651	1.68276e-69	0	C9orf16
ASB2	8.01094e-74	0.724472	0.545	0.356	1.95875e-69	0	ASB2
PFDN1	5.98229e-73	0.878868	0.692	0.657	1.46273e-68	0	PFDN1
FBXL22	6.60702e-73	1.89946	0.259	0.125	1.61548e-68	0	FBXL22
MEF2A	1.06682e-72	0.788979	0.677	0.602	2.60849e-68	0	MEF2A
PGAM1	7.7495e-72	0.768685	0.693	0.645	1.89483e-67	0	PGAM1
LRRC10	1.23127e-71	1.28597	0.35	0.198	3.01057e-67	0	LRRC10
DUSP26	1.2513e-71	1.34728	0.37	0.224	3.05954e-67	0	DUSP26
HSPB3	1.47625e-71	0.90039	0.489	0.315	3.60957e-67	0	HSPB3
RRAGD	1.77293e-71	1.27069	0.433	0.286	4.33499e-67	0	RRAGD
MAP1LC3B	7.45377e-71	0.531511	0.797	0.778	1.82252e-66	0	MAP1LC3B
TOMM7	1.92489e-70	0.580598	0.773	0.766	4.70656e-66	0	TOMM7
LYPLA1	5.31394e-70	0.776979	0.697	0.679	1.29931e-65	0	LYPLA1
C1orf105	1.77418e-69	1.42599	0.329	0.183	4.33805e-65	0	C1orf105
RAD23A	2.22256e-69	0.691234	0.723	0.692	5.43439e-65	0	RAD23A
AURKAIP1	1.75731e-68	0.569465	0.79	0.774	4.2968e-64	0	AURKAIP1
ANXA3	1.92271e-68	1.28774	0.388	0.243	4.70121e-64	0	ANXA3
SLC25A11	2.01971e-68	0.823454	0.649	0.599	4.93838e-64	0	SLC25A11
NDUFAF3	2.49616e-68	0.733351	0.687	0.662	6.10336e-64	0	NDUFAF3
NDUFS8	1.09691e-67	0.587583	0.784	0.782	2.68205e-63	0	NDUFS8
ROMO1	1.58038e-67	0.457828	0.866	0.839	3.86419e-63	0	ROMO1
MB	2.18244e-67	0.762798	0.491	0.323	5.33629e-63	0	MB
UQCRC2	2.6694e-67	0.604589	0.739	0.726	6.52694e-63	0	UQCRC2
NDUFB10	3.95652e-67	0.547283	0.777	0.766	9.67409e-63	0	NDUFB10
MSRB2	5.27592e-67	0.863624	0.644	0.606	1.29002e-62	0	MSRB2
GUK1	1.6999e-65	0.603542	0.769	0.748	4.15641e-61	0	GUK1
YBX3	1.87543e-65	0.753807	0.704	0.661	4.58562e-61	0	YBX3
ELOC	2.02794e-65	0.500189	0.833	0.816	4.95851e-61	0	ELOC
ARF1	4.045e-65	0.462956	0.865	0.853	9.89043e-61	0	ARF1
NDUFA12	1.07422e-64	0.467759	0.803	0.8	2.62658e-60	0	NDUFA12
YWHAQ	1.37084e-64	0.417911	0.901	0.888	3.35185e-60	0	YWHAQ
ATP6V1F	3.87079e-64	0.544682	0.786	0.775	9.46447e-60	0	ATP6V1F
RNF7	2.13059e-63	0.611449	0.769	0.748	5.2095e-59	0	RNF7
RNF11	2.67159e-63	1.05397	0.555	0.488	6.5323e-59	0	RNF11
GPX1	3.61735e-63	0.574784	0.749	0.738	8.84478e-59	0	GPX1
NMRK2	4.72006e-63	1.0456	0.407	0.255	1.1541e-58	0	NMRK2
DES	5.41931e-63	1.15861	0.351	0.207	1.32508e-58	0	DES
MTPN	1.01687e-62	0.797609	0.682	0.669	2.48635e-58	0	MTPN
NEK7	2.36745e-62	0.832126	0.584	0.496	5.78864e-58	0	NEK7
HK1	6.36296e-62	0.632755	0.737	0.693	1.55581e-57	0	HK1
UQCRC1	8.43557e-62	0.429882	0.845	0.816	2.06258e-57	0	UQCRC1
NDUFAB1	1.07921e-61	0.47322	0.808	0.808	2.63877e-57	0	NDUFAB1
VDAC3	2.33256e-61	0.600235	0.742	0.722	5.70334e-57	0	VDAC3
PFKP	3.77215e-61	1.25091	0.47	0.36	9.22329e-57	0	PFKP
NDUFS5	3.87137e-61	0.376261	0.885	0.874	9.46588e-57	0	NDUFS5
BANCR	2.87784e-60	1.44307	0.272	0.143	7.0366e-56	0	BANCR
XRCC4	4.28236e-60	1.4444	0.49	0.396	1.04708e-55	0	XRCC4
WASF3	5.79654e-60	1.34941	0.404	0.285	1.41731e-55	0	WASF3
SMIM37	6.78018e-60	0.921411	0.585	0.516	1.65782e-55	0	SMIM37
LSM1	7.405e-60	0.878788	0.613	0.56	1.8106e-55	0	LSM1
CDK16	1.13027e-59	0.976741	0.565	0.507	2.76362e-55	0	CDK16
MYOM1	1.63858e-58	0.603512	0.581	0.404	4.00649e-54	0	MYOM1
ALPK2	5.23914e-58	0.678017	0.529	0.367	1.28102e-53	0	ALPK2
ATPAF1	8.22783e-58	0.889	0.594	0.544	2.01179e-53	0	ATPAF1
SRI	8.55393e-58	0.754462	0.748	0.722	2.09152e-53	0	SRI
FRMD3	2.97557e-57	1.13019	0.432	0.302	7.27558e-53	0	FRMD3
LMOD1	5.34198e-57	1.62075	0.278	0.156	1.30617e-52	0	LMOD1
PFN1	6.41045e-57	0.273956	0.998	0.989	1.56742e-52	0	PFN1
SPAG7	7.83648e-57	0.772879	0.645	0.615	1.9161e-52	0	SPAG7
DOK4	2.26177e-56	0.732804	0.672	0.591	5.53025e-52	0	DOK4
GNG11	3.63376e-56	0.777436	0.719	0.675	8.88491e-52	0	GNG11
ROGDI	3.74469e-56	1.15634	0.451	0.349	9.15615e-52	0	ROGDI
DCXR	5.04273e-56	0.791523	0.636	0.605	1.233e-51	0	DCXR
GOT1	1.19879e-55	0.65094	0.638	0.552	2.93117e-51	0	GOT1
RHOC	1.17661e-54	0.491416	0.803	0.783	2.87693e-50	0	RHOC
BAG1	1.20181e-54	1.02489	0.555	0.493	2.93855e-50	0	BAG1
MTUS2	1.50185e-54	1.22658	0.365	0.236	3.67218e-50	0	MTUS2
NDUFA2	2.14545e-54	0.522197	0.777	0.773	5.24583e-50	0	NDUFA2
NAV1	3.1881e-54	0.876466	0.577	0.509	7.79522e-50	0	NAV1
PPM1K	5.6324e-54	0.826034	0.525	0.415	1.37718e-49	0	PPM1K
MLF2	2.23622e-53	0.539444	0.776	0.767	5.46779e-49	0	MLF2
PNKD	2.25941e-53	0.68094	0.686	0.669	5.52447e-49	0	PNKD
TPD52L1	2.30916e-53	1.36652	0.37	0.256	5.64614e-49	0	TPD52L1
NDUFB4	2.54278e-53	0.400326	0.841	0.836	6.21736e-49	0	NDUFB4
CMC2	1.93711e-52	0.675367	0.682	0.653	4.73643e-48	0	CMC2
AC018521.5	3.04633e-52	1.22077	0.38	0.262	7.44857e-48	0	AC018521.5
SPEG	4.64791e-52	1.31382	0.349	0.23	1.13646e-47	0	SPEG
CSRP1	7.29205e-52	0.932464	0.59	0.536	1.78298e-47	0	CSRP1
C4orf3	2.16404e-51	0.575678	0.751	0.764	5.2913e-47	0	C4orf3
LDHB	2.45206e-51	0.265002	0.958	0.945	5.99554e-47	0	LDHB
ETFA	2.78533e-51	0.72494	0.663	0.656	6.81042e-47	0	ETFA
CCSER2	1.06684e-49	1.08065	0.509	0.449	2.60852e-45	0	CCSER2
NUDT5	1.7751e-49	0.697342	0.681	0.669	4.3403e-45	0	NUDT5
DYNLL1	3.1308e-49	0.315777	0.946	0.921	7.65511e-45	0	DYNLL1
SLC25A6	3.81166e-49	0.429647	0.912	0.883	9.31989e-45	0	SLC25A6
BRI3	4.81283e-49	0.592825	0.701	0.698	1.17678e-44	0	BRI3
SSU72	5.50938e-49	0.689439	0.677	0.676	1.3471e-44	0	SSU72
TXNL4A	1.64096e-48	0.525742	0.753	0.749	4.0123e-44	0	TXNL4A
MRPS15	4.6297e-48	0.721358	0.663	0.655	1.13201e-43	0	MRPS15
GRSF1	1.14694e-47	0.591806	0.752	0.757	2.80438e-43	0	GRSF1
UBE2D2	2.31702e-47	0.520851	0.726	0.724	5.66534e-43	0	UBE2D2
STAG3L4	2.50482e-47	1.19628	0.443	0.36	6.12454e-43	0	STAG3L4
AES	9.79914e-47	0.555341	0.752	0.732	2.39599e-42	0	AES
MRPS36	8.03881e-46	0.695674	0.64	0.615	1.96557e-41	0	MRPS36
H2AFY	1.50232e-45	0.542007	0.807	0.803	3.67333e-41	0	H2AFY
SMIM10L1	1.50985e-45	0.753783	0.638	0.624	3.69174e-41	0	SMIM10L1
MRPL33	1.59e-45	0.532851	0.737	0.74	3.88772e-41	0	MRPL33
ADIPOR1	1.74895e-45	0.897167	0.561	0.518	4.27636e-41	0	ADIPOR1
PYGB	2.0036e-45	0.964237	0.466	0.376	4.899e-41	0	PYGB
EZR	5.38641e-45	0.488914	0.735	0.672	1.31703e-40	0	EZR
NBDY	1.02219e-44	0.638365	0.662	0.653	2.49936e-40	0	NBDY
NDRG2	1.27832e-44	0.935214	0.481	0.385	3.12562e-40	0	NDRG2
C1orf122	1.76777e-44	0.667411	0.672	0.66	4.32238e-40	0	C1orf122
FAM96B	2.51866e-44	0.525358	0.743	0.745	6.15838e-40	0	FAM96B
MCUR1	3.2787e-44	0.92921	0.545	0.496	8.01674e-40	0	MCUR1
YWHAE	3.81285e-44	0.354964	0.932	0.914	9.3228e-40	0	YWHAE
MEF2C	4.14187e-44	0.648934	0.642	0.56	1.01273e-39	0	MEF2C
KRT10	4.25755e-44	0.502998	0.75	0.751	1.04101e-39	0	KRT10
BANF1	5.77951e-44	0.348082	0.863	0.852	1.41315e-39	0	BANF1
TNNT1	9.61965e-44	1.46014	0.339	0.232	2.3521e-39	0	TNNT1
TCEA3	1.62751e-43	1.11932	0.327	0.212	3.97942e-39	0	TCEA3
NES	1.67941e-43	0.544492	0.721	0.681	4.10632e-39	0	NES
NDUFS7	2.98127e-43	0.63271	0.683	0.68	7.28949e-39	0	NDUFS7
GTF3C6	9.55855e-43	0.549197	0.734	0.732	2.33716e-38	0	GTF3C6
FGF18	2.18964e-42	1.27329	0.258	0.151	5.3539e-38	0	FGF18
HDDC2	2.87949e-42	0.690914	0.644	0.623	7.04064e-38	0	HDDC2
CCNI	3.88929e-42	0.474941	0.744	0.762	9.5097e-38	0	CCNI
S100A4	6.1818e-42	0.735297	0.486	0.385	1.51151e-37	0	S100A4
LINC01278	1.76857e-41	1.22327	0.372	0.283	4.32433e-37	0	LINC01278
AKIRIN1	2.46031e-41	0.652335	0.635	0.629	6.0157e-37	0	AKIRIN1
FKBP3	4.87592e-41	0.490264	0.738	0.741	1.19221e-36	0	FKBP3
GPX4	8.89946e-41	0.350516	0.892	0.875	2.17601e-36	0	GPX4
TMA7	9.02106e-41	0.350119	0.916	0.897	2.20574e-36	0	TMA7
LINC00881	1.57092e-40	0.889885	0.416	0.297	3.84105e-36	0	LINC00881
AP2M1	2.5063e-40	0.363025	0.842	0.842	6.12815e-36	0	AP2M1
BMP5	7.2766e-40	0.366933	0.624	0.476	1.7792e-35	0	BMP5
FAM136A	1.19808e-39	0.835685	0.583	0.56	2.92943e-35	0	FAM136A
DUSP3	1.86866e-39	1.18525	0.413	0.337	4.56905e-35	0	DUSP3
FBXO9	2.88581e-39	0.912338	0.506	0.455	7.0561e-35	0	FBXO9
PDE4DIP	4.88934e-39	0.891179	0.455	0.37	1.19549e-34	0	PDE4DIP
TECRL	5.07409e-39	0.457328	0.505	0.354	1.24067e-34	0	TECRL
LSM10	1.31738e-38	0.905752	0.522	0.488	3.22113e-34	0	LSM10
SKP1	1.35479e-38	0.253119	0.937	0.935	3.3126e-34	0	SKP1
POLR2I	1.73572e-38	0.580499	0.696	0.7	4.244e-34	0	POLR2I
BRK1	3.62917e-38	0.382296	0.82	0.823	8.87369e-34	0	BRK1
TIMM13	4.06094e-38	0.504825	0.743	0.744	9.92939e-34	0	TIMM13
DYNLRB1	4.21012e-38	0.587515	0.673	0.673	1.02942e-33	0	DYNLRB1
GSTM4	5.58952e-38	0.940901	0.481	0.416	1.36669e-33	0	GSTM4
SLIRP	8.85894e-38	0.350634	0.832	0.836	2.1661e-33	0	SLIRP
MTCH2	1.06511e-37	0.569967	0.671	0.676	2.60431e-33	0	MTCH2
GYPC	3.32889e-37	0.862948	0.633	0.596	8.13946e-33	0	GYPC
SOD1	4.08183e-37	0.334787	0.859	0.861	9.98049e-33	0	SOD1
FBXO18	7.68095e-37	0.936492	0.475	0.422	1.87807e-32	0	FBXO18
PEBP1	9.04151e-37	0.415507	0.807	0.801	2.21074e-32	0	PEBP1
COX7A2L	1.28979e-36	0.635552	0.662	0.669	3.15366e-32	0	COX7A2L
ANXA6	2.18087e-36	0.523772	0.721	0.721	5.33244e-32	0	ANXA6
RPS19BP1	2.7549e-36	0.705886	0.593	0.588	6.73601e-32	0	RPS19BP1
PGM1	2.84917e-36	0.961509	0.462	0.394	6.96651e-32	0	PGM1
NDUFV1	2.87557e-36	0.606034	0.645	0.645	7.03105e-32	0	NDUFV1
CELF2	3.61444e-36	0.773657	0.451	0.36	8.83766e-32	0	CELF2
TXNDC17	6.00424e-36	0.475733	0.763	0.769	1.4681e-31	0	TXNDC17
CCDC92	6.74609e-36	1.01532	0.476	0.43	1.64949e-31	0	CCDC92
ATP5MC2	7.77551e-36	0.29457	0.889	0.884	1.90119e-31	0	ATP5MC2
RBM24	1.01382e-35	0.69489	0.465	0.366	2.47889e-31	0	RBM24
SMARCD3	1.0603e-35	0.820228	0.532	0.483	2.59254e-31	0	SMARCD3
SIPA1L2	1.40885e-35	0.76039	0.547	0.483	3.44478e-31	0	SIPA1L2
2024-03-02	1.45428e-35	1.33808	0.318	0.235	3.55586e-31	0	2024-03-02
ADI1	1.71723e-35	0.713469	0.63	0.629	4.19879e-31	0	ADI1
PLEKHJ1	5.47046e-35	0.706296	0.61	0.598	1.33758e-30	0	PLEKHJ1
NDUFS2	1.0781e-34	0.469552	0.706	0.718	2.63606e-30	0	NDUFS2
DTNA	2.16898e-34	0.906405	0.367	0.273	5.30336e-30	0	DTNA
NEURL2	2.66006e-34	1.49998	0.264	0.174	6.50411e-30	0	NEURL2
LSM4	2.70415e-34	0.444688	0.726	0.727	6.61192e-30	0	LSM4
LRRC39	4.75608e-34	1.15653	0.266	0.171	1.16291e-29	0	LRRC39
COA3	5.80746e-34	0.613762	0.647	0.664	1.41998e-29	0	COA3
USP28	9.74247e-34	0.872146	0.471	0.398	2.38213e-29	0	USP28
RHOD	1.78852e-33	1.25534	0.31	0.222	4.37311e-29	0	RHOD
PRKACA	2.00543e-33	1.16506	0.432	0.381	4.90349e-29	0	PRKACA
AGL	2.58563e-33	0.793245	0.48	0.405	6.32213e-29	0	AGL
EPB41L3	6.4687e-33	1.19208	0.383	0.306	1.58166e-28	0	EPB41L3
MRPS7	7.22398e-33	0.646276	0.639	0.648	1.76633e-28	0	MRPS7
SDHB	8.78035e-33	0.573668	0.641	0.633	2.14688e-28	0	SDHB
PIN1	9.85903e-33	0.515012	0.683	0.707	2.41063e-28	0	PIN1
MRPS21	1.48468e-32	0.384788	0.768	0.779	3.63018e-28	0	MRPS21
FAM210B	1.93424e-32	0.813093	0.566	0.551	4.72942e-28	0	FAM210B
SMYD2	3.29493e-32	0.912349	0.477	0.432	8.05643e-28	0	SMYD2
SSH2	7.9303e-32	0.962024	0.432	0.364	1.93904e-27	0	SSH2
FAM96A	8.86162e-32	0.728196	0.6	0.598	2.16675e-27	0	FAM96A
ECI1	9.4862e-32	0.582695	0.594	0.56	2.31947e-27	0	ECI1
RNF10	1.10468e-31	0.775151	0.544	0.535	2.70105e-27	0	RNF10
PPP2R5A	1.88608e-31	1.15542	0.347	0.268	4.61166e-27	0	PPP2R5A
NFU1	2.06393e-31	0.802867	0.564	0.557	5.04652e-27	0	NFU1
RTL8A	2.12861e-31	0.69406	0.617	0.626	5.20467e-27	0	RTL8A
PCYT2	2.73629e-31	1.1212	0.369	0.3	6.69051e-27	0	PCYT2
PPIF	3.08584e-31	0.816001	0.467	0.411	7.54519e-27	0	PPIF
EHD3	3.98458e-31	0.987033	0.393	0.322	9.7427e-27	0	EHD3
MFN2	6.10044e-31	0.927781	0.414	0.349	1.49162e-26	0	MFN2
POLR2E	7.85337e-31	0.484609	0.714	0.73	1.92023e-26	0	POLR2E
CYSTM1	8.53336e-31	0.647615	0.568	0.532	2.08649e-26	0	CYSTM1
FLOT1	1.34052e-30	0.639113	0.589	0.59	3.2777e-26	0	FLOT1
PAIP2	1.82116e-30	0.42129	0.777	0.788	4.45292e-26	0	PAIP2
BNIP3	2.75734e-30	0.632581	0.603	0.575	6.74197e-26	0	BNIP3
RAB4A	3.50063e-30	0.853241	0.52	0.51	8.5594e-26	0	RAB4A
PKIA	3.64842e-30	0.916581	0.418	0.349	8.92076e-26	0	PKIA
PTGES2	5.83617e-30	0.702925	0.578	0.572	1.427e-25	0	PTGES2
DAB1	8.42656e-30	1.10357	0.311	0.228	2.06038e-25	0	DAB1
ALDH3A2	1.17204e-29	1.12107	0.431	0.384	2.86575e-25	0	ALDH3A2
DANCR	1.88944e-29	0.768799	0.548	0.532	4.61988e-25	0	DANCR
TRIM54	2.21446e-29	1.19983	0.26	0.174	5.41459e-25	0	TRIM54
LAMTOR2	3.07215e-29	0.600569	0.649	0.658	7.51172e-25	0	LAMTOR2
UQCC2	4.30192e-29	0.487012	0.664	0.682	1.05186e-24	0	UQCC2
CAPNS1	6.85531e-29	0.419209	0.753	0.758	1.67619e-24	0	CAPNS1
BTBD1	1.08632e-28	0.755258	0.528	0.516	2.65616e-24	0	BTBD1
LRRC75A-AS1	1.19374e-28	0.427476	0.705	0.734	2.91881e-24	0	LRRC75A-AS1
CHMP4B	1.24051e-28	0.486949	0.684	0.702	3.03317e-24	0	CHMP4B
FIS1	2.68346e-28	0.517445	0.682	0.706	6.56132e-24	0	FIS1
ACYP2	3.80649e-28	0.944401	0.434	0.382	9.30725e-24	0	ACYP2
CAMK2D	6.23849e-28	0.548184	0.571	0.524	1.52537e-23	0	CAMK2D
AK3	8.69408e-28	0.763815	0.517	0.491	2.12579e-23	0	AK3
HEBP2	1.45099e-27	0.563795	0.657	0.664	3.54782e-23	0	HEBP2
PHB	1.56629e-27	0.479627	0.708	0.723	3.82974e-23	0	PHB
HIST2H2BE	1.96082e-27	0.954879	0.328	0.25	4.79441e-23	0	HIST2H2BE
SNHG6	1.9628e-27	0.558054	0.65	0.66	4.79923e-23	0	SNHG6
MRPL57	2.22156e-27	0.497127	0.701	0.713	5.43194e-23	0	MRPL57
METRN	4.80895e-27	0.852679	0.488	0.462	1.17584e-22	0	METRN
LAGE3	5.15969e-27	0.79408	0.52	0.497	1.2616e-22	0	LAGE3
TMEM134	5.7876e-27	0.977312	0.446	0.41	1.41513e-22	0	TMEM134
PPP2R1A	7.30961e-27	0.386918	0.735	0.768	1.78727e-22	0	PPP2R1A
C19orf53	8.35144e-27	0.421825	0.765	0.774	2.04201e-22	0	C19orf53
PRADC1	1.74094e-26	0.850636	0.474	0.434	4.25676e-22	0	PRADC1
CISD3	2.01742e-26	0.896546	0.438	0.393	4.93279e-22	0	CISD3
SUCLA2	3.48221e-26	0.826832	0.544	0.541	8.51435e-22	0	SUCLA2
COMMD1	3.51367e-26	0.677853	0.579	0.589	8.59129e-22	0	COMMD1
MIEN1	5.27145e-26	0.70344	0.539	0.542	1.28892e-21	0	MIEN1
SH3BGRL	5.31283e-26	0.603172	0.63	0.634	1.29904e-21	0	SH3BGRL
MAP1LC3A	6.68244e-26	0.928227	0.455	0.421	1.63392e-21	0	MAP1LC3A
OSBPL9	7.11032e-26	0.782824	0.539	0.536	1.73855e-21	0	OSBPL9
FKBP8	7.39244e-26	0.521804	0.679	0.684	1.80753e-21	0	FKBP8
SNF8	9.94497e-26	0.532107	0.666	0.675	2.43164e-21	0	SNF8
COA4	1.1516e-25	0.765084	0.529	0.522	2.81578e-21	0	COA4
GRHPR	1.429e-25	0.711721	0.566	0.578	3.49405e-21	0	GRHPR
NDUFA10	1.84744e-25	0.51087	0.632	0.65	4.51717e-21	0	NDUFA10
THOC7	2.42641e-25	0.655623	0.57	0.57	5.93281e-21	0	THOC7
DNAJA4	3.34728e-25	1.05489	0.269	0.19	8.18444e-21	0	DNAJA4
RWDD1	4.28795e-25	0.527688	0.643	0.663	1.04845e-20	0	RWDD1
DLD	6.38269e-25	0.504422	0.691	0.702	1.56063e-20	0	DLD
NDUFAF8	6.41407e-25	0.720464	0.555	0.563	1.5683e-20	0	NDUFAF8
RNF115	7.80404e-25	0.693747	0.503	0.472	1.90817e-20	0	RNF115
TGFB1I1	8.51849e-25	0.650967	0.562	0.548	2.08285e-20	0	TGFB1I1
MYL12A	1.0872e-24	0.287554	0.88	0.893	2.65832e-20	0	MYL12A
TSR3	1.25322e-24	0.738073	0.551	0.547	3.06425e-20	0	TSR3
ECHS1	1.31611e-24	0.512624	0.649	0.675	3.21803e-20	0	ECHS1
ACOT13	2.85675e-24	0.745182	0.52	0.505	6.98505e-20	0	ACOT13
MAGEF1	2.96612e-24	0.701827	0.534	0.525	7.25245e-20	0	MAGEF1
EIF1AY	2.98691e-24	0.765926	0.54	0.532	7.3033e-20	0	EIF1AY
RBFOX2	3.1756e-24	0.378919	0.787	0.815	7.76466e-20	0	RBFOX2
LINC00888	4.23625e-24	1.14244	0.356	0.3	1.03581e-19	0	LINC00888
COX7A1	4.67487e-24	0.65203	0.434	0.356	1.14305e-19	0	COX7A1
JPH2	5.2608e-24	0.971978	0.257	0.18	1.28632e-19	0	JPH2
ETFRF1	5.3816e-24	0.832231	0.476	0.452	1.31585e-19	0	ETFRF1
PFDN5	1.36366e-23	0.289237	0.838	0.844	3.33428e-19	0	PFDN5
PSMB6	2.11195e-23	0.309478	0.849	0.854	5.16393e-19	0	PSMB6
WBP2	2.21264e-23	0.804828	0.479	0.453	5.41013e-19	0	WBP2
ATP6V1D	2.76501e-23	0.564458	0.621	0.64	6.76072e-19	0	ATP6V1D
JOSD2	4.05993e-23	0.943168	0.426	0.392	9.92693e-19	0	JOSD2
PKIG	4.36925e-23	0.917986	0.433	0.397	1.06832e-18	0	PKIG
MOCS2	6.04959e-23	0.776594	0.508	0.502	1.47919e-18	0	MOCS2
SMS	8.38955e-23	0.575554	0.625	0.643	2.05133e-18	0	SMS
SH3D19	1.34371e-22	1.00986	0.382	0.331	3.28551e-18	0	SH3D19
LRRFIP1	1.39663e-22	0.451715	0.664	0.683	3.41491e-18	0	LRRFIP1
RPS27L	1.50564e-22	0.402341	0.746	0.761	3.68145e-18	0	RPS27L
FDXR	2.19175e-22	1.03558	0.302	0.236	5.35904e-18	0	FDXR
UBE2H	2.49712e-22	0.613614	0.614	0.632	6.10572e-18	0	UBE2H
DLAT	4.29808e-22	0.840211	0.477	0.462	1.05092e-17	0	DLAT
SBDS	4.67285e-22	0.49788	0.656	0.681	1.14256e-17	0	SBDS
HSF1	5.86753e-22	0.671696	0.543	0.558	1.43467e-17	0	HSF1
DECR1	9.29126e-22	0.64764	0.564	0.572	2.2718e-17	0	DECR1
MITF	1.64597e-21	0.588925	0.431	0.348	4.02457e-17	0	MITF
COPE	2.28494e-21	0.384641	0.757	0.769	5.5869e-17	0	COPE
MMAB	2.44189e-21	0.831918	0.481	0.463	5.97066e-17	0	MMAB
SNAPC5	3.65728e-21	1.04842	0.339	0.285	8.94242e-17	0	SNAPC5
KIAA1191	5.33713e-21	0.916888	0.434	0.411	1.30498e-16	0	KIAA1191
RBX1	7.86479e-21	0.307722	0.776	0.806	1.92302e-16	0	RBX1
MRPL15	9.18448e-21	0.533963	0.589	0.602	2.2457e-16	0	MRPL15
GLRX5	9.4946e-21	0.599311	0.597	0.613	2.32153e-16	0	GLRX5
MSRB3	9.77022e-21	0.773042	0.458	0.429	2.38892e-16	0	MSRB3
FAAP20	1.14341e-20	0.524107	0.639	0.667	2.79576e-16	0	FAAP20
PDCD5	1.47919e-20	0.389977	0.762	0.778	3.61678e-16	0	PDCD5
LAMTOR4	1.88762e-20	0.479797	0.659	0.685	4.61542e-16	0	LAMTOR4
SLC25A39	3.14035e-20	0.579312	0.577	0.591	7.67848e-16	0	SLC25A39
PIP4P2	3.45544e-20	0.930127	0.438	0.41	8.44891e-16	0	PIP4P2
NIPSNAP3A	3.65761e-20	0.892591	0.427	0.4	8.94322e-16	0	NIPSNAP3A
RAB2A	3.97841e-20	0.384574	0.716	0.758	9.72762e-16	0	RAB2A
ISCU	5.96751e-20	0.59633	0.605	0.632	1.45912e-15	0	ISCU
KLHDC8B	6.40815e-20	0.80663	0.43	0.398	1.56686e-15	0	KLHDC8B
ZFAND6	7.53673e-20	0.526142	0.61	0.644	1.84281e-15	0	ZFAND6
WDR1	1.56903e-19	0.451393	0.684	0.711	3.83644e-15	0	WDR1
DCAF6	1.74524e-19	0.938326	0.384	0.346	4.26728e-15	0	DCAF6
TAX1BP3	2.39647e-19	0.741539	0.5	0.496	5.8596e-15	0	TAX1BP3
UROS	2.93361e-19	0.894208	0.463	0.455	7.17296e-15	0	UROS
GUCY1A1	4.08568e-19	0.762676	0.368	0.306	9.98989e-15	0	GUCY1A1
BEX4	5.63341e-19	0.607013	0.583	0.6	1.37742e-14	0	BEX4
NTPCR	6.80542e-19	0.950829	0.408	0.384	1.66399e-14	0	NTPCR
ANXA11	7.0726e-19	0.69327	0.467	0.455	1.72932e-14	0	ANXA11
TIMM17A	1.07126e-18	0.505041	0.651	0.672	2.61933e-14	0	TIMM17A
HDAC9	1.34403e-18	0.820328	0.277	0.212	3.28628e-14	0	HDAC9
COQ10A	1.43339e-18	1.0634	0.271	0.214	3.50478e-14	0	COQ10A
CSK	3.96988e-18	0.91038	0.393	0.365	9.70675e-14	0	CSK
TMEM230	4.8101e-18	0.614727	0.561	0.585	1.17612e-13	0	TMEM230
PRDX6	5.15717e-18	0.391475	0.76	0.78	1.26098e-13	0	PRDX6
NOL7	7.46654e-18	0.379033	0.696	0.74	1.82564e-13	0	NOL7
ITGAE	8.07553e-18	0.691028	0.526	0.539	1.97455e-13	0	ITGAE
C15orf41	1.04705e-17	0.828106	0.396	0.356	2.56013e-13	0	C15orf41
GYS1	1.91541e-17	0.911527	0.369	0.333	4.68336e-13	0	GYS1
CDC42EP3	2.17236e-17	0.606302	0.433	0.392	5.31164e-13	0	CDC42EP3
DPH3	3.25963e-17	0.626802	0.564	0.585	7.97012e-13	0	DPH3
RRAS	3.68738e-17	0.787341	0.45	0.435	9.01602e-13	0	RRAS
JAZF1	4.40002e-17	1.00062	0.262	0.207	1.07585e-12	0	JAZF1
MTCH1	5.5343e-17	0.323617	0.72	0.754	1.35319e-12	0	MTCH1
ANAPC13	5.83911e-17	0.567346	0.587	0.622	1.42772e-12	0	ANAPC13
BCAT2	5.96092e-17	0.875073	0.389	0.358	1.4575e-12	0	BCAT2
GPRIN3	8.48343e-17	0.822475	0.271	0.21	2.07428e-12	0	GPRIN3
VEGFB	1.04541e-16	1.13318	0.326	0.286	2.55614e-12	0	VEGFB
PDLIM3	1.06342e-16	0.49756	0.507	0.458	2.60016e-12	0	PDLIM3
ABLIM1	1.16489e-16	0.524167	0.526	0.498	2.84828e-12	0	ABLIM1
PPP2R3B	1.64087e-16	1.21841	0.262	0.213	4.01209e-12	0	PPP2R3B
ACADM	1.82853e-16	0.647362	0.545	0.557	4.47095e-12	0	ACADM
MRPL21	2.15928e-16	0.507297	0.61	0.648	5.27965e-12	0	MRPL21
ARHGAP1	2.73489e-16	0.98667	0.357	0.324	6.68708e-12	0	ARHGAP1
RHOBTB3	2.78849e-16	0.273869	0.785	0.811	6.81813e-12	0	RHOBTB3
STUB1	3.37986e-16	0.519656	0.612	0.646	8.26411e-12	0	STUB1
HAGH	3.80876e-16	0.765435	0.444	0.428	9.3128e-12	0	HAGH
CHMP2A	5.08164e-16	0.574059	0.573	0.594	1.24251e-11	0	CHMP2A
TRPT1	7.18363e-16	0.819654	0.425	0.411	1.75647e-11	0	TRPT1
APBB1	8.61659e-16	0.90905	0.391	0.368	2.10684e-11	0	APBB1
PNRC1	9.64242e-16	0.401021	0.653	0.67	2.35767e-11	0	PNRC1
GNB2	1.24613e-15	0.347433	0.698	0.731	3.04691e-11	0	GNB2
RNF5	1.30281e-15	0.620004	0.532	0.547	3.18551e-11	0	RNF5
DMAC1	1.32576e-15	0.57133	0.577	0.604	3.24162e-11	0	DMAC1
FIBP	2.00115e-15	0.608683	0.563	0.589	4.89301e-11	0	FIBP
NDUFAF4	2.45345e-15	0.585112	0.534	0.545	5.99893e-11	0	NDUFAF4
MRPS12	4.64732e-15	0.696771	0.473	0.474	1.13632e-10	0	MRPS12
LAMTOR1	4.69116e-15	0.389227	0.658	0.701	1.14704e-10	0	LAMTOR1
ALKBH7	7.89066e-15	0.610262	0.564	0.592	1.92934e-10	0	ALKBH7
PINK1	8.11435e-15	0.838707	0.41	0.394	1.98404e-10	0	PINK1
MCRS1	1.93851e-14	0.733504	0.46	0.467	4.73984e-10	0	MCRS1
PACS1	2.02389e-14	0.86184	0.406	0.392	4.94861e-10	0	PACS1
TP53INP2	2.22318e-14	0.943318	0.282	0.235	5.4359e-10	0	TP53INP2
FHOD3	2.33174e-14	0.512692	0.429	0.375	5.70133e-10	0	FHOD3
PDAP1	2.60049e-14	0.428443	0.656	0.693	6.35845e-10	0	PDAP1
NDUFB6	2.85431e-14	0.258796	0.758	0.789	6.97906e-10	0	NDUFB6
CYB5R3	3.20363e-14	0.29728	0.723	0.763	7.8332e-10	0	CYB5R3
MCRIP1	3.79771e-14	0.546816	0.555	0.578	9.28579e-10	0	MCRIP1
SCP2	4.61863e-14	0.594808	0.552	0.581	1.1293e-09	0	SCP2
MTSS1	4.84765e-14	0.854099	0.306	0.255	1.1853e-09	0	MTSS1
DGCR6L	4.85381e-14	1.0158	0.339	0.313	1.18681e-09	0	DGCR6L
RNF14	5.26183e-14	0.842044	0.366	0.341	1.28657e-09	0	RNF14
TRAPPC1	6.32063e-14	0.864139	0.406	0.4	1.54546e-09	0	TRAPPC1
GCAT	7.07662e-14	1.01673	0.305	0.267	1.7303e-09	0	GCAT
SAP18	7.9708e-14	0.252455	0.757	0.79	1.94894e-09	0	SAP18
ENDOG	8.51179e-14	0.714732	0.431	0.415	2.08122e-09	0	ENDOG
HMGN3	9.22294e-14	0.306365	0.794	0.805	2.2551e-09	0	HMGN3
ARHGAP42	1.18901e-13	0.613379	0.529	0.537	2.90724e-09	0	ARHGAP42
MRPL28	1.22113e-13	0.506518	0.589	0.624	2.98579e-09	0	MRPL28
E2F6	1.2214e-13	0.26561	0.166	0.256	2.98644e-09	0	E2F6
KIF13A	1.38285e-13	0.839176	0.377	0.352	3.38121e-09	0	KIF13A
ABI1	1.97839e-13	0.305406	0.233	0.347	4.83736e-09	0	ABI1
ALKBH5	2.79035e-13	0.693103	0.427	0.421	6.82268e-09	0	ALKBH5
POLR2J	2.97842e-13	0.400271	0.643	0.682	7.28254e-09	0	POLR2J
SLMAP	5.28404e-13	0.848192	0.367	0.347	1.292e-08	0	SLMAP
C12orf75	8.75529e-13	1.02655	0.291	0.253	2.14076e-08	0	C12orf75
YPEL5	9.00999e-13	0.561462	0.545	0.561	2.20303e-08	0	YPEL5
TIMMDC1	9.47644e-13	0.538509	0.552	0.591	2.31709e-08	0	TIMMDC1
CTNNA3	1.00367e-12	0.701403	0.327	0.282	2.45407e-08	0	CTNNA3
ACOT2	1.21026e-12	0.720783	0.381	0.358	2.95922e-08	0	ACOT2
SNU13	1.76249e-12	0.326471	0.706	0.738	4.30946e-08	0	SNU13
POLE4	2.09088e-12	0.616013	0.509	0.534	5.11242e-08	0	POLE4
SURF2	2.22064e-12	0.26754	0.192	0.287	5.42969e-08	0	SURF2
TMEM219	2.77398e-12	0.569109	0.555	0.581	6.78267e-08	0	TMEM219
TCEAL8	2.92966e-12	0.514422	0.616	0.654	7.1633e-08	0	TCEAL8
WWP1	3.3215e-12	0.881155	0.381	0.369	8.1214e-08	0	WWP1
DNPH1	3.77429e-12	0.579893	0.518	0.54	9.22852e-08	0	DNPH1
TMEM14C	3.82263e-12	0.332374	0.699	0.738	9.3467e-08	0	TMEM14C
UBE2D3	4.07962e-12	0.267735	0.745	0.778	9.97507e-08	0	UBE2D3
BAG2	4.15774e-12	0.673754	0.445	0.441	1.01661e-07	0	BAG2
ACO2	5.98054e-12	0.412068	0.574	0.575	1.4623e-07	0	ACO2
IDH3B	6.60745e-12	0.446295	0.609	0.664	1.61559e-07	0	IDH3B
HMOX2	6.61478e-12	0.61182	0.489	0.497	1.61738e-07	0	HMOX2
TGM2	7.91007e-12	0.537621	0.348	0.302	1.93409e-07	0	TGM2
EPS15	8.40212e-12	0.960722	0.342	0.322	2.0544e-07	0	EPS15
RALY	9.99168e-12	0.35336	0.647	0.7	2.44307e-07	0	RALY
MRPS33	1.30579e-11	0.605226	0.536	0.567	3.1928e-07	0	MRPS33
WIPI1	1.5043e-11	0.715008	0.435	0.436	3.67817e-07	0	WIPI1
USF2	1.60794e-11	0.842004	0.353	0.336	3.93158e-07	0	USF2
FAM162A	1.75141e-11	0.341937	0.567	0.574	4.28238e-07	0	FAM162A
GCHFR	2.10626e-11	0.91188	0.269	0.228	5.15002e-07	0	GCHFR
GLRX	2.58437e-11	0.606022	0.526	0.544	6.31904e-07	0	GLRX
CEP63	3.18184e-11	0.269988	0.206	0.298	7.77991e-07	0	CEP63
PTOV1	3.49831e-11	0.323546	0.709	0.749	8.55371e-07	0	PTOV1
HSPB6	5.15047e-11	0.988641	0.393	0.374	1.25934e-06	0	HSPB6
ORAI1	6.389e-11	0.268237	0.213	0.306	1.56217e-06	0	ORAI1
RHEB	8.65475e-11	0.360846	0.632	0.667	2.11617e-06	0	RHEB
QRSL1	9.22786e-11	0.271439	0.179	0.26	2.2563e-06	0	QRSL1
NDUFS3	9.40629e-11	0.397505	0.608	0.655	2.29993e-06	0	NDUFS3
C15orf40	9.62845e-11	0.261021	0.191	0.275	2.35425e-06	0	C15orf40
PCBP4	1.07404e-10	0.915608	0.314	0.292	2.62614e-06	0	PCBP4
NTHL1	1.0938e-10	0.281428	0.203	0.294	2.67445e-06	0	NTHL1
GTF2A2	1.29854e-10	0.470726	0.572	0.617	3.17505e-06	0	GTF2A2
GRB2	1.43359e-10	0.560579	0.534	0.571	3.50528e-06	0	GRB2
RTL8B	1.63677e-10	1.0131	0.32	0.3	4.00206e-06	0	RTL8B
STRADB	1.83864e-10	0.921422	0.298	0.271	4.49567e-06	0	STRADB
MRPL52	2.0915e-10	0.287903	0.69	0.737	5.11393e-06	0	MRPL52
PSMB7	2.59041e-10	0.299151	0.71	0.748	6.3338e-06	0	PSMB7
RASSF4	2.87896e-10	0.80366	0.358	0.342	7.03934e-06	0	RASSF4
AP1B1	3.1986e-10	0.290557	0.182	0.266	7.8209e-06	0	AP1B1
PPP2CB	3.44412e-10	0.264727	0.217	0.31	8.42123e-06	0	PPP2CB
MACROD1	3.998e-10	0.959906	0.261	0.229	9.77551e-06	0	MACROD1
FRMD4B	4.5723e-10	0.607302	0.427	0.399	1.11797e-05	0	FRMD4B
NKIRAS2	4.68649e-10	0.699722	0.425	0.44	1.14589e-05	0	NKIRAS2
HUS1	5.65867e-10	0.267456	0.21	0.299	1.3836e-05	0	HUS1
SNX27	6.26105e-10	0.275025	0.177	0.255	1.53089e-05	0	SNX27
GOT2	6.37613e-10	0.57709	0.493	0.518	1.55903e-05	0	GOT2
GBA2	6.84255e-10	0.866921	0.324	0.301	1.67307e-05	0	GBA2
CIZ1	1.09291e-09	0.330039	0.243	0.343	2.67227e-05	0	CIZ1
PPP1R2	1.1449e-09	0.69567	0.465	0.49	2.7994e-05	0	PPP1R2
YAF2	1.32624e-09	0.725122	0.417	0.421	3.24278e-05	0	YAF2
WWC2	1.68562e-09	0.378105	0.189	0.269	4.12151e-05	0	WWC2
ACAA1	1.68915e-09	0.779867	0.393	0.394	4.13015e-05	0	ACAA1
CDC34	1.91375e-09	0.504457	0.56	0.598	4.67932e-05	0	CDC34
FAM120AOS	2.08339e-09	0.871026	0.368	0.365	5.0941e-05	0	FAM120AOS
YKT6	2.12426e-09	0.701531	0.476	0.501	5.19404e-05	0	YKT6
USP13	2.40986e-09	0.790332	0.305	0.275	5.89235e-05	0	USP13
TFPT	2.53322e-09	0.284284	0.2	0.283	6.19398e-05	0	TFPT
MRPL20	2.54875e-09	0.395652	0.622	0.678	6.23194e-05	0	MRPL20
MRPL14	2.57956e-09	0.365985	0.647	0.69	6.30728e-05	0	MRPL14
LAP3	2.64024e-09	0.284915	0.265	0.37	6.45564e-05	0	LAP3
PDK2	2.73146e-09	0.728159	0.339	0.322	6.6787e-05	0	PDK2
EIF4EBP1	2.94424e-09	0.454774	0.595	0.622	7.19896e-05	0	EIF4EBP1
PTPN11	3.14102e-09	0.599879	0.532	0.572	7.68011e-05	0	PTPN11
USB1	3.97448e-09	0.821684	0.355	0.351	9.71799e-05	0	USB1
REXO2	4.21647e-09	0.3461	0.649	0.691	0.000103097	0	REXO2
ARAF	4.32814e-09	0.293032	0.208	0.292	0.000105827	0	ARAF
PEX2	4.49795e-09	0.319773	0.225	0.316	0.000109979	0	PEX2
TBC1D7	4.99404e-09	0.715713	0.406	0.415	0.000122109	0	TBC1D7
TRNT1	5.01612e-09	0.290664	0.219	0.308	0.000122649	0	TRNT1
ISOC2	5.27022e-09	0.762562	0.409	0.414	0.000128862	0	ISOC2
PPP2R3A	5.30454e-09	0.826061	0.347	0.334	0.000129701	0	PPP2R3A
FAM3A	6.36534e-09	0.313528	0.193	0.273	0.000155639	0	FAM3A
DMAP1	9.33563e-09	0.335231	0.176	0.251	0.000228266	0	DMAP1
MYL6B	9.59632e-09	0.538479	0.555	0.595	0.00023464	0	MYL6B
SLAIN2	1.28068e-08	0.25626	0.304	0.417	0.00031314	0	SLAIN2
UBL3	1.41905e-08	0.292383	0.196	0.276	0.000346972	0	UBL3
HDLBP	1.55671e-08	0.310837	0.703	0.739	0.000380632	0	HDLBP
STAMBP	1.56324e-08	0.356748	0.259	0.355	0.000382227	0	STAMBP
NDRG3	1.56396e-08	0.784483	0.345	0.335	0.000382403	0	NDRG3
C7orf50	1.61229e-08	0.537217	0.498	0.527	0.00039422	0	C7orf50
CHCHD5	1.91438e-08	0.266816	0.296	0.404	0.000468086	0	CHCHD5
VTI1B	1.95361e-08	0.660855	0.458	0.486	0.000477678	0	VTI1B
DNAJB5	2.14879e-08	0.706588	0.373	0.374	0.000525401	0	DNAJB5
DRAP1	2.24529e-08	0.356851	0.648	0.689	0.000548997	0	DRAP1
CCNDBP1	2.51293e-08	0.63624	0.44	0.463	0.000614436	0	CCNDBP1
NT5C3B	2.64673e-08	0.714032	0.404	0.414	0.000647152	0	NT5C3B
AC026271.1	2.67333e-08	0.93915	0.348	0.35	0.000653655	0	AC026271.1
RAD23B	2.79379e-08	0.367341	0.664	0.704	0.000683109	0	RAD23B
ETV5	2.80451e-08	0.657253	0.418	0.429	0.000685731	0	ETV5
EEF2	2.996e-08	0.257143	0.842	0.855	0.000732553	0	EEF2
MTIF3	3.43069e-08	0.565647	0.515	0.556	0.000838839	0	MTIF3
ECSIT	3.72799e-08	0.782116	0.331	0.319	0.000911531	0	ECSIT
C20orf24	3.90734e-08	0.28497	0.29	0.399	0.000955383	0	C20orf24
MTERF2	4.10219e-08	0.854059	0.255	0.227	0.00100303	0	MTERF2
VPS51	4.40825e-08	0.270309	0.233	0.32	0.00107786	0	VPS51
STN1	4.53124e-08	1.01461	0.285	0.267	0.00110793	0	STN1
RPP25L	4.5597e-08	0.734203	0.369	0.363	0.00111489	0	RPP25L
ALDH9A1	5.05941e-08	0.295511	0.247	0.34	0.00123708	0	ALDH9A1
ITSN1	5.37877e-08	0.672119	0.505	0.539	0.00131516	0	ITSN1
PAFAH1B1	5.41438e-08	0.337071	0.655	0.715	0.00132387	0	PAFAH1B1
DCUN1D1	5.52726e-08	0.272486	0.245	0.337	0.00135147	0	DCUN1D1
PDZD11	6.00673e-08	0.574667	0.501	0.536	0.0014687	0	PDZD11
MLX	6.10508e-08	0.265648	0.249	0.34	0.00149275	0	MLX
MAP9	6.95358e-08	0.262434	0.208	0.283	0.00170022	0	MAP9
CDK5	6.95917e-08	0.259858	0.19	0.265	0.00170159	0	CDK5
FLOT2	7.31153e-08	0.656304	0.359	0.355	0.00178774	0	FLOT2
XPO4	7.45916e-08	0.447764	0.377	0.353	0.00182384	0	XPO4
MRPS25	7.64693e-08	0.587481	0.445	0.464	0.00186975	0	MRPS25
EFR3A	7.73028e-08	0.773208	0.354	0.356	0.00189013	0	EFR3A
TIMM17B	8.01304e-08	0.38161	0.623	0.682	0.00195927	0	TIMM17B
C17orf80	8.54541e-08	0.356236	0.208	0.286	0.00208944	0	C17orf80
CHCHD3	8.5506e-08	0.518167	0.545	0.597	0.00209071	0	CHCHD3
BPHL	8.67186e-08	0.271677	0.235	0.32	0.00212036	0	BPHL
PPA2	1.02144e-07	0.481074	0.546	0.594	0.00249753	0	PPA2
PHF20	1.11411e-07	0.315196	0.255	0.349	0.00272412	0	PHF20
UBE2Q2	1.13001e-07	0.765392	0.385	0.389	0.00276299	0	UBE2Q2
CCDC6	1.21196e-07	0.330266	0.225	0.31	0.00296335	0	CCDC6
STAU1	1.22525e-07	0.410005	0.588	0.641	0.00299586	0	STAU1
DTNBP1	1.46576e-07	0.266037	0.198	0.272	0.00358394	0	DTNBP1
DENND5B	1.55081e-07	0.615192	0.404	0.405	0.00379187	0	DENND5B
MAK16	1.56845e-07	0.292538	0.186	0.258	0.00383502	0	MAK16
DCTN1	1.61461e-07	0.316738	0.192	0.264	0.00394789	0	DCTN1
COMTD1	1.6392e-07	0.87563	0.264	0.238	0.00400801	0	COMTD1
SYMPK	2.37877e-07	0.315625	0.27	0.365	0.00581633	0	SYMPK
TACC2	2.39969e-07	0.787036	0.266	0.239	0.00586749	0	TACC2
C1orf123	2.50086e-07	0.253231	0.318	0.424	0.00611485	0	C1orf123
INTS12	2.5335e-07	0.34479	0.22	0.302	0.00619466	0	INTS12
CBWD2	3.05552e-07	0.818205	0.36	0.363	0.00747105	0	CBWD2
CAVIN1	3.29586e-07	0.571929	0.333	0.308	0.00805871	0	CAVIN1
HRAS	3.88496e-07	0.793222	0.369	0.372	0.00949911	0	HRAS
PPCS	4.27052e-07	0.609725	0.469	0.508	0.0104419	0	PPCS
SF3B5	4.67095e-07	0.32422	0.654	0.708	0.0114209	0	SF3B5
APOO	4.70724e-07	0.642098	0.454	0.479	0.0115097	0	APOO
SNRNP25	4.71318e-07	0.644329	0.452	0.483	0.0115242	0	SNRNP25
POLDIP2	4.79692e-07	0.585332	0.467	0.505	0.011729	0	POLDIP2
TSC22D4	5.32568e-07	0.687296	0.412	0.432	0.0130218	0	TSC22D4
SDHC	5.44112e-07	0.385588	0.586	0.641	0.0133041	0	SDHC
DAPK3	5.83545e-07	0.567296	0.454	0.481	0.0142683	0	DAPK3
NUDT16L1	5.99569e-07	0.664645	0.361	0.36	0.0146601	0	NUDT16L1
COA6	6.25597e-07	0.684377	0.413	0.425	0.0152965	0	COA6
AIDA	6.41735e-07	0.349613	0.199	0.272	0.0156911	0	AIDA
UBE2J1	6.44937e-07	0.791328	0.458	0.488	0.0157694	0	UBE2J1
EXOC3	6.68015e-07	0.336456	0.199	0.272	0.0163336	0	EXOC3
PEF1	6.96438e-07	0.350475	0.247	0.335	0.0170286	0	PEF1
POP5	7.4415e-07	0.280449	0.265	0.355	0.0181952	0	POP5
HIPK3	7.64165e-07	0.690021	0.336	0.326	0.0186846	0	HIPK3
GABARAPL1	7.84823e-07	0.347029	0.244	0.33	0.0191897	0	GABARAPL1
CHP1	8.24064e-07	0.789612	0.331	0.327	0.0201492	0	CHP1
ZMAT2	9.16723e-07	0.282528	0.301	0.402	0.0224148	0	ZMAT2
UBAP2	9.1824e-07	0.378173	0.248	0.335	0.0224519	0	UBAP2
SDCCAG8	9.41571e-07	0.287418	0.32	0.422	0.0230223	0	SDCCAG8
STMP1	9.56305e-07	0.395724	0.577	0.637	0.0233826	0	STMP1
C6orf106	9.77325e-07	0.89395	0.327	0.327	0.0238966	0	C6orf106
SNX18	1.07334e-06	0.757607	0.311	0.298	0.0262443	0	SNX18
CBY1	1.27152e-06	0.275315	0.235	0.318	0.0310899	0	CBY1
MRFAP1L1	1.33251e-06	0.358364	0.264	0.357	0.0325812	0	MRFAP1L1
MICAL2	1.38155e-06	0.587224	0.37	0.364	0.0337803	0	MICAL2
UBE2G1	1.45222e-06	0.723674	0.398	0.417	0.0355081	0	UBE2G1
CEBPZOS	1.48829e-06	0.589621	0.45	0.48	0.0363902	0	CEBPZOS
CLIC4	1.63104e-06	0.316105	0.635	0.681	0.0398806	0	CLIC4
BTRC	1.81366e-06	0.2925	0.212	0.285	0.0443458	0	BTRC
NUDT22	1.85225e-06	0.652688	0.381	0.391	0.0452893	0	NUDT22
CHMP3	2.03719e-06	0.324153	0.235	0.317	0.0498114	0	CHMP3
BCKDK	2.0931e-06	0.65822	0.391	0.409	0.0511783	0	BCKDK
CAST	2.37453e-06	0.388336	0.57	0.617	0.0580597	0	CAST
TRAPPC6A	2.50271e-06	0.783547	0.346	0.349	0.0611937	0	TRAPPC6A
VPS29	2.58633e-06	0.268619	0.665	0.718	0.0632384	0	VPS29
TP53I3	2.64967e-06	0.891284	0.365	0.38	0.0647872	0	TP53I3
IDH3G	2.74507e-06	0.579985	0.493	0.536	0.0671196	0	IDH3G
PICALM	2.76015e-06	0.449494	0.589	0.639	0.0674883	0	PICALM
LYPLAL1	3.06947e-06	0.653825	0.391	0.397	0.0750516	0	LYPLAL1
ACTR10	3.06986e-06	0.406597	0.557	0.617	0.0750612	0	ACTR10
RP9	3.23216e-06	0.2508	0.286	0.377	0.0790295	0	RP9
ATP6V1C1	3.23261e-06	0.259048	0.199	0.266	0.0790405	0	ATP6V1C1
AP5M1	3.32211e-06	0.697289	0.36	0.367	0.081229	0	AP5M1
RANBP9	3.45363e-06	0.295297	0.218	0.292	0.0844446	0	RANBP9
DAP3	3.67576e-06	0.457414	0.558	0.613	0.089876	0	DAP3
PRKAG1	3.70863e-06	0.288753	0.233	0.311	0.0906796	0	PRKAG1
DENR	4.22812e-06	0.436125	0.546	0.596	0.103382	0	DENR
ATP6V0D1	4.24499e-06	0.526035	0.494	0.542	0.103794	0	ATP6V0D1
FAM219B	4.40134e-06	0.269541	0.206	0.275	0.107617	0	FAM219B
UBA5	4.4349e-06	0.270642	0.298	0.397	0.108438	0	UBA5
WDR45	5.15909e-06	0.36873	0.206	0.277	0.126145	0	WDR45
CETN2	5.17913e-06	0.309281	0.363	0.473	0.126635	0	CETN2
RNF216	5.36825e-06	0.351603	0.303	0.405	0.131259	0	RNF216
TNFAIP1	5.51306e-06	0.330357	0.214	0.287	0.1348	0	TNFAIP1
KIF1C	5.58737e-06	0.647746	0.376	0.386	0.136617	0	KIF1C
COMMD9	5.61128e-06	0.340823	0.238	0.316	0.137202	0	COMMD9
ECI2	5.82022e-06	0.373841	0.595	0.649	0.14231	0	ECI2
LAMA4	6.26761e-06	0.332497	0.451	0.428	0.153249	0	LAMA4
VPS36	6.73529e-06	0.591714	0.448	0.482	0.164684	0	VPS36
RIT1	6.96096e-06	0.707946	0.419	0.447	0.170202	0	RIT1
COPB2	7.53849e-06	0.47089	0.631	0.689	0.184324	0	COPB2
TOMM22	7.70198e-06	0.494243	0.502	0.553	0.188321	0	TOMM22
PAF1	8.50852e-06	0.254464	0.31	0.408	0.208042	0	PAF1
CCDC90B	8.84697e-06	0.577882	0.494	0.539	0.216317	0	CCDC90B
OXLD1	1.14694e-05	0.771525	0.316	0.312	0.280437	0	OXLD1
BLVRB	1.25296e-05	0.309077	0.212	0.279	0.30636	0	BLVRB
PFKM	1.2797e-05	0.559601	0.388	0.397	0.312899	0	PFKM
CAB39	1.28946e-05	0.28832	0.27	0.355	0.315285	0	CAB39
TRIAP1	1.33723e-05	0.25716	0.303	0.395	0.326966	0	TRIAP1
STK17A	1.37401e-05	0.756414	0.311	0.306	0.33596	0	STK17A
AMZ2	1.37478e-05	0.693754	0.388	0.409	0.336147	0	AMZ2
OSBPL2	1.45857e-05	0.398769	0.239	0.317	0.356635	0	OSBPL2
SCOC	1.54193e-05	0.505787	0.492	0.543	0.377017	0	SCOC
ZCRB1	1.55816e-05	0.473483	0.531	0.589	0.380986	0	ZCRB1
TSFM	1.73931e-05	0.30874	0.276	0.363	0.425278	0	TSFM
DDX49	1.7893e-05	0.399501	0.192	0.255	0.437502	0	DDX49
MAP2K4	1.98228e-05	0.281527	0.266	0.35	0.484688	0	MAP2K4
CYFIP2	2.1478e-05	0.742834	0.253	0.235	0.52516	0	CYFIP2
BRMS1L	2.178e-05	0.443164	0.19	0.253	0.532543	0	BRMS1L
DEF8	2.20528e-05	0.301156	0.281	0.366	0.539214	0	DEF8
CRIPT	2.30081e-05	0.312106	0.318	0.419	0.562571	0	CRIPT
C17orf75	2.37905e-05	0.386627	0.23	0.302	0.581702	0	C17orf75
QDPR	2.40879e-05	0.694007	0.378	0.398	0.588974	0	QDPR
HOMER1	2.42979e-05	0.581644	0.279	0.262	0.594109	0	HOMER1
NCOA4	2.57388e-05	0.515382	0.542	0.604	0.629339	0	NCOA4
HABP4	2.64407e-05	0.869242	0.292	0.287	0.646501	0	HABP4
ZNF667-AS1	2.65872e-05	0.642885	0.402	0.427	0.650084	0	ZNF667-AS1
THAP11	2.75425e-05	0.311139	0.262	0.344	0.673442	0	THAP11
RAB11FIP2	2.8533e-05	0.444263	0.191	0.255	0.697661	0	RAB11FIP2
CDC42SE1	2.88579e-05	0.332216	0.285	0.377	0.705606	0	CDC42SE1
HDHD5	2.90021e-05	0.277035	0.244	0.32	0.70913	0	HDHD5
RAD17	3.34842e-05	0.310571	0.229	0.3	0.818723	0	RAD17
PLPBP	3.4683e-05	0.296748	0.295	0.386	0.848033	0	PLPBP
PTPA	3.88706e-05	0.518094	0.465	0.502	0.950426	0	PTPA
HIKESHI	4.02421e-05	0.448916	0.537	0.591	0.983959	0	HIKESHI
ESRRA	5.76417e-05	0.77441	0.292	0.289	1	0	ESRRA
CTNNBIP1	6.0809e-05	0.786961	0.347	0.36	1	0	CTNNBIP1
MTHFD2L	6.64015e-05	0.317512	0.222	0.287	1	0	MTHFD2L
TIPRL	6.93781e-05	0.503192	0.509	0.564	1	0	TIPRL
FAM177A1	7.022e-05	0.519731	0.498	0.542	1	0	FAM177A1
AAGAB	7.13481e-05	0.332292	0.255	0.332	1	0	AAGAB
SENP2	7.55823e-05	0.887809	0.296	0.3	1	0	SENP2
IFT43	8.33645e-05	0.367423	0.277	0.36	1	0	IFT43
ATE1	8.34616e-05	0.321202	0.302	0.392	1	0	ATE1
CAB39L	8.43195e-05	0.832441	0.276	0.27	1	0	CAB39L
UBAC1	8.62676e-05	0.293417	0.348	0.456	1	0	UBAC1
AKIP1	8.78656e-05	0.327577	0.219	0.284	1	0	AKIP1
C5orf51	8.90375e-05	0.738764	0.35	0.366	1	0	C5orf51
CYB5A	8.97531e-05	0.522737	0.483	0.531	1	0	CYB5A
FBXL15	9.43483e-05	0.35015	0.211	0.274	1	0	FBXL15
DPCD	9.60056e-05	0.335859	0.241	0.312	1	0	DPCD
NIT2	9.60312e-05	0.308288	0.273	0.351	1	0	NIT2
MTX2	0.000101023	0.493114	0.44	0.479	1	0	MTX2
MRPS11	0.000104452	0.541881	0.443	0.484	1	0	MRPS11
C12orf10	0.000105406	0.288287	0.316	0.406	1	0	C12orf10
FBXW2	0.000105853	0.257363	0.246	0.317	1	0	FBXW2
SNAPIN	0.000113077	0.577444	0.421	0.455	1	0	SNAPIN
STYXL1	0.000125139	0.314509	0.228	0.294	1	0	STYXL1
TATDN1	0.000126026	0.260647	0.301	0.386	1	0	TATDN1
APEH	0.000126051	0.263441	0.323	0.416	1	0	APEH
ISCA2	0.000136296	0.549104	0.438	0.476	1	0	ISCA2
GSTK1	0.000137242	0.390367	0.546	0.607	1	0	GSTK1
FBXO7	0.000141433	0.267704	0.392	0.505	1	0	FBXO7
DNAJC15	0.000143597	0.422954	0.542	0.592	1	0	DNAJC15
PPM1B	0.000144999	0.443376	0.219	0.284	1	0	PPM1B
HIBCH	0.000148958	0.298396	0.296	0.382	1	0	HIBCH
STK40	0.000149568	0.275765	0.196	0.254	1	0	STK40
SRP19	0.000151781	0.26684	0.342	0.44	1	0	SRP19
HPS1	0.000154234	0.713977	0.321	0.33	1	0	HPS1
STX4	0.000161333	0.437147	0.198	0.258	1	0	STX4
LONP2	0.000162473	0.333708	0.282	0.367	1	0	LONP2
PPP2R3C	0.000198538	0.270396	0.336	0.429	1	0	PPP2R3C
COPRS	0.000201179	0.263101	0.327	0.423	1	0	COPRS
TUBGCP2	0.000216466	0.294397	0.34	0.436	1	0	TUBGCP2
MAP2K2	0.000216747	0.420952	0.495	0.537	1	0	MAP2K2
DCTN6	0.000221171	0.259673	0.305	0.394	1	0	DCTN6
GFER	0.000223465	0.419801	0.192	0.251	1	0	GFER
GLRX2	0.000226907	0.587295	0.384	0.403	1	0	GLRX2
FAM173A	0.000227436	0.37288	0.248	0.32	1	0	FAM173A
STX3	0.000234708	0.274153	0.206	0.263	1	0	STX3
RAP1GDS1	0.000241112	0.385617	0.23	0.297	1	0	RAP1GDS1
TRIM37	0.000246907	0.268322	0.336	0.432	1	0	TRIM37
ZDHHC4	0.000247215	0.346777	0.303	0.388	1	0	ZDHHC4
OIP5-AS1	0.000256042	0.499636	0.434	0.462	1	0	OIP5-AS1
ZNF302	0.000270753	0.312626	0.312	0.396	1	0	ZNF302
ASCC2	0.00027127	0.362458	0.265	0.342	1	0	ASCC2
OSTF1	0.00028535	0.368576	0.233	0.302	1	0	OSTF1
PPP3CB	0.000302128	0.376618	0.267	0.345	1	0	PPP3CB
NUTM2A-AS1	0.000312883	0.384874	0.217	0.282	1	0	NUTM2A-AS1
FAM104B	0.000322493	0.437456	0.211	0.271	1	0	FAM104B
CS	0.000334768	0.455194	0.489	0.542	1	0	CS
PAPOLA	0.00036552	0.316867	0.633	0.705	1	0	PAPOLA
MFF	0.000371521	0.446087	0.52	0.585	1	0	MFF
ELP5	0.000375355	0.48425	0.465	0.517	1	0	ELP5
BABAM2	0.00038225	0.415031	0.265	0.342	1	0	BABAM2
ZNF358	0.000394073	0.327687	0.242	0.309	1	0	ZNF358
MOSPD3	0.000410739	0.532382	0.192	0.25	1	0	MOSPD3
DHX32	0.000455112	0.349081	0.266	0.34	1	0	DHX32
SCNM1	0.000482548	0.324951	0.344	0.44	1	0	SCNM1
ZNF32	0.000499075	0.337805	0.231	0.294	1	0	ZNF32
RNF187	0.000500528	0.36365	0.271	0.348	1	0	RNF187
PNMA1	0.000513423	0.308958	0.276	0.352	1	0	PNMA1
NKIRAS1	0.000569022	0.32811	0.216	0.274	1	0	NKIRAS1
GTF2H5	0.000576713	0.431652	0.516	0.574	1	0	GTF2H5
C1QBP	0.000609535	0.268562	0.633	0.695	1	0	C1QBP
CDK8	0.000652886	0.273477	0.224	0.284	1	0	CDK8
GATA4	0.000655217	0.300587	0.463	0.474	1	0	GATA4
SIPA1L1	0.00065833	0.354283	0.248	0.311	1	0	SIPA1L1
GBE1	0.000694905	0.457131	0.334	0.332	1	0	GBE1
MRPS30	0.000718771	0.284832	0.317	0.4	1	0	MRPS30
YWHAH	0.000720079	0.319563	0.58	0.629	1	0	YWHAH
RC3H2	0.000725289	0.400687	0.275	0.349	1	0	RC3H2
AK2	0.000728529	0.309705	0.58	0.651	1	0	AK2
FAM229B	0.000783278	0.259066	0.244	0.305	1	0	FAM229B
PAXX	0.000811964	0.341866	0.307	0.389	1	0	PAXX
MAPRE1	0.000852909	0.377327	0.563	0.622	1	0	MAPRE1
DEDD	0.000875779	0.421661	0.208	0.265	1	0	DEDD
DUSP14	0.000969481	0.641548	0.368	0.391	1	0	DUSP14
SPRYD7	0.000997263	0.791836	0.322	0.334	1	0	SPRYD7
ATP5S	0.00104749	0.792735	0.288	0.295	1	0	ATP5S
DNAJC19	0.00114579	0.478238	0.477	0.528	1	0	DNAJC19
RNF141	0.0011461	0.460432	0.198	0.253	1	0	RNF141
TMEM183A	0.00114997	0.618563	0.415	0.459	1	0	TMEM183A
CDIP1	0.00115101	0.737783	0.264	0.263	1	0	CDIP1
ZFAND3	0.00115368	0.34105	0.263	0.334	1	0	ZFAND3
CHCHD7	0.00117589	0.403871	0.216	0.275	1	0	CHCHD7
BTBD10	0.00118042	0.41569	0.237	0.3	1	0	BTBD10
SVIP	0.00119785	0.353839	0.218	0.27	1	0	SVIP
FAM69B	0.00128833	0.265445	0.316	0.398	1	0	FAM69B
MLIP	0.00135141	0.275579	0.253	0.227	1	0	MLIP
SLC35A4	0.00135431	0.426694	0.242	0.309	1	0	SLC35A4
FASTK	0.00138475	0.567127	0.382	0.416	1	0	FASTK
MRFAP1	0.00148569	0.374105	0.545	0.62	1	0	MRFAP1
NAB1	0.00149165	0.421892	0.201	0.252	1	0	NAB1
R3HDM2	0.0015962	0.332972	0.225	0.283	1	0	R3HDM2
NDUFS1	0.00161638	0.40915	0.519	0.584	1	0	NDUFS1
COPZ1	0.00168166	0.320596	0.565	0.634	1	0	COPZ1
VPS45	0.00181136	0.381385	0.235	0.298	1	0	VPS45
DNAJC4	0.00185373	0.729077	0.316	0.332	1	0	DNAJC4
UQCC3	0.00186738	0.34074	0.332	0.42	1	0	UQCC3
DVL3	0.00186981	0.534205	0.434	0.481	1	0	DVL3
BLVRA	0.00190986	0.705831	0.336	0.351	1	0	BLVRA
LINC00665	0.00194667	0.821376	0.269	0.272	1	0	LINC00665
TPD52L2	0.00199151	0.300636	0.306	0.388	1	0	TPD52L2
HSPBP1	0.00200883	0.365518	0.307	0.387	1	0	HSPBP1
SEPHS2	0.00201514	0.351381	0.222	0.277	1	0	SEPHS2
PRMT2	0.00210698	0.446527	0.529	0.587	1	0	PRMT2
TRMU	0.00214893	0.333596	0.202	0.253	1	0	TRMU
VPS37A	0.00217822	0.594159	0.364	0.388	1	0	VPS37A
TDP2	0.00229126	0.422747	0.287	0.362	1	0	TDP2
RAB5B	0.00229904	0.687233	0.373	0.409	1	0	RAB5B
STAU2	0.00230598	0.33352	0.356	0.454	1	0	STAU2
MICU2	0.00244367	0.307352	0.298	0.374	1	0	MICU2
R3HCC1	0.00245699	0.59488	0.382	0.416	1	0	R3HCC1
TRAK2	0.00259387	0.492655	0.202	0.254	1	0	TRAK2
VTA1	0.00268263	0.301988	0.386	0.489	1	0	VTA1
MRPL44	0.00269637	0.366856	0.294	0.372	1	0	MRPL44
HMG20B	0.00279166	0.307181	0.351	0.439	1	0	HMG20B
LYRM4	0.00286194	0.440804	0.274	0.348	1	0	LYRM4
ACBD5	0.00287058	0.427179	0.228	0.285	1	0	ACBD5
TIMM22	0.00289978	0.658648	0.367	0.395	1	0	TIMM22
TIMM10	0.00292871	0.26122	0.388	0.482	1	0	TIMM10
PTP4A3	0.00298421	0.559789	0.371	0.4	1	0	PTP4A3
NAA38	0.00300691	0.342972	0.567	0.637	1	0	NAA38
CHCHD1	0.00313524	0.450274	0.486	0.55	1	0	CHCHD1
LINC00667	0.00316281	0.461439	0.274	0.346	1	0	LINC00667
FAM200B	0.00325666	0.662374	0.392	0.428	1	0	FAM200B
GSR	0.00360763	0.437929	0.25	0.311	1	0	GSR
CAPN1	0.00362228	0.331752	0.287	0.358	1	0	CAPN1
DCTN3	0.00376208	0.392402	0.523	0.59	1	0	DCTN3
ZNF271P	0.00385428	0.682708	0.393	0.433	1	0	ZNF271P
TSR2	0.00392165	0.337618	0.317	0.4	1	0	TSR2
RTF2	0.00417452	0.29361	0.351	0.442	1	0	RTF2
CNOT11	0.0042416	0.605645	0.37	0.404	1	0	CNOT11
PPID	0.00424224	0.261514	0.398	0.5	1	0	PPID
EGLN1	0.00431795	0.307003	0.272	0.338	1	0	EGLN1
ZC3H14	0.00431816	0.261262	0.457	0.567	1	0	ZC3H14
SNHG18	0.00457193	0.605347	0.349	0.367	1	0	SNHG18
CUTC	0.00467467	0.389756	0.25	0.313	1	0	CUTC
JTB	0.00471886	0.294559	0.609	0.674	1	0	JTB
TCEA2	0.00473177	0.340421	0.343	0.431	1	0	TCEA2
QKI	0.00488524	0.481714	0.475	0.531	1	0	QKI
TAF12	0.00490074	0.449057	0.291	0.366	1	0	TAF12
UFSP2	0.00506315	0.349344	0.335	0.42	1	0	UFSP2
NUBP1	0.00507576	0.503323	0.204	0.256	1	0	NUBP1
WDR13	0.00510052	0.718958	0.358	0.39	1	0	WDR13
NCOR2	0.00519647	0.456052	0.245	0.308	1	0	NCOR2
ARL3	0.00526321	0.340531	0.582	0.641	1	0	ARL3
RRAGA	0.00531481	0.338326	0.513	0.577	1	0	RRAGA
FUNDC2	0.00533134	0.454158	0.462	0.512	1	0	FUNDC2
PTRHD1	0.00558064	0.560369	0.411	0.453	1	0	PTRHD1
CDC123	0.00565468	0.270263	0.655	0.723	1	0	CDC123
FAHD1	0.00571899	0.585088	0.408	0.452	1	0	FAHD1
FEM1B	0.00582377	0.263999	0.259	0.319	1	0	FEM1B
MRPS34	0.00588942	0.325083	0.579	0.654	1	0	MRPS34
OPTN	0.00601037	0.407384	0.47	0.514	1	0	OPTN
SNAPC3	0.00602661	0.453668	0.297	0.374	1	0	SNAPC3
MAPKAPK2	0.00620403	0.719252	0.254	0.255	1	0	MAPKAPK2
MLST8	0.00632083	0.694685	0.342	0.367	1	0	MLST8
ATG5	0.00637474	0.368336	0.291	0.364	1	0	ATG5
MRPS9	0.00638618	0.262394	0.368	0.459	1	0	MRPS9
POLR3GL	0.00644453	0.756563	0.27	0.277	1	0	POLR3GL
HINT3	0.00649028	0.657137	0.304	0.319	1	0	HINT3
UBE2Q1	0.00661506	0.46423	0.299	0.375	1	0	UBE2Q1
OTUD6B-AS1	0.00667246	0.61872	0.391	0.432	1	0	OTUD6B-AS1
STK39	0.00700619	0.722624	0.313	0.331	1	0	STK39
MRPL10	0.00720548	0.566957	0.377	0.412	1	0	MRPL10
UBE2L6	0.00749061	0.573984	0.23	0.285	1	0	UBE2L6
RMDN1	0.00751379	0.568354	0.405	0.448	1	0	RMDN1
PSMF1	0.00755596	0.268474	0.374	0.47	1	0	PSMF1
ZNF428	0.00795213	0.284826	0.585	0.641	1	0	ZNF428
MRPL24	0.00795827	0.286878	0.344	0.426	1	0	MRPL24
DNPEP	0.00808942	0.428358	0.229	0.285	1	0	DNPEP
PTS	0.00826985	0.275621	0.403	0.501	1	0	PTS
CCDC124	0.00831294	0.316116	0.572	0.64	1	0	CCDC124
GTPBP6	0.0084769	0.500072	0.271	0.342	1	0	GTPBP6
RAF1	0.00892951	0.307425	0.295	0.368	1	0	RAF1
FHL1	0.00963377	0.633281	0.323	0.334	1	0	FHL1
CENPX	0.00990225	0.347138	0.517	0.575	1	0	CENPX
HAPLN1	0	2.22796	0.803	0.288	0	1	HAPLN1
MT-RNR1	0	1.61253	0.944	0.5	0	1	MT-RNR1
ACTG1	0	1.58337	0.951	0.594	0	1	ACTG1
ACTB	0	1.62659	0.999	0.834	0	1	ACTB
PTMA	1.50945e-293	1.24671	0.987	0.926	3.69075e-289	1	PTMA
FN1	9.80892e-231	1.37006	0.834	0.479	2.39838e-226	1	FN1
MT-RNR2	8.92597e-220	0.988575	0.907	0.471	2.18249e-215	1	MT-RNR2
MDK	1.81047e-213	1.12497	0.972	0.776	4.42678e-209	1	MDK
MT-CYB	1.10682e-203	1.05498	0.9	0.446	2.70628e-199	1	MT-CYB
TMSB10	6.04146e-202	0.931929	0.986	0.974	1.4772e-197	1	TMSB10
MT-CO3	2.90622e-199	1.03503	0.91	0.471	7.10601e-195	1	MT-CO3
MT-ATP6	6.85975e-199	1.11551	0.864	0.42	1.67728e-194	1	MT-ATP6
MT-CO1	4.74056e-195	0.996745	0.917	0.469	1.15912e-190	1	MT-CO1
MT-ND5	3.20495e-192	1.01864	0.846	0.398	7.83642e-188	1	MT-ND5
SPARC	1.02946e-187	1.19939	0.84	0.53	2.51713e-183	1	SPARC
MT-CO2	1.46922e-187	1.0377	0.867	0.429	3.59238e-183	1	MT-CO2
MT-ND2	1.11856e-179	1.04849	0.808	0.365	2.73498e-175	1	MT-ND2
MT-ND4	1.15614e-176	0.992607	0.843	0.406	2.82687e-172	1	MT-ND4
VIM	7.18713e-175	1.21377	0.874	0.723	1.75732e-170	1	VIM
NPM1	9.38403e-170	0.951783	0.943	0.924	2.29449e-165	1	NPM1
TMSB4X	2.86105e-169	0.900417	0.965	0.896	6.99555e-165	1	TMSB4X
H3F3B	1.51205e-161	1.01036	0.912	0.806	3.69712e-157	1	H3F3B
S100A11	2.28142e-160	1.1346	0.87	0.731	5.57829e-156	1	S100A11
SOX4	1.24625e-151	1.4227	0.759	0.524	3.04721e-147	1	SOX4
MARCKSL1	4.67587e-151	1.22252	0.841	0.72	1.1433e-146	1	MARCKSL1
COL1A1	8.50989e-151	1.26848	0.697	0.366	2.08075e-146	1	COL1A1
TFPI	7.0513e-149	1.33314	0.664	0.33	1.72411e-144	1	TFPI
HSPA5	1.2424e-148	1.1776	0.851	0.681	3.03779e-144	1	HSPA5
MEST	7.49024e-148	1.58495	0.75	0.53	1.83144e-143	1	MEST
MT-ND4L	6.03068e-147	1.06059	0.716	0.324	1.47456e-142	1	MT-ND4L
COL3A1	8.97305e-146	1.12029	0.726	0.362	2.194e-141	1	COL3A1
HMGA2	1.33493e-145	1.68675	0.655	0.377	3.26403e-141	1	HMGA2
CALR	1.75275e-145	1.31053	0.825	0.663	4.28565e-141	1	CALR
PDIA3	3.80892e-134	1.20679	0.818	0.638	9.3132e-130	1	PDIA3
TGFBI	7.74179e-129	1.68637	0.559	0.277	1.89294e-124	1	TGFBI
MT-ND1	7.90268e-128	1.0153	0.697	0.327	1.93228e-123	1	MT-ND1
HMGB1	7.42122e-123	0.948663	0.903	0.888	1.81456e-118	1	HMGB1
EEF1A1	2.61892e-121	0.687992	0.961	0.969	6.40351e-117	1	EEF1A1
HSP90B1	2.84193e-120	1.12869	0.811	0.654	6.94879e-116	1	HSP90B1
FTL	3.75948e-119	0.651517	0.987	0.966	9.19229e-115	1	FTL
PPIB	4.87951e-117	1.11438	0.814	0.704	1.19309e-112	1	PPIB
PDIA6	7.52478e-115	1.1888	0.795	0.641	1.83988e-110	1	PDIA6
IGFBP7	2.77987e-113	0.892737	0.895	0.837	6.79706e-109	1	IGFBP7
RPS18	1.21334e-109	0.624755	0.972	0.978	2.96673e-105	1	RPS18
MT-ND3	2.00795e-105	0.977873	0.627	0.311	4.90963e-101	1	MT-ND3
RPL5	7.17499e-105	0.518644	0.995	0.992	1.75436e-100	1	RPL5
LUM	3.61628e-104	1.10303	0.543	0.259	8.84217e-100	1	LUM
MAGED2	6.83522e-103	0.924388	0.842	0.815	1.67128e-98	1	MAGED2
RPS6	1.62437e-102	0.726395	0.939	0.94	3.97174e-98	1	RPS6
CD81	1.00913e-100	1.25547	0.746	0.61	2.46743e-96	1	CD81
RPL15	1.08567e-95	0.577698	0.969	0.97	2.65458e-91	1	RPL15
CALD1	1.06676e-93	1.24245	0.704	0.57	2.60834e-89	1	CALD1
GSTP1	4.7608e-92	0.626766	0.952	0.967	1.16406e-87	1	GSTP1
RPL13A	3.77709e-91	0.665817	0.945	0.953	9.23536e-87	1	RPL13A
CRABP2	2.41797e-90	1.17585	0.726	0.621	5.91218e-86	1	CRABP2
MMP2	2.11131e-89	1.52543	0.511	0.284	5.16235e-85	1	MMP2
H2AFZ	2.41283e-89	0.968646	0.818	0.795	5.89962e-85	1	H2AFZ
ARHGDIB	6.74545e-89	2.06787	0.405	0.199	1.64933e-84	1	ARHGDIB
TPM4	4.90036e-88	0.984914	0.799	0.78	1.19819e-83	1	TPM4
ID3	8.52143e-87	1.08652	0.752	0.634	2.08357e-82	1	ID3
PABPC1	5.00716e-86	0.80098	0.861	0.876	1.2243e-81	1	PABPC1
SH3BGRL3	3.33821e-85	1.15352	0.709	0.63	8.16226e-81	1	SH3BGRL3
BST2	2.20134e-84	1.58205	0.45	0.228	5.3825e-80	1	BST2
RPL34	2.22966e-84	0.582795	0.953	0.968	5.45175e-80	1	RPL34
RPS19	6.98211e-83	0.5494	0.969	0.969	1.7072e-78	1	RPS19
CXCL12	5.10272e-82	1.1235	0.675	0.525	1.24767e-77	1	CXCL12
EDN1	1.24161e-79	1.79045	0.308	0.123	3.03585e-75	1	EDN1
RPL18A	1.04708e-75	0.62228	0.933	0.955	2.56022e-71	1	RPL18A
SRSF9	4.39634e-75	1.32635	0.64	0.557	1.07495e-70	1	SRSF9
TPM3	9.74844e-75	1.249	0.676	0.61	2.38359e-70	1	TPM3
RPS14	1.35929e-74	0.497639	0.973	0.977	3.3236e-70	1	RPS14
CYR61	3.2541e-73	1.33763	0.626	0.494	7.95661e-69	1	CYR61
TAGLN2	3.72942e-73	1.53639	0.495	0.317	9.1188e-69	1	TAGLN2
IFITM3	9.879e-72	0.763418	0.677	0.522	2.41551e-67	1	IFITM3
AC015522.1	2.4086e-70	1.44849	0.52	0.33	5.88927e-66	1	AC015522.1
RPL14	2.74885e-70	0.655035	0.896	0.934	6.72121e-66	1	RPL14
TUBB	2.48905e-69	0.653201	0.899	0.915	6.08598e-65	1	TUBB
RPL27A	2.59472e-67	0.544309	0.949	0.961	6.34435e-63	1	RPL27A
RPL13	1.67412e-64	0.522452	0.947	0.971	4.09338e-60	1	RPL13
RPS3	1.69619e-63	0.575579	0.931	0.954	4.14735e-59	1	RPS3
ITGA1	1.53757e-62	1.76243	0.398	0.225	3.75952e-58	1	ITGA1
RPL10	2.23653e-62	0.575887	0.914	0.938	5.46855e-58	1	RPL10
MT-ATP8	2.17907e-61	1.09418	0.476	0.271	5.32804e-57	1	MT-ATP8
RPL7	2.97953e-61	0.584943	0.887	0.937	7.28524e-57	1	RPL7
TUBA1A	3.44761e-61	0.587756	0.907	0.909	8.42975e-57	1	TUBA1A
ANXA1	1.02873e-60	1.09261	0.563	0.395	2.51535e-56	1	ANXA1
RPL6	1.26332e-60	0.613596	0.894	0.933	3.08893e-56	1	RPL6
RPL37	3.51427e-60	0.555957	0.923	0.946	8.59275e-56	1	RPL37
RPL7A	8.46919e-58	0.672716	0.836	0.903	2.0708e-53	1	RPL7A
DKK1	6.72884e-57	2.04794	0.27	0.123	1.64527e-52	1	DKK1
FBLN1	9.39842e-57	1.52208	0.455	0.293	2.29801e-52	1	FBLN1
RPL3	5.0405e-56	0.540573	0.921	0.961	1.23245e-51	1	RPL3
HTRA1	7.2006e-56	1.27191	0.588	0.483	1.76062e-51	1	HTRA1
PFN11	7.95397e-56	0.353859	0.984	0.993	1.94483e-51	1	PFN1
RAMP2	1.46648e-55	1.90471	0.383	0.23	3.58569e-51	1	RAMP2
RANBP1	6.7102e-53	1.17589	0.661	0.667	1.64071e-48	1	RANBP1
STMN1	1.0397e-52	0.571302	0.882	0.884	2.54216e-48	1	STMN1
HSP90AB1	2.66933e-50	0.479527	0.932	0.948	6.52677e-46	1	HSP90AB1
RPL23A	8.48181e-50	0.471695	0.952	0.963	2.07389e-45	1	RPL23A
PLK2	1.78974e-49	1.56704	0.443	0.307	4.3761e-45	1	PLK2
PSMA7	2.97565e-48	0.474822	0.94	0.973	7.27576e-44	1	PSMA7
RPS27	1.14097e-47	0.425991	0.972	0.978	2.78979e-43	1	RPS27
SET	1.86963e-47	0.600607	0.851	0.907	4.57143e-43	1	SET
HNRNPA2B1	9.68707e-47	0.445979	0.967	0.98	2.36858e-42	1	HNRNPA2B1
PLD3	1.73022e-46	0.860935	0.72	0.695	4.23056e-42	1	PLD3
TUBA1B	1.49569e-45	0.505774	0.923	0.947	3.6571e-41	1	TUBA1B
PDIA4	1.98374e-45	1.36313	0.512	0.415	4.85045e-41	1	PDIA4
RPS21	8.5907e-45	0.756029	0.76	0.842	2.10051e-40	1	RPS21
CDH11	2.69667e-44	1.26794	0.447	0.306	6.59363e-40	1	CDH11
IGFBP2	4.35359e-44	1.62675	0.393	0.263	1.0645e-39	1	IGFBP2
HIST1H4C	1.95757e-42	1.05909	0.672	0.698	4.78645e-38	1	HIST1H4C
RPS3A	2.60638e-41	0.418974	0.952	0.965	6.37287e-37	1	RPS3A
RPS26	2.79811e-41	0.407622	0.944	0.968	6.84165e-37	1	RPS26
PLAT	1.51799e-39	0.967027	0.371	0.229	3.71164e-35	1	PLAT
CTGF	2.0559e-38	0.873928	0.638	0.576	5.02689e-34	1	CTGF
CST3	1.10308e-37	0.867714	0.654	0.673	2.69713e-33	1	CST3
RPS2	1.17363e-37	0.363554	0.983	0.988	2.86964e-33	1	RPS2
HMGN1	1.86675e-36	0.863053	0.67	0.708	4.56439e-32	1	HMGN1
MPV17	8.56835e-36	0.262469	0.168	0.395	2.09505e-31	1	MPV17
CAP1	1.10361e-35	1.18583	0.546	0.518	2.69845e-31	1	CAP1
BRD7	2.04137e-35	0.261941	0.182	0.415	4.99135e-31	1	BRD7
CIR1	7.768e-35	0.287212	0.13	0.329	1.89935e-30	1	CIR1
FGFR1OP2	1.05282e-34	0.297591	0.157	0.374	2.57424e-30	1	FGFR1OP2
ABT1	1.31188e-34	0.280223	0.146	0.355	3.20768e-30	1	ABT1
PRPF38A	2.25131e-34	0.27024	0.165	0.385	5.50467e-30	1	PRPF38A
SEC61B	2.76861e-34	0.93248	0.634	0.698	6.76954e-30	1	SEC61B
KIF2A	3.73076e-34	0.273135	0.218	0.474	9.12208e-30	1	KIF2A
CWC22	5.07999e-34	0.310938	0.113	0.298	1.24211e-29	1	CWC22
GPC3	7.42706e-34	1.96491	0.281	0.17	1.81599e-29	1	GPC3
IGDCC3	8.63179e-34	0.898114	0.361	0.217	2.11056e-29	1	IGDCC3
PSMG2	9.92378e-34	0.269539	0.225	0.486	2.42646e-29	1	PSMG2
UPF2	1.48463e-33	0.310725	0.145	0.346	3.63007e-29	1	UPF2
UCHL5	1.60997e-33	0.277425	0.174	0.396	3.93653e-29	1	UCHL5
RPLP0	1.67453e-33	0.421061	0.922	0.954	4.0944e-29	1	RPLP0
USP48	1.69156e-33	0.325509	0.207	0.449	4.13602e-29	1	USP48
UBE2D1	3.35817e-33	0.287318	0.16	0.375	8.21105e-29	1	UBE2D1
SSSCA1	4.33718e-33	0.270972	0.19	0.421	1.06048e-28	1	SSSCA1
MRPL9	9.56505e-33	0.263186	0.2	0.436	2.33875e-28	1	MRPL9
PMPCA	1.09744e-32	0.313157	0.204	0.445	2.68336e-28	1	PMPCA
IFITM2	2.26255e-32	0.881582	0.572	0.52	5.53217e-28	1	IFITM2
SAFB2	2.63481e-32	0.267642	0.137	0.333	6.44238e-28	1	SAFB2
DICER1	3.23881e-32	0.265257	0.172	0.387	7.9192e-28	1	DICER1
DNTTIP1	3.39847e-32	0.254041	0.175	0.394	8.3096e-28	1	DNTTIP1
HEBP1	3.69313e-32	0.274159	0.117	0.3	9.03007e-28	1	HEBP1
RFC1	4.17473e-32	0.261216	0.156	0.364	1.02076e-27	1	RFC1
RPS7	4.19451e-32	0.493398	0.876	0.928	1.0256e-27	1	RPS7
GSTA4	4.33162e-32	0.302638	0.152	0.356	1.05912e-27	1	GSTA4
CLIC1	5.12927e-32	0.629922	0.747	0.819	1.25416e-27	1	CLIC1
MAT2B	5.28437e-32	0.358116	0.149	0.353	1.29208e-27	1	MAT2B
PRPF38B	6.22134e-32	0.274207	0.156	0.359	1.52118e-27	1	PRPF38B
RAB5A	8.87564e-32	0.292273	0.218	0.469	2.17018e-27	1	RAB5A
IFT27	9.99306e-32	0.282004	0.158	0.363	2.4434e-27	1	IFT27
NRBF2	1.02522e-31	0.365786	0.157	0.363	2.50677e-27	1	NRBF2
MED8	1.21959e-31	0.3494	0.152	0.355	2.98201e-27	1	MED8
DEAF1	1.42093e-31	0.252646	0.145	0.343	3.4743e-27	1	DEAF1
SETD2	1.7318e-31	0.271014	0.231	0.479	4.23442e-27	1	SETD2
ATG12	1.7911e-31	0.274201	0.192	0.417	4.37941e-27	1	ATG12
BTN2A1	2.34188e-31	0.251043	0.107	0.28	5.72612e-27	1	BTN2A1
DTWD1	2.41413e-31	0.610441	0.111	0.288	5.90278e-27	1	DTWD1
CTNNBL1	2.95929e-31	0.318561	0.157	0.362	7.23575e-27	1	CTNNBL1
ZNF638	3.4972e-31	0.29059	0.23	0.48	8.55101e-27	1	ZNF638
METAP2	4.56598e-31	0.261825	0.28	0.565	1.11643e-26	1	METAP2
C6orf120	5.09573e-31	0.298243	0.1	0.267	1.24596e-26	1	C6orf120
UBLCP1	5.57266e-31	0.282606	0.148	0.346	1.36257e-26	1	UBLCP1
SAP30BP	5.58236e-31	0.32841	0.227	0.476	1.36494e-26	1	SAP30BP
CPSF3	5.98941e-31	0.252004	0.146	0.343	1.46447e-26	1	CPSF3
RPL12	6.91514e-31	0.559948	0.81	0.897	1.69082e-26	1	RPL12
ERGIC1	7.00886e-31	0.272829	0.165	0.371	1.71374e-26	1	ERGIC1
TIMP1	1.15919e-30	0.356336	0.598	0.584	2.83434e-26	1	TIMP1
PFDN4	1.58524e-30	0.275018	0.281	0.566	3.87607e-26	1	PFDN4
PSMD3	1.73437e-30	0.28554	0.237	0.493	4.24071e-26	1	PSMD3
B2M	1.89676e-30	0.468929	0.811	0.768	4.63777e-26	1	B2M
TSSC4	1.9273e-30	0.263058	0.16	0.361	4.71244e-26	1	TSSC4
DDX5	2.02271e-30	0.444742	0.882	0.926	4.94572e-26	1	DDX5
VIRMA	2.07751e-30	0.269913	0.121	0.3	5.07973e-26	1	VIRMA
ICMT	2.10742e-30	0.308877	0.154	0.353	5.15286e-26	1	ICMT
RPA3	2.21964e-30	0.316191	0.182	0.4	5.42725e-26	1	RPA3
RPL31	2.62351e-30	0.338293	0.969	0.98	6.41475e-26	1	RPL31
TM2D3	2.82886e-30	0.391662	0.116	0.291	6.91684e-26	1	TM2D3
FUS	2.87517e-30	0.759124	0.683	0.745	7.03009e-26	1	FUS
RPS5	3.29342e-30	0.5817	0.809	0.891	8.05275e-26	1	RPS5
EIF2B4	3.39656e-30	0.336727	0.135	0.323	8.30492e-26	1	EIF2B4
EXOSC9	3.48136e-30	0.437828	0.09	0.25	8.51227e-26	1	EXOSC9
EVI5	3.53319e-30	0.332364	0.151	0.347	8.63901e-26	1	EVI5
GTF2B	4.35617e-30	0.292778	0.166	0.372	1.06513e-25	1	GTF2B
UTP6	4.36908e-30	0.273288	0.153	0.35	1.06828e-25	1	UTP6
DDX27	4.6715e-30	0.289442	0.155	0.351	1.14223e-25	1	DDX27
PACSIN2	5.63359e-30	0.294311	0.146	0.337	1.37747e-25	1	PACSIN2
CNOT2	5.78758e-30	0.412076	0.185	0.403	1.41512e-25	1	CNOT2
CALM1	6.10621e-30	0.619202	0.776	0.855	1.49303e-25	1	CALM1
TNPO3	6.84812e-30	0.253719	0.094	0.254	1.67443e-25	1	TNPO3
MCMBP	7.09835e-30	0.277099	0.116	0.291	1.73562e-25	1	MCMBP
PIGF	7.95286e-30	0.371438	0.103	0.267	1.94455e-25	1	PIGF
PPIL4	9.65131e-30	0.326534	0.214	0.45	2.35984e-25	1	PPIL4
TNRC6A	9.71939e-30	0.26754	0.122	0.296	2.37649e-25	1	TNRC6A
SF3B3	1.22107e-29	0.280824	0.141	0.331	2.98563e-25	1	SF3B3
SMIM15	1.86158e-29	0.447237	0.176	0.387	4.55176e-25	1	SMIM15
SMNDC1	2.2154e-29	0.290529	0.138	0.322	5.41686e-25	1	SMNDC1
EIF2B5	2.26822e-29	0.302182	0.124	0.3	5.54603e-25	1	EIF2B5
ARID4B	2.28079e-29	0.263725	0.128	0.307	5.57675e-25	1	ARID4B
NOC2L	2.42106e-29	0.343257	0.169	0.376	5.91972e-25	1	NOC2L
RALA	2.67215e-29	0.304088	0.251	0.516	6.53367e-25	1	RALA
CDIPT	2.68629e-29	0.297488	0.136	0.319	6.56824e-25	1	CDIPT
LRPPRC	2.98443e-29	0.368751	0.17	0.375	7.29722e-25	1	LRPPRC
GTF3C5	3.19438e-29	0.296202	0.118	0.292	7.81057e-25	1	GTF3C5
RIOK1	3.6579e-29	0.30348	0.11	0.276	8.94393e-25	1	RIOK1
LRIF1	4.28486e-29	0.330286	0.095	0.25	1.04769e-24	1	LRIF1
RPL23	4.39365e-29	0.461875	0.843	0.916	1.07429e-24	1	RPL23
RAB1B	4.54579e-29	0.251182	0.246	0.501	1.11149e-24	1	RAB1B
BACH1	5.10051e-29	0.265173	0.12	0.292	1.24713e-24	1	BACH1
TMEM208	5.90018e-29	0.376359	0.169	0.376	1.44265e-24	1	TMEM208
RPL19	8.01967e-29	0.4302	0.903	0.943	1.96089e-24	1	RPL19
HSD17B4	8.2675e-29	0.288169	0.145	0.33	2.02149e-24	1	HSD17B4
PSPC1	9.07182e-29	0.388664	0.169	0.373	2.21815e-24	1	PSPC1
ODC1	9.53813e-29	0.274977	0.151	0.339	2.33217e-24	1	ODC1
NMT1	1.01184e-28	0.30607	0.185	0.395	2.47405e-24	1	NMT1
OSTC	1.01662e-28	0.83027	0.644	0.689	2.48573e-24	1	OSTC
SMAD2	1.01982e-28	0.255755	0.145	0.331	2.49355e-24	1	SMAD2
SYF2	1.0883e-28	0.447807	0.189	0.406	2.66101e-24	1	SYF2
CETN3	1.4293e-28	0.251554	0.101	0.261	3.49479e-24	1	CETN3
SMC3	1.69135e-28	0.310236	0.252	0.505	4.13552e-24	1	SMC3
CDC40	1.87932e-28	0.307222	0.1	0.26	4.59513e-24	1	CDC40
RNASEH2C	1.93601e-28	0.261772	0.241	0.49	4.73373e-24	1	RNASEH2C
MCPH1	2.1159e-28	0.271099	0.102	0.259	5.17358e-24	1	MCPH1
BCAR1	2.13511e-28	0.255624	0.238	0.486	5.22056e-24	1	BCAR1
NAGK	2.37783e-28	0.371151	0.163	0.359	5.81403e-24	1	NAGK
WDR61	2.39938e-28	0.285846	0.24	0.49	5.86672e-24	1	WDR61
BLCAP	2.4102e-28	0.358035	0.168	0.367	5.89317e-24	1	BLCAP
MAN1A2	2.44108e-28	0.320875	0.156	0.349	5.96868e-24	1	MAN1A2
ZNF880	2.53814e-28	0.324742	0.11	0.272	6.20602e-24	1	ZNF880
TOLLIP	2.602e-28	0.259185	0.117	0.285	6.36215e-24	1	TOLLIP
EIF2AK4	2.62018e-28	0.328479	0.179	0.386	6.4066e-24	1	EIF2AK4
PQBP1	2.94417e-28	0.278738	0.204	0.426	7.19879e-24	1	PQBP1
SPTY2D1	3.24875e-28	0.26937	0.107	0.267	7.94352e-24	1	SPTY2D1
BIRC2	3.48465e-28	0.433079	0.158	0.352	8.52032e-24	1	BIRC2
ZNF131	3.80337e-28	0.480621	0.109	0.272	9.29961e-24	1	ZNF131
SNRNP200	3.89033e-28	0.308913	0.127	0.302	9.51225e-24	1	SNRNP200
LTA4H	3.96616e-28	0.311461	0.134	0.312	9.69765e-24	1	LTA4H
ALG2	3.96913e-28	0.476094	0.111	0.275	9.70492e-24	1	ALG2
RNF114	5.55024e-28	0.388134	0.165	0.362	1.35709e-23	1	RNF114
UNC50	5.68603e-28	0.349905	0.146	0.332	1.39029e-23	1	UNC50
ECD	5.8471e-28	0.423506	0.126	0.298	1.42968e-23	1	ECD
EBNA1BP2	6.17192e-28	0.259272	0.219	0.452	1.5091e-23	1	EBNA1BP2
CASC4	6.76685e-28	0.377707	0.172	0.371	1.65456e-23	1	CASC4
LGALS1	6.8988e-28	0.831416	0.602	0.574	1.68682e-23	1	LGALS1
JMJD8	7.05777e-28	0.250373	0.115	0.283	1.7257e-23	1	JMJD8
RBM5	7.4134e-28	0.2683	0.1	0.257	1.81265e-23	1	RBM5
KDM5A	7.91089e-28	0.283386	0.132	0.305	1.93429e-23	1	KDM5A
PIH1D1	7.91592e-28	0.428206	0.174	0.382	1.93552e-23	1	PIH1D1
NOLC1	8.58208e-28	0.265934	0.221	0.456	2.0984e-23	1	NOLC1
AKR7A2	8.72521e-28	0.407694	0.153	0.343	2.1334e-23	1	AKR7A2
GPCPD1	8.87512e-28	0.343359	0.1	0.257	2.17006e-23	1	GPCPD1
MRPL11	9.41117e-28	0.261972	0.221	0.455	2.30112e-23	1	MRPL11
PPP2R5E	1.22237e-27	0.304549	0.191	0.403	2.98881e-23	1	PPP2R5E
OGFOD1	1.25761e-27	0.35097	0.119	0.285	3.07497e-23	1	OGFOD1
AP3B1	1.32612e-27	0.298103	0.168	0.364	3.2425e-23	1	AP3B1
SF3A1	1.4334e-27	0.323166	0.158	0.35	3.5048e-23	1	SF3A1
LYSMD3	1.4901e-27	0.284942	0.114	0.277	3.64346e-23	1	LYSMD3
EDIL3	1.51719e-27	1.67672	0.297	0.2	3.70968e-23	1	EDIL3
SUPT20H	1.57182e-27	0.40215	0.192	0.407	3.84325e-23	1	SUPT20H
TKT	1.72021e-27	1.20724	0.503	0.469	4.20608e-23	1	TKT
SPPL3	1.74399e-27	0.394396	0.117	0.283	4.26424e-23	1	SPPL3
RABIF	1.81271e-27	0.263525	0.12	0.283	4.43225e-23	1	RABIF
RTN3	1.93435e-27	0.315646	0.192	0.404	4.72967e-23	1	RTN3
LEO1	1.96133e-27	0.411681	0.171	0.376	4.79564e-23	1	LEO1
UBN1	2.13908e-27	0.29845	0.124	0.293	5.23027e-23	1	UBN1
STX10	2.24714e-27	0.328067	0.13	0.306	5.49447e-23	1	STX10
RELA	2.34447e-27	0.277235	0.1	0.255	5.73245e-23	1	RELA
RBM28	2.40769e-27	0.337036	0.12	0.286	5.88705e-23	1	RBM28
CDK2AP2	2.5241e-27	0.298018	0.201	0.419	6.17167e-23	1	CDK2AP2
XPNPEP1	2.67733e-27	0.268348	0.136	0.314	6.54634e-23	1	XPNPEP1
IFT20	2.8337e-27	0.255622	0.177	0.378	6.92869e-23	1	IFT20
BMPR1A	2.90049e-27	0.290179	0.136	0.314	7.09198e-23	1	BMPR1A
LSM2	3.05289e-27	0.260828	0.257	0.513	7.46461e-23	1	LSM2
DLGAP4	3.14353e-27	0.300632	0.212	0.439	7.68624e-23	1	DLGAP4
ATIC	3.16753e-27	0.254059	0.244	0.488	7.74494e-23	1	ATIC
FOXP1	3.19536e-27	0.26059	0.235	0.474	7.81297e-23	1	FOXP1
ZFPL1	3.23361e-27	0.267255	0.133	0.307	7.90649e-23	1	ZFPL1
DDX42	3.3209e-27	0.287191	0.215	0.442	8.11994e-23	1	DDX42
C19orf24	3.6809e-27	0.391245	0.16	0.351	9.00018e-23	1	C19orf24
KATNBL1	4.10434e-27	0.318275	0.172	0.37	1.00355e-22	1	KATNBL1
ANXA2	4.8339e-27	0.670666	0.727	0.797	1.18194e-22	1	ANXA2
ETS2	4.88422e-27	0.344846	0.111	0.271	1.19424e-22	1	ETS2
CTTNBP2NL	5.00763e-27	0.361903	0.122	0.289	1.22442e-22	1	CTTNBP2NL
COMMD4	5.1875e-27	0.288011	0.162	0.353	1.2684e-22	1	COMMD4
STK401	6.36277e-27	0.343743	0.103	0.258	1.55576e-22	1	STK40
TIGAR	7.20127e-27	0.338185	0.101	0.254	1.76078e-22	1	TIGAR
NOL8	7.23232e-27	0.489218	0.11	0.267	1.76837e-22	1	NOL8
U2SURP	7.8925e-27	0.292319	0.284	0.547	1.9298e-22	1	U2SURP
UFM1	8.13638e-27	0.345936	0.241	0.484	1.98943e-22	1	UFM1
DDX52	8.57762e-27	0.312896	0.207	0.425	2.09731e-22	1	DDX52
GOLGA5	8.6339e-27	0.367268	0.146	0.324	2.11107e-22	1	GOLGA5
CCDC88A	8.67765e-27	0.441964	0.162	0.351	2.12177e-22	1	CCDC88A
ACP2	8.73111e-27	0.288503	0.103	0.257	2.13484e-22	1	ACP2
2024-09-11	8.87154e-27	1.09102	0.5	0.433	2.16918e-22	1	2024-09-11
EIF1AX	9.78202e-27	0.261319	0.215	0.439	2.3918e-22	1	EIF1AX
RPLP2	1.00518e-26	0.414314	0.906	0.958	2.45775e-22	1	RPLP2
STX31	1.06431e-26	0.251588	0.109	0.267	2.60235e-22	1	STX3
TPGS1	1.07742e-26	0.255806	0.115	0.275	2.63441e-22	1	TPGS1
API5	1.15157e-26	0.294602	0.192	0.403	2.81571e-22	1	API5
AKIRIN2	1.20134e-26	0.294313	0.184	0.388	2.93738e-22	1	AKIRIN2
SNX7	1.26853e-26	0.315224	0.146	0.326	3.10169e-22	1	SNX7
GID8	1.31265e-26	0.297937	0.138	0.312	3.20956e-22	1	GID8
RPL4	1.35984e-26	0.498664	0.786	0.903	3.32494e-22	1	RPL4
SECISBP2L	1.36866e-26	0.273565	0.105	0.26	3.34651e-22	1	SECISBP2L
CNDP2	1.53862e-26	0.258616	0.11	0.27	3.76208e-22	1	CNDP2
TAF9B	1.57561e-26	0.281831	0.112	0.269	3.85253e-22	1	TAF9B
DCBLD1	1.71417e-26	2.00248	0.27	0.178	4.19132e-22	1	DCBLD1
HNRNPC	1.74163e-26	0.668635	0.724	0.81	4.25846e-22	1	HNRNPC
FPGS	1.80482e-26	0.316776	0.12	0.284	4.41296e-22	1	FPGS
NBR1	1.89207e-26	0.345626	0.103	0.256	4.62631e-22	1	NBR1
HNRNPUL1	1.95805e-26	0.251175	0.261	0.517	4.78764e-22	1	HNRNPUL1
DHRS7	2.04516e-26	0.393562	0.139	0.313	5.00061e-22	1	DHRS7
SCAF1	2.16653e-26	0.303443	0.104	0.259	5.29739e-22	1	SCAF1
GTF3C3	2.42403e-26	0.255054	0.11	0.269	5.927e-22	1	GTF3C3
TMTC3	2.49054e-26	0.328376	0.11	0.264	6.08961e-22	1	TMTC3
DAZAP2	3.00979e-26	0.268485	0.249	0.496	7.35923e-22	1	DAZAP2
SYPL1	3.11386e-26	0.375981	0.162	0.355	7.6137e-22	1	SYPL1
GALE	3.6057e-26	0.373479	0.179	0.379	8.81629e-22	1	GALE
MAX	3.83758e-26	0.27978	0.148	0.327	9.38327e-22	1	MAX
TPP2	3.94212e-26	0.277475	0.119	0.279	9.63888e-22	1	TPP2
DCP1A	4.06423e-26	0.311778	0.123	0.288	9.93746e-22	1	DCP1A
SFRP1	4.28005e-26	1.50562	0.394	0.312	1.04651e-21	1	SFRP1
OSTM1	4.60533e-26	0.258913	0.111	0.267	1.12605e-21	1	OSTM1
YTHDC1	4.92778e-26	0.399332	0.218	0.439	1.20489e-21	1	YTHDC1
OSER1	5.2939e-26	0.45696	0.126	0.291	1.29441e-21	1	OSER1
PPIA	5.87535e-26	0.493435	0.813	0.902	1.43658e-21	1	PPIA
MRPL17	6.32916e-26	0.332253	0.203	0.416	1.54754e-21	1	MRPL17
SOCS4	6.41569e-26	0.394514	0.105	0.257	1.5687e-21	1	SOCS4
CCDC86	6.54119e-26	0.3158	0.107	0.26	1.59939e-21	1	CCDC86
PTPRA	6.77347e-26	0.309438	0.209	0.423	1.65618e-21	1	PTPRA
EXOSC4	7.31805e-26	0.308818	0.214	0.43	1.78934e-21	1	EXOSC4
HBS1L	7.46527e-26	0.363618	0.226	0.454	1.82533e-21	1	HBS1L
ZNF451	8.05783e-26	0.258495	0.101	0.25	1.97022e-21	1	ZNF451
TMEM179B	9.00841e-26	0.312723	0.195	0.405	2.20265e-21	1	TMEM179B
KDELR1	9.16238e-26	0.947088	0.582	0.612	2.24029e-21	1	KDELR1
ICE2	9.61152e-26	0.258061	0.113	0.268	2.35011e-21	1	ICE2
UBFD1	9.80075e-26	0.31432	0.159	0.341	2.39638e-21	1	UBFD1
RPP30	1.08207e-25	0.344477	0.186	0.388	2.64576e-21	1	RPP30
BRD4	1.10417e-25	0.302829	0.239	0.474	2.69981e-21	1	BRD4
MAGOH	1.11218e-25	0.359275	0.213	0.436	2.71939e-21	1	MAGOH
CERS6	1.22214e-25	0.267625	0.14	0.311	2.98824e-21	1	CERS6
PRPS1	1.22353e-25	0.283602	0.124	0.287	2.99165e-21	1	PRPS1
RPS8	1.26522e-25	0.48918	0.806	0.895	3.09359e-21	1	RPS8
PIK3C2A	1.28738e-25	0.335422	0.14	0.311	3.14776e-21	1	PIK3C2A
WDR43	1.40231e-25	0.36244	0.181	0.379	3.4288e-21	1	WDR43
SAFB	1.52501e-25	0.412737	0.227	0.457	3.72881e-21	1	SAFB
RPL36	1.55499e-25	0.390338	0.913	0.949	3.80211e-21	1	RPL36
BRD3	1.64884e-25	0.370739	0.151	0.327	4.03158e-21	1	BRD3
RBCK1	1.67193e-25	0.370914	0.124	0.285	4.08803e-21	1	RBCK1
LOXL2	1.70557e-25	1.42414	0.425	0.366	4.1703e-21	1	LOXL2
FSCN1	1.79862e-25	1.25073	0.494	0.487	4.3978e-21	1	FSCN1
TSEN34	1.88552e-25	0.380932	0.216	0.437	4.61029e-21	1	TSEN34
RABL6	1.9264e-25	0.368163	0.233	0.469	4.71025e-21	1	RABL6
NSUN2	1.93443e-25	0.340581	0.117	0.273	4.72988e-21	1	NSUN2
ZFC3H1	2.14205e-25	0.410874	0.106	0.257	5.23752e-21	1	ZFC3H1
IFNGR2	2.24973e-25	0.401289	0.126	0.289	5.50082e-21	1	IFNGR2
GTF2E2	2.28809e-25	0.433751	0.145	0.321	5.59462e-21	1	GTF2E2
AZIN1	2.36225e-25	0.259292	0.248	0.488	5.77593e-21	1	AZIN1
SS18	2.491e-25	0.339724	0.175	0.37	6.09075e-21	1	SS18
DIMT1	2.51156e-25	0.391792	0.141	0.314	6.14103e-21	1	DIMT1
SRSF8	2.61201e-25	0.2932	0.172	0.364	6.38662e-21	1	SRSF8
RRP7A	2.67157e-25	0.311515	0.185	0.381	6.53226e-21	1	RRP7A
TTC17	3.01442e-25	0.383277	0.106	0.256	7.37056e-21	1	TTC17
NOC3L	3.09378e-25	0.389665	0.105	0.254	7.56461e-21	1	NOC3L
BRCC3	3.36304e-25	0.303532	0.122	0.279	8.22296e-21	1	BRCC3
EIF2AK2	3.36586e-25	0.498791	0.157	0.338	8.22987e-21	1	EIF2AK2
PTEN	3.73461e-25	0.417827	0.189	0.388	9.13149e-21	1	PTEN
PPP4R3B	3.77667e-25	0.466937	0.159	0.341	9.23433e-21	1	PPP4R3B
CFAP36	3.93864e-25	0.357407	0.106	0.255	9.63036e-21	1	CFAP36
MAPK3	3.94083e-25	0.306968	0.126	0.288	9.63573e-21	1	MAPK3
GTPBP4	4.02731e-25	0.299597	0.235	0.465	9.84719e-21	1	GTPBP4
RNF2	4.037e-25	0.254629	0.116	0.271	9.87087e-21	1	RNF2
RBM42	4.0409e-25	0.254092	0.293	0.559	9.88041e-21	1	RBM42
BCL2L12	4.28811e-25	0.417154	0.125	0.286	1.04848e-20	1	BCL2L12
CLDND1	4.46268e-25	0.279892	0.211	0.431	1.09117e-20	1	CLDND1
PRPF4B	4.73535e-25	0.370378	0.225	0.449	1.15784e-20	1	PRPF4B
EXOSC8	5.44529e-25	0.294821	0.285	0.545	1.33143e-20	1	EXOSC8
CALU	5.52295e-25	0.689726	0.658	0.649	1.35042e-20	1	CALU
PIAS4	6.12115e-25	0.300096	0.116	0.272	1.49668e-20	1	PIAS4
IMPACT	6.13157e-25	0.355278	0.111	0.264	1.49923e-20	1	IMPACT
RUVBL2	6.25029e-25	0.382062	0.241	0.474	1.52826e-20	1	RUVBL2
NID1	6.75642e-25	0.257278	0.11	0.262	1.65201e-20	1	NID1
MAP4K3	6.88254e-25	0.35184	0.145	0.318	1.68285e-20	1	MAP4K3
THUMPD1	7.27465e-25	0.364404	0.103	0.251	1.77873e-20	1	THUMPD1
ATAD3A	7.68292e-25	0.300639	0.103	0.253	1.87855e-20	1	ATAD3A
PRPF31	7.7168e-25	0.473339	0.22	0.442	1.88683e-20	1	PRPF31
TMEM248	8.59539e-25	0.410211	0.138	0.305	2.10166e-20	1	TMEM248
NSD3	8.65636e-25	0.35423	0.264	0.511	2.11657e-20	1	NSD3
TSN	8.94204e-25	0.333056	0.187	0.384	2.18642e-20	1	TSN
NIFK	8.97135e-25	0.401958	0.245	0.483	2.19359e-20	1	NIFK
FRG1	9.32467e-25	0.512377	0.2	0.408	2.27997e-20	1	FRG1
ISG15	9.33936e-25	0.263954	0.284	0.542	2.28357e-20	1	ISG15
GORASP2	9.82691e-25	0.251818	0.261	0.502	2.40278e-20	1	GORASP2
KIAA0100	1.05558e-24	0.4892	0.15	0.327	2.581e-20	1	KIAA0100
BLMH	1.0622e-24	0.411222	0.13	0.293	2.59718e-20	1	BLMH
BLOC1S4	1.0659e-24	0.451239	0.147	0.323	2.60624e-20	1	BLOC1S4
DNAJB14	1.14987e-24	0.317227	0.133	0.297	2.81154e-20	1	DNAJB14
MARCKS	1.17578e-24	1.33438	0.371	0.285	2.8749e-20	1	MARCKS
CTDSPL2	1.46713e-24	0.494007	0.141	0.309	3.58728e-20	1	CTDSPL2
HNRNPD	1.487e-24	0.646983	0.722	0.827	3.63586e-20	1	HNRNPD
RBM26	1.58887e-24	0.381484	0.124	0.282	3.88494e-20	1	RBM26
NSD2	1.68744e-24	0.386234	0.144	0.315	4.12597e-20	1	NSD2
DDX491	1.87768e-24	0.386362	0.107	0.256	4.59111e-20	1	DDX49
RAB22A	1.97561e-24	0.30702	0.11	0.257	4.83056e-20	1	RAB22A
FTSJ1	2.19432e-24	0.368779	0.109	0.256	5.36533e-20	1	FTSJ1
TM9SF4	2.27715e-24	0.479008	0.126	0.286	5.56785e-20	1	TM9SF4
NUB1	2.54536e-24	0.436397	0.196	0.398	6.22365e-20	1	NUB1
USE1	2.761e-24	0.332734	0.139	0.305	6.75092e-20	1	USE1
MTF2	2.83493e-24	0.496907	0.15	0.325	6.93169e-20	1	MTF2
DTD1	2.94075e-24	0.351613	0.109	0.255	7.19044e-20	1	DTD1
CTCF	3.01826e-24	0.496454	0.156	0.332	7.37995e-20	1	CTCF
PPWD1	3.09146e-24	0.295538	0.113	0.261	7.55893e-20	1	PPWD1
SMIM3	3.56739e-24	0.336147	0.124	0.284	8.72263e-20	1	SMIM3
CDK11B	3.68288e-24	0.434823	0.12	0.275	9.00501e-20	1	CDK11B
HNRNPDL	3.84088e-24	0.576459	0.717	0.817	9.39135e-20	1	HNRNPDL
BAZ1B	4.09758e-24	0.39575	0.196	0.397	1.0019e-19	1	BAZ1B
ZNF326	4.21034e-24	0.470976	0.215	0.428	1.02947e-19	1	ZNF326
CDK12	4.78145e-24	0.339661	0.3	0.562	1.16911e-19	1	CDK12
CFL1	4.90055e-24	0.374687	0.891	0.946	1.19823e-19	1	CFL1
SRFBP1	5.0861e-24	0.598752	0.12	0.275	1.2436e-19	1	SRFBP1
THOP1	5.11272e-24	0.434846	0.111	0.259	1.25011e-19	1	THOP1
BFAR	5.90801e-24	0.360833	0.107	0.256	1.44457e-19	1	BFAR
AP2A1	6.21154e-24	0.361167	0.144	0.313	1.51878e-19	1	AP2A1
NR2F6	6.43241e-24	0.274081	0.146	0.315	1.57279e-19	1	NR2F6
PELP1	6.55142e-24	0.27296	0.127	0.284	1.60189e-19	1	PELP1
SIN3B	8.12289e-24	0.339252	0.122	0.276	1.98613e-19	1	SIN3B
SNX1	8.59631e-24	0.375414	0.204	0.409	2.10188e-19	1	SNX1
NELFB	8.69136e-24	0.349956	0.13	0.288	2.12512e-19	1	NELFB
PKN1	8.79906e-24	0.271979	0.134	0.295	2.15146e-19	1	PKN1
SDCCAG81	9.25044e-24	0.464111	0.211	0.42	2.26183e-19	1	SDCCAG8
CHID1	1.01666e-23	0.409929	0.166	0.344	2.48583e-19	1	CHID1
CMPK1	1.0321e-23	0.320257	0.209	0.419	2.52358e-19	1	CMPK1
HAT1	1.13749e-23	0.374327	0.198	0.397	2.78127e-19	1	HAT1
RPL21	1.17894e-23	0.322632	0.955	0.973	2.88263e-19	1	RPL21
ZNF207	1.41726e-23	0.39456	0.23	0.451	3.46535e-19	1	ZNF207
PRPF8	1.59738e-23	0.465408	0.189	0.384	3.90575e-19	1	PRPF8
CDC23	1.64487e-23	0.621618	0.129	0.285	4.02187e-19	1	CDC23
WTAP	1.83187e-23	0.365154	0.243	0.474	4.4791e-19	1	WTAP
C7orf49	1.90322e-23	0.39616	0.107	0.252	4.65356e-19	1	C7orf49
MDFIC	2.01413e-23	0.250513	0.11	0.256	4.92476e-19	1	MDFIC
FAM69B1	2.08579e-23	0.371327	0.201	0.401	5.09998e-19	1	FAM69B
MIS12	2.09546e-23	0.428596	0.122	0.276	5.12361e-19	1	MIS12
RBPJ	2.15376e-23	0.355658	0.202	0.4	5.26617e-19	1	RBPJ
SNHG8	2.37055e-23	0.274075	0.221	0.433	5.79624e-19	1	SNHG8
EIF2AK1	2.63268e-23	0.279099	0.261	0.503	6.43717e-19	1	EIF2AK1
RPL29	2.66637e-23	0.377808	0.933	0.965	6.51953e-19	1	RPL29
ARFIP2	2.96782e-23	0.421973	0.125	0.28	7.25661e-19	1	ARFIP2
2024-03-06	2.99207e-23	0.342112	0.13	0.286	7.31591e-19	1	2024-03-06
MGME1	3.25137e-23	0.397273	0.11	0.258	7.94992e-19	1	MGME1
AIDA1	3.32227e-23	0.303064	0.121	0.27	8.12328e-19	1	AIDA
PAFAH1B2	3.42986e-23	0.397418	0.19	0.382	8.38635e-19	1	PAFAH1B2
CDC16	3.80522e-23	0.357452	0.172	0.354	9.30415e-19	1	CDC16
HSPB11	4.18603e-23	0.319863	0.211	0.418	1.02353e-18	1	HSPB11
BRD8	4.2315e-23	0.341784	0.154	0.322	1.03464e-18	1	BRD8
MKNK2	4.47531e-23	0.329241	0.136	0.294	1.09426e-18	1	MKNK2
POLE3	4.52278e-23	0.356479	0.209	0.412	1.10586e-18	1	POLE3
CYTH2	4.88428e-23	0.373209	0.2	0.399	1.19425e-18	1	CYTH2
RAN	5.0882e-23	0.565003	0.74	0.851	1.24412e-18	1	RAN
GMPPA	5.20646e-23	0.405255	0.11	0.255	1.27303e-18	1	GMPPA
TOP2B	5.21981e-23	0.307562	0.222	0.434	1.2763e-18	1	TOP2B
SUPT6H	5.23784e-23	0.508162	0.146	0.313	1.2807e-18	1	SUPT6H
RNF1871	5.49152e-23	0.272532	0.17	0.349	1.34273e-18	1	RNF187
SNX14	5.9086e-23	0.510884	0.109	0.251	1.44471e-18	1	SNX14
SSH1	6.29703e-23	0.278957	0.124	0.275	1.53969e-18	1	SSH1
SLC44A2	6.38754e-23	0.47087	0.12	0.273	1.56182e-18	1	SLC44A2
MTHFD1	6.6033e-23	0.270596	0.122	0.272	1.61457e-18	1	MTHFD1
CWF19L2	6.64568e-23	0.447915	0.154	0.322	1.62494e-18	1	CWF19L2
STK24	6.72322e-23	0.288592	0.195	0.388	1.64389e-18	1	STK24
ENTPD4	6.80136e-23	0.4203	0.187	0.374	1.663e-18	1	ENTPD4
DNAJC1	7.25769e-23	0.574528	0.149	0.316	1.77458e-18	1	DNAJC1
PABPC4	7.49727e-23	0.387313	0.166	0.345	1.83316e-18	1	PABPC4
ZC3H7A	7.7447e-23	0.520134	0.161	0.338	1.89366e-18	1	ZC3H7A
KARS	7.86877e-23	0.326553	0.306	0.579	1.92399e-18	1	KARS
TBC1D1	8.52922e-23	0.479817	0.181	0.367	2.08548e-18	1	TBC1D1
MBIP	8.67113e-23	0.653846	0.111	0.254	2.12018e-18	1	MBIP
ELOVL6	9.03873e-23	0.310435	0.189	0.373	2.21006e-18	1	ELOVL6
RALB	9.42798e-23	0.404843	0.218	0.424	2.30524e-18	1	RALB
COTL1	1.10282e-22	1.39712	0.389	0.324	2.69651e-18	1	COTL1
CUL1	1.19818e-22	0.312543	0.279	0.531	2.92967e-18	1	CUL1
TBX3	1.34156e-22	0.325083	0.126	0.275	3.28024e-18	1	TBX3
STAG2	1.3956e-22	0.457857	0.177	0.363	3.41238e-18	1	STAG2
CHD9	1.46289e-22	0.504225	0.173	0.351	3.5769e-18	1	CHD9
PSMB4	1.46958e-22	0.311134	0.305	0.574	3.59327e-18	1	PSMB4
RBBP6	1.507e-22	0.459343	0.182	0.371	3.68478e-18	1	RBBP6
SEC22B	1.52769e-22	0.342299	0.136	0.292	3.73535e-18	1	SEC22B
SAV1	1.5881e-22	0.403856	0.125	0.276	3.88306e-18	1	SAV1
NLN	1.76434e-22	0.379004	0.109	0.25	4.31398e-18	1	NLN
DAXX	1.83184e-22	0.467541	0.125	0.277	4.47904e-18	1	DAXX
EIF4A3	1.99651e-22	0.266996	0.275	0.525	4.88166e-18	1	EIF4A3
ATP2C1	2.1056e-22	0.519173	0.111	0.254	5.1484e-18	1	ATP2C1
SLC50A1	2.16356e-22	0.421035	0.121	0.267	5.29012e-18	1	SLC50A1
VAMP5	2.20677e-22	0.350104	0.244	0.463	5.39578e-18	1	VAMP5
CCDC61	2.3215e-22	0.433145	0.144	0.307	5.6763e-18	1	CCDC6
NID2	2.45735e-22	0.284133	0.17	0.346	6.00846e-18	1	NID2
PDXK	2.91439e-22	0.510579	0.139	0.294	7.12598e-18	1	PDXK
CPNE1	3.02015e-22	0.481558	0.217	0.425	7.38456e-18	1	CPNE1
CDK7	3.29377e-22	0.464067	0.116	0.262	8.05359e-18	1	CDK7
MAP3K13	3.61714e-22	0.551246	0.191	0.379	8.84427e-18	1	MAP3K13
IMP3	3.94231e-22	0.465782	0.183	0.369	9.63934e-18	1	IMP3
IPO5	3.95706e-22	0.344598	0.211	0.415	9.6754e-18	1	IPO5
ZCCHC3	3.97652e-22	0.42052	0.155	0.323	9.723e-18	1	ZCCHC3
ITFG1	4.37036e-22	0.355795	0.228	0.443	1.0686e-17	1	ITFG1
SF1	5.24478e-22	0.31493	0.278	0.521	1.2824e-17	1	SF1
G6PC3	5.28544e-22	0.473999	0.182	0.368	1.29234e-17	1	G6PC3
MTATP6P1	5.49689e-22	0.403266	0.752	0.639	1.34405e-17	1	MTATP6P1
PIBF1	5.70057e-22	0.497567	0.113	0.256	1.39385e-17	1	PIBF1
MDFI	5.99475e-22	1.49962	0.353	0.284	1.46578e-17	1	MDFI
TOR1A	6.45762e-22	0.549071	0.121	0.269	1.57895e-17	1	TOR1A
WSB1	6.72821e-22	0.315243	0.208	0.407	1.64511e-17	1	WSB1
HARS	7.47017e-22	0.451491	0.229	0.447	1.82653e-17	1	HARS
SMC6	7.47696e-22	0.474734	0.143	0.304	1.82819e-17	1	SMC6
CDYL	7.92986e-22	0.460227	0.124	0.269	1.93893e-17	1	CDYL
IGFBP3	7.95937e-22	0.839757	0.312	0.215	1.94615e-17	1	IGFBP3
ZC3H13	8.13807e-22	0.439194	0.215	0.415	1.98984e-17	1	ZC3H13
TRIM27	8.81409e-22	0.460982	0.16	0.329	2.15513e-17	1	TRIM27
ASF1A	8.90084e-22	0.412251	0.254	0.482	2.17634e-17	1	ASF1A
FUBP3	9.53254e-22	0.496048	0.157	0.325	2.3308e-17	1	FUBP3
ING3	9.79473e-22	0.415354	0.126	0.275	2.39491e-17	1	ING3
DDX21	1.02629e-21	0.261442	0.232	0.445	2.50939e-17	1	DDX21
CCDC32	1.18527e-21	0.3835	0.115	0.255	2.89811e-17	1	CCDC32
ELP2	1.19136e-21	0.362068	0.12	0.265	2.913e-17	1	ELP2
MAP4K5	1.21902e-21	0.380496	0.197	0.389	2.98064e-17	1	MAP4K5
H2AFY2	1.22115e-21	0.309611	0.235	0.453	2.98582e-17	1	H2AFY2
PHF6	1.27049e-21	0.441773	0.221	0.426	3.10648e-17	1	PHF6
LYPLA2	1.29059e-21	0.435855	0.162	0.33	3.15561e-17	1	LYPLA2
LDLR	1.30239e-21	0.275751	0.182	0.358	3.18448e-17	1	LDLR
INTS11	1.30437e-21	0.565661	0.159	0.33	3.18932e-17	1	INTS11
DCTN5	1.41397e-21	0.371272	0.118	0.26	3.4573e-17	1	DCTN5
FEZ2	1.49174e-21	0.429722	0.251	0.48	3.64745e-17	1	FEZ2
TRAF7	1.52357e-21	0.361314	0.202	0.398	3.72528e-17	1	TRAF7
MED13L	1.80125e-21	0.360754	0.229	0.439	4.40424e-17	1	MED13L
ELOVL5	1.83462e-21	0.466342	0.175	0.353	4.48583e-17	1	ELOVL5
PPP1R8	1.94033e-21	0.522743	0.127	0.276	4.7443e-17	1	PPP1R8
FCF1	1.94792e-21	0.54818	0.121	0.266	4.76285e-17	1	FCF1
EMC7	2.04804e-21	0.284478	0.242	0.461	5.00767e-17	1	EMC7
RBM22	2.11606e-21	0.597875	0.179	0.36	5.17398e-17	1	RBM22
RPL41	2.14475e-21	0.382846	0.853	0.933	5.24413e-17	1	RPL41
EXTL2	2.17874e-21	0.672316	0.134	0.288	5.32723e-17	1	EXTL2
P3H1	2.27126e-21	1.5501	0.35	0.285	5.55346e-17	1	P3H1
RPL18	2.27966e-21	0.433072	0.867	0.929	5.57399e-17	1	RPL18
PSMD10	2.41025e-21	0.409432	0.126	0.272	5.8933e-17	1	PSMD10
ERLEC1	2.74431e-21	0.40147	0.267	0.505	6.71012e-17	1	ERLEC1
EFTUD2	3.0698e-21	0.425846	0.198	0.385	7.50596e-17	1	EFTUD2
NDEL1	3.19915e-21	0.38846	0.112	0.25	7.82225e-17	1	NDEL1
ZNHIT6	3.59516e-21	0.401134	0.113	0.25	8.79052e-17	1	ZNHIT6
PRPF4	3.76855e-21	0.464675	0.12	0.264	9.21447e-17	1	PRPF4
CASC3	3.87064e-21	0.367539	0.126	0.273	9.4641e-17	1	CASC3
RBM10	4.07524e-21	0.608453	0.125	0.272	9.96438e-17	1	RBM10
NCSTN	4.39704e-21	0.448714	0.146	0.305	1.07512e-16	1	NCSTN
PGRMC2	4.53763e-21	0.462775	0.232	0.443	1.1095e-16	1	PGRMC2
ATF6	4.63239e-21	0.507	0.153	0.318	1.13266e-16	1	ATF6
TM2D2	4.97345e-21	0.542142	0.126	0.272	1.21606e-16	1	TM2D2
MAGI2-AS3	5.19489e-21	0.315673	0.248	0.465	1.2702e-16	1	MAGI2-AS3
B4GALT3	5.32314e-21	0.483446	0.127	0.273	1.30156e-16	1	B4GALT3
DDX39A	5.44697e-21	0.368125	0.199	0.391	1.33184e-16	1	DDX39A
SMARCAD1	5.55305e-21	0.597637	0.13	0.278	1.35778e-16	1	SMARCAD1
THOC2	5.56289e-21	0.408936	0.241	0.454	1.36018e-16	1	THOC2
HNRNPH3	5.58306e-21	0.33002	0.29	0.535	1.36512e-16	1	HNRNPH3
MPG	5.87364e-21	0.375019	0.246	0.467	1.43616e-16	1	MPG
MIA3	6.26141e-21	0.366907	0.201	0.388	1.53098e-16	1	MIA3
TCERG1	6.39983e-21	0.479955	0.244	0.466	1.56482e-16	1	TCERG1
DDB1	6.40656e-21	0.307276	0.284	0.532	1.56647e-16	1	DDB1
MAPK6	6.41438e-21	0.4201	0.228	0.439	1.56838e-16	1	MAPK6
GAS5	6.97112e-21	0.317784	0.237	0.448	1.70451e-16	1	GAS5
ETNK1	7.46683e-21	0.399581	0.124	0.267	1.82571e-16	1	ETNK1
CTSA	7.61178e-21	0.561302	0.133	0.281	1.86116e-16	1	CTSA
DIS3	8.97894e-21	0.474568	0.149	0.308	2.19544e-16	1	DIS3
SPTLC1	9.02976e-21	0.553228	0.137	0.29	2.20787e-16	1	SPTLC1
SMC5	9.27304e-21	0.459014	0.157	0.32	2.26735e-16	1	SMC5
COPG1	9.47332e-21	0.410017	0.215	0.415	2.31632e-16	1	COPG1
DHCR7	9.81924e-21	0.376672	0.152	0.312	2.4009e-16	1	DHCR7
MTMR2	1.12132e-20	0.433688	0.166	0.334	2.74173e-16	1	MTMR2
MED28	1.20559e-20	0.582635	0.185	0.366	2.94779e-16	1	MED28
SGCE	1.30176e-20	0.54253	0.125	0.268	3.18294e-16	1	SGCE
HNRNPLL	1.35999e-20	0.472594	0.182	0.362	3.3253e-16	1	HNRNPLL
PSMC1	1.7911e-20	0.296025	0.298	0.549	4.37943e-16	1	PSMC1
BOD1	1.81429e-20	0.445053	0.219	0.421	4.43612e-16	1	BOD1
PBRM1	1.99189e-20	0.281071	0.26	0.485	4.87037e-16	1	PBRM1
TP53BP1	2.0755e-20	0.431161	0.166	0.329	5.0748e-16	1	TP53BP1
EIF5A	2.20057e-20	0.515104	0.745	0.875	5.38061e-16	1	EIF5A
TOP1	2.25865e-20	0.446545	0.228	0.431	5.52263e-16	1	TOP1
SAR1A	2.31141e-20	0.37885	0.257	0.484	5.65162e-16	1	SAR1A
TMEM237	2.34625e-20	0.608197	0.131	0.278	5.73681e-16	1	TMEM237
RYK	2.39093e-20	0.505288	0.14	0.292	5.84607e-16	1	RYK
HDGFL3	2.54156e-20	0.259903	0.314	0.574	6.21436e-16	1	HDGFL3
NRAS	2.57146e-20	0.443515	0.172	0.343	6.28749e-16	1	NRAS
PHLDA1	2.8198e-20	0.842906	0.595	0.611	6.89469e-16	1	PHLDA1
CNIH1	2.90474e-20	0.330068	0.273	0.506	7.10237e-16	1	CNIH1
UBA6	2.97235e-20	0.535963	0.117	0.255	7.2677e-16	1	UBA6
FAM98B	3.04768e-20	0.589199	0.145	0.298	7.45189e-16	1	FAM98B
POLR2A	3.07591e-20	0.499824	0.117	0.253	7.52091e-16	1	POLR2A
TP53RK	3.17215e-20	0.511004	0.125	0.269	7.75622e-16	1	TP53RK
NCBP2	3.20417e-20	0.361268	0.266	0.495	7.8345e-16	1	NCBP2
DCTD	3.20872e-20	0.537298	0.177	0.349	7.84564e-16	1	DCTD
TMEM87A	3.34055e-20	0.471904	0.173	0.344	8.16799e-16	1	TMEM87A
EHMT1	3.52731e-20	0.452246	0.182	0.355	8.62463e-16	1	EHMT1
SLC25A13	3.62162e-20	0.616736	0.134	0.281	8.85522e-16	1	SLC25A13
RANBP91	3.81728e-20	0.481013	0.14	0.291	9.33364e-16	1	RANBP9
PANK2	3.97477e-20	0.557882	0.126	0.269	9.71871e-16	1	PANK2
SRSF6	4.03781e-20	0.426294	0.227	0.432	9.87286e-16	1	SRSF6
BAZ2B	4.09197e-20	0.401753	0.154	0.309	1.00053e-15	1	BAZ2B
SCRN1	4.15811e-20	0.559934	0.143	0.297	1.0167e-15	1	SCRN1
SERPINH1	4.32675e-20	0.815935	0.559	0.565	1.05793e-15	1	SERPINH1
SEC14L1	4.33216e-20	0.343966	0.198	0.383	1.05926e-15	1	SEC14L1
DHCR24	4.60731e-20	0.292157	0.146	0.298	1.12653e-15	1	DHCR24
POR	4.71027e-20	0.491204	0.139	0.29	1.15171e-15	1	POR
VGLL4	5.42837e-20	0.460781	0.178	0.353	1.32729e-15	1	VGLL4
EXOC4	5.45209e-20	0.620184	0.121	0.26	1.33309e-15	1	EXOC4
AGPS	5.52401e-20	0.443021	0.136	0.281	1.35067e-15	1	AGPS
PTP4A1	6.2737e-20	0.469558	0.209	0.404	1.53398e-15	1	PTP4A1
CGGBP1	6.49713e-20	0.291312	0.326	0.601	1.58861e-15	1	CGGBP1
RPS29	6.60094e-20	0.365853	0.893	0.942	1.614e-15	1	RPS29
PSMD13	6.64004e-20	0.37352	0.27	0.504	1.62356e-15	1	PSMD13
NUCB1	7.08913e-20	0.431949	0.229	0.431	1.73336e-15	1	NUCB1
SFPQ	7.3741e-20	0.763202	0.624	0.71	1.80304e-15	1	SFPQ
AUP1	7.81987e-20	0.353246	0.218	0.416	1.91204e-15	1	AUP1
GART	8.08397e-20	0.520603	0.164	0.33	1.97661e-15	1	GART
RBM6	8.13905e-20	0.552358	0.137	0.285	1.99008e-15	1	RBM6
IMPDH2	8.85742e-20	0.450095	0.224	0.426	2.16573e-15	1	IMPDH2
IST1	8.86591e-20	0.545925	0.231	0.436	2.1678e-15	1	IST1
RPS11	8.89046e-20	0.487988	0.779	0.885	2.17381e-15	1	RPS11
RPL28	9.54854e-20	0.623172	0.688	0.812	2.33471e-15	1	RPL28
DCAF13	1.05504e-19	0.479253	0.244	0.463	2.57967e-15	1	DCAF13
HNRNPU	1.06125e-19	0.628341	0.693	0.799	2.59486e-15	1	HNRNPU
MZT2A	1.0866e-19	0.282473	0.303	0.553	2.65685e-15	1	MZT2A
VEZF1	1.1737e-19	0.605022	0.162	0.327	2.86981e-15	1	VEZF1
CD47	1.20319e-19	0.30949	0.162	0.323	2.94191e-15	1	CD47
JKAMP	1.29371e-19	0.458793	0.183	0.357	3.16326e-15	1	JKAMP
MRTO4	1.29832e-19	0.527557	0.156	0.316	3.17452e-15	1	MRTO4
SNX2	1.4055e-19	0.356144	0.256	0.481	3.43659e-15	1	SNX2
PGM3	1.47629e-19	0.477319	0.204	0.389	3.60968e-15	1	PGM3
MMD	1.54734e-19	0.359521	0.169	0.33	3.7834e-15	1	MMD
SF3A3	1.57275e-19	0.523115	0.241	0.454	3.84552e-15	1	SF3A3
TNFRSF21	1.71227e-19	0.431545	0.166	0.332	4.18668e-15	1	TNFRSF21
DCAF7	1.76221e-19	0.470713	0.226	0.427	4.30878e-15	1	DCAF7
DHX8	1.76244e-19	0.557767	0.128	0.269	4.30934e-15	1	DHX8
CCDC34	1.92268e-19	0.288639	0.121	0.256	4.70115e-15	1	CCDC34
EFNB2	1.94375e-19	1.34945	0.316	0.239	4.75265e-15	1	EFNB2
CBFB	1.94643e-19	0.45638	0.192	0.368	4.75921e-15	1	CBFB
RPS20	2.02178e-19	0.454021	0.806	0.903	4.94346e-15	1	RPS20
SPIN1	2.27153e-19	0.42063	0.202	0.385	5.55411e-15	1	SPIN1
BRIX1	2.43256e-19	0.554876	0.196	0.376	5.94785e-15	1	BRIX1
SNHG16	2.44844e-19	0.331851	0.29	0.53	5.98667e-15	1	SNHG16
BPGM	2.60819e-19	0.544944	0.135	0.279	6.37728e-15	1	BPGM
P4HB	2.63665e-19	0.812129	0.578	0.617	6.44687e-15	1	P4HB
CAND1	2.96574e-19	0.476901	0.222	0.417	7.25152e-15	1	CAND1
NAE1	2.9659e-19	0.471977	0.267	0.492	7.25193e-15	1	NAE1
TXNDC15	3.0403e-19	0.636309	0.124	0.262	7.43384e-15	1	TXNDC15
TOP2A	3.04874e-19	1.16884	0.264	0.175	7.45448e-15	1	TOP2A
RACK1	3.21329e-19	0.471121	0.795	0.889	7.85683e-15	1	RACK1
SSR2	3.43498e-19	0.969484	0.536	0.561	8.39886e-15	1	SSR2
MMP14	3.62124e-19	1.6301	0.302	0.233	8.8543e-15	1	MMP14
GLMP	3.74646e-19	0.598602	0.13	0.27	9.16048e-15	1	GLMP
JUNB	4.36162e-19	1.07937	0.458	0.43	1.06646e-14	1	JUNB
DLG1	4.44512e-19	0.267007	0.13	0.269	1.08688e-14	1	DLG1
CFDP1	5.45814e-19	0.417047	0.23	0.43	1.33457e-14	1	CFDP1
EXOSC10	5.75898e-19	0.492397	0.163	0.321	1.40813e-14	1	EXOSC10
NUDT21	5.99521e-19	0.573265	0.176	0.345	1.46589e-14	1	NUDT21
ZNRF1	6.2416e-19	0.530768	0.13	0.27	1.52613e-14	1	ZNRF1
CCDC47	7.31978e-19	0.585965	0.163	0.323	1.78976e-14	1	CCDC47
CCND3	7.39044e-19	0.59443	0.127	0.264	1.80704e-14	1	CCND3
DYNC1H1	7.40276e-19	0.429466	0.215	0.403	1.81005e-14	1	DYNC1H1
TMEM214	7.69771e-19	0.703306	0.127	0.266	1.88217e-14	1	TMEM214
SMU1	8.59662e-19	0.477728	0.237	0.443	2.10196e-14	1	SMU1
GLT8D1	8.63582e-19	0.381589	0.146	0.292	2.11154e-14	1	GLT8D1
IDH1	8.80099e-19	0.257414	0.28	0.503	2.15193e-14	1	IDH1
TMCO1	1.12154e-18	0.265774	0.259	0.469	2.74228e-14	1	TMCO1
NKTR	1.13203e-18	0.51201	0.142	0.286	2.76792e-14	1	NKTR
ERP44	1.18449e-18	0.508421	0.151	0.301	2.8962e-14	1	ERP44
FAF2	1.22143e-18	0.603833	0.191	0.366	2.98653e-14	1	FAF2
MAGOHB	1.25211e-18	0.436502	0.225	0.42	3.06153e-14	1	MAGOHB
PNKP	1.27015e-18	0.535608	0.125	0.259	3.10565e-14	1	PNKP
RPS9	1.32871e-18	0.532593	0.748	0.865	3.24882e-14	1	RPS9
NSMCE4A	1.60276e-18	0.422967	0.149	0.296	3.91891e-14	1	NSMCE4A
TSPAN18	1.72442e-18	0.455232	0.165	0.321	4.21638e-14	1	TSPAN18
ARID3A	1.79662e-18	0.331113	0.267	0.482	4.39291e-14	1	ARID3A
ZNF711	2.00072e-18	0.479289	0.119	0.251	4.89197e-14	1	ZNF711
M6PR	2.08466e-18	0.59323	0.141	0.285	5.09721e-14	1	M6PR
EVL	2.09906e-18	0.299572	0.192	0.361	5.13242e-14	1	EVL
CTSB	2.14815e-18	0.944707	0.554	0.599	5.25244e-14	1	CTSB
IRF2BPL	2.19692e-18	0.533173	0.169	0.332	5.37168e-14	1	IRF2BPL
EIF2S3	2.46851e-18	0.578614	0.133	0.273	6.03575e-14	1	EIF2S3
HAND2-AS1	2.4833e-18	0.352811	0.135	0.274	6.07191e-14	1	HAND2-AS1
HNRNPK	2.68378e-18	0.425478	0.77	0.872	6.56212e-14	1	HNRNPK
HMGXB4	2.9722e-18	0.555226	0.129	0.264	7.26734e-14	1	HMGXB4
XPO1	3.03794e-18	0.358302	0.283	0.504	7.42806e-14	1	XPO1
NSMCE1	3.06864e-18	0.538493	0.151	0.298	7.50312e-14	1	NSMCE1
HNRNPA3	3.07337e-18	0.650144	0.67	0.765	7.51469e-14	1	HNRNPA3
RSPRY1	3.24436e-18	0.496269	0.152	0.301	7.93278e-14	1	RSPRY1
AP2B1	3.36263e-18	0.464585	0.198	0.371	8.22197e-14	1	AP2B1
CSE1L	3.58962e-18	0.494931	0.198	0.374	8.77699e-14	1	CSE1L
MSH6	3.70549e-18	0.399882	0.177	0.336	9.0603e-14	1	MSH6
CIZ11	3.73229e-18	0.398443	0.175	0.335	9.12583e-14	1	CIZ1
ATAD2	3.85991e-18	0.267921	0.155	0.298	9.43786e-14	1	ATAD2
IVNS1ABP	3.97064e-18	0.509159	0.185	0.352	9.70861e-14	1	IVNS1ABP
DNAJB1	4.0046e-18	0.440531	0.209	0.394	9.79166e-14	1	DNAJB1
SF3B4	4.68028e-18	0.354537	0.293	0.531	1.14438e-13	1	SF3B4
FAM98A	4.68765e-18	0.419186	0.27	0.489	1.14618e-13	1	FAM98A
IMPAD1	4.80157e-18	0.591757	0.166	0.323	1.17403e-13	1	IMPAD1
GFPT1	5.16468e-18	0.48121	0.175	0.336	1.26282e-13	1	GFPT1
RBM15B	5.27907e-18	0.483567	0.13	0.267	1.29078e-13	1	RBM15B
TMA16	5.55077e-18	0.510449	0.183	0.348	1.35722e-13	1	TMA16
SRRT	5.55443e-18	0.463056	0.184	0.349	1.35811e-13	1	SRRT
BNIP3L	6.31122e-18	0.371188	0.257	0.467	1.54316e-13	1	BNIP3L
DNMT3A	6.39576e-18	0.488271	0.161	0.315	1.56383e-13	1	DNMT3A
SNHG5	6.4044e-18	0.253845	0.352	0.623	1.56594e-13	1	SNHG5
RCOR1	7.09445e-18	0.674737	0.138	0.28	1.73466e-13	1	RCOR1
UBAP2L	7.19328e-18	0.40848	0.279	0.506	1.75883e-13	1	UBAP2L
RPL39	7.50968e-18	0.501063	0.743	0.868	1.83619e-13	1	RPL39
ERG28	7.72451e-18	0.503648	0.246	0.454	1.88872e-13	1	ERG28
PNN	7.90803e-18	0.461216	0.205	0.383	1.93359e-13	1	PNN
C5orf15	7.96602e-18	0.557365	0.182	0.35	1.94777e-13	1	C5orf15
PHAX	8.70032e-18	0.579256	0.214	0.399	2.12731e-13	1	PHAX
CCDC80	8.77191e-18	1.4175	0.386	0.341	2.14482e-13	1	CCDC80
CHD7	1.01168e-17	0.531756	0.172	0.33	2.47366e-13	1	CHD7
CLNS1A	1.01246e-17	0.582687	0.222	0.411	2.47558e-13	1	CLNS1A
WWTR1	1.01324e-17	0.381917	0.222	0.412	2.47747e-13	1	WWTR1
SEPHS1	1.04969e-17	0.38473	0.171	0.325	2.5666e-13	1	SEPHS1
CDK51	1.24612e-17	0.505072	0.129	0.26	3.04689e-13	1	CDK5
ZMPSTE24	1.49097e-17	0.622572	0.155	0.303	3.64557e-13	1	ZMPSTE24
HLA-A	1.54258e-17	0.601679	0.126	0.256	3.77177e-13	1	HLA-A
HAND1	1.6449e-17	0.266923	0.152	0.293	4.02194e-13	1	HAND1
CTTN	1.68941e-17	0.409965	0.229	0.426	4.13078e-13	1	CTTN
CNIH4	1.75522e-17	0.262275	0.303	0.541	4.29168e-13	1	CNIH4
GLOD4	1.76107e-17	0.592521	0.208	0.388	4.306e-13	1	GLOD4
PARD3	1.76665e-17	0.481474	0.185	0.346	4.31964e-13	1	PARD3
PYCR1	1.85007e-17	0.379361	0.249	0.452	4.5236e-13	1	PYCR1
ACOT7	1.85567e-17	0.514624	0.16	0.309	4.5373e-13	1	ACOT7
MIDN	1.99067e-17	0.48701	0.182	0.346	4.86739e-13	1	MIDN
ALG8	2.02612e-17	0.752789	0.147	0.291	4.95407e-13	1	ALG8
ZKSCAN1	2.07386e-17	0.640007	0.174	0.333	5.0708e-13	1	ZKSCAN1
ALG5	2.56459e-17	0.569539	0.136	0.271	6.27069e-13	1	ALG5
AKAP17A	2.57668e-17	0.512212	0.177	0.335	6.30024e-13	1	AKAP17A
CHRAC1	2.78732e-17	0.59147	0.187	0.354	6.81529e-13	1	CHRAC1
CLCN3	2.80798e-17	0.571912	0.153	0.297	6.86579e-13	1	CLCN3
XRCC1	2.91016e-17	0.609199	0.136	0.272	7.11564e-13	1	XRCC1
CCDC82	3.13508e-17	0.597957	0.178	0.336	7.66558e-13	1	CCDC82
COLEC11	3.48864e-17	1.42656	0.266	0.19	8.53009e-13	1	COLEC11
GNL3	3.50768e-17	0.477783	0.248	0.452	8.57663e-13	1	GNL3
ZBTB1	3.86995e-17	0.513521	0.169	0.322	9.46241e-13	1	ZBTB1
TMED5	4.07456e-17	0.492514	0.172	0.326	9.96271e-13	1	TMED5
ARF6	4.35117e-17	0.630187	0.189	0.357	1.06391e-12	1	ARF6
OTUD5	4.58692e-17	0.627948	0.132	0.266	1.12155e-12	1	OTUD5
WDR34	4.65955e-17	0.467255	0.159	0.306	1.13931e-12	1	WDR34
TRIM44	4.91999e-17	0.421242	0.297	0.525	1.20299e-12	1	TRIM44
CTSL	4.94088e-17	0.527106	0.192	0.363	1.2081e-12	1	CTSL
MPRIP	5.23525e-17	0.370513	0.244	0.438	1.28007e-12	1	MPRIP
CHIC2	5.91115e-17	0.497201	0.127	0.254	1.44533e-12	1	CHIC2
WASF2	6.28942e-17	0.356445	0.309	0.549	1.53783e-12	1	WASF2
UBE2T	6.60218e-17	0.274517	0.196	0.355	1.6143e-12	1	UBE2T
PDS5B	8.99267e-17	0.638703	0.151	0.294	2.1988e-12	1	PDS5B
FNBP1	9.59351e-17	0.502042	0.218	0.395	2.34571e-12	1	FNBP1
CD63	1.07214e-16	0.357189	0.798	0.811	2.6215e-12	1	CD63
AHCYL1	1.09231e-16	0.403736	0.22	0.399	2.67081e-12	1	AHCYL1
MUM1	1.25344e-16	0.514065	0.145	0.282	3.06479e-12	1	MUM1
UBTF	1.27804e-16	0.595809	0.216	0.397	3.12493e-12	1	UBTF
BMPR2	1.32148e-16	0.419627	0.195	0.359	3.23115e-12	1	BMPR2
SRPK1	1.43186e-16	0.480118	0.214	0.388	3.50103e-12	1	SRPK1
DYNC1I2	1.46407e-16	0.377675	0.303	0.533	3.57979e-12	1	DYNC1I2
GAR1	1.64981e-16	0.552135	0.146	0.283	4.03395e-12	1	GAR1
SSBP3	1.82381e-16	0.62285	0.136	0.268	4.45939e-12	1	SSBP3
TAF15	2.27109e-16	0.433132	0.242	0.434	5.55303e-12	1	TAF15
DAZAP1	2.5677e-16	0.415628	0.28	0.5	6.27827e-12	1	DAZAP1
CNP	2.73816e-16	0.669251	0.127	0.253	6.69508e-12	1	CNP
EMP3	2.87043e-16	0.55046	0.687	0.732	7.01848e-12	1	EMP3
FAM3C	2.90984e-16	0.60146	0.145	0.283	7.11485e-12	1	FAM3C
PRRC2B	3.154e-16	0.538869	0.231	0.415	7.71184e-12	1	PRRC2B
HAUS1	3.88701e-16	0.587168	0.221	0.403	9.50413e-12	1	HAUS1
LSM6	3.95627e-16	0.746055	0.186	0.348	9.67348e-12	1	LSM6
DNMT1	4.1507e-16	0.465898	0.282	0.494	1.01489e-11	1	DNMT1
LAMP2	4.53371e-16	0.484004	0.211	0.385	1.10854e-11	1	LAMP2
EIF4G3	4.74579e-16	0.367161	0.264	0.472	1.16039e-11	1	EIF4G3
NLRP1	4.98586e-16	0.447043	0.159	0.298	1.21909e-11	1	NLRP1
SNRNP40	5.46318e-16	0.611773	0.156	0.297	1.3358e-11	1	SNRNP40
UACA	5.86832e-16	0.477602	0.244	0.436	1.43486e-11	1	UACA
HDGFL2	5.90485e-16	0.596752	0.197	0.365	1.4438e-11	1	HDGFL2
ENY2	5.92568e-16	0.297695	0.377	0.663	1.44889e-11	1	ENY2
SDF2	8.5179e-16	0.685403	0.187	0.347	2.08271e-11	1	SDF2
CKAP5	9.25747e-16	0.548012	0.228	0.404	2.26354e-11	1	CKAP5
GNPTG	9.3476e-16	0.653543	0.152	0.291	2.28558e-11	1	GNPTG
DLC1	9.87182e-16	0.606801	0.156	0.298	2.41376e-11	1	DLC1
UPF3A	1.04212e-15	0.455577	0.27	0.478	2.54809e-11	1	UPF3A
MTHFD1L	1.0663e-15	0.59989	0.141	0.27	2.6072e-11	1	MTHFD1L
SNRPA1	1.25166e-15	0.463135	0.283	0.501	3.06044e-11	1	SNRPA1
EXT1	1.34804e-15	0.532485	0.157	0.295	3.29609e-11	1	EXT1
STT3B	1.37023e-15	0.598796	0.192	0.356	3.35035e-11	1	STT3B
CCNL2	1.50853e-15	0.588765	0.189	0.348	3.6885e-11	1	CCNL2
PFKL	1.52269e-15	0.551834	0.211	0.38	3.72313e-11	1	PFKL
NFE2L1	1.58789e-15	0.525816	0.24	0.435	3.88254e-11	1	NFE2L1
IER3	1.67958e-15	0.298316	0.212	0.376	4.10675e-11	1	IER3
GLYR1	1.84752e-15	0.572391	0.193	0.354	4.51738e-11	1	GLYR1
GLRX3	1.928e-15	0.27149	0.379	0.661	4.71415e-11	1	GLRX3
KHSRP	1.96704e-15	0.538973	0.139	0.268	4.8096e-11	1	KHSRP
CNOT3	2.25512e-15	0.763358	0.13	0.256	5.514e-11	1	CNOT3
CD99	2.43465e-15	0.49668	0.729	0.82	5.95295e-11	1	CD99
CD46	2.66304e-15	0.530647	0.222	0.402	6.51139e-11	1	CD46
BOD1L1	2.84211e-15	0.532395	0.136	0.26	6.94923e-11	1	BOD1L1
ILF2	3.0283e-15	0.769493	0.591	0.699	7.4045e-11	1	ILF2
RNF145	3.039e-15	0.523528	0.162	0.3	7.43066e-11	1	RNF145
PTPN12	3.20874e-15	0.720627	0.157	0.294	7.84569e-11	1	PTPN12
SRSF4	3.33432e-15	0.596856	0.243	0.432	8.15275e-11	1	SRSF4
SUPT5H	3.86688e-15	0.297327	0.379	0.658	9.45491e-11	1	SUPT5H
NCL	3.87923e-15	0.461743	0.746	0.849	9.4851e-11	1	NCL
NUDT9	4.00734e-15	0.711749	0.181	0.334	9.79835e-11	1	NUDT9
CPSF6	4.07978e-15	0.506269	0.258	0.459	9.97546e-11	1	CPSF6
TMBIM6	4.09377e-15	0.565811	0.657	0.671	1.00097e-10	1	TMBIM6
XRCC5	4.22779e-15	0.557025	0.692	0.81	1.03374e-10	1	XRCC5
PES1	5.12908e-15	0.650857	0.167	0.309	1.25411e-10	1	PES1
PLOD1	6.11226e-15	0.451103	0.194	0.35	1.49451e-10	1	PLOD1
EGFL7	6.14842e-15	1.48865	0.341	0.301	1.50335e-10	1	EGFL7
CERS2	6.1704e-15	0.628033	0.135	0.261	1.50872e-10	1	CERS2
CTBP1	6.84855e-15	0.512472	0.217	0.388	1.67454e-10	1	CTBP1
TPRKB	7.45812e-15	0.534203	0.274	0.482	1.82359e-10	1	TPRKB
INPP5F	7.67305e-15	0.65802	0.138	0.262	1.87614e-10	1	INPP5F
SLC39A10	7.68245e-15	0.547194	0.166	0.306	1.87844e-10	1	SLC39A10
PON2	7.91445e-15	0.516915	0.244	0.436	1.93516e-10	1	PON2
TRA2A	8.33256e-15	0.594559	0.182	0.331	2.03739e-10	1	TRA2A
EIF4E2	8.38757e-15	0.383283	0.311	0.546	2.05085e-10	1	EIF4E2
DDX3Y	8.93626e-15	0.717278	0.158	0.295	2.18501e-10	1	DDX3Y
PHF5A	9.18392e-15	0.815539	0.166	0.308	2.24556e-10	1	PHF5A
RERE	9.50366e-15	0.40032	0.248	0.434	2.32374e-10	1	RERE
PIGT	9.89354e-15	0.59968	0.193	0.349	2.41907e-10	1	PIGT
TOPBP1	1.03654e-14	0.78051	0.131	0.251	2.53444e-10	1	TOPBP1
PRRC1	1.07252e-14	0.588457	0.211	0.375	2.62243e-10	1	PRRC1
COPA	1.26926e-14	0.35409	0.305	0.532	3.10347e-10	1	COPA
PCGF2	1.73239e-14	0.64655	0.151	0.281	4.23587e-10	1	PCGF2
WBP11	1.91844e-14	0.404036	0.331	0.57	4.69077e-10	1	WBP11
PSMC4	2.19158e-14	0.313772	0.357	0.62	5.35864e-10	1	PSMC4
LMO4	2.31017e-14	0.383166	0.334	0.572	5.6486e-10	1	LMO4
PUM3	2.55689e-14	0.664923	0.202	0.358	6.25186e-10	1	PUM3
BLOC1S2	3.3955e-14	0.481413	0.193	0.345	8.30233e-10	1	BLOC1S2
PAFAH1B3	3.56157e-14	0.571274	0.261	0.455	8.70839e-10	1	PAFAH1B3
GLUL	3.66766e-14	0.409597	0.284	0.49	8.9678e-10	1	GLUL
CYBA	4.01623e-14	1.28345	0.389	0.368	9.82009e-10	1	CYBA
DHX9	4.08693e-14	0.430242	0.289	0.501	9.99296e-10	1	DHX9
SERPINE2	4.17074e-14	0.86521	0.27	0.206	1.01979e-09	1	SERPINE2
SYNE2	4.19398e-14	0.579563	0.167	0.302	1.02547e-09	1	SYNE2
PGLS	4.75087e-14	0.528437	0.238	0.42	1.16163e-09	1	PGLS
RPS25	5.2408e-14	0.434458	0.753	0.875	1.28143e-09	1	RPS25
TSTA3	5.24913e-14	0.693561	0.202	0.359	1.28346e-09	1	TSTA3
KLF6	5.59791e-14	0.883071	0.45	0.428	1.36874e-09	1	KLF6
CCNL1	5.68001e-14	0.52604	0.183	0.328	1.38882e-09	1	CCNL1
BRD2	6.03107e-14	0.331126	0.3	0.514	1.47466e-09	1	BRD2
RABAC1	6.91315e-14	0.364475	0.322	0.554	1.69034e-09	1	RABAC1
SPRY2	7.00241e-14	0.499725	0.215	0.38	1.71216e-09	1	SPRY2
AP3S1	7.04313e-14	0.406295	0.261	0.45	1.72212e-09	1	AP3S1
PLPP5	7.41558e-14	0.652706	0.147	0.27	1.81318e-09	1	PLPP5
ANKRD11	7.55349e-14	0.569282	0.257	0.444	1.8469e-09	1	ANKRD11
GRINA	7.71186e-14	0.460694	0.309	0.54	1.88563e-09	1	GRINA
TMEM97	7.97524e-14	0.368487	0.193	0.34	1.95003e-09	1	TMEM97
CTBP2	8.75497e-14	0.446629	0.274	0.47	2.14068e-09	1	CTBP2
APH1A	8.95754e-14	0.679349	0.182	0.328	2.19021e-09	1	APH1A
NXT1	8.98759e-14	0.736843	0.149	0.275	2.19755e-09	1	NXT1
FAM213A	9.32276e-14	0.253745	0.388	0.651	2.27951e-09	1	FAM213A
PRKDC	9.7098e-14	0.324561	0.29	0.494	2.37414e-09	1	PRKDC
HOOK3	1.1328e-13	0.65993	0.139	0.257	2.7698e-09	1	HOOK3
PRRC2C	1.24332e-13	0.34348	0.3	0.511	3.04004e-09	1	PRRC2C
NASP	1.24794e-13	0.481197	0.26	0.441	3.05133e-09	1	NASP
FXYD5	1.27111e-13	1.63065	0.25	0.192	3.108e-09	1	FXYD5
RPA1	1.49419e-13	0.616016	0.138	0.258	3.65343e-09	1	RPA1
CCND2	1.54258e-13	0.366876	0.26	0.439	3.77175e-09	1	CCND2
ITGB1	1.63584e-13	0.658692	0.604	0.642	3.99979e-09	1	ITGB1
ADNP	1.66428e-13	0.608267	0.136	0.253	4.06932e-09	1	ADNP
RNF130	1.66766e-13	0.822047	0.169	0.304	4.07759e-09	1	RNF130
GLB1	1.91747e-13	0.610287	0.181	0.325	4.6884e-09	1	GLB1
CRK	2.47577e-13	0.653545	0.15	0.274	6.0535e-09	1	CRK
IL13RA1	2.87443e-13	0.630299	0.15	0.274	7.02827e-09	1	IL13RA1
CDC37	2.92385e-13	0.398575	0.333	0.573	7.14912e-09	1	CDC37
DEGS1	3.35009e-13	0.330279	0.275	0.468	8.1913e-09	1	DEGS1
CENPV	3.5635e-13	0.666883	0.158	0.286	8.71313e-09	1	CENPV
EPRS	4.05553e-13	0.299743	0.321	0.535	9.91619e-09	1	EPRS
S100A13	4.56588e-13	0.948976	0.536	0.626	1.1164e-08	1	S100A13
SVBP	4.65723e-13	0.508205	0.253	0.434	1.13874e-08	1	SVBP
ASXL1	5.31834e-13	0.5897	0.193	0.337	1.30039e-08	1	ASXL1
AKR1A1	5.6214e-13	0.554248	0.314	0.543	1.37449e-08	1	AKR1A1
SEC63	5.76649e-13	0.62084	0.225	0.393	1.40997e-08	1	SEC63
ZNF706	5.86959e-13	0.478166	0.318	0.545	1.43517e-08	1	ZNF706
GMPS	6.3022e-13	0.610355	0.225	0.388	1.54095e-08	1	GMPS
CAMLG	6.69398e-13	0.546206	0.305	0.52	1.63675e-08	1	CAMLG
ELAVL1	6.74282e-13	0.338616	0.349	0.602	1.64869e-08	1	ELAVL1
SF3A2	6.75964e-13	0.715587	0.187	0.333	1.6528e-08	1	SF3A2
POLR3D	6.94527e-13	0.666503	0.149	0.269	1.69819e-08	1	POLR3D
RPL32	7.31908e-13	0.314486	0.913	0.95	1.78959e-08	1	RPL32
PUF60	7.51232e-13	0.256462	0.39	0.666	1.83684e-08	1	PUF60
ALDH2	7.6336e-13	0.486699	0.264	0.447	1.86649e-08	1	ALDH2
JAK1	8.36789e-13	0.442648	0.302	0.517	2.04603e-08	1	JAK1
CYB5B	8.42168e-13	0.604927	0.261	0.445	2.05919e-08	1	CYB5B
P4HA1	9.08419e-13	0.48947	0.18	0.313	2.22118e-08	1	P4HA1
SDF4	9.45245e-13	0.664862	0.266	0.462	2.31122e-08	1	SDF4
ARF5	1.00569e-12	0.595487	0.146	0.263	2.45902e-08	1	ARF5
TRAM1	1.09973e-12	0.386138	0.307	0.519	2.68895e-08	1	TRAM1
HNRNPF	1.22705e-12	0.459201	0.343	0.589	3.00026e-08	1	HNRNPF
TCF4	1.65785e-12	1.20901	0.336	0.291	4.05362e-08	1	TCF4
ARL4A	1.66602e-12	0.779278	0.143	0.263	4.07358e-08	1	ARL4A
RPL9	1.78062e-12	0.346017	0.792	0.908	4.3538e-08	1	RPL9
C8orf33	2.01085e-12	0.780808	0.169	0.301	4.91674e-08	1	C8orf33
EIF3B	2.0973e-12	0.56859	0.274	0.472	5.12811e-08	1	EIF3B
UBXN7	2.12591e-12	0.725338	0.152	0.272	5.19807e-08	1	UBXN7
RARS	2.1386e-12	0.488262	0.324	0.558	5.22909e-08	1	RARS
GTF2I	2.72101e-12	0.536417	0.265	0.449	6.65314e-08	1	GTF2I
COL6A1	2.91347e-12	0.583972	0.166	0.29	7.12373e-08	1	COL6A1
MVB12A	2.91538e-12	0.616386	0.269	0.46	7.12839e-08	1	MVB12A
FBN1	3.01774e-12	1.29861	0.28	0.227	7.37867e-08	1	FBN1
MBTPS1	3.25072e-12	0.747294	0.164	0.29	7.94833e-08	1	MBTPS1
RPN2	3.35139e-12	0.771602	0.55	0.606	8.19448e-08	1	RPN2
EIF3F	3.37078e-12	0.453765	0.346	0.598	8.2419e-08	1	EIF3F
CORO1C	3.42309e-12	0.662433	0.168	0.293	8.36979e-08	1	CORO1C
RPS15A	3.87065e-12	0.597725	0.641	0.798	9.46413e-08	1	RPS15A
PRSS23	3.97397e-12	1.10496	0.354	0.318	9.71675e-08	1	PRSS23
HMGCR	4.84627e-12	0.456107	0.177	0.304	1.18496e-07	1	HMGCR
PWP1	4.87104e-12	0.694089	0.213	0.369	1.19102e-07	1	PWP1
SELENOF	4.93438e-12	0.582433	0.261	0.45	1.2065e-07	1	SELENOF
PPP3CA	4.93946e-12	0.613391	0.162	0.287	1.20775e-07	1	PPP3CA
CKAP4	5.51832e-12	1.11957	0.43	0.445	1.34928e-07	1	CKAP4
SCARB2	5.60218e-12	0.488798	0.208	0.361	1.36979e-07	1	SCARB2
ENG	5.76978e-12	1.36235	0.268	0.217	1.41077e-07	1	ENG
LAPTM4A	6.27383e-12	0.666698	0.594	0.634	1.53401e-07	1	LAPTM4A
TXNDC12	7.01928e-12	0.701817	0.206	0.354	1.71628e-07	1	TXNDC12
APOE	7.09119e-12	0.256035	0.282	0.458	1.73387e-07	1	APOE
DHX15	7.68042e-12	0.627323	0.252	0.43	1.87794e-07	1	DHX15
TGOLN2	8.36443e-12	0.695268	0.208	0.358	2.04519e-07	1	TGOLN2
SH3GL1	8.38212e-12	0.476223	0.212	0.361	2.04951e-07	1	SH3GL1
C1GALT1	9.64846e-12	0.661802	0.216	0.371	2.35914e-07	1	C1GALT1
NUCB2	1.24381e-11	0.615784	0.252	0.419	3.04124e-07	1	NUCB2
SPCS1	1.26184e-11	0.261428	0.398	0.648	3.08533e-07	1	SPCS1
GATA6	1.35888e-11	0.621251	0.182	0.316	3.32259e-07	1	GATA6
NFKBIZ	1.41168e-11	1.43009	0.262	0.211	3.45169e-07	1	NFKBIZ
ATP6AP1	1.62067e-11	0.449582	0.278	0.469	3.96271e-07	1	ATP6AP1
PPT1	1.86534e-11	0.793942	0.182	0.315	4.56095e-07	1	PPT1
ENAH	1.87213e-11	0.355794	0.367	0.615	4.57755e-07	1	ENAH
DSG2	2.03232e-11	0.50952	0.225	0.379	4.96922e-07	1	DSG2
PPA1	2.14527e-11	0.509283	0.33	0.562	5.24539e-07	1	PPA1
TXN	2.26111e-11	0.493534	0.713	0.844	5.52865e-07	1	TXN
YIF1B	2.26637e-11	0.668066	0.24	0.405	5.54151e-07	1	YIF1B
SORBS3	2.28506e-11	0.812166	0.162	0.284	5.58719e-07	1	SORBS3
FAM89B	2.37568e-11	0.467726	0.274	0.461	5.80877e-07	1	FAM89B
RER1	2.52946e-11	0.559867	0.27	0.462	6.18479e-07	1	RER1
HERPUD1	2.54224e-11	0.46213	0.238	0.397	6.21603e-07	1	HERPUD1
ADAM9	2.60627e-11	0.772581	0.146	0.256	6.37259e-07	1	ADAM9
U2AF2	2.65151e-11	0.695	0.208	0.352	6.4832e-07	1	U2AF2
HIF1A	2.76032e-11	0.579355	0.241	0.404	6.74927e-07	1	HIF1A
SHKBP1	2.91538e-11	0.8108	0.159	0.278	7.12839e-07	1	SHKBP1
MTHFD2	2.92304e-11	0.510551	0.203	0.342	7.14712e-07	1	MTHFD2
SIGMAR1	2.99944e-11	0.572387	0.297	0.494	7.33392e-07	1	SIGMAR1
GRAMD1A	3.64176e-11	0.807398	0.151	0.265	8.90446e-07	1	GRAMD1A
RAC3	3.85267e-11	0.804866	0.194	0.333	9.42017e-07	1	RAC3
SLC25A1	3.85647e-11	0.432508	0.316	0.527	9.42945e-07	1	SLC25A1
FUCA2	4.00476e-11	0.772575	0.211	0.359	9.79203e-07	1	FUCA2
MCFD2	4.44679e-11	0.653809	0.257	0.433	1.08728e-06	1	MCFD2
TMEM30A	5.73482e-11	0.76595	0.228	0.388	1.40222e-06	1	TMEM30A
RPL35	5.98428e-11	0.264505	0.913	0.966	1.46322e-06	1	RPL35
ITM2C	6.65337e-11	0.791555	0.521	0.575	1.62681e-06	1	ITM2C
GNG12	6.79739e-11	0.511126	0.245	0.407	1.66203e-06	1	GNG12
RPL11	6.83975e-11	0.350061	0.85	0.931	1.67239e-06	1	RPL11
FKBP10	7.98469e-11	1.03404	0.44	0.455	1.95234e-06	1	FKBP10
TMEM14A	9.27522e-11	0.956331	0.158	0.272	2.26788e-06	1	TMEM14A
C11orf58	1.0868e-10	0.541937	0.655	0.785	2.65733e-06	1	C11orf58
SMAD6	1.13456e-10	0.609261	0.151	0.262	2.77412e-06	1	SMAD6
DDX17	1.43315e-10	0.539428	0.279	0.464	3.5042e-06	1	DDX17
EFEMP2	1.44133e-10	0.672936	0.284	0.477	3.52419e-06	1	EFEMP2
GOLT1B	1.49769e-10	0.775923	0.163	0.28	3.66201e-06	1	GOLT1B
UBA2	1.59291e-10	0.565151	0.27	0.448	3.89482e-06	1	UBA2
SRRM1	1.78683e-10	0.300893	0.405	0.655	4.36898e-06	1	SRRM1
UCHL1	1.99383e-10	0.986768	0.381	0.362	4.87511e-06	1	UCHL1
GNAI2	1.99949e-10	0.59878	0.585	0.729	4.88895e-06	1	GNAI2
DERL2	2.1396e-10	0.779713	0.217	0.365	5.23155e-06	1	DERL2
KNOP1	2.1696e-10	0.849664	0.152	0.261	5.30489e-06	1	KNOP1
MYDGF	2.20318e-10	1.00359	0.449	0.482	5.38699e-06	1	MYDGF
EEF21	2.34885e-10	0.447729	0.709	0.873	5.74318e-06	1	EEF2
SPART	2.39667e-10	0.715106	0.221	0.37	5.8601e-06	1	SPART
USP12	2.76882e-10	0.852201	0.146	0.251	6.77004e-06	1	USP12
DAP	4.04724e-10	0.387349	0.32	0.52	9.8959e-06	1	DAP
EIF4B	4.76603e-10	0.605605	0.257	0.426	1.16534e-05	1	EIF4B
ANTXR2	4.92231e-10	0.744872	0.179	0.304	1.20355e-05	1	ANTXR2
RPL10A	5.13612e-10	0.504641	0.693	0.849	1.25583e-05	1	RPL10A
PTK2	5.34215e-10	0.638061	0.274	0.452	1.30621e-05	1	PTK2
INSIG1	5.3625e-10	0.482445	0.219	0.356	1.31118e-05	1	INSIG1
[truncated: 22,754 more rows]

## Sheet: Top10_lower-P-Value_Per-Cluster
										96-well-Cardiac organoid at day 10 and day 20 time point of sc-RNA-seq analysis
										The statistical "wilcoxon" test is used to identify genes differentially expressed between clusters. Found markers for every cluster compared to all remaining cells, and reported only the positive ones. The genes are sorted by lowest p-value (p_val), and the top 10 differentially expressed genes are selected for subsequent analysis								Cell Identity
																		Base on PanglaodDB data base			Base The human protein Atlas single cells
										NO.	p_val	avg_log2FC	pct.1	pct.2	p_val_adj	cluster	gene	First cell type	Second cell type	Third cell type	First cell type	Second cell type	Third cell type
										1	0	1.55	0.901	0.503	0	0	MYOZ2	Cardiomyocytes	Myocytes	Ependymal cells	Cardiomyocytes	Skeletal myocytes	Fibroblasts	Cell type names	Alveolar cells type 1	Cardiomyocytes	Cone photoreceptor cells	EC	Ependymal cells	Erythroid cells	Erythroid-like .	Excitatory neurons	Fibroblasts	Germ cells	Hepatocytes	Inhibitory neurons	Late spermatids	Macrophages	Myocytes	Myoepithelial	NA	Neurons	Oligodendrocyte	Oligodendrocyte precursor cells	Sertoli cells	Skeletal myocytes	Smooth muscle c.	Trigeminal neur.	Unknown
										2	0	1.4	0.953	0.558	0	0	TNNC1	Cardiomyocytes	Unknown	EC	Skeletal myocytes	Cardiomyocytes	Alveolar cells type 1	Replication Cell Type per cluster	1	15	1	1	1	1	1	1	3	4	1	1	2	1	1	1	1	1	1	1	2	7	5	1	5
										3	0	1.49	0.973	0.581	0	0	SMPX	Cardiomyocytes	Sertoli cells	Unknown	Cardiomyocytes	Skeletal myocytes	Fibroblasts	Cell Type percentage per cluster	1.66667	25	1.66667	1.66667	1.66667	1.66667	1.66667	1.66667	5	6.66667	1.66667	1.66667	3.33333	1.66667	1.66667	1.66667	1.66667	1.66667	1.66667	1.66667	3.33333	11.6667	8.33333	1.66667	8.33333
										4	0	1.29	0.928	0.561	0	0	PLN	Cardiomyocytes	Smooth muscle c.	Germ cells	Cardiomyocytes	Smooth muscle cells	Skeletal myocytes
										5	0	1.56	0.993	0.642	0	0	HSPB7	Cardiomyocytes	Germ cells	Smooth muscle c.	Cardiomyocytes	Skeletal myocytes	Late spermatids
										6	0	1.61	0.79	0.457	0	0	DGKI	Trigeminal neur.	Neurons	NA	Excitatory neurons	Inhibitory neurons	Oligodendrocyte precursor cells
										7	0	1.56	0.996	0.671	0	0	MYL4	Erythroid-like .	Unknown	Germ cells	Cardiomyocytes	Cone photoreceptor cells	Erythroid cells
										8	0	1.49	0.86	0.541	0	0	CNN1	Smooth muscle c.	Myoepithelial	Germ cells	Late spermatids	Smooth muscle cells	Sertoli cells
										9	0	1.15	0.894	0.594	0	0	ENO3	Cardiomyocytes	Unknown	Macrophages	Skeletal myocytes	Cardiomyocytes	Hepatocytes
										10	0	1.34	1	0.744	0	0	TNNI1	Cardiomyocytes	Oligodendrocyte	Unknown	Skeletal myocytes	Cardiomyocytes	Fibroblasts
										11	0	2.23	0.803	0.288	0	1	HAPLN1	Unknown	Chondrocytes	Neurons	Smooth muscle cells	Inhibitory neurons	Fibroblasts	Cell type names	Basal keratinocytes	Bipolar cells	Cajal-Retzius c.	Cardiomyocytes	Chondrocytes	EC	Exocrine glandular cells	Extravillous trophoblasts	Fibroblasts	Hepatocytes	Hofbauer cells	Inhibitory neurons	Langerhans cells	Langerhans cells	Monocytes	NA	Neurons	Oligodendrocyte.	Ovarian stromal cells	Pancreatic endocrine cells	Paneth cells	Proximal enterocytes	Rod photoreceptor cells	Smooth muscle cells	Unknown
										12	0	1.61	0.944	0.5	0	1	MT-RNR1	NA	NA	NA	NA	NA	NA	Replication Cell Type per cluster	1	1	1	1	1	5	1	4	6	1	1	1	1	1	1	15	2	1	1	2	2	1	1	1	7
										13	0	1.58	0.951	0.594	0	1	ACTG1	Unknown	EC	Fibroblasts	Exocrine glandular cells	Extravillous trophoblasts	Pancreatic endocrine cells	Cell Type percentage per cluster	1.66667	1.66667	1.66667	1.66667	1.66667	8.33333	1.66667	6.66667	10	1.66667	1.66667	1.66667	1.66667	1.66667	1.66667	25	3.33333	1.66667	1.66667	3.33333	3.33333	1.66667	1.66667	1.66667	11.6667
										14	0	1.63	0.999	0.834	0	1	ACTB	Unknown	EC	Fibroblasts	Hofbauer cells	Extravillous trophoblasts	Pancreatic endocrine cells
										15	1.51e-293	1.25	0.987	0.926	3.69e-289	1	PTMA	Unknown	EC	Oligodendrocyte.	Langerhans cells	Monocytes	Basal keratinocytes
										16	9.81e-231	1.37	0.834	0.479	2.4e-226	1	FN1	Unknown	EC	Fibroblasts	Extravillous trophoblasts	Hepatocytes	Fibroblasts
										17	8.93e-220	0.99	0.907	0.471	2.18e-215	1	MT-RNR2	NA	NA	NA	NA	NA	NA
										18	1.81e-213	1.12	0.972	0.776	4.43e-209	1	MDK	Unknown	Fibroblasts	Cajal-Retzius c.	Paneth cells	Ovarian stromal cells	Proximal enterocytes
										19	1.11e-203	1.05	0.9	0.446	2.71e-199	1	MT-CYB	NA	NA	NA	Bipolar cells	Cardiomyocytes	Rod photoreceptor cells
										20	6.04e-202	0.93	0.986	0.974	1.48e-197	1	TMSB10	Unknown	EC	Neurons	Paneth cells	Extravillous trophoblasts	Langerhans cells
										21	0	2.27	0.847	0.246	0	2	HRC	Cardiomyocytes	Smooth muscle c.	Fibroblasts	Cardiomyocytes	Skeletal myocytes	Smooth muscle cells	Cell type names	Adipocytes	Alveolar cells type 1	Alveolar cells type 2	Cardiomyocytes	Chondrocytes	Dendritic cells	EC	Endometrial stromal cells	Enterocytes	Excitatory neurons	Fibroblasts	Germ cells	Hepatocytes	Inhibitory neurons	Melanocytes	Muller glia cells	NA	Neurons	Oligodendrocyte	Oligodendrocyte precursor cells	Peritubular cells	Prostatic glandular cells	Proximal enterocytes	Skeletal myocytes	Smooth muscle c.
										22	0	2.1	0.853	0.293	0	2	SLC8A1	Neurons	Unknown	Dendritic cells	Excitatory neurons	Cardiomyocytes	Oligodendrocyte precursor cells	Replication Cell Type per cluster	1	2	1	13	1	1	4	1	2	1	3	2	3	1	1	1	2	1	2	1	1	1	1	3	3
										23	0	1.69	0.877	0.393	0	2	TRDN	Cardiomyocytes	Germ cells	Unknown	Skeletal myocytes	Cardiomyocytes	Muller glia cells	Cell Type percentage per cluster	1.66667	3.33333	1.66667	21.6667	1.66667	1.66667	6.66667	1.66667	3.33333	1.66667	5	3.33333	5	1.66667	1.66667	1.66667	3.33333	1.66667	3.33333	1.66667	1.66667	1.66667	1.66667	5	5
										24	0	2.43	0.564	0.134	0	2	A2M	EC	Fibroblasts	Unknown	Adipocytes	Endothelial cells	Hepatocytes
										25	0	3.09	0.944	0.573	0	2	NPPA	Cardiomyocytes	NA	NA	Cardiomyocytes	Fibroblasts	Endothelial cells
										26	0	1.54	0.964	0.6	0	2	HACD1	Unknown	Oligodendrocyte.	Enterocytes	Cardiomyocytes	Melanocytes	Alveolar cells type 1
										27	0	1.5	0.978	0.76	0	2	MASP1	Unknown	Hepatocytes	Oligodendrocyte	Hepatocytes	Endometrial stromal cells	Cardiomyocytes
										28	1.41e-306	1.97	0.667	0.195	3.45e-302	2	CORIN	Cardiomyocytes	Chondrocytes	Germ cells	Cardiomyocytes	Prostatic glandular cells	Inhibitory neurons
										29	7.07e-306	1.45	0.972	0.757	1.73e-301	2	ATP1A1	Unknown	EC	Enterocytes	Proximal enterocytes	Alveolar cells type 2	Alveolar cells type 1
										30	2.05e-303	1.61	0.906	0.539	5e-299	2	NEXN	Smooth muscle c.	Cardiomyocytes	Unknown	Cardiomyocytes	Skeletal myocytes	Peritubular cells
										31	0	3.1	0.944	0.228	0	3	LUM	Fibroblasts	Unknown	Osteoblasts	Fibroblasts	Endometrial stromal cells	Smooth muscle cells	Cell type names	Adipocytes	Basal cells	Cytotrophoblasts	Dendritic cells	EC	Endometrial stromal cells	Endothelial cells	Excitatory neurons	Extravillous trophoblasts	Fibroblasts	Germ cells	Hofbauer cells	Langerhans cells	Late spermatids	Leydig cells	Lymphatic endothelial cells	Macrophages	Microglial cells	Monocytes	Neurons	Oligodendrocyte precursor cells	Osteoblasts	Pancreatic endocrine cells	Pericytes	Peritubular cells
										32	0	2.13	0.954	0.245	0	3	MMP2	Fibroblasts	Unknown	Peritubular myo.	Fibroblasts	Extravillous trophoblasts	Peritubular cells	Replication Cell Type per cluster	1	1	1	1	4	1	1	1	3	10	2	1	1	1	1	3	1	1	1	1	1	1	1	2	1
										33	0	2.74	0.874	0.166	0	3	COL6A2	Fibroblasts	Unknown	Smooth muscle c.	Fibroblasts	Smooth muscle cells	Leydig cells	Cell Type percentage per cluster	1.66667	1.66667	1.66667	1.66667	6.66667	1.66667	1.66667	1.66667	5	16.6667	3.33333	1.66667	1.66667	1.66667	1.66667	5	1.66667	1.66667	1.66667	1.66667	1.66667	1.66667	1.66667	3.33333	1.66667
										34	0	2.16	0.934	0.229	0	3	MARCKS	Unknown	EC	Neurons	Monocytes	Langerhans cells	Lymphatic endothelial cells
										35	0	3.25	0.794	0.094	0	3	ANGPT2	EC	Unknown	Pericytes	Lymphatic endothelial cells	Endothelial cells	Adipocytes
										36	0	1.82	0.953	0.257	0	3	CDH11	Unknown	Fibroblasts	EC	Oligodendrocyte precursor cells	Microglial cells	Excitatory neurons
										37	0	3.37	0.937	0.247	0	3	TGFBI	Macrophages	Unknown	Fibroblasts	Pancreatic endocrine cells	Dendritic cells	Hofbauer cells
										38	0	2.22	0.922	0.25	0	3	FBLN1	Unknown	Fibroblasts	Germ cells	Fibroblasts	Syncytiotrophoblasts	Extravillous trophoblasts
										39	0	2.78	0.843	0.171	0	3	IGDCC3	Unknown	Germ cells	Basal cells	Cytotrophoblasts	Late spermatids	Syncytiotrophoblasts
										40	0	1.89	0.979	0.309	0	3	TFPI	EC	Unknown	Pericytes	Extravillous trophoblasts	Lymphatic endothelial cells	Syncytiotrophoblasts
										41	0	2.58	0.772	0.212	0	4	TYMS	Unknown	Enterocytes	Neutrophils	Erythroid cells	Spermatocytes	Undifferentiated cells	Cell type names	Basal cells	Ciliated cells	Early spermatids	EC	Enterocytes	Erythroid cells	Erythroid-like .	Extravillous trophoblasts	Germ cells	Hofbauer cells	Keratinocytes	Late spermatids	Neurons	Neutrophils	Oocytes	Spermatocytes	Spermatogonia	T cells	Undifferentiated cells	Unknown	Total Cal.
										42	0	2.71	0.669	0.151	0	4	BIRC5	Unknown	Neutrophils	Germ cells	Spermatocytes	Extravillous trophoblasts	Erythroid cells	Replication Cell Type per cluster	2	1	3	1	2	6	3	4	5	1	1	3	1	4	1	7	1	1	3	10	60
										43	0	3.54	0.547	0.082	0	4	DEPDC1	Germ cells	Unknown	Basal cells	Spermatocytes	Late spermatids	Early spermatids	Cell Type percentage per cluster	3.33333	1.66667	5	1.66667	3.33333	10	5	6.66667	8.33333	1.66667	1.66667	5	1.66667	6.66667	1.66667	11.6667	1.66667	1.66667	5	16.6667	100
										44	0	3.13	0.519	0.085	0	4	PBK	Unknown	Germ cells	Neutrophils	Early spermatids	Spermatocytes	Late spermatids							15
										45	2.01e-266	1.45	0.994	0.94	4.92e-262	4	TUBA1B	Unknown	Neurons	EC	Extravillous trophoblasts	Erythroid cells	Hofbauer cells
										46	9.18e-266	2.98	0.496	0.094	2.24e-261	4	CENPM	Unknown	Erythroid-like .	T cells	Ciliated cells	Erythroid cells	Undifferentiated cells
										47	1.05e-242	2.38	0.624	0.166	2.57e-238	4	GINS2	Unknown	Germ cells	Erythroid-like .	Oocytes	Spermatocytes	Spermatogonia
										48	1.73e-236	2.69	0.528	0.118	4.23e-232	4	TK1	Unknown	Erythroid-like .	Enterocytes	Extravillous trophoblasts	Undifferentiated cells	Erythroid cells
										49	2.03e-230	2.65	0.553	0.136	4.97e-226	4	CDKN3	Unknown	Germ cells	Neutrophils	Early spermatids	Late spermatids	Spermatocytes
										50	7.44e-227	2.47	0.73	0.298	1.82e-222	4	UBE2T	Unknown	Keratinocytes	Beta cells	Spermatocytes	Erythroid cells	Extravillous trophoblasts
										51	3.57e-269	2.94	0.896	0.433	8.72e-265	5	FOS	Unknown	EC	Fibroblasts	Ovarian stromal cells	Granulosa cells	Fibroblasts	Cell type names	Adipocytes	Basal prostatic cells	Breast myoepithelial cells	Cardiomyocytes	Collecting duct cells	Distal tubular cells	EC	Endometrial stromal cells	Enterocytes	Fibroblasts	Germ cells	Glandular and luminal cells	Granulocytes	Granulosa cells	Macrophages	Neurons	Ovarian stromal cells	Salivary duct cells	Secretory cells	Skeletal myocytes	Smooth muscle c	Syncytiotrophoblasts	Unknown	Total Cal.
										52	3.87e-247	2.43	0.924	0.542	9.45e-243	5	JUN	Unknown	EC	Fibroblasts	Ovarian stromal cells	Granulosa cells	Endometrial stromal cells	Replication Cell Type per cluster	1	2	1	3	1	1	7	1	1	8	1	3	2	3	1	1	3	3	1	3	3	1	9	60
										53	6.32e-237	2.55	0.761	0.283	1.55e-232	5	EGR1	Unknown	Fibroblasts	EC	Skeletal myocytes	Basal prostatic cells	Ovarian stromal cells	Cell Type percentage per cluster	1.66667	3.33333	1.66667	5	1.66667	1.66667	11.6667	1.66667	1.66667	13.3333	1.66667	5	3.33333	5	1.66667	1.66667	5	5	1.66667	5	5	1.66667	15	100
										54	8.73e-221	2.64	0.696	0.24	2.13e-216	5	GADD45B	Unknown	Fibroblasts	EC	Breast myoepithelial cells	Adipocytes	Smooth muscle cells
										55	4.15e-220	2.66	0.69	0.231	1.01e-215	5	FOSB	Unknown	Fibroblasts	EC	Granulocytes	Glandular and luminal cells	Salivary duct cells
										56	2.86e-217	1.26	0.92	0.526	6.99e-213	5	TTN	Cardiomyocytes	Unknown	Germ cells	Granulocytes	Glandular and luminal cells	Salivary duct cells
										57	8.16e-216	2.5	0.789	0.326	1.99e-211	5	ATF3	Unknown	EC	Macrophages	Glandular and luminal cells	Basal prostatic cells	Secretory cells
										58	3.87e-209	1.69	0.807	0.284	9.47e-205	5	HRC	Cardiomyocytes	Smooth muscle c	Fibroblasts	Cardiomyocytes	Skeletal myocytes	Smooth muscle cells
										59	7.74e-198	2.9	0.543	0.137	1.89e-193	5	GADD45G	Unknown	Fibroblasts	EC	Syncytiotrophoblasts	Skeletal myocytes	Granulosa cells
										60	3.08e-182	1.56	0.89	0.528	7.53e-178	5	ATP1B1	Neurons	Unknown	Enterocytes	Collecting duct cells	Distal tubular cells	Salivary duct cells
										61	0	2.59	0.894	0.186	0	6	LIMCH1	Unknown	Oligodendrocyte.	EC	Oligodendrocytes	Inhibitory neurons	Excitatory neurons	Cell type names	Adipocytes	Cytotrophoblasts	Ductal cells	EC	Endometrial stromal cells	Excitatory neurons	Extravillous trophoblasts	Fibroblasts	Glandular and luminal cells	Inhibitory neurons	Ionocytes	Leydig cells	Lymphatic endothelial cells	Mesothelial cells	Microglia	Oligodendrocyte.	Osteoblasts	Ovarian stromal cells	Pancreatic endocrine cells	Pericytes	Peritubular cells	Spermatocytes	Syncytiotrophoblasts	Unknown	Total Cal.
										62	0	4.29	0.816	0.108	0	6	C7	Fibroblasts	Unknown	Peritubular myo.	Leydig cells	Fibroblasts	Ovarian stromal cells	Replication Cell Type per cluster	2	1	1	8	1	1	4	10	1	1	1	4	1	1	1	2	1	2	1	2	2	1	1	10	60
										63	0	3.69	0.906	0.2	0	6	COL1A2	Unknown	Fibroblasts	Pericytes	Fibroblasts	Leydig cells	Endometrial stromal cells	Cell Type percentage per cluster	3.33333	1.66667	1.66667	13.3333	1.66667	1.66667	6.66667	16.6667	1.66667	1.66667	1.66667	6.66667	1.66667	1.66667	1.66667	3.33333	1.66667	3.33333	1.66667	3.33333	3.33333	1.66667	1.66667	16.6667	100
										64	0	1.91	0.901	0.195	0	6	MMP14	Fibroblasts	Unknown	EC	Extravillous trophoblasts	Pancreatic endocrine cells	Syncytiotrophoblasts
										65	0	2.34	0.891	0.187	0	6	FBN1	Fibroblasts	Unknown	EC	Fibroblasts	Leydig cells	Peritubular cells
										66	0	2.07	0.93	0.248	0	6	P3H1	Fibroblasts	Unknown	Osteoblasts	Extravillous trophoblasts	Cytotrophoblasts	Spermatocytes
										67	0	3.39	0.8	0.122	0	6	TM4SF1	EC	Unknown	Pericytes	Glandular and luminal cells	Endothelial cells	Ductal cells
										68	0	3.89	0.745	0.074	0	6	PROCR	EC	Fibroblasts	Unknown	Mesothelial cells	Extravillous trophoblasts	Lymphatic endothelial cells
										69	0	3.68	0.836	0.17	0	6	SERPINE2	Unknown	Astrocytes	Microglia	Extravillous trophoblasts	Ovarian stromal cells	Leydig cells
										70	0	2.34	0.963	0.311	0	6	ECE1	EC	Unknown	Fibroblasts	Adipocytes	Ionocytes	Endothelial cells
										71	1.13e-139	4.23	0.878	0.543	2.76e-135	7	TTN	Cardiomyocytes	Unknown	Germ cells	Cardiomyocytes	Skeletal myocytes	Fibroblasts	Cell type names	Adipocytes	Basal keratinocytes	Basal squamous epithelial cells	Cardiomyocytes	Dendritic cells	EC	Endometrial stromal cells	Excitatory neurons	Fibroblasts	Germ cells	Inhibitory neurons	Interneurons	Lymphatic endothelial cells	Macrophages	Neurons	Oligodendrocyte	Oligodendrocyte precursor cells	Oligodendrocyte proginator	Peritubular cells	Rod photoreceptor cells	Skeletal myocytes	Syncytiotrophoblasts	T cells	Unknown	Total Cal.
										72	1.31e-135	3.01	0.835	0.415	3.2e-131	7	FBN2	Unknown	Fibroblasts	Germ cells	Cytotrophoblasts	Syncytiotrophoblasts	Inhibitory neurons	Replication Cell Type per cluster	2	1	1	10	1	2	1	3	4	3	3	1	2	1	5	1	3	1	1	1	2	1	1	9	60
										73	2.8e-120	2.24	0.946	0.642	6.85e-116	7	MTATP6P1	Unknown	T cells	Germ cells	Cardiomyocytes	Excitatory neurons	Inhibitory neurons	Cell Type percentage per cluster	3.33333	1.66667	1.66667	16.6667	1.66667	3.33333	1.66667	5	6.66667	5	5	1.66667	3.33333	1.66667	8.33333	1.66667	5	1.66667	1.66667	1.66667	3.33333	1.66667	1.66667	15	100
										74	3.59e-108	3.21	0.602	0.199	8.78e-104	7	RYR2	Neurons	Cardiomyocytes	Interneurons	Cardiomyocytes	Excitatory neurons	Inhibitory neurons
										75	4.69e-103	2.61	0.753	0.35	1.15e-98	7	SLC8A1	Neurons	Unknown	Dendritic cells	Excitatory neurons	Cardiomyocytes	Oligodendrocyte precursor cells
										76	1.69e-99	2.21	0.829	0.534	4.14e-95	7	MACF1	Unknown	Neurons	EC	Astrocytes	Oligodendrocyte precursor cells	Rod photoreceptor cells
										77	6.02e-97	2.94	0.629	0.241	1.47e-92	7	DST	Neurons	Oligodendrocyte	Unknown	Basal keratinocytes	Basal squamous epithelial cells	Cardiomyocytes
										78	2.28e-94	3.06	0.645	0.269	5.57e-90	7	FLNC	Unknown	Fibroblasts	Cardiomyocytes	Cardiomyocytes	Skeletal myocytes	Lymphatic endothelial cells
										79	9.92e-87	1.88	0.921	0.701	2.43e-82	7	VCAN	Unknown	Fibroblasts	Oligodendrocyte proginator	Oligodendrocyte precursor cells	Endometrial stromal cells	Macrophages
										80	1.52e-84	1.8	0.894	0.672	3.71e-80	7	SPTBN1	Unknown	EC	Neurons	Lymphatic endothelial cells	Peritubular cells	Adipocytes
										81	0	4.97	0.807	0.049	0	8	NR2F2	Unknown	Pericytes	EC	Peritubular cells	Endometrial stromal cells	Leydig cells	Cell type names	Breast glandular cells	Adipocytes	Basal prostatic cells	B-cells	cells	Cholangiocytes	Distal enterocytes	EC	EC (aorta)	Endometrial stromal cells	Enterocytes	Epithelial cell.	Exocrine glandular cells	Germ cells	Granulosa cells	Hepatocytes	Leydig cells	Lymphatic endothelial cells	Macrophages	Mesothelial cells	Monocytes	Mucus glandular cells	NA	Neurons	Oligodendrocyte
										82	0	3.8	0.804	0.12	0	8	BCHE	Hepatocytes	Enterocytes	Germ cells	Hepatocytes	Oligodendrocyte precursor cells	Mesothelial cells	Replication Cell Type per cluster	1	1	1	1	1	1	1	3	1	1	1	1	1	3	1	3	1	1	1	1	1	1	12	1	2
										83	0	5.78	0.573	0.012	0	8	NKX3-2	NA	NA	NA	Oocytes	Breast glandular cells	Exocrine glandular cells	Cell Type percentage per cluster	1.66667	1.66667	1.66667	1.66667	1.66667	1.66667	1.66667	5	1.66667	1.66667	1.66667	1.66667	1.66667	5	1.66667	5	1.66667	1.66667	1.66667	1.66667	1.66667	1.66667	20	1.66667	3.33333
										84	0	3.87	0.576	0.057	0	8	MUC12	Epithelial cell.	Cholangiocytes	Germ cells	Distal enterocytes	Paneth cells	Undifferentiated cells									6.66667
										85	0	5.29	0.526	0.016	0	8	AC004540.2	NA	NA	NA	NA	NA	NA
										86	0	3.53	0.543	0.046	0	8	ANO1	NA	NA	NA	Basal prostatic cells	Hepatocytes	Serous glandular cells
										87	0	3.34	0.504	0.028	0	8	CLEC14A	EC	Unknown	EC (aorta)	Adipocytes	Endothelial cells	Lymphatic endothelial cells
										88	0	6.43	0.468	0.009	0	8	CD52	Unknown	Macrophages	T cells	B-cells	Monocytes	cells
										89	0	4.65	0.46	0.028	0	8	KLK6	Oligodendrocyte	Unknown	Undefined place.	Secretory cells	Oligodendrocytes	Mucus glandular cells
										90	0	4.32	0.43	0.024	0	8	C1QTNF4	Unknown	Neurons	Germ cells	Ovarian stromal cells	Granulosa cells	Spermatogonia
										91	2.75e-268	4.01	0.776	0.139	6.72e-264	9	EGLN3	Enterocytes	Unknown	Basal cells	Dendritic cells	Extravillous trophoblasts	Suprabasal keratinocytes	Cell type names	Alveolar cells type 1	Basal cells	Basal respiratory cells	Bipolar cells	Cone photoreceptor cells	Cytotrophoblasts	Dendritic cells	Distal enterocytes	Ductal cells	EC	Enterocytes	Ependymal cells	Extravillous trophoblasts	Germ cells	Granulosa cells	Inhibitory neurons	Interneurons	Ionocytes	Late spermatids	Macrophages	Melanocytes	Muller glia cells	Neurons	Neutrophils	Oligodendrocytes
										92	2.7e-229	4.69	0.801	0.195	6.61e-225	9	NMB	Germ cells	Trigeminal neur.	Unknown	Basal respiratory cells	Ionocytes	Ductal cells	Replication Cell Type per cluster	1	3	2	1	1	1	1	1	2	3	2	1	5	1	1	1	1	2	1	1	1	1	3	1	1
										93	1.71e-188	4.41	0.389	0.041	4.18e-184	9	TUBA4A	Unknown	Neutrophils	Neurons	Late spermatids	Suprabasal keratinocytes	Alveolar cells type 1	Cell Type percentage per cluster	1.66667	5	3.33333	1.66667	1.66667	1.66667	1.66667	1.66667	3.33333	5	3.33333	1.66667	8.33333	1.66667	1.66667	1.66667	1.66667	3.33333	1.66667	1.66667	1.66667	1.66667	5	1.66667	1.66667
										94	7.85e-188	4.02	0.353	0.033	1.92e-183	9	STXBP6	Unknown	EC	Neurons	Oligodendrocytes	Inhibitory neurons	Melanocytes
										95	4.56e-144	3.36	0.667	0.185	1.11e-139	9	ENO2	Neurons	Interneurons	Unknown	Cone photoreceptor cells	Rod photoreceptor cells	Bipolar cells
										96	2.42e-142	3.77	0.72	0.225	5.93e-138	9	SLC2A1	EC	Unknown	Ependymal cells	Syncytiotrophoblasts	Cytotrophoblasts	Extravillous trophoblasts
										97	1.2e-122	2.65	0.796	0.302	2.93e-118	9	KRT19	Unknown	Enterocytes	Basal cells	Proximal enterocytes	Extravillous trophoblasts	Distal enterocytes
										98	1.98e-122	1.66	0.994	0.864	4.85e-118	9	ENO1	Unknown	EC	Macrophages	Muller glia cells	Extravillous trophoblasts	Ductal cells
										99	2.33e-121	3.22	0.331	0.045	5.69e-117	9	INHA	Sertoli cells	Unknown	Peritubular myo.	Syncytiotrophoblasts	Granulosa cells	Sertoli cells
										100	6.06e-115	3.31	0.599	0.177	1.48e-110	9	ERO1A	Basal cells	T cells	Unknown	Basal respiratory cells	Ionocytes	Extravillous trophoblasts
										101	1.61e-209	2.83	0.803	0.078	3.94e-205	10	AURKB	Unknown	Neutrophils	T cells	Extravillous trophoblasts	Erythroid cells	Cytotrophoblasts	Cell type names	Basal cells	Cholangiocytes	Cytotrophoblasts	Ductal cells	Early spermatids	EC	Ependymal cells	Erythroid cells	Erythroid-like .	Extravillous trophoblasts	Germ cells	Late spermatids	Macrophages	Neutrophils	Oocytes	Pancreatic endocrine cells	Plasma cells	Spermatocytes	Spermatogonia	T cells	T memory cells	Unknown	Total cal.
										102	7.36e-197	3.24	0.745	0.073	1.8e-192	10	ASPM	Unknown	Erythroid-like .	Germ cells	Erythroid cells	Oocytes	Plasma cells	Replication Cell Type per cluster	1	1	1	1	1	1	1	7	3	4	6	1	1	3	6	1	1	5	1	3	1	10	60
										103	6.22e-196	2.46	0.822	0.086	1.52e-191	10	GTSE1	Unknown	Germ cells	Basal cells	Spermatocytes	Erythroid cells	Extravillous trophoblasts	Cell Type percentage per cluster	1.66667	1.66667	1.66667	1.66667	1.66667	1.66667	1.66667	11.6667	5	6.66667	10	1.66667	1.66667	5	10	1.66667	1.66667	8.33333	1.66667	5	1.66667	16.6667	100
										104	9.82e-196	2.54	0.854	0.094	2.4e-191	10	SPC25	Unknown	Neutrophils	T cells	Oocytes	Extravillous trophoblasts	Pancreatic endocrine cells
										105	1.84e-195	2.6	0.866	0.098	4.5e-191	10	KIFC1	Unknown	Erythroid-like .	T memory cells	Extravillous trophoblasts	Erythroid cells	Oocytes
										106	2.81e-194	2.49	0.822	0.087	6.87e-190	10	NUF2	Unknown	Germ cells	Ependymal cells	Spermatocytes	Oocytes	Erythroid cells
										107	6.36e-194	2.65	0.713	0.066	1.55e-189	10	CDCA5	Unknown	Germ cells	Erythroid-like .	Late spermatids	Early spermatids	Spermatocytes
										108	3.07e-192	2.64	0.815	0.088	7.51e-188	10	KNL1	Germ cells	Unknown	T cells	Spermatocytes	Spermatogonia	Erythroid cells
										109	1.73e-191	2.46	0.745	0.073	4.22e-187	10	HHEX	Unknown	EC	Macrophages	Cholangiocytes	Ductal cells	Oocytes
										110	6.63e-189	2.33	0.86	0.098	1.62e-184	10	NDC80	Unknown	Germ cells	Neutrophils	Spermatocytes	Oocytes	Erythroid cells
										111	0	7.2	0.94	0.017	0	11	CDH5	EC	Unknown	Kupffer cells	Adipocytes	Endothelial cells	Lymphatic endothelial cells	Cell type names	Adipocytes	Basal cells	Dendritic cells	Ductal cells	EC	EC (aorta)	Fibroblasts	Germ cells	Goblet cells	Hematopoietic s.	Intestinal goblet cells	Kupffer cells	Lymphatic endothelial cells	Macrophages	Monocytes	Mucus glandular cells	Nk-cells	Smooth muscle cells	T cells	T memory cells	T-cells	Undefined place.	Unknown	Total cal.
										112	0	8.69	0.9	0.009	0	11	ESM1	EC	Fibroblasts	Unknown	Endothelial cells	Mucus glandular cells	Ductal cells	Replication Cell Type per cluster	7	1	2	1	18	2	1	1	1	1	1	2	5	1	1	1	1	1	2	1	1	1	7	60
										113	0	6.77	0.86	0.017	0	11	MMRN2	EC	EC (aorta)	Unknown	Adipocytes	Endothelial cells	Smooth muscle cells	Cell Type percentage per cluster	11.6667	1.66667	3.33333	1.66667	30	3.33333	1.66667	1.66667	1.66667	1.66667	1.66667	3.33333	8.33333	1.66667	1.66667	1.66667	1.66667	1.66667	3.33333	1.66667	1.66667	1.66667	11.6667	100
										114	0	8.9	0.84	0.008	0	11	CD93	EC	Unknown	Macrophages	Adipocytes	Endothelial cells	Kupffer cells
										115	0	8.09	0.82	0.009	0	11	TIE1	EC	Unknown	EC (aorta)	Lymphatic endothelial cells	Adipocytes	Endothelial cells
										116	0	6.5	0.82	0.015	0	11	MYCT1	EC	Unknown	Hematopoietic s.	Lymphatic endothelial cells	Endothelial cells	Adipocytes
										118	0	8.04	0.58	0.002	0	11	BCL6B	EC	Basal cells	Germ cells	Endothelial cells	Adipocytes	Lymphatic endothelial cells
										117	0	7.76	0.66	0.004	0	11	DLL4	EC	Goblet cells	Undefined place.	Adipocytes	Endothelial cells	Intestinal goblet cells
										119	0	8.8	0.58	0.003	0	11	GIMAP4	EC	T memory cells	T cells	Endothelial cells	Nk-cells	Lymphatic endothelial cells
										120	0	7.82	0.58	0.007	0	11	CXCR4	T cells	Unknown	Dendritic cells	Monocytes	Dendritic cells	T-cells
[truncated: 14 more columns]

## Sheet: Marker_Published-Articles
		NO.	Markers	Cell Type	Abbreviations
		1	ACTN2, "TNNT2"," MYL4", "MYL7", "MYH6", "NPPA",	Aterium cardiomyocytes	v-CMs
		2	ACTN2, "TNNT2", "MYL2", "MYL3", "MYH7, "FHL2",	Ventricular cadiomyocytes	a-CMs
		3	PECAM1, "CDH5", "CXCR4", "KDR", "NPR3",	Cardiac endothelial	c-Ecs
		4	PECAM1, "CDH5", "CXCR4", "KDR", "NPR3", "NRP1"	Venous Endohelial	ve-Ecs
		5	PECAM1, "CDH5", "CXCR4", "KDR", "NPR3", "NRP2"	Arterial endothelial	ar-Ecs
		6	COL1A1, "POSTN", "C7", "FN1",	Cardiac Fibroblast	C-F
		7	NR2F2, "CALD1", "PDGFRB", "ACTN4",	Cardiac smooth muscle cells	C-SMCs
		8	PDGFRB, "ACTN4", "CD248",	Cardiac pericytes	C-PE
		9	FASN, "KLF5",	Cardiac adipocytes	C-Ad
		10	TEK,	Endocardium	Endo
		11	TCF21,	Epicardium	Epi
		12	NRXN1	Cardiac neuron	C-Ne
		13	SCN5A, "HCN4",	Cardiac conducttive cells	C-Co
		14	TOP2A, "MKI67"	Proliferative cells	Proli.
		15	TOP2A, "MKI67", "BIRC5", "CENPE"	Proliferative cardiomyocytes	Proli. CMs
		NO.	References link
		1	https://www.nature.com/articles/s41467-021-25329-5
		2	https://pubmed.ncbi.nlm.nih.gov/34861147/
		3	https://www.nature.com/articles/s41467-022-28803-w
		4	https://www.nature.com/articles/s41467-023-43312-0
										1	4417	4417
										2	5100	5100
										3	4530	4530
										4	2600	0
											16647	14047
										62.5

## Sheet: Cluster-Identity
								Cluster 0	Freq	Adjust % Expression Base on cell highest of 60 cell types	Cluster name	Pubilshed Markers	p_val_adj
								Alveolar cells type 1	1	6.66667	Cluster 0 = Ventricular cardiomyocytes (vCMs)	ACTN2	1.79359e-252	CMs
								Cardiomyocytes	15	100		TNNT2	0	CMs	Fetal
								Cone photoreceptor cells	1	6.66667		NPPA	NA	a-CMs and v-CMs
								EC	1	6.66667		MYL4	0	a-CMs
								Ependymal cells	1	6.66667		MYL7	0	a-CMs	Fetal
								Erythroid cells	1	6.66667		MYH6	2.61317e-291	a-CMs and v-CMs	Mature stage
								Erythroid-like .	1	6.66667		MYL2	4.17619e-128	v-CMs	Fetal
								Excitatory neurons	1	6.66667		MYL3	0	v-CMs
								Fibroblasts	3	20		MYH7	0	v-CMs
								Germ cells	4	26.6667		FHL2	0	v-CMs	Fetal
								Hepatocytes	1	6.66667		SCN5A	NA	CMs
								Inhibitory neurons	1	6.66667		RYR2	NA	CMs	maturation
								Late spermatids	2	13.3333		CORIN	NA	CMs
								Macrophages	1	6.66667
								Myocytes	1	6.66667
								Myoepithelial	1	6.66667
								NA	1	6.66667
								Neurons	1	6.66667
								Oligodendrocyte	1	6.66667
								Oligodendrocyte precursor cells	1	6.66667
								Sertoli cells	2	13.3333
								Skeletal myocytes	7	46.6667
								Smooth muscle c.	5	33.3333
								Trigeminal neur.	1	6.66667
								Unknown	5	33.3333
								Total	60
								Cluster 1	Freq	Adjust % Expression Base on highest Freq.
								Basal keratinocytes	1	6.66667	Cluster 1 = Cardiac Fibroblast (cFB)	TNNT2	1
								Bipolar cells	1	6.66667		MYL7	1
								Cajal-Retzius c.	1	6.66667		NPR3	1
								Cardiomyocytes	1	6.66667		NRP1	1
								Chondrocytes	1	6.66667		COL1A1	2.08075e-146
								EC	5	33.3333		C7	4.65356e-19
								Exocrine glandular cells	1	6.66667		FN1	2.39838e-226
								Extravillous trophoblasts	4	26.6667		CALD1	2.60834e-89
								Fibroblasts	6	40		ACTN4	1
								Hepatocytes	1	6.66667		TOP2A	7.45448e-15
								Hofbauer cells	1	6.66667
								Inhibitory neurons	1	6.66667
								Langerhans cells	1	6.66667
								Langerhans cells	1	6.66667
								Monocytes	1	6.66667
								NA	15	100
								Neurons	2	13.3333
								Oligodendrocyte.	1	6.66667
								Ovarian stromal cells	1	6.66667
								Pancreatic endocrine cells	2	13.3333
								Paneth cells	2	13.3333
								Proximal enterocytes	1	6.66667
								Rod photoreceptor cells	1	6.66667
								Smooth muscle cells	1	6.66667
								Unknown	7	46.6667
								Total	60
								Cluster 2	Freq	Adjust % Expression Base on highest Freq.
								Adipocytes	1	7.69231	Cluster 2 = Atrial Cardiomyocytes (CMs), because atrial marker significant level lower than ventricular cardiomyocytes (aCMs)	ACTN2	3.73364e-226	CMs
								Alveolar cells type 1	2	15.3846		TNNT2	6.99424e-143	CMs	Fetal
								Alveolar cells type 2	1	7.69231		NPPA	0	a-CMs and v-CMs
								Cardiomyocytes	13	100		MYL4	3.33309e-102	a-CMs
								Chondrocytes	1	7.69231		MYL7	1.02725e-134	a-CMs	Fetal
								Dendritic cells	1	7.69231		MYH6	6.05993e-108	a-CMs and v-CMs	Mature stage
								EC	4	30.7692		MYL2	2.96671e-200	v-CMs	Fetal
								Endometrial stromal cells	1	7.69231		MYL3	3.58257e-178	v-CMs
								Enterocytes	2	15.3846		MYH7	4.98616e-187	v-CMs
								Excitatory neurons	1	7.69231		FHL2	2.4235e-231	v-CMs	Fetal
								Fibroblasts	3	23.0769		SCN5A	4.00015e-278	CMs
								Germ cells	2	15.3846		RYR2	2.1694e-105	CMs	maturation
								Hepatocytes	3	23.0769		CORIN	3.44763e-302	CMs
								Inhibitory neurons	1	7.69231
								Melanocytes	1	7.69231
								Muller glia cells	1	7.69231
								NA	2	15.3846
								Neurons	1	7.69231
								Oligodendrocyte	2	15.3846
								Oligodendrocyte precursor cells	1	7.69231
								Peritubular cells	1	7.69231
								Prostatic glandular cells	1	7.69231
								Proximal enterocytes	1	7.69231
								Skeletal myocytes	3	23.0769
								Smooth muscle c.	3	23.0769
								Unknown	7	53.8462
								Total	60
								Cluster 3	Freq	Adjust % Expression Base on highest Freq.
								Adipocytes	1	10	Cluster 3 = Proliferating Cardiac Fibroblast, Cardiac Endothelial, Cardiac Pericytes, Endocardium, and Epicardium (Proliferating cFB, cECs, cPeri, Endo & Epi)	KDR	1.44828e-104	Cardiac Endothelia cells
								Basal cells	1	10		NPR3	3.88131e-174
								Cytotrophoblasts	1	10		NRP1	1.81736e-201
								Dendritic cells	1	10		NRP2	7.74485e-216
								EC	4	40		COL1A1	0	Cardiac Fibroblast
								Endometrial stromal cells	1	10		POSTN	2.80566e-303
								Endothelial cells	1	10		C7	6.56202e-164
								Excitatory neurons	1	10		FN1	1.42555e-246
								Extravillous trophoblasts	3	30		NR2F2	1.28405e-101
								Fibroblasts	10	100		CALD1	0
								Germ cells	2	20		ACTN4	8.30208e-124	Cardiac Pericytes
								Hofbauer cells	1	10		CD248	0
								Langerhans cells	1	10		TEK	4.60369e-165	Endocardium
								Late spermatids	1	10		TCF21	2.06137e-235	Epicardium
								Leydig cells	1	10		TOP2A	3.31338e-44	Proliferating
								Lymphatic endothelial cells	3	30		MKI67	9.57527e-64
								Macrophages	1	10		BIRC5	3.24901e-50
								Microglial cells	1	10
								Monocytes	1	10
								Neurons	1	10
								Oligodendrocyte precursor cells	1	10
								Osteoblasts	1	10
								Pancreatic endocrine cells	1	10
								Pericytes	2	20
								Peritubular cells	1	10
								Peritubular myo.	1	10
								Smooth muscle c.	3	30
								Syncytiotrophoblasts	3	30
								Unknown	10	100
								Total	60
								Cluster 4	Freq	Adjust % Expression Base on highest Freq.
								Basal cells	2	20	Cluster 4 = Proliferating Cardiomyoytes (Proliferating CMs)	ACTN2	7.35923e-34	CM
								Ciliated cells	1	10		TNNT2	3.47109e-32
								Early spermatids	3	30		MYL7	8.91966e-80	a-CMs
								EC	1	10		MYL2	2.45803e-37	v-CMs
								Enterocytes	2	20		FHL2	7.51376e-32	v-CMs
								Erythroid cells	6	60		TOP2A	1.45388e-168	proliferation
								Erythroid-like .	3	30		MKI67	3.71443e-64
								Extravillous trophoblasts	4	40		BIRC5	0	prolidferation CMs
								Germ cells	5	50		DEPDC1	0
								Hofbauer cells	1	10		MYL4	1.62963e-68	a-CMs
								Keratinocytes	1	10		MYL3	8.18123e-51	v-CMs
								Late spermatids	3	30
								Neurons	1	10
								Neutrophils	4	40
								Oocytes	1	10
								Spermatocytes	7	70
								Spermatogonia	1	10
								T cells	1	10
								Undifferentiated cells	3	30
								Unknown	10	100
								Total	60
								Cluster 5	Freq	Adjust % Expression Base on highest Freq.
								Adipocytes	1	11.1111	Cluster 5 = Atrial Cardiomyoytes (TNNT2 p-val<0.05) The other markers did not reach significant level, Two a-CMs (MYH6 and NPPA), but only one v-CMs (FHL2) significant expressed (aCMs).	ACTN2	8.47461e-41
								Basal prostatic cells	2	22.2222		TNNT2	1.00455e-14
								Breast myoepithelial cells	1	11.1111		MYH6	1.53124e-67
								Cardiomyocytes	3	33.3333		NPPA	1.89807e-19
								Collecting duct cells	1	11.1111		FHL2	3.04411e-44
								Distal tubular cells	1	11.1111		ACTN4	1
								EC	7	77.7778		SCN5A	7.30572e-68
								Endometrial stromal cells	1	11.1111		RYR2	2.19349e-67
								Enterocytes	1	11.1111		CORIN	3.16557e-98
								Fibroblasts	8	88.8889
								Germ cells	1	11.1111
								Glandular and luminal cells	3	33.3333
								Granulocytes	2	22.2222
								Granulosa cells	3	33.3333
								Macrophages	1	11.1111
								Neurons	1	11.1111
								Ovarian stromal cells	3	33.3333
								Salivary duct cells	3	33.3333
								Secretory cells	1	11.1111
								Skeletal myocytes	3	33.3333
								Smooth muscle c	3	33.3333
								Syncytiotrophoblasts	1	11.1111
								Unknown	9	100
								Total	60
								Cluster 6	Freq	Adjust % Expression Base on highest Freq.
								Adipocytes	2	20	Cluster 6 = Cardiac Fibroblast, cardiac endothelial, cardiac smooth muscle cells, cardiac pericytes, cardiac adipocytes, and endocardium (cFB, cECs, cSMCs, cPeri, cAdip & Endo)	KDR	5.16161e-86	Cardiac Endothelial cells
								Cytotrophoblasts	1	10		NPR3	3.74662e-223
								Ductal cells	1	10		NRP1	4.44951e-147
								EC	8	80		NRP2	1.73776e-90
								Endometrial stromal cells	1	10		COL1A1	4.86133e-218	Cardiac Fibroblast
								Excitatory neurons	1	10		POSTN	2.69713e-91
								Extravillous trophoblasts	4	40		C7	0
								Fibroblasts	10	100		FN1	0
								Glandular and luminal cells	1	10		CALD1	1.71395e-84	Cardiac smooth muscle cells
								Inhibitory neurons	1	10		PDGFRB	7.8106e-136
								Ionocytes	1	10		ACTN4	1.65265e-62
								Leydig cells	4	40		CD248	5.10863e-38	Cardiac pericytes
								Lymphatic endothelial cells	1	10		KLF5	1.99609e-146	Cardiac adipocytes
								Mesothelial cells	1	10		TEK	1.36346e-204	Endocardium
								Microglia	1	10
								Oligodendrocyte.	2	20
								Osteoblasts	1	10
								Ovarian stromal cells	2	20
								Pancreatic endocrine cells	1	10
								Pericytes	2	20
								Peritubular cells	2	20
								Spermatocytes	1	10
								Syncytiotrophoblasts	1	10
								Unknown	10	100
								Total	60
								Cluster 7	Freq	Adjust % Expression Base on highest Freq.
								Adipocytes	2	20	Cluster 7 = Ventricular Cardiomyocytes (vCMs)	ACTN2	6.27263e-17	CMs
								Basal keratinocytes	1	10		MYH6	6.23316e-49	a-CMs and v-CMs	https://www.ahajournals.org/doi/10.1161/CIRCULATIONAHA.120.050432
								Basal squamous epithelial cells	1	10		NPPA	0.000116462	a-CMs and v-CMs	Atrial natriuretic peptide (ANP) is a hormone that is released from myocardial cells in the atria and, in some cases, the ventricles in response to volume expansion and possibly increased wall stress
								Cardiomyocytes	10	100		MYH7	4.83935e-15	v-CMs
								Dendritic cells	1	10		SCN5A	1.73447e-08	C-Co
								EC	2	20		RYR2	8.77558e-104	Maturation
								Endometrial stromal cells	1	10		CORIN	4.23867e-45
								Excitatory neurons	3	30
								Fibroblasts	4	40
								Germ cells	3	30
								Inhibitory neurons	3	30
								Interneurons	1	10
								Lymphatic endothelial cells	2	20
								Macrophages	1	10
								Neurons	5	50
								Oligodendrocyte	1	10
								Oligodendrocyte precursor cells	3	30
								Oligodendrocyte proginator	1	10
								Peritubular cells	1	10
								Rod photoreceptor cells	1	10
								Skeletal myocytes	2	20
								Syncytiotrophoblasts	1	10
								T cells	1	10
								Unknown	9	90
								Total	60
								Cluster 8	Freq	Adjust % Expression Base on highest Freq.
								Adipocytes	1	8.33333	Cluster 8 = Proliferating Cardiac Fibroblast, Cardiac smooth muscle cells, Arterial endothelial, Cardiac pericytes, Cardiac adipocytes, and Epicardium (Proliferrating cFB, cSMCs, arECs, cPeri, cAdip & Epi)	KDR	NA
								Basal prostatic cells	1	8.33333		NPR3	NA
								B-cells	1	8.33333		NRP1	NA
								Breast glandular cells	1	8.33333		NRP2	1.58736e-131	Arterial endothelial
								cells	1	8.33333		COL1A1	NA
								Cholangiocytes	1	8.33333		POSTN	2.42603e-192	Cardiac Fibroblast
								Distal enterocytes	1	8.33333		C7	NA
								EC	3	25		FN1	NA
								EC (aorta)	1	8.33333		NR2F2	0	Cardiac smooth muscle cells
								Endometrial stromal cells	1	8.33333		CALD1	7.89416e-113	Cardiac smooth muscle cells
								Enterocytes	1	8.33333		PDGFRB	NA
								Epithelial cell.	1	8.33333		ACTN4	5.12553e-23	Cardiac smooth muscle cells
								Exocrine glandular cells	1	8.33333		CD248	6.73634e-89	Cardiac pericytes
								Germ cells	3	25		FASN	7.92183e-15	Cardiac adipocytes
								Granulosa cells	1	8.33333		KLF5	NA
								Hepatocytes	3	25		TEK	NA
								Leydig cells	1	8.33333		TCF21	3.21641e-176	Epicardium
								Lymphatic endothelial cells	1	8.33333		NRXN1	NA
								Macrophages	1	8.33333		SCN5A	NA
								Mesothelial cells	1	8.33333		HCN4	NA
								Monocytes	1	8.33333		TOP2A	8.91829e-140	Proliferative cells
								Mucus glandular cells	1	8.33333		MKI67	1.86101e-165
								NA	12	100		BIRC5	3.28986e-116	Proliferative cardiomyocytes
								Neurons	1	8.33333		CENPE	2.05774e-89
								Oligodendrocyte	2	16.6667		DEPDC1	1.03488e-45
								Oligodendrocyte precursor cells	1	8.33333
								Oocytes	1	8.33333
								Ovarian stromal cells	1	8.33333
								Paneth cells	1	8.33333
								Pericytes	1	8.33333
								Peritubular cells	1	8.33333
								Secretory cells	1	8.33333
								Serous glandular cells	1	8.33333
								Spermatogonia	1	8.33333
								T cells	1	8.33333
								Undefined place.	1	8.33333
								Undifferentiated cells	1	8.33333
								Unknown	5	41.6667
								Total cal.	60
								Cluster 9	Freq	Adjust % Expression Base on highest Freq.
								Alveolar cells type 1	1	10	Cluster 09 = CMs	RYR2	4.41082e-26
								Basal cells	3	30		NRP1	1.35358e-20
								Basal respiratory cells	2	20		GATA4	2.20532e-23
								Bipolar cells	1	10		HAND2	6.50376e-13
								Cone photoreceptor cells	1	10		ACTN2	NS
								Cytotrophoblasts	1	10		TNNT2	NS
								Dendritic cells	1	10		NPPA	NS
								Distal enterocytes	1	10		MYL7	NS
								Ductal cells	2	20		MYH6	NS
								EC	3	30		MYL2	NS
								Enterocytes	2	20		MYL3	NS
								Ependymal cells	1	10		MYH7	NS
								Extravillous trophoblasts	5	50		FHL2	NS
								Germ cells	1	10
								Granulosa cells	1	10
								Inhibitory neurons	1	10
								Interneurons	1	10
								Ionocytes	2	20
								Late spermatids	1	10
								Macrophages	1	10
								Melanocytes	1	10
								Muller glia cells	1	10
								Neurons	3	30
								Neutrophils	1	10
								Oligodendrocytes	1	10
								Peritubular myo.	1	10
								Proximal enterocytes	1	10
								Rod photoreceptor cells	1	10
								Sertoli cells	2	20
								Suprabasal keratinocytes	2	20
								Syncytiotrophoblasts	2	20
								T cells	1	10
								Trigeminal neur.	1	10
								Unknown	10	100
								Total cal.	60
								Cluster 10	Freq	Adjust % Expression Base on highest Freq.
								Basal cells	1	10	Cluster 10 = Proliferating Cardiac Fibroblasts, Cardiac smooth muscle cells, Endothelial cells, Cardiac pericytes, Cardiac adipocytes, and Endocardium Proliferrating cFB, cSMCs, cECs, cPeri, cAdip & Endo)	KDR	9.06092e-21	Cardiac endothelial cells
								Cholangiocytes	1	10		NPR3	1.17414e-60	Cardiac endothelial cells
								Cytotrophoblasts	1	10		NRP1	3.23301e-38	Venous Endohelial cells
								Ductal cells	1	10		NRP2	3.59566e-34	Arterial endothelial cells
								Early spermatids	1	10		COL1A1	1.58207e-34	Cardiac Fibroblasts
								EC	1	10		POSTN	2.50398e-05	Cardiac Fibroblasts
								Ependymal cells	1	10		C7	4.96609e-110	Cardiac Fibroblasts
								Erythroid cells	7	70		FN1	5.01385e-66	Cardiac Fibroblasts
								Erythroid-like .	3	30		CALD1	4.16583e-22	Cardiac smooth muscle cells
								Extravillous trophoblasts	4	40		PDGFRB	4.33855e-61	Cardiac smooth muscle cells
								Germ cells	6	60		ACTN4	8.8369e-29	Cardiac smooth muscle cells
								Late spermatids	1	10		CD248	2.77001e-13	Cardiac pericytes
								Macrophages	1	10		FASN	5.88236e-08	Cardiac adipocytes
								Neutrophils	3	30		KLF5	1.28348e-54	Cardiac adipocytes
								Oocytes	6	60		TEK	9.19695e-114	Endocardium
								Pancreatic endocrine cells	1	10		TOP2A	5.51313e-141	Proliferative cells
								Plasma cells	1	10		MKI67	2.09637e-157	Proliferative cells
								Spermatocytes	5	50		BIRC5	8.83703e-115	Proliferative cardiomyocytes
								Spermatogonia	1	10		CENPE	3.85235e-159	Proliferative cardiomyocytes
								T cells	3	30		DEPDC1	1.56283e-114	Proliferative cardiomyocytes
								T memory cells	1	10
								Unknown	10	100
								Total cal.	60
								Cluster 11	Freq	Adjust % Expression Base on highest Freq.
								Adipocytes	7	38.8889	Cluster 11 = Cardiac Endothelial cells (cECs)
								Basal cells	1	5.55556
								Dendritic cells	2	11.1111
								Ductal cells	1	5.55556
								EC	18	100
								EC (aorta)	2	11.1111
								Fibroblasts	1	5.55556
								Germ cells	1	5.55556
								Goblet cells	1	5.55556
								Hematopoietic s.	1	5.55556
								Intestinal goblet cells	1	5.55556
								Kupffer cells	2	11.1111
								Lymphatic endothelial cells	5	27.7778
								Macrophages	1	5.55556
								Monocytes	1	5.55556
								Mucus glandular cells	1	5.55556
								Nk-cells	1	5.55556
								Smooth muscle cells	1	5.55556
								T cells	2	11.1111
								T memory cells	1	5.55556
								T-cells	1	5.55556
								Undefined place.	1	5.55556
								Unknown	7	38.8889
								Total cal.	60
