# Supplementary material for: Scalable differentiation of human cardiac organoids from iPSCs generates cardiac tissues for cardiac cell therapy
Source: Theranostics. 2026 Apr 23;16(12):6437–62. doi: 10.7150/thno.127654 (PMC13231838; doi:10.7150/thno.127654)
Supplement: Supplementary file 2 — Supplementary tables. [file thnov16p6437s2.zip › Tables_Suppl/Table-S6_Bio-COs-Day20_positive-differentially-marker-genes.CSV]

	p_val	avg_log2FC	pct.1	pct.2	p_val_adj	cluster	gene
MB	0	1.462846097	0.869	0.225	0	0	MB
TRIM55	0	1.268908821	0.868	0.257	0	0	TRIM55
CORIN	0	1.166158143	0.88	0.277	0	0	CORIN
MYOZ2	0	0.898752674	0.87	0.275	0	0	MYOZ2
SCN5A	0	1.778558317	0.687	0.109	0	0	SCN5A
PDLIM1	0	1.143522621	0.858	0.281	0	0	PDLIM1
TCAP	0	0.974682238	0.809	0.235	0	0	TCAP
ISOC1	0	1.340382729	0.87	0.298	0	0	ISOC1
PRKAG2	0	1.171857936	0.781	0.216	0	0	PRKAG2
S100A4	0	1.154347374	0.781	0.232	0	0	S100A4
CRNDE	0	1.115440614	0.912	0.369	0	0	CRNDE
RRAD	0	1.277736003	0.744	0.205	0	0	RRAD
CKMT2	0	1.121916975	0.712	0.178	0	0	CKMT2
HSPB3	0	1.239283558	0.67	0.143	0	0	HSPB3
FITM1	0	1.344104031	0.661	0.137	0	0	FITM1
CLDN6	0	1.32008973	0.607	0.112	0	0	CLDN6
PPP1R14C	0	1.710447102	0.576	0.084	0	0	PPP1R14C
IRX1	0	2.31766224	0.53	0.069	0	0	IRX1
C5orf38	0	1.967235055	0.524	0.064	0	0	C5orf38
IRX4	0	2.211785291	0.5	0.06	0	0	IRX4
CRIP2	0	1.230493536	0.986	0.588	0	0	CRIP2
FHL2	0	1.701766788	0.998	0.639	0	0	FHL2
ATP1A1	0	1.248654248	0.995	0.678	0	0	ATP1A1
HACD1	1.54E-306	1.09826763	0.758	0.212	3.23E-302	0	HACD1
ACTC1	7.72E-303	1.144354175	1	0.786	1.62E-298	0	ACTC1
CYB5A	4.21E-297	1.05442666	0.914	0.382	8.81E-293	0	CYB5A
NPPA	8.43E-297	2.069406603	0.882	0.382	1.77E-292	0	NPPA
RBM24	6.82E-294	1.01111539	0.758	0.218	1.43E-289	0	RBM24
FABP3	2.07E-293	1.032892785	0.972	0.464	4.33E-289	0	FABP3
MYL3	1.23E-285	1.176160517	0.986	0.596	2.58E-281	0	MYL3
GOT1	5.27E-285	0.96200548	0.885	0.336	1.10E-280	0	GOT1
TECRL	4.33E-283	1.021032806	0.96	0.43	9.08E-279	0	TECRL
POPDC3	5.94E-278	1.164042267	0.451	0.074	1.24E-273	0	POPDC3
FRZB	6.49E-277	1.735159528	0.544	0.122	1.36E-272	0	FRZB
IRX2	3.30E-273	1.555057342	0.464	0.081	6.90E-269	0	IRX2
IRX3	5.17E-272	1.053887845	0.856	0.319	1.08E-267	0	IRX3
HSPB8	1.80E-269	1.052105667	0.6	0.147	3.77E-265	0	HSPB8
TMOD1	1.24E-263	0.902923328	0.93	0.385	2.60E-259	0	TMOD1
FRMD3	7.20E-263	1.097776956	0.595	0.145	1.51E-258	0	FRMD3
SLC25A4	6.75E-262	0.932907588	0.985	0.571	1.41E-257	0	SLC25A4
SLC27A6	1.00E-260	1.549186129	0.406	0.063	2.10E-256	0	SLC27A6
IDH3A	8.17E-259	0.975074843	0.613	0.156	1.71E-254	0	IDH3A
CAP2	1.46E-258	0.883199756	0.863	0.32	3.05E-254	0	CAP2
SC5D	1.70E-258	1.258815778	0.931	0.467	3.56E-254	0	SC5D
CKM	1.22E-257	0.948138053	0.984	0.544	2.56E-253	0	CKM
CSRP3	2.32E-256	0.913959921	0.877	0.335	4.86E-252	0	CSRP3
ATP5F1B	3.11E-254	0.811885084	0.988	0.749	6.51E-250	0	ATP5F1B
TGM2	8.55E-252	1.126512723	0.676	0.196	1.79E-247	0	TGM2
AC007325.4	9.20E-252	0.848984637	0.577	0.14	1.93E-247	0	AC007325.4
TNNC1	7.00E-251	0.720289035	0.85	0.289	1.47E-246	0	TNNC1
RBM38	5.37E-250	0.927235458	0.898	0.372	1.12E-245	0	RBM38
STARD4	9.57E-250	0.96604318	0.78	0.272	2.00E-245	0	STARD4
IRX5	8.10E-249	1.245125013	0.49	0.103	1.70E-244	0	IRX5
ARL6IP5	1.15E-247	0.92417109	0.958	0.517	2.40E-243	0	ARL6IP5
TMEM163	2.68E-247	1.25658569	0.474	0.096	5.61E-243	0	TMEM163
SMPX	5.67E-247	0.805680209	0.952	0.401	1.19E-242	0	SMPX
MLF1	1.92E-246	0.822824144	0.923	0.397	4.02E-242	0	MLF1
PDLIM5	3.31E-246	0.914456699	0.948	0.467	6.94E-242	0	PDLIM5
AC107068.2	4.37E-245	1.660590673	0.677	0.214	9.15E-241	0	AC107068.2
ENO3	1.70E-244	0.90066388	0.961	0.497	3.56E-240	0	ENO3
COX7A1	1.59E-243	1.018511973	0.692	0.214	3.33E-239	0	COX7A1
PGAM2	3.60E-243	0.671699083	0.665	0.185	7.55E-239	0	PGAM2
TBX5	4.57E-243	1.167847351	0.396	0.063	9.58E-239	0	TBX5
IRX4-AS1	2.68E-241	1.720214521	0.307	0.032	5.61E-237	0	IRX4-AS1
BCHE	2.94E-238	1.366699865	0.46	0.096	6.16E-234	0	BCHE
MAGEF1	6.28E-236	0.912121468	0.803	0.298	1.32E-231	0	MAGEF1
ITGB1BP2	5.78E-235	1.050587689	0.424	0.078	1.21E-230	0	ITGB1BP2
MGST3	4.66E-232	0.828374264	0.993	0.72	9.76E-228	0	MGST3
BCAM	4.30E-231	0.921404671	0.709	0.22	9.02E-227	0	BCAM
CITED2	4.24E-230	0.991662539	0.919	0.46	8.89E-226	0	CITED2
UNC45B	7.61E-229	0.729419965	0.776	0.252	1.60E-224	0	UNC45B
LRRC10	9.64E-229	0.62558824	0.617	0.168	2.02E-224	0	LRRC10
IGFBP5	6.28E-228	0.866803852	0.767	0.269	1.32E-223	0	IGFBP5
MYOM2	1.20E-227	1.438360117	0.364	0.057	2.50E-223	0	MYOM2
SNTA1	7.85E-227	0.603865151	0.838	0.307	1.64E-222	0	SNTA1
ATP5MC1	2.73E-225	0.817678052	0.908	0.431	5.72E-221	0	ATP5MC1
PLN	3.73E-225	0.831794157	0.976	0.501	7.80E-221	0	PLN
TRH	2.14E-223	2.413643777	0.294	0.034	4.48E-219	0	TRH
TRDN	5.29E-223	0.772463696	0.905	0.369	1.11E-218	0	TRDN
CYCS	6.43E-222	0.79545111	0.96	0.54	1.35E-217	0	CYCS
LAMA4	2.41E-220	0.805915746	0.69	0.22	5.05E-216	0	LAMA4
COX6C	3.85E-220	0.773079017	0.98	0.656	8.06E-216	0	COX6C
ATP2A2	2.46E-219	0.85263421	0.757	0.262	5.14E-215	0	ATP2A2
NKX2-5	2.55E-218	0.768586801	0.996	0.703	5.34E-214	0	NKX2-5
RFTN1	4.47E-218	0.791288598	0.588	0.16	9.37E-214	0	RFTN1
VDAC1	1.10E-215	0.735214925	0.928	0.469	2.30E-211	0	VDAC1
MPC2	1.44E-215	0.649739078	0.86	0.354	3.02E-211	0	MPC2
NDUFS2	1.91E-214	0.807998204	0.857	0.357	3.99E-210	0	NDUFS2
HSPB7	4.55E-214	0.783843266	0.994	0.715	9.53E-210	0	HSPB7
ERBB2	8.32E-214	0.835605734	0.752	0.266	1.74E-209	0	ERBB2
COX6A2	1.04E-213	0.578912971	0.677	0.207	2.18E-209	0	COX6A2
ETV1	5.02E-213	0.86609001	0.629	0.191	1.05E-208	0	ETV1
PPP1R1A	5.98E-213	0.504484159	0.724	0.237	1.25E-208	0	PPP1R1A
ICAM4	2.35E-211	1.196873237	0.396	0.076	4.93E-207	0	ICAM4
EMP2	7.12E-211	1.034432011	0.581	0.167	1.49E-206	0	EMP2
NEFL	3.50E-210	1.232532455	0.377	0.068	7.34E-206	0	NEFL
CHCHD10	1.37E-208	0.735000571	0.95	0.507	2.88E-204	0	CHCHD10
TCEA3	1.39E-208	0.721825254	0.528	0.137	2.90E-204	0	TCEA3
WLS	1.59E-208	0.815781676	0.742	0.265	3.33E-204	0	WLS
ASB2	1.07E-207	0.826153655	0.553	0.148	2.25E-203	0	ASB2
ATP5MC3	8.88E-207	0.742305441	0.986	0.741	1.86E-202	0	ATP5MC3
ADPRHL1	9.76E-207	0.551885913	0.628	0.185	2.05E-202	0	ADPRHL1
GMPR	3.30E-206	0.728411578	0.507	0.129	6.92E-202	0	GMPR
MVK	1.82E-205	0.88452619	0.631	0.203	3.81E-201	0	MVK
CFL2	4.45E-205	0.653388434	0.749	0.27	9.33E-201	0	CFL2
STING1	5.63E-205	0.836678268	0.555	0.152	1.18E-200	0	STING1
LINC00881	7.32E-205	0.658510829	0.653	0.203	1.53E-200	0	LINC00881
VSTM2L	1.08E-204	0.836159768	0.528	0.138	2.26E-200	0	VSTM2L
ARMH4	4.84E-204	0.850676947	0.77	0.286	1.01E-199	0	ARMH4
HOXB2	6.91E-204	0.868992349	0.562	0.161	1.45E-199	0	HOXB2
COX7B	8.72E-204	0.71780705	0.983	0.643	1.83E-199	0	COX7B
NUDT4	8.95E-204	0.678621799	0.905	0.404	1.87E-199	0	NUDT4
ACOT2	1.42E-203	0.723740435	0.637	0.195	2.97E-199	0	ACOT2
CPVL	7.66E-203	1.516217631	0.365	0.068	1.61E-198	0	CPVL
RCSD1	1.07E-202	0.676891119	0.628	0.188	2.24E-198	0	RCSD1
RBPMS2	1.44E-202	0.569845898	0.856	0.353	3.01E-198	0	RBPMS2
COX5A	4.20E-202	0.696966405	0.977	0.625	8.79E-198	0	COX5A
RCAN2	5.53E-202	0.423442758	0.612	0.179	1.16E-197	0	RCAN2
TSPAN15	8.96E-202	1.082634263	0.541	0.154	1.88E-197	0	TSPAN15
AC107294.2	2.36E-201	1.123911366	0.323	0.05	4.94E-197	0	AC107294.2
PPP2R2B	2.60E-201	1.094456836	0.376	0.071	5.44E-197	0	PPP2R2B
ATP1B1	3.67E-201	0.811333219	0.939	0.478	7.69E-197	0	ATP1B1
AL138686.1	1.12E-200	0.731441926	0.654	0.211	2.35E-196	0	AL138686.1
APOBEC2	3.01E-200	0.589351974	0.69	0.225	6.30E-196	0	APOBEC2
ACTN2	5.70E-200	0.747015171	0.988	0.552	1.19E-195	0	ACTN2
SNCA	1.28E-199	0.671204261	0.841	0.342	2.68E-195	0	SNCA
SMCO4	6.98E-199	0.873235662	0.495	0.127	1.46E-194	0	SMCO4
PRSS35	3.39E-198	0.831588447	0.537	0.145	7.10E-194	0	PRSS35
DLD	2.41E-197	0.675125161	0.807	0.318	5.06E-193	0	DLD
PDHA1	7.93E-197	0.662156236	0.88	0.38	1.66E-192	0	PDHA1
CISD1	1.11E-196	0.603880505	0.803	0.317	2.33E-192	0	CISD1
TNNI1	2.93E-196	0.75753422	0.999	0.76	6.13E-192	0	TNNI1
BZW2	3.22E-196	0.679755004	0.867	0.38	6.74E-192	0	BZW2
UNC5B-AS1	1.04E-195	1.50983662	0.362	0.069	2.19E-191	0	UNC5B-AS1
BAG2	1.73E-195	0.690193895	0.511	0.136	3.62E-191	0	BAG2
GABARAPL2	2.30E-195	0.705062728	0.958	0.564	4.81E-191	0	GABARAPL2
MSMO1	8.87E-195	0.848416181	0.937	0.505	1.86E-190	0	MSMO1
SGCB	3.66E-194	0.816491451	0.689	0.245	7.66E-190	0	SGCB
GLRX	1.20E-193	0.627006405	0.661	0.219	2.50E-189	0	GLRX
AC018521.5	2.24E-193	0.720577107	0.453	0.107	4.69E-189	0	AC018521.5
HMOX2	4.76E-193	0.641670385	0.617	0.193	9.98E-189	0	HMOX2
PPP1R3C	1.22E-192	0.753744299	0.539	0.152	2.56E-188	0	PPP1R3C
CNN1	1.65E-192	0.583399534	0.661	0.217	3.45E-188	0	CNN1
TSPAN13	3.15E-192	0.731365762	0.65	0.215	6.59E-188	0	TSPAN13
MPC1	3.43E-190	0.576011336	0.702	0.251	7.19E-186	0	MPC1
PPIF	1.26E-189	0.623352601	0.645	0.215	2.63E-185	0	PPIF
SDHB	3.13E-189	0.551860133	0.743	0.272	6.56E-185	0	SDHB
PERP	4.53E-189	0.595527615	0.68	0.233	9.49E-185	0	PERP
DKK3	6.48E-189	0.738906862	0.726	0.272	1.36E-184	0	DKK3
PMP22	1.10E-188	0.76806167	0.634	0.207	2.31E-184	0	PMP22
TAFA4	2.93E-188	1.004411638	0.383	0.079	6.15E-184	0	TAFA4
NDUFA8	4.29E-188	0.612687141	0.85	0.367	8.98E-184	0	NDUFA8
POPDC2	1.59E-187	0.640775204	0.531	0.148	3.33E-183	0	POPDC2
C15orf41	2.29E-187	0.524077815	0.594	0.182	4.79E-183	0	C15orf41
TPD52L1	2.71E-187	0.627365863	0.462	0.115	5.68E-183	0	TPD52L1
CTSC	5.67E-187	0.901084918	0.529	0.154	1.19E-182	0	CTSC
CREM	1.38E-186	0.620080812	0.791	0.322	2.89E-182	0	CREM
PCMT1	2.42E-186	0.641113739	0.761	0.29	5.08E-182	0	PCMT1
ENDOG	5.89E-186	0.591640388	0.52	0.143	1.23E-181	0	ENDOG
MYL2	3.69E-185	0.920698195	0.647	0.22	7.72E-181	0	MYL2
MTUS2	5.29E-185	0.568474416	0.518	0.141	1.11E-180	0	MTUS2
IDH2	6.42E-185	0.68455892	0.93	0.492	1.34E-180	0	IDH2
SUCLG1	7.86E-185	0.654030098	0.933	0.501	1.65E-180	0	SUCLG1
HMGCS1	3.94E-184	0.886751315	0.945	0.542	8.26E-180	0	HMGCS1
SLC25A11	4.00E-184	0.575567484	0.695	0.25	8.37E-180	0	SLC25A11
FBN2	1.06E-183	0.532894947	0.987	0.604	2.22E-179	0	FBN2
UGP2	1.12E-183	0.545495379	0.852	0.358	2.35E-179	0	UGP2
TPM1	1.78E-183	0.683313655	1	0.887	3.72E-179	0	TPM1
PTGES2	2.06E-183	0.547544166	0.785	0.315	4.31E-179	0	PTGES2
HRC	7.26E-183	0.697711231	0.763	0.291	1.52E-178	0	HRC
MDH2	1.99E-182	0.674757694	0.944	0.537	4.17E-178	0	MDH2
NPTN	2.23E-182	0.731368347	0.691	0.251	4.67E-178	0	NPTN
COX17	1.80E-181	0.648531917	0.895	0.428	3.78E-177	0	COX17
XIRP1	1.84E-181	0.667781078	0.581	0.177	3.86E-177	0	XIRP1
RAP1A	3.41E-181	0.626065831	0.552	0.167	7.15E-177	0	RAP1A
NDUFB5	6.15E-181	0.619645466	0.889	0.421	1.29E-176	0	NDUFB5
SEC61A2	6.23E-181	1.005332469	0.399	0.09	1.31E-176	0	SEC61A2
CCDC141	1.13E-180	0.602113935	0.554	0.163	2.36E-176	0	CCDC141
GJA3	1.13E-180	0.734815279	0.554	0.165	2.37E-176	0	GJA3
LMOD2	1.65E-180	1.239543016	0.377	0.081	3.46E-176	0	LMOD2
PYGM	2.45E-180	0.63455999	0.52	0.149	5.13E-176	0	PYGM
MAPRE3	3.73E-180	0.53616259	0.523	0.15	7.81E-176	0	MAPRE3
NEK7	5.68E-180	0.520964817	0.683	0.238	1.19E-175	0	NEK7
CIAO2A	8.11E-180	0.532084866	0.756	0.292	1.70E-175	0	CIAO2A
ATP5PF	9.62E-180	0.618013013	0.978	0.679	2.01E-175	0	ATP5PF
ATP5F1C	1.60E-179	0.656483113	0.957	0.572	3.35E-175	0	ATP5F1C
EEF1A2	7.75E-179	0.495997121	0.895	0.397	1.62E-174	0	EEF1A2
MMAB	1.35E-178	0.563892053	0.755	0.294	2.83E-174	0	MMAB
EPHB3	2.14E-178	0.716941366	0.59	0.185	4.48E-174	0	EPHB3
FH	2.45E-178	0.662770728	0.632	0.212	5.14E-174	0	FH
LIX1	1.22E-177	0.62525484	0.518	0.149	2.56E-173	0	LIX1
GHITM	2.28E-177	0.593022072	0.9	0.426	4.77E-173	0	GHITM
EZR	2.73E-177	0.548970782	0.822	0.348	5.72E-173	0	EZR
SMYD1	3.04E-177	0.451881683	0.617	0.193	6.36E-173	0	SMYD1
KLHDC3	5.12E-177	0.495444673	0.79	0.318	1.07E-172	0	KLHDC3
SELENOT	5.99E-177	0.772805502	0.662	0.236	1.25E-172	0	SELENOT
VCAN	2.37E-176	0.705649316	0.986	0.647	4.97E-172	0	VCAN
ACOT13	3.34E-176	0.451711445	0.812	0.331	6.99E-172	0	ACOT13
PNKD	3.77E-176	0.566981993	0.767	0.309	7.89E-172	0	PNKD
SPEG	3.84E-176	0.862002072	0.425	0.104	8.04E-172	0	SPEG
FDPS	6.73E-176	0.785143076	0.959	0.617	1.41E-171	0	FDPS
MYH6	1.25E-175	0.549719157	0.991	0.644	2.63E-171	0	MYH6
ETFA	4.19E-175	0.476405035	0.762	0.294	8.78E-171	0	ETFA
ZFAND6	6.02E-175	0.582550174	0.793	0.329	1.26E-170	0	ZFAND6
COX20	6.69E-175	0.41860247	0.615	0.202	1.40E-170	0	COX20
BMP5	8.96E-175	0.579597179	0.831	0.346	1.88E-170	0	BMP5
ALAS1	1.64E-174	0.658667485	0.537	0.162	3.44E-170	0	ALAS1
MITF	1.86E-174	0.585727294	0.551	0.167	3.89E-170	0	MITF
PPM1K	1.88E-174	0.749213149	0.616	0.21	3.95E-170	0	PPM1K
PCBD1	3.95E-174	0.484257754	0.84	0.361	8.28E-170	0	PCBD1
NDUFAB1	6.30E-174	0.586055797	0.887	0.425	1.32E-169	0	NDUFAB1
CYSTM1	1.30E-173	0.52617739	0.733	0.283	2.72E-169	0	CYSTM1
HADHB	1.73E-173	0.603508656	0.755	0.301	3.63E-169	0	HADHB
SMARCD3	3.67E-173	0.500611239	0.625	0.208	7.70E-169	0	SMARCD3
INSIG1	6.68E-173	0.759463745	0.799	0.345	1.40E-168	0	INSIG1
NDUFS3	7.47E-173	0.535129561	0.729	0.276	1.56E-168	0	NDUFS3
ACAT1	1.96E-172	0.702449769	0.549	0.17	4.11E-168	0	ACAT1
SYNGR2	2.24E-172	0.603196472	0.67	0.238	4.70E-168	0	SYNGR2
RXRG	6.08E-172	0.444139523	0.544	0.162	1.27E-167	0	RXRG
CLIC4	7.27E-172	0.599009637	0.813	0.352	1.52E-167	0	CLIC4
CS	1.70E-171	0.531506019	0.754	0.298	3.55E-167	0	CS
AKR1B1	1.70E-171	0.60175046	0.707	0.269	3.56E-167	0	AKR1B1
LYPLA1	4.96E-170	0.410119206	0.809	0.339	1.04E-165	0	LYPLA1
RHOQ	5.61E-170	0.355542773	0.768	0.304	1.17E-165	0	RHOQ
AP002387.2	5.75E-170	0.546430109	0.487	0.137	1.20E-165	0	AP002387.2
NDUFB1	1.06E-169	0.616242669	0.931	0.502	2.21E-165	0	NDUFB1
FDFT1	1.31E-169	0.67081717	0.994	0.756	2.75E-165	0	FDFT1
NEXN	2.04E-169	0.490098881	0.811	0.321	4.27E-165	0	NEXN
GOT2	2.90E-169	0.584276045	0.626	0.213	6.07E-165	0	GOT2
PRDX3	3.10E-169	0.584912756	0.885	0.423	6.50E-165	0	PRDX3
NCOA4	3.52E-169	0.635438894	0.721	0.281	7.38E-165	0	NCOA4
ATP1B2	5.81E-169	0.720465111	0.516	0.153	1.22E-164	0	ATP1B2
ACO2	2.04E-168	0.544954421	0.728	0.276	4.27E-164	0	ACO2
TMEM38A	2.13E-167	0.849386892	0.376	0.086	4.47E-163	0	TMEM38A
MYL4	2.42E-167	0.664248785	0.991	0.59	5.08E-163	0	MYL4
NDRG2	6.87E-167	0.46175932	0.582	0.187	1.44E-162	0	NDRG2
SCP2	8.13E-167	0.4878736	0.759	0.307	1.70E-162	0	SCP2
MLIP	8.63E-167	0.564011401	0.46	0.124	1.81E-162	0	MLIP
NNT	1.18E-166	0.625550942	0.562	0.179	2.47E-162	0	NNT
NDFIP2	1.32E-166	0.662712124	0.533	0.166	2.76E-162	0	NDFIP2
GAS6	3.07E-166	0.738708428	0.523	0.16	6.43E-162	0	GAS6
ATP5F1A	3.25E-166	0.569198414	0.983	0.731	6.80E-162	0	ATP5F1A
PPARD	3.91E-166	0.566941156	0.477	0.134	8.20E-162	0	PPARD
AIFM1	4.47E-166	0.629125005	0.583	0.195	9.36E-162	0	AIFM1
UQCRC2	8.99E-166	0.604283997	0.922	0.491	1.88E-161	0	UQCRC2
ANGPT1	1.18E-165	1.382166318	0.325	0.065	2.47E-161	0	ANGPT1
SPAG7	2.22E-165	0.541019813	0.685	0.253	4.65E-161	0	SPAG7
FGF13	3.36E-165	0.724072288	0.384	0.09	7.04E-161	0	FGF13
MTFR1L	5.61E-165	0.314782624	0.656	0.226	1.18E-160	0	MTFR1L
NIPSNAP2	8.29E-165	0.507347454	0.826	0.367	1.74E-160	0	NIPSNAP2
PPIC	8.70E-165	0.546452255	0.772	0.306	1.82E-160	0	PPIC
SUCLA2	1.90E-164	0.524049919	0.59	0.199	3.98E-160	0	SUCLA2
VDAC3	1.03E-163	0.555713649	0.853	0.393	2.15E-159	0	VDAC3
ACSS2	7.19E-163	0.614678479	0.763	0.318	1.51E-158	0	ACSS2
MRPL34	2.95E-162	0.484028478	0.822	0.363	6.18E-158	0	MRPL34
SMIM30	1.13E-161	0.368259611	0.764	0.304	2.37E-157	0	SMIM30
NDUFS6	1.54E-161	0.519946964	0.855	0.401	3.23E-157	0	NDUFS6
LRRC39	3.60E-161	0.753465488	0.35	0.077	7.53E-157	0	LRRC39
MYLK3	4.61E-161	0.452987562	0.553	0.172	9.66E-157	0	MYLK3
ME1	5.45E-161	0.430728121	0.44	0.118	1.14E-156	0	ME1
CELF2	5.77E-161	0.43712999	0.562	0.178	1.21E-156	0	CELF2
COA1	7.72E-161	0.470345955	0.829	0.368	1.62E-156	0	COA1
DNAJB6	1.01E-160	0.56545796	0.661	0.245	2.12E-156	0	DNAJB6
UQCRFS1	1.37E-160	0.522635869	0.89	0.446	2.86E-156	0	UQCRFS1
TMEM50A	7.36E-160	0.659033036	0.807	0.349	1.54E-155	0	TMEM50A
MCRIP2	8.04E-160	0.467052065	0.459	0.128	1.68E-155	0	MCRIP2
MTCH2	1.02E-159	0.495919599	0.713	0.272	2.14E-155	0	MTCH2
ACADM	3.10E-159	0.531357123	0.601	0.208	6.50E-155	0	ACADM
ECI1	3.73E-159	0.468938723	0.768	0.312	7.81E-155	0	ECI1
MOB4	8.14E-159	0.538260365	0.655	0.236	1.71E-154	0	MOB4
NDUFS7	8.54E-159	0.495116648	0.668	0.248	1.79E-154	0	NDUFS7
PPP1R16A	1.73E-158	0.361230132	0.647	0.232	3.62E-154	0	PPP1R16A
PIP4P2	1.99E-158	0.482510657	0.601	0.21	4.17E-154	0	PIP4P2
IFI27L1	2.31E-158	0.64241085	0.531	0.171	4.83E-154	0	IFI27L1
TRAPPC6A	2.75E-158	0.426207195	0.7	0.267	5.76E-154	0	TRAPPC6A
FGF18	2.77E-158	0.526629113	0.524	0.162	5.81E-154	0	FGF18
BTBD1	3.89E-158	0.506300706	0.598	0.204	8.15E-154	0	BTBD1
MT1E	6.09E-158	1.044801591	0.283	0.051	1.28E-153	0	MT1E
DUSP26	8.54E-158	0.559800161	0.389	0.096	1.79E-153	0	DUSP26
UQCC1	5.24E-157	0.586987093	0.482	0.143	1.10E-152	0	UQCC1
FLNC	5.50E-157	0.439568473	0.733	0.283	1.15E-152	0	FLNC
PPIL1	6.48E-157	0.631843966	0.48	0.144	1.36E-152	0	PPIL1
NDUFB9	7.10E-157	0.565508312	0.908	0.475	1.49E-152	0	NDUFB9
COL18A1	1.19E-156	0.574805946	0.84	0.386	2.49E-152	0	COL18A1
RRAGD	2.57E-156	0.488140612	0.402	0.103	5.39E-152	0	RRAGD
TSC22D3	3.38E-156	0.510798289	0.781	0.331	7.08E-152	0	TSC22D3
NDUFA4	3.63E-156	0.554770117	0.984	0.734	7.60E-152	0	NDUFA4
MRPL13	3.98E-156	0.410221188	0.711	0.278	8.33E-152	0	MRPL13
MRPL15	9.27E-156	0.458367926	0.583	0.199	1.94E-151	0	MRPL15
NDUFA12	1.66E-155	0.489373097	0.882	0.426	3.48E-151	0	NDUFA12
CYC1	3.60E-155	0.554157682	0.897	0.463	7.53E-151	0	CYC1
ADCY5	3.80E-155	0.645693662	0.393	0.096	7.95E-151	0	ADCY5
GALK1	4.11E-155	0.538295304	0.651	0.243	8.60E-151	0	GALK1
NDUFA10	6.93E-155	0.482227109	0.817	0.36	1.45E-150	0	NDUFA10
GCK	9.33E-155	0.519728532	0.391	0.097	1.95E-150	0	GCK
ACSL3	3.72E-154	0.582067575	0.792	0.342	7.78E-150	0	ACSL3
NUDT7	3.95E-154	0.672611717	0.4	0.104	8.28E-150	0	NUDT7
ACSL1	5.84E-154	0.977535069	0.309	0.063	1.22E-149	0	ACSL1
PFKM	7.74E-154	0.607699656	0.624	0.225	1.62E-149	0	PFKM
NDUFAF3	1.15E-153	0.42252695	0.832	0.364	2.40E-149	0	NDUFAF3
EHD4	1.60E-153	0.68156172	0.44	0.124	3.35E-149	0	EHD4
DCAF6	1.70E-153	0.32107135	0.518	0.16	3.57E-149	0	DCAF6
MYOCD	2.03E-153	0.334548688	0.631	0.221	4.25E-149	0	MYOCD
ATP5PB	4.31E-153	0.510370345	0.927	0.496	9.02E-149	0	ATP5PB
BUD23	4.37E-153	0.484652272	0.626	0.225	9.15E-149	0	BUD23
HADH	4.74E-153	0.51708485	0.539	0.177	9.93E-149	0	HADH
EPDR1	6.75E-153	1.361393417	0.318	0.068	1.41E-148	0	EPDR1
PDPN	1.55E-152	1.14739526	0.321	0.069	3.25E-148	0	PDPN
NAA20	3.21E-152	0.495260317	0.587	0.205	6.72E-148	0	NAA20
NUDT5	4.09E-152	0.459601825	0.676	0.258	8.57E-148	0	NUDT5
NT5M	4.13E-152	0.653911106	0.365	0.088	8.65E-148	0	NT5M
CAMTA1	4.63E-152	0.446231988	0.931	0.52	9.71E-148	0	CAMTA1
ASPH	6.37E-152	0.589724655	0.803	0.355	1.33E-147	0	ASPH
MT-CO1	6.71E-152	0.473226852	1	0.991	1.41E-147	0	MT-CO1
ALCAM	1.22E-151	0.981983528	0.292	0.056	2.55E-147	0	ALCAM
PLCB2	2.27E-150	0.857274643	0.325	0.071	4.76E-146	0	PLCB2
FILIP1	2.90E-150	0.514833405	0.843	0.373	6.07E-146	0	FILIP1
NDUFB3	3.60E-150	0.503410687	0.908	0.473	7.55E-146	0	NDUFB3
OAZ2	4.47E-150	0.485826281	0.788	0.336	9.37E-146	0	OAZ2
ATP5PD	5.23E-150	0.567021741	0.965	0.619	1.09E-145	0	ATP5PD
AC114947.2	6.18E-150	0.908769853	0.428	0.122	1.29E-145	0	AC114947.2
AL136171.2	7.38E-150	0.750155057	0.303	0.061	1.55E-145	0	AL136171.2
ZNF436-AS1	7.86E-150	0.646799516	0.388	0.1	1.65E-145	0	ZNF436-AS1
RBBP7	8.92E-150	0.491070471	0.627	0.23	1.87E-145	0	RBBP7
C6orf223	1.21E-149	0.780597926	0.392	0.103	2.54E-145	0	C6orf223
UROD	1.30E-149	0.504100592	0.583	0.202	2.72E-145	0	UROD
PSME2	1.60E-149	0.524572073	0.617	0.226	3.34E-145	0	PSME2
ANXA6	1.81E-149	0.516422892	0.82	0.368	3.78E-145	0	ANXA6
GAMT	1.88E-149	0.337925275	0.65	0.241	3.93E-145	0	GAMT
NTPCR	5.04E-149	0.285782342	0.63	0.227	1.06E-144	0	NTPCR
USP28	6.64E-149	0.599490511	0.416	0.114	1.39E-144	0	USP28
SPHKAP	1.00E-148	0.363291451	0.438	0.12	2.10E-144	0	SPHKAP
RNF34	1.24E-148	0.770657582	0.394	0.103	2.60E-144	0	RNF34
NDUFA2	2.96E-148	0.45035608	0.831	0.377	6.21E-144	0	NDUFA2
CAPZA2	8.51E-148	0.413886404	0.823	0.369	1.78E-143	0	CAPZA2
COX5B	1.02E-147	0.551795957	0.963	0.613	2.15E-143	0	COX5B
BLVRA	3.44E-147	0.509538629	0.498	0.159	7.21E-143	0	BLVRA
P3H2	4.33E-147	0.617715321	0.653	0.254	9.07E-143	0	P3H2
C1QBP	2.26E-146	0.470266832	0.565	0.196	4.73E-142	0	C1QBP
MRPS18B	7.33E-146	0.460440483	0.653	0.248	1.54E-141	0	MRPS18B
ATP6V1D	7.35E-146	0.390333206	0.632	0.233	1.54E-141	0	ATP6V1D
NFYB	9.05E-146	0.317996262	0.576	0.198	1.90E-141	0	NFYB
ATP6V0D1	2.23E-145	0.470800542	0.52	0.171	4.68E-141	0	ATP6V0D1
PDHB	3.26E-145	0.422839448	0.809	0.359	6.83E-141	0	PDHB
LINC01535	4.39E-145	0.920855666	0.283	0.055	9.19E-141	0	LINC01535
ATAD1	4.70E-145	0.621479849	0.622	0.234	9.84E-141	0	ATAD1
ECH1	5.49E-145	0.473285679	0.868	0.423	1.15E-140	0	ECH1
CAMK2D	6.17E-145	0.404417738	0.629	0.235	1.29E-140	0	CAMK2D
CPNE5	7.48E-145	0.849305443	0.29	0.058	1.57E-140	0	CPNE5
PIGP	1.48E-144	0.481677664	0.466	0.142	3.10E-140	0	PIGP
ETFRF1	2.01E-144	0.50129979	0.502	0.163	4.21E-140	0	ETFRF1
HK1	2.93E-144	0.454043927	0.834	0.369	6.13E-140	0	HK1
ADAMTS12	3.71E-144	0.576508562	0.376	0.096	7.77E-140	0	ADAMTS12
CSK	7.37E-144	0.485007719	0.505	0.164	1.54E-139	0	CSK
HSD17B12	1.31E-143	0.584652557	0.676	0.266	2.75E-139	0	HSD17B12
GSTM4	2.08E-143	0.390677969	0.518	0.17	4.36E-139	0	GSTM4
TMEM14C	2.98E-143	0.466094204	0.889	0.447	6.25E-139	0	TMEM14C
MICOS13	5.14E-143	0.321998126	0.742	0.304	1.08E-138	0	MICOS13
LYPLAL1	7.13E-143	0.26757941	0.648	0.245	1.49E-138	0	LYPLAL1
UQCRC1	1.20E-142	0.431450197	0.84	0.403	2.52E-138	0	UQCRC1
NDUFB6	1.50E-142	0.414611248	0.828	0.376	3.13E-138	0	NDUFB6
MTLN	4.18E-142	0.316688714	0.551	0.189	8.75E-138	0	MTLN
FKBP3	5.63E-142	0.338305042	0.794	0.342	1.18E-137	0	FKBP3
GADD45G	5.75E-142	0.738103897	0.485	0.156	1.21E-137	0	GADD45G
LMO7	5.96E-142	0.702724147	0.433	0.127	1.25E-137	0	LMO7
RDH14	7.83E-142	0.496741311	0.396	0.108	1.64E-137	0	RDH14
DUSP5	1.11E-141	0.508378405	0.538	0.184	2.33E-137	0	DUSP5
RNF115	1.71E-141	0.403884532	0.52	0.172	3.58E-137	0	RNF115
MRAS	9.49E-141	0.299671805	0.521	0.173	1.99E-136	0	MRAS
PLEKHJ1	1.23E-140	0.35099487	0.662	0.259	2.58E-136	0	PLEKHJ1
PGM1	1.48E-140	0.450039369	0.57	0.2	3.09E-136	0	PGM1
MGST1	1.70E-140	0.321453076	0.713	0.278	3.56E-136	0	MGST1
MRPS7	1.79E-140	0.253780925	0.627	0.23	3.75E-136	0	MRPS7
TMEM129	1.99E-140	0.637232894	0.423	0.123	4.16E-136	0	TMEM129
TMEM41A	6.19E-140	0.636828228	0.516	0.175	1.30E-135	0	TMEM41A
MTUS1	6.78E-140	0.455143577	0.552	0.191	1.42E-135	0	MTUS1
ZNF330	7.49E-140	0.531624379	0.529	0.18	1.57E-135	0	ZNF330
YWHAQ	8.26E-140	0.530570591	0.903	0.485	1.73E-135	0	YWHAQ
ANKRD9	1.14E-139	0.353868692	0.518	0.172	2.40E-135	0	ANKRD9
PKP2	1.60E-139	0.357032903	0.803	0.34	3.34E-135	0	PKP2
DECR1	1.65E-139	0.407375591	0.615	0.229	3.47E-135	0	DECR1
SLC25A3	1.70E-139	0.479639702	0.991	0.789	3.55E-135	0	SLC25A3
APBB1	2.84E-139	0.432801502	0.495	0.159	5.94E-135	0	APBB1
ATP5F1D	6.33E-139	0.456032914	0.931	0.524	1.33E-134	0	ATP5F1D
PTN	7.27E-139	0.752470013	0.529	0.187	1.52E-134	0	PTN
DNAJC15	9.27E-139	0.377931995	0.65	0.251	1.94E-134	0	DNAJC15
IMMT	1.27E-138	0.42865219	0.686	0.276	2.67E-134	0	IMMT
PRKAR2B	3.41E-138	0.691171482	0.419	0.122	7.14E-134	0	PRKAR2B
FGF10	4.51E-138	0.507425613	0.419	0.12	9.45E-134	0	FGF10
PPID	5.60E-138	0.400617543	0.603	0.225	1.17E-133	0	PPID
VDAC2	6.91E-138	0.456764289	0.921	0.498	1.45E-133	0	VDAC2
UQCR10	7.31E-138	0.480430334	0.973	0.65	1.53E-133	0	UQCR10
TIMM17A	7.81E-138	0.326052168	0.744	0.314	1.63E-133	0	TIMM17A
BCAT2	9.07E-138	0.386993391	0.508	0.17	1.90E-133	0	BCAT2
BASP1	1.62E-137	0.473246997	0.654	0.259	3.39E-133	0	BASP1
PSMB3	1.64E-137	0.433407757	0.863	0.411	3.44E-133	0	PSMB3
MYL9	1.88E-137	0.511929963	0.962	0.57	3.94E-133	0	MYL9
GCAT	3.90E-137	0.716846231	0.333	0.081	8.17E-133	0	GCAT
LSM1	4.18E-137	0.285731011	0.647	0.248	8.75E-133	0	LSM1
UBA3	5.09E-137	0.417200449	0.553	0.195	1.07E-132	0	UBA3
THOC7	7.03E-137	0.320870532	0.656	0.256	1.47E-132	0	THOC7
SELENOW	1.06E-136	0.423117159	0.99	0.778	2.21E-132	0	SELENOW
ABLIM1	1.33E-136	0.3071426	0.576	0.205	2.80E-132	0	ABLIM1
ITGAE	1.57E-136	0.300882994	0.534	0.183	3.28E-132	0	ITGAE
CXCL12	2.58E-136	0.330973689	0.75	0.318	5.40E-132	0	CXCL12
NDUFS1	3.13E-136	0.3757475	0.587	0.215	6.56E-132	0	NDUFS1
AC104129.1	3.14E-136	0.961995411	0.268	0.053	6.58E-132	0	AC104129.1
BNIP3	3.97E-136	0.300148085	0.839	0.384	8.31E-132	0	BNIP3
PAWR	4.65E-136	0.363953203	0.505	0.169	9.74E-132	0	PAWR
RPP25L	6.13E-136	0.309226596	0.5	0.164	1.28E-131	0	RPP25L
IDI1	7.19E-136	0.571791366	0.889	0.467	1.51E-131	0	IDI1
GSTK1	9.24E-136	0.352730497	0.65	0.257	1.94E-131	0	GSTK1
MARCHF2	1.20E-135	0.4912606	0.401	0.114	2.52E-131	0	MARCHF2
NDUFAF4	1.34E-135	0.332836034	0.513	0.174	2.81E-131	0	NDUFAF4
NDFIP1	2.06E-135	0.552033504	0.718	0.308	4.32E-131	0	NDFIP1
COA5	2.37E-135	0.343363366	0.557	0.196	4.96E-131	0	COA5
ACTR10	3.05E-135	0.400114027	0.682	0.274	6.40E-131	0	ACTR10
THAP4	4.08E-135	0.457886741	0.489	0.16	8.55E-131	0	THAP4
TRMU	5.85E-135	0.766860731	0.28	0.058	1.23E-130	0	TRMU
COA4	1.35E-134	0.302092999	0.583	0.211	2.83E-130	0	COA4
SYNGR1	2.44E-134	0.473312197	0.461	0.146	5.11E-130	0	SYNGR1
IMPA1	3.14E-134	0.500323511	0.385	0.107	6.58E-130	0	IMPA1
CUTC	3.19E-134	0.491202123	0.401	0.115	6.68E-130	0	CUTC
YBX3	3.43E-134	0.423959343	0.805	0.38	7.18E-130	0	YBX3
EIF1AY	3.91E-134	0.348656033	0.604	0.227	8.18E-130	0	EIF1AY
CYB5R3	5.21E-134	0.467009082	0.882	0.449	1.09E-129	0	CYB5R3
RNF14	6.15E-134	0.546786058	0.367	0.099	1.29E-129	0	RNF14
NDUFV1	1.11E-133	0.363732261	0.661	0.262	2.32E-129	0	NDUFV1
PTTG1IP	1.23E-133	0.531470343	0.861	0.429	2.58E-129	0	PTTG1IP
BCO2	2.21E-133	0.931667206	0.28	0.059	4.62E-129	0	BCO2
FAM13C	2.21E-133	0.84365571	0.27	0.055	4.63E-129	0	FAM13C
RASSF5	2.85E-133	0.994858473	0.254	0.048	5.97E-129	0	RASSF5
TUFM	3.55E-133	0.432403706	0.792	0.357	7.44E-129	0	TUFM
MAPKAPK2	4.03E-133	0.320349084	0.52	0.176	8.44E-129	0	MAPKAPK2
DHCR24	5.48E-133	0.53366567	0.516	0.177	1.15E-128	0	DHCR24
MRPL41	8.29E-133	0.25885044	0.767	0.338	1.74E-128	0	MRPL41
COQ10A	2.19E-132	0.644126045	0.327	0.08	4.58E-128	0	COQ10A
SAR1B	3.07E-132	0.438474137	0.517	0.179	6.44E-128	0	SAR1B
PEX7	3.20E-132	0.585880011	0.318	0.076	6.71E-128	0	PEX7
ACAA1	3.90E-132	0.41919887	0.511	0.174	8.17E-128	0	ACAA1
TMEM106C	5.07E-132	0.319583583	0.547	0.194	1.06E-127	0	TMEM106C
PCGF5	5.17E-132	0.774597741	0.258	0.051	1.08E-127	0	PCGF5
MAPKAPK5-AS1	7.58E-132	0.365900503	0.48	0.158	1.59E-127	0	MAPKAPK5-AS1
MYBPC3	1.55E-131	0.279212104	0.61	0.223	3.24E-127	0	MYBPC3
MXRA7	1.89E-131	0.300624184	0.589	0.218	3.95E-127	0	MXRA7
IFI27L2	3.11E-131	0.357524532	0.783	0.353	6.52E-127	0	IFI27L2
CIAPIN1	4.35E-131	0.354323667	0.56	0.203	9.10E-127	0	CIAPIN1
PEA15	5.66E-131	0.287992494	0.663	0.261	1.19E-126	0	PEA15
MRPL39	9.38E-131	0.369566434	0.498	0.168	1.96E-126	0	MRPL39
DCXR	1.27E-130	0.327243388	0.654	0.259	2.66E-126	0	DCXR
LPCAT4	2.15E-130	0.363956644	0.686	0.277	4.49E-126	0	LPCAT4
ZNF302	8.06E-130	0.343983435	0.534	0.189	1.69E-125	0	ZNF302
AC126468.1	8.21E-130	0.938372339	0.261	0.053	1.72E-125	0	AC126468.1
COA3	2.19E-129	0.29834658	0.657	0.26	4.59E-125	0	COA3
CADM1	2.42E-129	0.371712975	0.659	0.262	5.06E-125	0	CADM1
AIMP2	3.62E-129	0.409532589	0.441	0.139	7.58E-125	0	AIMP2
HAGH	3.96E-129	0.369266313	0.521	0.183	8.29E-125	0	HAGH
MOAP1	4.09E-129	0.472530796	0.427	0.132	8.57E-125	0	MOAP1
NDUFAF1	4.46E-129	0.359713368	0.432	0.134	9.34E-125	0	NDUFAF1
SLC22A18	6.35E-129	0.751372606	0.344	0.091	1.33E-124	0	SLC22A18
MRPS12	7.26E-129	0.342958033	0.52	0.181	1.52E-124	0	MRPS12
SEPTIN2	7.51E-129	0.520020689	0.932	0.537	1.57E-124	0	SEPTIN2
ATPAF1	8.00E-129	0.339072882	0.568	0.21	1.68E-124	0	ATPAF1
TBC1D7	9.82E-129	0.294265424	0.526	0.185	2.06E-124	0	TBC1D7
MSRB2	1.28E-128	0.273571352	0.736	0.315	2.68E-124	0	MSRB2
MRPL36	2.00E-128	0.411539186	0.526	0.187	4.20E-124	0	MRPL36
MT-CYB	2.23E-128	0.387911153	0.993	0.941	4.67E-124	0	MT-CYB
NDUFA6	2.39E-128	0.419719953	0.879	0.447	5.02E-124	0	NDUFA6
PPP5C	2.41E-128	0.472027934	0.496	0.169	5.06E-124	0	PPP5C
PTP4A3	4.02E-128	0.35906179	0.516	0.179	8.42E-124	0	PTP4A3
ADSS1	4.32E-128	0.340692203	0.402	0.119	9.06E-124	0	ADSS1
MEF2C	7.68E-128	0.324984733	0.577	0.212	1.61E-123	0	MEF2C
WBP2	1.10E-127	0.318481047	0.586	0.221	2.30E-123	0	WBP2
NDUFA5	2.26E-127	0.360764531	0.785	0.356	4.73E-123	0	NDUFA5
ANKRD1	2.34E-127	1.069821472	0.412	0.131	4.90E-123	0	ANKRD1
CREG1	2.83E-127	0.421244966	0.568	0.213	5.92E-123	0	CREG1
MRPL4	3.26E-127	0.324155586	0.54	0.193	6.83E-123	0	MRPL4
IQSEC2	8.75E-127	0.583086691	0.299	0.071	1.83E-122	0	IQSEC2
PRNP	1.29E-126	0.507497068	0.612	0.24	2.69E-122	0	PRNP
TRAP1	2.01E-126	0.438293407	0.587	0.224	4.21E-122	0	TRAP1
SNX5	2.53E-126	0.375661218	0.582	0.22	5.30E-122	0	SNX5
NUP93	2.62E-126	0.465939445	0.462	0.153	5.50E-122	0	NUP93
AK2	3.08E-126	0.353602306	0.562	0.208	6.46E-122	0	AK2
SMTNL2	3.86E-126	0.383902843	0.57	0.212	8.08E-122	0	SMTNL2
PSMD6	5.28E-126	0.315428994	0.609	0.233	1.11E-121	0	PSMD6
CMC1	5.32E-126	0.296842794	0.502	0.174	1.11E-121	0	CMC1
NDRG3	6.00E-126	0.445880643	0.418	0.128	1.26E-121	0	NDRG3
PMM1	6.22E-126	0.440708492	0.383	0.111	1.30E-121	0	PMM1
UBE2T	9.14E-126	0.286494125	0.425	0.131	1.92E-121	0	UBE2T
MT-ND4	9.18E-126	0.315779257	0.997	0.956	1.92E-121	0	MT-ND4
FAM136A	1.03E-125	0.272237433	0.56	0.207	2.16E-121	0	FAM136A
MT-ATP6	5.21E-125	0.347072298	0.993	0.932	1.09E-120	0	MT-ATP6
TNFRSF12A	5.72E-125	0.442882687	0.469	0.158	1.20E-120	0	TNFRSF12A
SGPP2	6.59E-125	0.358659047	0.5	0.17	1.38E-120	0	SGPP2
PCCB	1.14E-124	0.4274228	0.537	0.195	2.39E-120	0	PCCB
CISD3	1.28E-124	0.478919477	0.37	0.106	2.67E-120	0	CISD3
DUSP6	1.38E-124	0.761829211	0.533	0.202	2.89E-120	0	DUSP6
UBAC1	1.47E-124	0.411441053	0.498	0.173	3.08E-120	0	UBAC1
NDUFB10	1.77E-124	0.364669896	0.841	0.408	3.70E-120	0	NDUFB10
SNHG18	2.71E-124	0.27411907	0.567	0.211	5.67E-120	0	SNHG18
SLC2A3	3.54E-124	0.413412866	0.824	0.383	7.42E-120	0	SLC2A3
MCEE	5.56E-124	0.601203137	0.405	0.124	1.17E-119	0	MCEE
SNX18	8.66E-124	0.852585916	0.284	0.065	1.81E-119	0	SNX18
EML2	1.19E-123	0.685784536	0.372	0.107	2.50E-119	0	EML2
UBE2A	1.21E-123	0.347830787	0.566	0.212	2.54E-119	0	UBE2A
OSTF1	1.48E-123	0.596221106	0.334	0.089	3.09E-119	0	OSTF1
SYTL1	2.06E-123	0.797102224	0.264	0.057	4.31E-119	0	SYTL1
MT-CO3	2.40E-123	0.352788941	0.999	0.979	5.03E-119	0	MT-CO3
IDH3B	3.71E-123	0.34863261	0.73	0.317	7.77E-119	0	IDH3B
PCYT2	5.05E-123	0.401473049	0.401	0.122	1.06E-118	0	PCYT2
PLPP7	5.85E-123	0.354053254	0.329	0.085	1.22E-118	0	PLPP7
MRPL28	7.93E-123	0.336610782	0.627	0.248	1.66E-118	0	MRPL28
AL031058.1	1.25E-122	0.541973123	0.311	0.078	2.62E-118	0	AL031058.1
PPP1R14A	1.84E-122	0.397088177	0.395	0.119	3.85E-118	0	PPP1R14A
TMEM242	1.89E-122	0.498311072	0.414	0.129	3.96E-118	0	TMEM242
PRADC1	2.39E-122	0.46560856	0.336	0.091	5.00E-118	0	PRADC1
CKB	2.49E-122	0.44101101	0.876	0.451	5.22E-118	0	CKB
SDR39U1	2.61E-122	0.301206223	0.53	0.192	5.48E-118	0	SDR39U1
TSC22D1	2.86E-122	0.504955545	0.97	0.647	5.99E-118	0	TSC22D1
SNRNP25	3.71E-122	0.358873641	0.406	0.125	7.78E-118	0	SNRNP25
THEM4	4.12E-122	0.31156889	0.402	0.124	8.63E-118	0	THEM4
FUNDC1	5.02E-122	0.336102581	0.444	0.146	1.05E-117	0	FUNDC1
CORO6	5.16E-122	0.694941831	0.274	0.061	1.08E-117	0	CORO6
ILK	5.22E-122	0.345162126	0.841	0.406	1.09E-117	0	ILK
NDUFC1	5.95E-122	0.332425497	0.894	0.461	1.25E-117	0	NDUFC1
PGK1	7.62E-122	0.523760863	0.957	0.588	1.60E-117	0	PGK1
AASDHPPT	9.03E-122	0.348217931	0.648	0.264	1.89E-117	0	AASDHPPT
NARS1	9.21E-122	0.329124206	0.651	0.264	1.93E-117	0	NARS1
GAPDH	1.01E-121	0.3347845	0.999	0.969	2.11E-117	0	GAPDH
NDUFS8	1.03E-121	0.331561626	0.792	0.368	2.17E-117	0	NDUFS8
TMEM178A	1.20E-121	0.626967525	0.422	0.134	2.52E-117	0	TMEM178A
CPNE3	1.42E-121	0.399536942	0.602	0.239	2.96E-117	0	CPNE3
PDGFD	2.20E-121	0.389853968	0.448	0.149	4.61E-117	0	PDGFD
DUSP14	2.35E-121	0.401319187	0.358	0.102	4.93E-117	0	DUSP14
ACYP2	2.98E-121	0.278158807	0.491	0.172	6.23E-117	0	ACYP2
IDH3G	4.08E-121	0.313439789	0.493	0.172	8.54E-117	0	IDH3G
RRAGA	4.18E-121	0.27660548	0.645	0.261	8.75E-117	0	RRAGA
SH3BGRL	4.92E-121	0.299547555	0.72	0.315	1.03E-116	0	SH3BGRL
MLLT11	6.15E-121	0.366895364	0.814	0.391	1.29E-116	0	MLLT11
EIF3K	6.44E-121	0.386812202	0.877	0.459	1.35E-116	0	EIF3K
APOO	6.73E-121	0.289499718	0.453	0.15	1.41E-116	0	APOO
DNAJB9	1.54E-120	0.575120595	0.535	0.2	3.22E-116	0	DNAJB9
MRPL24	1.96E-120	0.400661603	0.417	0.132	4.11E-116	0	MRPL24
PAIP1	2.05E-120	0.296096997	0.567	0.216	4.30E-116	0	PAIP1
FAM120AOS	2.11E-120	0.268879661	0.449	0.148	4.43E-116	0	FAM120AOS
SCRN2	3.26E-120	0.432157408	0.534	0.194	6.83E-116	0	SCRN2
AK4	3.65E-120	0.581618413	0.368	0.107	7.65E-116	0	AK4
ANXA11	3.74E-120	0.327379786	0.542	0.202	7.83E-116	0	ANXA11
GGCT	3.82E-120	0.25776976	0.488	0.171	8.01E-116	0	GGCT
KIAA1324L	4.46E-120	0.627490581	0.299	0.074	9.34E-116	0	KIAA1324L
FAM162A	5.36E-120	0.390740752	0.855	0.443	1.12E-115	0	FAM162A
MMP15	6.81E-120	0.337429898	0.579	0.217	1.43E-115	0	MMP15
PINK1	8.91E-120	0.334967525	0.553	0.207	1.87E-115	0	PINK1
CLGN	8.92E-120	0.526601704	0.422	0.135	1.87E-115	0	CLGN
NDUFB2	1.32E-119	0.382614129	0.926	0.543	2.77E-115	0	NDUFB2
SMDT1	3.47E-119	0.258292285	0.708	0.305	7.27E-115	0	SMDT1
MTRES1	4.10E-119	0.472661311	0.384	0.117	8.58E-115	0	MTRES1
RILP	4.17E-119	0.736809424	0.313	0.081	8.74E-115	0	RILP
RAB33A	4.23E-119	0.484222798	0.418	0.134	8.85E-115	0	RAB33A
A2M	9.52E-119	0.670236338	0.378	0.114	1.99E-114	0	A2M
DNAJB2	1.07E-118	0.343614879	0.474	0.163	2.25E-114	0	DNAJB2
RASGRP2	1.48E-118	0.435466599	0.289	0.069	3.10E-114	0	RASGRP2
PDRG1	1.96E-118	0.400485151	0.447	0.149	4.11E-114	0	PDRG1
FADS1	3.26E-118	0.565887664	0.95	0.587	6.84E-114	0	FADS1
ANXA7	4.57E-118	0.358025159	0.549	0.205	9.57E-114	0	ANXA7
DNPH1	4.57E-118	0.265709444	0.667	0.277	9.58E-114	0	DNPH1
KLHDC2	5.76E-118	0.267410506	0.662	0.272	1.21E-113	0	KLHDC2
GRSF1	2.82E-117	0.313866497	0.804	0.384	5.91E-113	0	GRSF1
HADHA	3.08E-117	0.312718768	0.733	0.329	6.45E-113	0	HADHA
TSEN15	4.97E-117	0.251603863	0.521	0.192	1.04E-112	0	TSEN15
HOXB-AS1	5.46E-117	0.795846615	0.258	0.057	1.14E-112	0	HOXB-AS1
NTHL1	6.21E-117	0.506685079	0.396	0.123	1.30E-112	0	NTHL1
RASSF4	6.23E-117	0.257407733	0.571	0.221	1.31E-112	0	RASSF4
TM2D1	7.06E-117	0.456134264	0.514	0.189	1.48E-112	0	TM2D1
CASP9	8.52E-117	0.53324718	0.27	0.062	1.78E-112	0	CASP9
C4orf3	8.70E-117	0.446350384	0.895	0.495	1.82E-112	0	C4orf3
PKM	8.88E-117	0.497191733	0.973	0.685	1.86E-112	0	PKM
NUDT16L1	1.22E-116	0.428314722	0.404	0.129	2.55E-112	0	NUDT16L1
NDUFA1	1.91E-116	0.445318709	0.936	0.571	4.00E-112	0	NDUFA1
MT-CO2	1.96E-116	0.35426202	0.996	0.934	4.10E-112	0	MT-CO2
NT5C	2.59E-116	0.349762837	0.439	0.146	5.43E-112	0	NT5C
SQLE	3.00E-116	0.466319826	0.833	0.414	6.28E-112	0	SQLE
SLC31A1	3.89E-116	0.537395288	0.419	0.137	8.15E-112	0	SLC31A1
ACAT2	4.11E-116	0.307782234	0.724	0.315	8.60E-112	0	ACAT2
SNX3	4.94E-116	0.322957028	0.904	0.478	1.03E-111	0	SNX3
GATB	6.92E-116	0.788303619	0.282	0.069	1.45E-111	0	GATB
KLF2	7.65E-116	0.581583447	0.388	0.123	1.60E-111	0	KLF2
SCCPDH	1.15E-115	0.314737048	0.549	0.209	2.41E-111	0	SCCPDH
HAX1	1.28E-115	0.262069121	0.559	0.213	2.69E-111	0	HAX1
GNA12	2.07E-115	0.364541804	0.414	0.135	4.33E-111	0	GNA12
QPRT	3.71E-115	0.471779246	0.965	0.654	7.77E-111	0	QPRT
CALCOCO2	4.87E-115	0.519515143	0.469	0.17	1.02E-110	0	CALCOCO2
S1PR1	6.60E-115	1.054358327	0.251	0.056	1.38E-110	0	S1PR1
DEPP1	6.92E-115	0.323692935	0.699	0.308	1.45E-110	0	DEPP1
TRIM63	7.09E-115	0.885090676	0.257	0.058	1.49E-110	0	TRIM63
OXCT1	7.45E-115	0.542824513	0.392	0.123	1.56E-110	0	OXCT1
PHPT1	1.04E-114	0.257673841	0.729	0.323	2.17E-110	0	PHPT1
ODAM	1.24E-114	0.417943415	0.337	0.095	2.59E-110	0	ODAM
GADD45B	2.23E-114	0.405775591	0.743	0.34	4.67E-110	0	GADD45B
SLC39A7	2.32E-114	0.437014367	0.664	0.28	4.86E-110	0	SLC39A7
SELENOP	2.49E-114	0.313372983	0.443	0.149	5.22E-110	0	SELENOP
NSDHL	2.63E-114	0.557821718	0.424	0.141	5.52E-110	0	NSDHL
TIMM21	3.71E-114	0.452083626	0.362	0.109	7.78E-110	0	TIMM21
UQCRHL	3.90E-114	0.282700547	0.416	0.135	8.16E-110	0	UQCRHL
KCTD12	5.45E-114	0.349894819	0.601	0.243	1.14E-109	0	KCTD12
PLP2	5.52E-114	0.293058311	0.419	0.136	1.16E-109	0	PLP2
WDR61	5.96E-114	0.383649564	0.501	0.183	1.25E-109	0	WDR61
CPE	7.61E-114	0.487746573	0.443	0.152	1.59E-109	0	CPE
ZMAT5	1.10E-113	0.540419526	0.37	0.112	2.31E-109	0	ZMAT5
ELOC	1.40E-113	0.275264581	0.832	0.399	2.93E-109	0	ELOC
MAP7D1	1.62E-113	0.324171121	0.589	0.236	3.40E-109	0	MAP7D1
EID2	1.63E-113	0.436403385	0.409	0.134	3.41E-109	0	EID2
PGAM1	1.71E-113	0.277599183	0.448	0.155	3.59E-109	0	PGAM1
AP002360.2	1.77E-113	0.334752154	0.341	0.097	3.71E-109	0	AP002360.2
MPP1	2.22E-113	0.638112426	0.3	0.078	4.65E-109	0	MPP1
NFU1	2.32E-113	0.269573319	0.489	0.177	4.86E-109	0	NFU1
RBM42	5.99E-113	0.36266487	0.509	0.188	1.25E-108	0	RBM42
AK1	1.21E-112	0.391851274	0.415	0.137	2.53E-108	0	AK1
SLC25A5	1.43E-112	0.391991489	0.988	0.777	2.99E-108	0	SLC25A5
AFG3L2	1.43E-112	0.328189056	0.634	0.263	3.00E-108	0	AFG3L2
XRCC4	1.99E-112	0.643283971	0.342	0.1	4.17E-108	0	XRCC4
PSMA5	2.15E-112	0.277188768	0.641	0.266	4.50E-108	0	PSMA5
ETFB	2.40E-112	0.270969452	0.804	0.378	5.03E-108	0	ETFB
CRYZ	3.03E-112	0.402183745	0.399	0.128	6.35E-108	0	CRYZ
ADIPOR1	3.12E-112	0.270402545	0.485	0.174	6.54E-108	0	ADIPOR1
FAHD1	1.14E-111	0.370861614	0.401	0.13	2.40E-107	0	FAHD1
ATP5IF1	1.66E-111	0.40311596	0.974	0.658	3.48E-107	0	ATP5IF1
PPP2R3B	2.64E-111	0.360724847	0.427	0.143	5.53E-107	0	PPP2R3B
FBLIM1	2.76E-111	0.264269421	0.543	0.207	5.79E-107	0	FBLIM1
HCN4	4.24E-111	0.943693962	0.251	0.057	8.87E-107	0	HCN4
CISD2	5.29E-111	0.327823779	0.487	0.178	1.11E-106	0	CISD2
VBP1	5.56E-111	0.275191558	0.541	0.208	1.17E-106	0	VBP1
TMEM106B	7.44E-111	0.491717284	0.462	0.166	1.56E-106	0	TMEM106B
PON2	8.42E-111	0.266415947	0.568	0.223	1.76E-106	0	PON2
POLDIP2	9.55E-111	0.278039727	0.482	0.175	2.00E-106	0	POLDIP2
MANBA	9.97E-111	0.570815439	0.438	0.153	2.09E-106	0	MANBA
ECHDC2	1.20E-110	0.357165528	0.354	0.105	2.52E-106	0	ECHDC2
UBE2N	1.78E-110	0.265875251	0.593	0.237	3.73E-106	0	UBE2N
TUSC3	1.84E-110	0.38706928	0.797	0.382	3.84E-106	0	TUSC3
HTATIP2	3.49E-110	0.464282421	0.353	0.106	7.31E-106	0	HTATIP2
TMBIM6	4.11E-110	0.448907295	0.93	0.523	8.62E-106	0	TMBIM6
TIPRL	4.13E-110	0.362530104	0.581	0.233	8.66E-106	0	TIPRL
COX6B1	4.77E-110	0.40123209	0.968	0.674	9.99E-106	0	COX6B1
BECN1	5.09E-110	0.348202157	0.444	0.156	1.07E-105	0	BECN1
SLC30A3	5.83E-110	0.607048558	0.279	0.07	1.22E-105	0	SLC30A3
SMIM12	6.88E-110	0.420683541	0.371	0.115	1.44E-105	0	SMIM12
MFGE8	8.23E-110	0.411518762	0.799	0.388	1.72E-105	0	MFGE8
BCAR1	9.16E-110	0.360492371	0.495	0.182	1.92E-105	0	BCAR1
HNRNPH2	1.31E-109	0.31366378	0.565	0.223	2.74E-105	0	HNRNPH2
KCNH2	1.33E-109	0.314099224	0.435	0.148	2.79E-105	0	KCNH2
CFAP20	1.58E-109	0.353731843	0.515	0.197	3.31E-105	0	CFAP20
NIPSNAP3B	3.19E-109	0.334897416	0.378	0.119	6.68E-105	0	NIPSNAP3B
PHF7	3.46E-109	0.770593415	0.259	0.062	7.25E-105	0	PHF7
USP10	3.72E-109	0.304235745	0.484	0.176	7.79E-105	0	USP10
NOSIP	3.89E-109	0.261568227	0.566	0.222	8.16E-105	0	NOSIP
DBI	6.28E-109	0.266712989	0.896	0.477	1.32E-104	0	DBI
SEC23A	6.45E-109	0.261475459	0.609	0.251	1.35E-104	0	SEC23A
SRP68	1.03E-108	0.307810065	0.497	0.185	2.15E-104	0	SRP68
ORAI1	1.69E-108	0.4054166	0.424	0.144	3.53E-104	0	ORAI1
MT-ND1	1.98E-108	0.303815207	0.977	0.805	4.14E-104	0	MT-ND1
ENO2	3.78E-108	0.375072512	0.497	0.184	7.92E-104	0	ENO2
PSMC6	4.58E-108	0.26336875	0.632	0.265	9.58E-104	0	PSMC6
PHB	5.95E-108	0.262898674	0.712	0.318	1.25E-103	0	PHB
DUT	6.85E-108	0.298792734	0.632	0.265	1.43E-103	0	DUT
SDF2L1	1.15E-107	0.704802236	0.325	0.094	2.42E-103	0	SDF2L1
ZFYVE21	1.57E-107	0.278559312	0.516	0.2	3.29E-103	0	ZFYVE21
SLC25A12	2.14E-107	0.349862719	0.354	0.108	4.49E-103	0	SLC25A12
OTUD6B-AS1	2.21E-107	0.304949366	0.43	0.15	4.62E-103	0	OTUD6B-AS1
ZSCAN1	3.41E-107	0.36557667	0.375	0.119	7.14E-103	0	ZSCAN1
MACROD1	3.43E-107	0.275375147	0.381	0.121	7.19E-103	0	MACROD1
RAB4A	3.87E-107	0.292765692	0.508	0.192	8.11E-103	0	RAB4A
TMEM97	4.94E-107	0.280348699	0.641	0.275	1.03E-102	0	TMEM97
COA6	5.37E-107	0.254029598	0.411	0.14	1.13E-102	0	COA6
FBXO9	5.81E-107	0.349445674	0.417	0.142	1.22E-102	0	FBXO9
COG2	6.85E-107	0.495555237	0.368	0.116	1.43E-102	0	COG2
PDK2	8.11E-107	0.281319445	0.393	0.129	1.70E-102	0	PDK2
MPI	8.18E-107	0.416461628	0.355	0.11	1.71E-102	0	MPI
NDUFA3	1.18E-106	0.25873732	0.835	0.42	2.47E-102	0	NDUFA3
TPI1	1.29E-106	0.374326373	0.988	0.802	2.71E-102	0	TPI1
SMIM4	2.42E-106	0.370146075	0.399	0.133	5.07E-102	0	SMIM4
EMC3	3.45E-106	0.360116329	0.512	0.198	7.23E-102	0	EMC3
PNPLA2	3.69E-106	0.381169328	0.396	0.131	7.74E-102	0	PNPLA2
ESRRA	4.22E-106	0.376574134	0.34	0.102	8.84E-102	0	ESRRA
LAP3	5.64E-106	0.536189185	0.335	0.1	1.18E-101	0	LAP3
MPV17L2	5.94E-106	0.46858839	0.292	0.078	1.24E-101	0	MPV17L2
SLIRP	1.08E-105	0.259775974	0.788	0.374	2.27E-101	0	SLIRP
COQ6	1.93E-105	0.538783059	0.266	0.067	4.04E-101	0	COQ6
ATP6V1H	2.15E-105	0.254870476	0.436	0.153	4.49E-101	0	ATP6V1H
DOK4	2.51E-105	0.46201247	0.923	0.552	5.25E-101	0	DOK4
KCTD10	3.02E-105	0.431189252	0.376	0.121	6.32E-101	0	KCTD10
IGFBP7	3.56E-105	0.452422475	0.939	0.546	7.45E-101	0	IGFBP7
GFPT2	4.11E-105	0.627415549	0.323	0.094	8.60E-101	0	GFPT2
FAM189B	4.26E-105	0.451415628	0.422	0.148	8.93E-101	0	FAM189B
FAM3A	5.73E-105	0.263316527	0.406	0.138	1.20E-100	0	FAM3A
CNOT11	7.29E-105	0.317342508	0.397	0.133	1.53E-100	0	CNOT11
CETN3	8.48E-105	0.328578062	0.501	0.19	1.78E-100	0	CETN3
ASAH1	9.08E-105	0.303152202	0.658	0.286	1.90E-100	0	ASAH1
ATP6V0E2	1.91E-104	0.452111312	0.333	0.1	4.00E-100	0	ATP6V0E2
BOLA3	2.19E-104	0.328237781	0.404	0.137	4.59E-100	0	BOLA3
ACADVL	2.23E-104	0.342896759	0.533	0.21	4.67E-100	0	ACADVL
MVD	2.34E-104	0.354919072	0.584	0.244	4.89E-100	0	MVD
ATP5MPL	2.71E-104	0.407010764	0.959	0.634	5.68E-100	0	ATP5MPL
BCS1L	2.72E-104	0.557282013	0.26	0.064	5.69E-100	0	BCS1L
SCAMP3	2.77E-104	0.313821907	0.485	0.183	5.81E-100	0	SCAMP3
COPS6	2.95E-104	0.296221317	0.645	0.276	6.19E-100	0	COPS6
SELENOS	3.14E-104	0.262287935	0.572	0.232	6.57E-100	0	SELENOS
ANKMY2	3.40E-104	0.498818491	0.367	0.119	7.13E-100	0	ANKMY2
MID1IP1	3.99E-104	0.666458718	0.372	0.122	8.36E-100	0	MID1IP1
MAP1LC3B	7.72E-104	0.32020851	0.872	0.453	1.62E-99	0	MAP1LC3B
JAZF1	9.66E-104	0.286522088	0.277	0.072	2.02E-99	0	JAZF1
MAN1C1	1.08E-103	0.598666097	0.336	0.102	2.26E-99	0	MAN1C1
ALDH9A1	1.22E-103	0.472177497	0.419	0.145	2.56E-99	0	ALDH9A1
CDH2	1.50E-103	0.303264195	0.83	0.403	3.14E-99	0	CDH2
NRTN	2.20E-103	0.305353838	0.36	0.113	4.61E-99	0	NRTN
BAG3	2.24E-103	0.282866282	0.508	0.196	4.68E-99	0	BAG3
LHPP	2.33E-103	0.536114028	0.285	0.077	4.88E-99	0	LHPP
LINC00174	3.34E-103	0.299319239	0.456	0.165	6.99E-99	0	LINC00174
LGALS3BP	3.45E-103	0.30059231	0.627	0.26	7.24E-99	0	LGALS3BP
SNX17	3.67E-103	0.300612693	0.472	0.176	7.68E-99	0	SNX17
ARL2BP	4.10E-103	0.260385084	0.549	0.217	8.58E-99	0	ARL2BP
MSRB3	6.44E-103	0.265007197	0.354	0.11	1.35E-98	0	MSRB3
ACYP1	7.72E-103	0.387088129	0.387	0.13	1.62E-98	0	ACYP1
HSD17B10	8.03E-103	0.264115907	0.477	0.178	1.68E-98	0	HSD17B10
METAP1	8.45E-103	0.423499934	0.346	0.107	1.77E-98	0	METAP1
COX7A2	9.75E-103	0.430330265	0.96	0.644	2.04E-98	0	COX7A2
PSMB6	1.03E-102	0.27255194	0.834	0.416	2.15E-98	0	PSMB6
F11R	1.23E-102	0.450178873	0.352	0.109	2.57E-98	0	F11R
EMC2	1.31E-102	0.321497247	0.448	0.163	2.74E-98	0	EMC2
WDR1	1.67E-102	0.266106995	0.56	0.228	3.49E-98	0	WDR1
CXXC4	1.96E-102	0.353927607	0.332	0.1	4.11E-98	0	CXXC4
GON7	2.89E-102	0.32862914	0.272	0.071	6.06E-98	0	GON7
PRKAR1A	3.43E-102	0.250375536	0.794	0.382	7.18E-98	0	PRKAR1A
REEP5	4.47E-102	0.29134568	0.645	0.276	9.36E-98	0	REEP5
PAIP2	4.84E-102	0.312696434	0.89	0.483	1.01E-97	0	PAIP2
AC008443.5	6.44E-102	0.470215712	0.297	0.083	1.35E-97	0	AC008443.5
NUDT22	7.77E-102	0.354022765	0.404	0.14	1.63E-97	0	NUDT22
AP2M1	8.11E-102	0.296786821	0.806	0.396	1.70E-97	0	AP2M1
MFSD11	1.07E-101	0.413290102	0.335	0.102	2.24E-97	0	MFSD11
PSMD11	2.36E-101	0.305002199	0.463	0.17	4.94E-97	0	PSMD11
SCAMP2	2.40E-101	0.293800446	0.416	0.146	5.03E-97	0	SCAMP2
MIB2	3.37E-101	0.28829899	0.446	0.163	7.05E-97	0	MIB2
MRPL16	3.54E-101	0.277903283	0.524	0.207	7.42E-97	0	MRPL16
SLC35B1	3.62E-101	0.262283131	0.465	0.173	7.59E-97	0	SLC35B1
ACAD8	4.19E-101	0.759083337	0.283	0.078	8.77E-97	0	ACAD8
2-Mar	4.25E-101	0.400602058	0.29	0.08	8.90E-97	0	2-Mar
PSMD1	5.14E-101	0.2902746	0.611	0.259	1.08E-96	0	PSMD1
CAVIN1	6.82E-101	0.26148739	0.324	0.096	1.43E-96	0	CAVIN1
SOD1	2.65E-100	0.385757862	0.949	0.599	5.55E-96	0	SOD1
PLAAT3	3.32E-100	0.411241991	0.3	0.085	6.95E-96	0	PLAAT3
PMPCA	6.14E-100	0.384240666	0.411	0.144	1.29E-95	0	PMPCA
MED31	8.67E-100	0.323964879	0.411	0.146	1.82E-95	0	MED31
TIMM22	8.78E-100	0.383537341	0.389	0.133	1.84E-95	0	TIMM22
MRPS30	1.12E-99	0.445446308	0.353	0.113	2.36E-95	0	MRPS30
TMTC1	1.25E-99	0.289510266	0.256	0.064	2.62E-95	0	TMTC1
ROR1	1.32E-99	0.262364272	0.372	0.121	2.76E-95	0	ROR1
PEBP1	1.47E-99	0.387566074	0.959	0.623	3.08E-95	0	PEBP1
RBX1	1.77E-99	0.253264471	0.903	0.498	3.70E-95	0	RBX1
HSPA9	1.95E-99	0.262536497	0.661	0.292	4.08E-95	0	HSPA9
PPP2R1A	2.55E-99	0.387280984	0.924	0.56	5.35E-95	0	PPP2R1A
AAMP	3.20E-99	0.292284072	0.5	0.195	6.70E-95	0	AAMP
COPS7A	3.78E-99	0.279994365	0.355	0.115	7.91E-95	0	COPS7A
COQ5	5.08E-99	0.310624072	0.404	0.14	1.06E-94	0	COQ5
PSMC4	5.16E-99	0.352606927	0.507	0.199	1.08E-94	0	PSMC4
TARS2	8.09E-99	0.380833177	0.381	0.128	1.70E-94	0	TARS2
FAHD2B	9.38E-99	0.523983247	0.323	0.098	1.97E-94	0	FAHD2B
SLC29A2	1.41E-98	0.573479028	0.35	0.113	2.95E-94	0	SLC29A2
MT-ND3	1.47E-98	0.28235306	0.978	0.842	3.09E-94	0	MT-ND3
LINC00667	1.64E-98	0.315826069	0.373	0.124	3.43E-94	0	LINC00667
GDE1	1.69E-98	0.415936207	0.422	0.151	3.53E-94	0	GDE1
UQCRH	1.93E-98	0.346847357	0.955	0.615	4.04E-94	0	UQCRH
AOPEP	2.05E-98	0.426984662	0.285	0.079	4.29E-94	0	AOPEP
NANS	2.76E-98	0.347978079	0.393	0.135	5.77E-94	0	NANS
DNAJA2	2.84E-98	0.281628577	0.55	0.224	5.94E-94	0	DNAJA2
TMEM9	4.08E-98	0.368463224	0.514	0.205	8.55E-94	0	TMEM9
ABAT	4.94E-98	0.353443038	0.337	0.106	1.03E-93	0	ABAT
ACADS	1.20E-97	0.61226502	0.28	0.077	2.51E-93	0	ACADS
TEX264	1.23E-97	0.343944621	0.428	0.156	2.59E-93	0	TEX264
TTC32	1.70E-97	0.687232362	0.282	0.079	3.57E-93	0	TTC32
SNU13	2.95E-97	0.262622104	0.824	0.415	6.18E-93	0	SNU13
MIF4GD	3.05E-97	0.284095947	0.352	0.114	6.39E-93	0	MIF4GD
PRDX1	3.10E-97	0.73101562	0.981	0.727	6.48E-93	0	PRDX1
SGCA	4.13E-97	0.445298542	0.268	0.072	8.66E-93	0	SGCA
UCP2	4.79E-97	0.466517267	0.269	0.072	1.00E-92	0	UCP2
AKIP1	7.34E-97	0.397538737	0.316	0.097	1.54E-92	0	AKIP1
GYS1	1.03E-96	0.504692262	0.327	0.101	2.15E-92	0	GYS1
SCUBE3	2.33E-96	0.497680021	0.328	0.101	4.89E-92	0	SCUBE3
MGST2	2.45E-96	0.325991853	0.396	0.14	5.14E-92	0	MGST2
FASTK	2.97E-96	0.347100371	0.365	0.122	6.22E-92	0	FASTK
LEPROTL1	3.98E-96	0.297436031	0.481	0.187	8.33E-92	0	LEPROTL1
H2BC21	4.11E-96	0.362799912	0.349	0.113	8.61E-92	0	H2BC21
MINCR	4.68E-96	0.563792126	0.255	0.066	9.81E-92	0	MINCR
NAPA	5.03E-96	0.255039078	0.441	0.165	1.05E-91	0	NAPA
MRPS21	8.29E-96	0.254116519	0.858	0.442	1.74E-91	0	MRPS21
UBE2G2	9.20E-96	0.274954475	0.49	0.192	1.93E-91	0	UBE2G2
SRP54	1.52E-95	0.265161713	0.486	0.19	3.17E-91	0	SRP54
SCAMP1	1.81E-95	0.331373503	0.433	0.161	3.80E-91	0	SCAMP1
RUVBL1	2.57E-95	0.337535308	0.44	0.165	5.38E-91	0	RUVBL1
PARP1	2.58E-95	0.264508825	0.785	0.389	5.40E-91	0	PARP1
HSD17B7	2.97E-95	0.443644519	0.35	0.115	6.23E-91	0	HSD17B7
FAM241B	4.50E-95	0.513994667	0.274	0.076	9.42E-91	0	FAM241B
GBA2	1.07E-94	0.421595664	0.312	0.095	2.24E-90	0	GBA2
DPM3	1.08E-94	0.312542719	0.404	0.144	2.26E-90	0	DPM3
TSPAN2	1.36E-94	0.386770663	0.279	0.079	2.86E-90	0	TSPAN2
NSUN5	3.05E-94	0.295261393	0.345	0.112	6.39E-90	0	NSUN5
PFDN6	4.71E-94	0.310650544	0.422	0.155	9.86E-90	0	PFDN6
DMAC2	5.04E-94	0.343362087	0.357	0.12	1.06E-89	0	DMAC2
CCT7	5.65E-94	0.253849087	0.695	0.323	1.18E-89	0	CCT7
NID2	5.68E-94	0.259039014	0.58	0.243	1.19E-89	0	NID2
RHBDD2	5.83E-94	0.293547119	0.474	0.186	1.22E-89	0	RHBDD2
FBXO2	6.23E-94	0.279312895	0.329	0.104	1.30E-89	0	FBXO2
COMTD1	6.92E-94	0.347130129	0.263	0.071	1.45E-89	0	COMTD1
ORMDL1	9.39E-94	0.353093353	0.508	0.204	1.97E-89	0	ORMDL1
MRPS22	1.40E-93	0.290851538	0.376	0.13	2.93E-89	0	MRPS22
DMAC2L	1.61E-93	0.324969638	0.277	0.079	3.38E-89	0	DMAC2L
DBN1	1.81E-93	0.258655596	0.554	0.231	3.80E-89	0	DBN1
TACO1	2.11E-93	0.381055293	0.268	0.074	4.42E-89	0	TACO1
TYK2	2.85E-93	0.580971823	0.282	0.081	5.97E-89	0	TYK2
DDR1	3.13E-93	0.302652552	0.487	0.19	6.55E-89	0	DDR1
ECSIT	3.51E-93	0.453147469	0.293	0.088	7.35E-89	0	ECSIT
PRPSAP2	5.00E-93	0.277526511	0.396	0.14	1.05E-88	0	PRPSAP2
GFM2	7.13E-93	0.585042086	0.298	0.09	1.49E-88	0	GFM2
LDHA	7.23E-93	0.335043181	0.938	0.579	1.51E-88	0	LDHA
CAB39L	7.54E-93	0.33097175	0.283	0.082	1.58E-88	0	CAB39L
GCA	8.44E-93	0.368151848	0.36	0.123	1.77E-88	0	GCA
GNG11	9.56E-93	0.285354973	0.51	0.209	2.00E-88	0	GNG11
MEF2D	1.37E-92	0.343072122	0.394	0.143	2.87E-88	0	MEF2D
REC8	1.67E-92	0.50301456	0.319	0.1	3.50E-88	0	REC8
MRPL35	1.85E-92	0.322939983	0.331	0.106	3.88E-88	0	MRPL35
COQ4	2.39E-92	0.289082527	0.415	0.154	5.01E-88	0	COQ4
UQCRQ	2.82E-92	0.322839008	0.925	0.562	5.91E-88	0	UQCRQ
SLCO3A1	2.93E-92	0.398448821	0.263	0.071	6.13E-88	0	SLCO3A1
SCO1	3.23E-92	0.387248451	0.323	0.103	6.77E-88	0	SCO1
DHCR7	3.49E-92	0.255100469	0.639	0.283	7.32E-88	0	DHCR7
DSTN	3.73E-92	0.379328266	0.983	0.716	7.82E-88	0	DSTN
HMBS	4.80E-92	0.487241075	0.277	0.08	1.01E-87	0	HMBS
INAFM2	1.02E-91	0.314643302	0.347	0.115	2.14E-87	0	INAFM2
TMEM50B	1.04E-91	0.492893356	0.352	0.119	2.18E-87	0	TMEM50B
TIPARP	1.12E-91	0.360742974	0.399	0.145	2.35E-87	0	TIPARP
SYNPO2L	1.66E-91	0.389190292	0.305	0.092	3.47E-87	0	SYNPO2L
G6PC3	1.91E-91	0.351412697	0.446	0.172	4.00E-87	0	G6PC3
HSF2	2.58E-91	0.271155559	0.374	0.131	5.40E-87	0	HSF2
YIPF4	9.31E-91	0.283343267	0.429	0.162	1.95E-86	0	YIPF4
GRN	1.27E-90	0.281086237	0.736	0.348	2.67E-86	0	GRN
CHTOP	1.28E-90	0.285205894	0.373	0.131	2.69E-86	0	CHTOP
OPN3	3.89E-90	0.256269758	0.306	0.095	8.15E-86	0	OPN3
NDRG4	5.22E-90	0.409073272	0.258	0.071	1.09E-85	0	NDRG4
LAPTM4B	5.74E-90	0.3635564	0.909	0.523	1.20E-85	0	LAPTM4B
PREB	7.73E-90	0.325202446	0.412	0.154	1.62E-85	0	PREB
PRUNE1	8.03E-90	0.384262702	0.311	0.099	1.68E-85	0	PRUNE1
AC105942.1	1.24E-89	0.371438835	0.293	0.089	2.59E-85	0	AC105942.1
ANKRD54	1.35E-89	0.40001869	0.275	0.08	2.82E-85	0	ANKRD54
HSPB1	1.75E-89	0.31471292	0.995	0.819	3.67E-85	0	HSPB1
AHNAK2	1.77E-89	0.462746666	0.257	0.07	3.71E-85	0	AHNAK2
NCDN	1.89E-89	0.457582879	0.355	0.122	3.96E-85	0	NCDN
SRP14-AS1	4.81E-89	0.359077111	0.262	0.074	1.01E-84	0	SRP14-AS1
YIPF6	8.11E-89	0.494941673	0.376	0.134	1.70E-84	0	YIPF6
HERPUD1	9.14E-89	0.471662035	0.484	0.195	1.92E-84	0	HERPUD1
RHOF	1.74E-88	0.27331682	0.278	0.082	3.66E-84	0	RHOF
SELENBP1	2.91E-88	0.564412001	0.281	0.084	6.09E-84	0	SELENBP1
DEGS1	3.00E-88	0.266101247	0.671	0.306	6.28E-84	0	DEGS1
VPS35L	5.01E-88	0.350629297	0.414	0.156	1.05E-83	0	VPS35L
CCNC	8.12E-88	0.294589214	0.36	0.126	1.70E-83	0	CCNC
RAE1	1.39E-87	0.334947273	0.4	0.147	2.91E-83	0	RAE1
UBE3B	4.09E-87	0.409190306	0.309	0.1	8.57E-83	0	UBE3B
MASP1	6.02E-87	0.27945948	0.955	0.563	1.26E-82	0	MASP1
MRPL44	6.55E-87	0.278802891	0.39	0.143	1.37E-82	0	MRPL44
PARVB	7.44E-87	0.310189089	0.352	0.122	1.56E-82	0	PARVB
DNAJB5	1.16E-86	0.296519478	0.378	0.138	2.43E-82	0	DNAJB5
AP3M1	3.00E-86	0.342693255	0.367	0.131	6.28E-82	0	AP3M1
GALM	4.35E-86	0.357226979	0.275	0.082	9.12E-82	0	GALM
NREP	4.40E-86	0.479369241	0.936	0.675	9.21E-82	0	NREP
SNAP29	7.95E-86	0.29455577	0.361	0.128	1.67E-81	0	SNAP29
ATP5ME	8.62E-86	0.309659038	0.931	0.571	1.81E-81	0	ATP5ME
POP4	9.16E-86	0.356089981	0.3	0.096	1.92E-81	0	POP4
IVD	1.14E-85	0.263045449	0.389	0.143	2.38E-81	0	IVD
FAM174A	2.30E-85	0.438721104	0.293	0.093	4.83E-81	0	FAM174A
MT-ND4L	2.99E-85	0.258449436	0.941	0.633	6.26E-81	0	MT-ND4L
MRPS14	3.01E-85	0.265681905	0.41	0.157	6.31E-81	0	MRPS14
ARV1	3.25E-85	0.341512344	0.281	0.086	6.80E-81	0	ARV1
LINC00665	3.74E-85	0.279410424	0.271	0.08	7.84E-81	0	LINC00665
ATP5MD	3.99E-85	0.262103759	0.94	0.598	8.36E-81	0	ATP5MD
RTN2	1.34E-84	0.376072566	0.29	0.091	2.80E-80	0	RTN2
APTR	1.54E-84	0.389413288	0.267	0.079	3.22E-80	0	APTR
TFDP1	3.15E-84	0.263878372	0.364	0.131	6.59E-80	0	TFDP1
SLC25A33	5.39E-84	0.425277991	0.292	0.092	1.13E-79	0	SLC25A33
EXOSC1	5.55E-84	0.364364216	0.376	0.139	1.16E-79	0	EXOSC1
RAB5IF	6.21E-84	0.503968099	0.355	0.127	1.30E-79	0	RAB5IF
GFM1	6.46E-84	0.439340359	0.293	0.094	1.35E-79	0	GFM1
BBS4	1.41E-83	0.306290709	0.323	0.108	2.95E-79	0	BBS4
UQCRB	1.88E-83	0.295985427	0.958	0.647	3.95E-79	0	UQCRB
SLC16A3	2.74E-83	0.34361709	0.398	0.151	5.74E-79	0	SLC16A3
FAM210A	3.21E-83	0.342338228	0.282	0.088	6.73E-79	0	FAM210A
MAP1LC3B2	4.59E-83	0.474509696	0.251	0.072	9.62E-79	0	MAP1LC3B2
HSPD1	8.76E-83	0.269186664	0.88	0.502	1.84E-78	0	HSPD1
RNF139	9.73E-83	0.502249473	0.303	0.1	2.04E-78	0	RNF139
PRPF31	1.24E-82	0.2605613	0.426	0.167	2.59E-78	0	PRPF31
AQP1	1.69E-82	0.428083223	0.253	0.073	3.54E-78	0	AQP1
ASCC1	1.08E-81	0.323975753	0.312	0.104	2.26E-77	0	ASCC1
COX4I1	1.09E-81	0.309553035	0.98	0.713	2.28E-77	0	COX4I1
AARS1	1.14E-81	0.43287688	0.331	0.115	2.38E-77	0	AARS1
TFPT	1.36E-81	0.410252583	0.257	0.076	2.84E-77	0	TFPT
TMEM161A	1.73E-81	0.440977369	0.339	0.12	3.61E-77	0	TMEM161A
STYXL1	2.27E-81	0.324529083	0.325	0.111	4.75E-77	0	STYXL1
SYDE2	3.26E-81	0.628062774	0.276	0.086	6.83E-77	0	SYDE2
RWDD4	4.19E-81	0.26235076	0.28	0.088	8.77E-77	0	RWDD4
JUN	5.24E-81	0.432228113	0.89	0.554	1.10E-76	0	JUN
PJA1	6.68E-81	0.312892958	0.344	0.122	1.40E-76	0	PJA1
NNT-AS1	7.63E-81	0.275794063	0.326	0.113	1.60E-76	0	NNT-AS1
CXADR	1.63E-80	0.303241384	0.398	0.155	3.42E-76	0	CXADR
FAM219B	2.11E-80	0.294391149	0.316	0.109	4.41E-76	0	FAM219B
JOSD2	2.81E-80	0.323012329	0.292	0.095	5.88E-76	0	JOSD2
ERAL1	2.91E-80	0.268185475	0.316	0.108	6.09E-76	0	ERAL1
TMEM70	3.74E-80	0.34908782	0.331	0.117	7.82E-76	0	TMEM70
B4GAT1	3.74E-80	0.341147077	0.476	0.199	7.84E-76	0	B4GAT1
MGME1	1.23E-79	0.319547191	0.284	0.091	2.58E-75	0	MGME1
TPMT	1.80E-79	0.478756992	0.254	0.077	3.76E-75	0	TPMT
CLPTM1	2.01E-79	0.317113509	0.369	0.137	4.21E-75	0	CLPTM1
POLR3K	1.29E-78	0.319721209	0.269	0.085	2.70E-74	0	POLR3K
SYMPK	1.96E-78	0.444551644	0.289	0.094	4.11E-74	0	SYMPK
HMCES	1.15E-77	0.268970016	0.295	0.098	2.42E-73	0	HMCES
DGLUCY	1.64E-77	0.313217345	0.268	0.084	3.44E-73	0	DGLUCY
CRAT	1.94E-77	0.331175967	0.3	0.102	4.07E-73	0	CRAT
IARS2	2.36E-77	0.27055054	0.448	0.186	4.94E-73	0	IARS2
MRPL49	2.45E-77	0.262548218	0.344	0.125	5.13E-73	0	MRPL49
ANKRD46	4.70E-77	0.398390895	0.282	0.092	9.85E-73	0	ANKRD46
ZDHHC7	6.26E-77	0.328141546	0.277	0.09	1.31E-72	0	ZDHHC7
CPT2	7.96E-77	0.400782101	0.284	0.094	1.67E-72	0	CPT2
COX7C	9.80E-77	0.269246871	0.987	0.815	2.05E-72	0	COX7C
EIF2B2	1.02E-76	0.30511283	0.322	0.114	2.14E-72	0	EIF2B2
ALDH6A1	1.78E-76	0.40899981	0.26	0.081	3.74E-72	0	ALDH6A1
GALNT11	2.18E-76	0.276269234	0.334	0.119	4.56E-72	0	GALNT11
MFSD3	3.10E-76	0.346221678	0.271	0.086	6.50E-72	0	MFSD3
RCHY1	3.91E-76	0.287139112	0.254	0.078	8.18E-72	0	RCHY1
RBM18	4.00E-76	0.309495991	0.343	0.128	8.39E-72	0	RBM18
PEMT	9.24E-76	0.265680101	0.297	0.101	1.93E-71	0	PEMT
MED21	1.18E-75	0.252014604	0.321	0.114	2.48E-71	0	MED21
SEPHS2	1.95E-75	0.298381585	0.311	0.11	4.09E-71	0	SEPHS2
ABHD10	2.69E-75	0.371923465	0.283	0.094	5.63E-71	0	ABHD10
WDR83	7.91E-75	0.286654353	0.262	0.083	1.66E-70	0	WDR83
TMX3	5.44E-74	0.319731159	0.27	0.088	1.14E-69	0	TMX3
PUDP	5.63E-74	0.359479896	0.257	0.081	1.18E-69	0	PUDP
RNF13	3.08E-73	0.534760381	0.292	0.101	6.45E-69	0	RNF13
SFT2D2	1.03E-72	0.345518506	0.302	0.107	2.15E-68	0	SFT2D2
USP39	1.86E-72	0.289405768	0.321	0.117	3.89E-68	0	USP39
HSDL1	2.20E-72	0.357940815	0.271	0.09	4.62E-68	0	HSDL1
EPS15L1	3.52E-72	0.253106289	0.259	0.084	7.37E-68	0	EPS15L1
TNNT3	6.14E-72	0.354227037	0.268	0.088	1.29E-67	0	TNNT3
MTHFD1	2.52E-71	0.253206314	0.3	0.106	5.27E-67	0	MTHFD1
ACSF2	7.59E-71	0.338373242	0.289	0.1	1.59E-66	0	ACSF2
NIF3L1	7.69E-71	0.274506052	0.274	0.093	1.61E-66	0	NIF3L1
ABHD12	1.10E-70	0.32963146	0.302	0.108	2.31E-66	0	ABHD12
AGPAT5	1.81E-69	0.378142717	0.273	0.093	3.79E-65	0	AGPAT5
STK26	2.72E-69	0.433752381	0.28	0.098	5.69E-65	0	STK26
MFN2	5.66E-69	0.252625093	0.301	0.109	1.19E-64	0	MFN2
NDUFS5	7.55E-69	0.250005488	0.948	0.61	1.58E-64	0	NDUFS5
MKRN2	1.66E-68	0.32848552	0.265	0.09	3.47E-64	0	MKRN2
DYRK2	4.22E-68	0.307276333	0.282	0.1	8.84E-64	0	DYRK2
FXR2	4.80E-68	0.269018086	0.287	0.102	1.01E-63	0	FXR2
TMEM167B	2.42E-67	0.26683423	0.327	0.125	5.08E-63	0	TMEM167B
WDR12	1.06E-65	0.271948733	0.258	0.088	2.21E-61	0	WDR12
RAD17	2.50E-65	0.284815798	0.258	0.089	5.24E-61	0	RAD17
MMUT	8.88E-65	0.354309971	0.267	0.094	1.86E-60	0	MMUT
AC010197.2	1.59E-64	0.262125383	0.987	0.806	3.32E-60	0	AC010197.2
TMEM127	5.09E-64	0.284841351	0.292	0.108	1.07E-59	0	TMEM127
FARSA	1.97E-63	0.250006505	0.298	0.112	4.12E-59	0	FARSA
BEX3	2.32E-63	0.269614224	0.988	0.762	4.86E-59	0	BEX3
NGDN	2.34E-63	0.278076116	0.3	0.113	4.90E-59	0	NGDN
HSPBP1	4.88E-63	0.291966825	0.274	0.099	1.02E-58	0	HSPBP1
MAGED2	1.46E-62	0.283511147	0.948	0.594	3.06E-58	0	MAGED2
TM2D2	7.07E-61	0.25206555	0.269	0.099	1.48E-56	0	TM2D2
C1GALT1C1	4.77E-60	0.404723972	0.253	0.09	9.99E-56	0	C1GALT1C1
LNPK	2.16E-56	0.311038209	0.256	0.095	4.52E-52	0	LNPK
DERL1	3.23E-53	0.353429546	0.262	0.102	6.76E-49	0	DERL1
NPPA1	3.98E-179	1.12787779	0.772	0.432	8.33E-175	1	NPPA
MYL7	3.86E-160	0.647052869	0.963	0.754	8.09E-156	1	MYL7
GAPDH1	2.81E-158	0.61430455	0.994	0.972	5.89E-154	1	GAPDH
ACTC11	4.01E-135	0.713545354	0.988	0.801	8.40E-131	1	ACTC1
TPM11	1.84E-125	0.702311595	0.99	0.895	3.85E-121	1	TPM1
MYL31	1.34E-109	0.883547753	0.852	0.645	2.80E-105	1	MYL3
FHL21	2.11E-107	0.817294262	0.892	0.681	4.43E-103	1	FHL2
TNNI11	1.01E-98	0.673126426	0.966	0.78	2.11E-94	1	TNNI1
MYL41	1.46E-90	0.884725445	0.814	0.648	3.05E-86	1	MYL4
HSPB71	3.72E-89	0.640130247	0.917	0.746	7.80E-85	1	HSPB7
SELENOW1	4.90E-73	0.644338105	0.859	0.816	1.03E-68	1	SELENOW
PLN1	4.42E-66	0.803445132	0.738	0.576	9.25E-62	1	PLN
ATP5MC31	2.33E-58	0.722161127	0.815	0.789	4.88E-54	1	ATP5MC3
HSPB11	2.86E-54	0.541998212	0.867	0.855	5.99E-50	1	HSPB1
SLC25A51	1.07E-51	0.620966893	0.833	0.82	2.24E-47	1	SLC25A5
TPT1	1.25E-51	0.655935482	0.825	0.841	2.61E-47	1	TPT1
CKM1	4.10E-51	0.754437784	0.753	0.615	8.60E-47	1	CKM
RPL5	4.48E-50	0.346920563	0.982	0.937	9.38E-46	1	RPL5
COX7C1	7.55E-48	0.582067068	0.846	0.852	1.58E-43	1	COX7C
NDUFA41	4.50E-46	0.678698524	0.782	0.788	9.43E-42	1	NDUFA4
RPLP1	1.28E-44	0.404617582	0.933	0.905	2.69E-40	1	RPLP1
MGST31	1.72E-43	0.61750859	0.8	0.774	3.60E-39	1	MGST3
FABP31	1.04E-39	0.841171151	0.649	0.557	2.19E-35	1	FABP3
COX7B1	4.23E-39	0.714731014	0.731	0.712	8.85E-35	1	COX7B
RPS19	7.32E-39	0.339151537	0.87	0.845	1.53E-34	1	RPS19
COX5A1	9.73E-39	0.833176434	0.703	0.7	2.04E-34	1	COX5A
COX6B11	2.56E-37	0.730842664	0.717	0.741	5.37E-33	1	COX6B1
RPL27	1.54E-36	0.599091387	0.779	0.802	3.23E-32	1	RPL27
EEF1A1	1.99E-35	0.326164318	0.935	0.926	4.17E-31	1	EEF1A1
SERF2	6.54E-34	0.420824235	0.834	0.839	1.37E-29	1	SERF2
AC107068.21	1.08E-31	0.947686775	0.419	0.292	2.26E-27	1	AC107068.2
RPLP0	1.03E-30	0.483349824	0.818	0.821	2.16E-26	1	RPLP0
VPS35	6.29E-30	0.269802022	0.184	0.403	1.32E-25	1	VPS35
RPS2	7.14E-30	0.280888248	0.923	0.906	1.50E-25	1	RPS2
RPS8	1.88E-29	0.550819609	0.775	0.817	3.94E-25	1	RPS8
MYL21	3.86E-29	1.033446808	0.406	0.292	8.09E-25	1	MYL2
SLC25A31	4.76E-29	0.500060985	0.833	0.832	9.98E-25	1	SLC25A3
RPS3	1.12E-28	0.320822735	0.873	0.88	2.34E-24	1	RPS3
COX4I11	1.59E-28	0.641151677	0.729	0.779	3.34E-24	1	COX4I1
RPS14	4.11E-28	0.372201239	0.864	0.857	8.61E-24	1	RPS14
HERPUD11	6.37E-28	0.35014312	0.115	0.285	1.33E-23	1	HERPUD1
TMED4	8.33E-28	0.319218878	0.127	0.307	1.75E-23	1	TMED4
GALNT1	8.42E-28	0.269831895	0.146	0.334	1.76E-23	1	GALNT1
GARS1	6.98E-27	0.25557265	0.1	0.26	1.46E-22	1	GARS1
MRPS31	8.89E-27	0.263016348	0.112	0.279	1.86E-22	1	MRPS31
SYF2	2.16E-26	0.291248212	0.12	0.286	4.53E-22	1	SYF2
CRIP21	2.57E-26	0.665997474	0.69	0.669	5.38E-22	1	CRIP2
FAM50A	2.70E-26	0.336771299	0.127	0.3	5.65E-22	1	FAM50A
GNAS	2.92E-26	0.719742251	0.692	0.763	6.12E-22	1	GNAS
RPL13	4.36E-26	0.352970657	0.872	0.875	9.13E-22	1	RPL13
RPL35A	5.14E-26	0.3990692	0.845	0.856	1.08E-21	1	RPL35A
RPL18	5.99E-26	0.422209551	0.83	0.838	1.26E-21	1	RPL18
SMARCB1	7.65E-26	0.304804219	0.158	0.345	1.60E-21	1	SMARCB1
SPPL3	9.66E-26	0.26173644	0.104	0.26	2.02E-21	1	SPPL3
PRDX11	1.91E-25	0.46319811	0.764	0.785	4.01E-21	1	PRDX1
SRP681	1.96E-25	0.317204833	0.116	0.278	4.11E-21	1	SRP68
UQCR101	3.63E-25	0.718531077	0.682	0.726	7.61E-21	1	UQCR10
DNAJB61	4.38E-25	0.313538601	0.173	0.366	9.17E-21	1	DNAJB6
SLC25A41	1.12E-24	0.633914331	0.688	0.654	2.35E-20	1	SLC25A4
TMED3	1.63E-24	0.258314508	0.133	0.301	3.41E-20	1	TMED3
RBBP71	1.88E-24	0.257701024	0.161	0.346	3.94E-20	1	RBBP7
MYL6	2.56E-24	0.439040006	0.791	0.818	5.37E-20	1	MYL6
FTH1	2.88E-24	0.251890953	0.929	0.897	6.04E-20	1	FTH1
COX5B1	3.71E-24	0.753207553	0.647	0.696	7.76E-20	1	COX5B
NKX2-51	5.02E-24	0.412263795	0.831	0.752	1.05E-19	1	NKX2-5
PMPCB	5.32E-24	0.354748744	0.109	0.263	1.11E-19	1	PMPCB
LGMN	6.11E-24	0.387345555	0.18	0.375	1.28E-19	1	LGMN
DNAJB91	6.55E-24	0.328293652	0.132	0.299	1.37E-19	1	DNAJB9
GOLGA7	7.50E-24	0.306797178	0.124	0.288	1.57E-19	1	GOLGA7
DNAJC10	1.24E-23	0.27125136	0.106	0.257	2.59E-19	1	DNAJC10
SQSTM1	1.65E-23	0.259615303	0.189	0.387	3.46E-19	1	SQSTM1
TMCO1	1.67E-23	0.310433845	0.133	0.297	3.50E-19	1	TMCO1
DSTN1	1.73E-23	0.57608198	0.74	0.78	3.62E-19	1	DSTN
CHMP5	1.79E-23	0.308128695	0.201	0.408	3.75E-19	1	CHMP5
C5orf24	1.96E-23	0.285945725	0.107	0.257	4.11E-19	1	C5orf24
RAB6A	2.23E-23	0.331504321	0.16	0.34	4.66E-19	1	RAB6A
CNIH4	2.25E-23	0.39752305	0.143	0.315	4.71E-19	1	CNIH4
TRIOBP	2.45E-23	0.362312748	0.13	0.293	5.13E-19	1	TRIOBP
SRI	3.34E-23	0.326071583	0.196	0.393	6.99E-19	1	SRI
WDR611	3.87E-23	0.375137909	0.119	0.277	8.10E-19	1	WDR61
RPL37A	4.89E-23	0.368134807	0.832	0.857	1.02E-18	1	RPL37A
ACTR1A	5.03E-23	0.316896905	0.14	0.309	1.05E-18	1	ACTR1A
TMEM41A1	5.19E-23	0.306397521	0.12	0.273	1.09E-18	1	TMEM41A
ZNF3021	8.96E-23	0.279051121	0.129	0.289	1.88E-18	1	ZNF302
UBE2L6	9.14E-23	0.305116152	0.174	0.357	1.91E-18	1	UBE2L6
CAST	9.96E-23	0.257549924	0.237	0.457	2.09E-18	1	CAST
CUEDC2	1.15E-22	0.450023374	0.169	0.351	2.41E-18	1	CUEDC2
PSMA51	1.42E-22	0.300453229	0.186	0.378	2.98E-18	1	PSMA5
ZC3H15	1.65E-22	0.252249055	0.159	0.333	3.46E-18	1	ZC3H15
TPI11	1.67E-22	0.408347942	0.81	0.848	3.49E-18	1	TPI1
TRAM1	1.97E-22	0.389754478	0.143	0.311	4.12E-18	1	TRAM1
GRB2	2.08E-22	0.281730061	0.128	0.284	4.35E-18	1	GRB2
TBC1D71	2.29E-22	0.429440664	0.127	0.284	4.81E-18	1	TBC1D7
ZFYVE211	2.43E-22	0.267749944	0.135	0.294	5.09E-18	1	ZFYVE21
COPS3	2.46E-22	0.271997396	0.118	0.27	5.15E-18	1	COPS3
TALDO1	3.46E-22	0.264445099	0.186	0.374	7.25E-18	1	TALDO1
PHB2	3.76E-22	0.27441092	0.262	0.487	7.87E-18	1	PHB2
COMT	4.21E-22	0.275281494	0.162	0.337	8.82E-18	1	COMT
ARPC5L	4.96E-22	0.279196707	0.14	0.3	1.04E-17	1	ARPC5L
FNTA	4.99E-22	0.37031305	0.111	0.256	1.05E-17	1	FNTA
STAU1	5.04E-22	0.342280248	0.231	0.444	1.05E-17	1	STAU1
MRPS5	5.21E-22	0.274838092	0.195	0.386	1.09E-17	1	MRPS5
PSMG2	5.90E-22	0.284538603	0.15	0.316	1.23E-17	1	PSMG2
SFXN1	7.34E-22	0.322419376	0.108	0.254	1.54E-17	1	SFXN1
GORASP2	8.10E-22	0.267994816	0.139	0.298	1.70E-17	1	GORASP2
URI1	8.52E-22	0.358311905	0.13	0.286	1.78E-17	1	URI1
SELENOS1	1.08E-21	0.355836868	0.16	0.333	2.27E-17	1	SELENOS
ZCCHC17	1.28E-21	0.278188953	0.156	0.324	2.68E-17	1	ZCCHC17
BEX31	1.41E-21	0.423665953	0.777	0.817	2.95E-17	1	BEX3
RAB34	1.43E-21	0.386855487	0.146	0.309	3.00E-17	1	RAB34
CNIH1	1.49E-21	0.283994388	0.155	0.322	3.13E-17	1	CNIH1
COX6C1	2.00E-21	0.604464643	0.693	0.732	4.19E-17	1	COX6C
LSM8	2.28E-21	0.294034505	0.144	0.307	4.77E-17	1	LSM8
DDOST	2.37E-21	0.389239107	0.136	0.294	4.96E-17	1	DDOST
CREG11	2.41E-21	0.345087668	0.15	0.317	5.04E-17	1	CREG1
EMC10	2.61E-21	0.289725316	0.165	0.338	5.47E-17	1	EMC10
PINK11	2.99E-21	0.284794701	0.146	0.308	6.26E-17	1	PINK1
DAP3	3.20E-21	0.407620748	0.178	0.359	6.70E-17	1	DAP3
BCCIP	3.41E-21	0.376659732	0.125	0.277	7.15E-17	1	BCCIP
MRPL161	3.51E-21	0.270234448	0.143	0.301	7.36E-17	1	MRPL16
NOL7	4.50E-21	0.32301262	0.23	0.434	9.42E-17	1	NOL7
SMPX1	4.50E-21	0.714152918	0.563	0.51	9.44E-17	1	SMPX
RER1	4.81E-21	0.302015202	0.12	0.265	1.01E-16	1	RER1
RAB11B	5.01E-21	0.346091607	0.182	0.366	1.05E-16	1	RAB11B
PPP1R2	5.03E-21	0.393123433	0.11	0.253	1.05E-16	1	PPP1R2
PSMD61	5.50E-21	0.357391614	0.169	0.342	1.15E-16	1	PSMD6
AC010197.21	6.32E-21	0.3705499	0.813	0.851	1.32E-16	1	AC010197.2
ADIPOR11	6.34E-21	0.440280473	0.118	0.265	1.33E-16	1	ADIPOR1
EIF3J	7.68E-21	0.289508743	0.155	0.322	1.61E-16	1	EIF3J
RACK1	7.76E-21	0.531396241	0.74	0.793	1.63E-16	1	RACK1
ALDH2	7.95E-21	0.275618176	0.145	0.305	1.66E-16	1	ALDH2
RALA	9.14E-21	0.285298789	0.115	0.258	1.91E-16	1	RALA
ENY2	9.33E-21	0.337941252	0.228	0.428	1.95E-16	1	ENY2
BTBD11	9.75E-21	0.307993544	0.151	0.315	2.04E-16	1	BTBD1
ATP5F1B1	1.04E-20	0.460140114	0.771	0.806	2.17E-16	1	ATP5F1B
LYRM2	1.13E-20	0.329641508	0.139	0.291	2.37E-16	1	LYRM2
AHCYL1	1.24E-20	0.350018118	0.169	0.341	2.60E-16	1	AHCYL1
RRAGA1	1.48E-20	0.383229716	0.189	0.373	3.10E-16	1	RRAGA
CBR1	1.50E-20	0.265499502	0.137	0.292	3.14E-16	1	CBR1
NDFIP11	1.60E-20	0.320206859	0.225	0.429	3.35E-16	1	NDFIP1
SELENOF	1.68E-20	0.377021991	0.123	0.269	3.51E-16	1	SELENOF
POLR3GL	1.76E-20	0.271453771	0.115	0.256	3.68E-16	1	POLR3GL
THYN1	2.19E-20	0.357477239	0.176	0.353	4.59E-16	1	THYN1
ETV11	2.28E-20	0.343128599	0.15	0.312	4.77E-16	1	ETV1
TTC1	2.48E-20	0.405622772	0.153	0.312	5.20E-16	1	TTC1
ATP5F1E	2.53E-20	0.649089771	0.674	0.743	5.30E-16	1	ATP5F1E
IFI27L11	2.63E-20	0.354318715	0.127	0.272	5.51E-16	1	IFI27L1
NDUFS11	3.06E-20	0.3667449	0.157	0.322	6.40E-16	1	NDUFS1
ATPAF11	3.12E-20	0.250450098	0.153	0.313	6.54E-16	1	ATPAF1
BUD31	3.14E-20	0.295564977	0.175	0.347	6.57E-16	1	BUD31
RNF167	3.26E-20	0.428071933	0.135	0.289	6.82E-16	1	RNF167
WBP21	3.72E-20	0.303416342	0.161	0.327	7.79E-16	1	WBP2
PAPOLA	3.75E-20	0.3471445	0.213	0.406	7.85E-16	1	PAPOLA
BEX4	3.88E-20	0.278058705	0.247	0.461	8.12E-16	1	BEX4
PFDN2	4.03E-20	0.343134808	0.205	0.396	8.45E-16	1	PFDN2
P3H21	4.08E-20	0.265258363	0.193	0.368	8.54E-16	1	P3H2
RIOK3	4.32E-20	0.31311616	0.131	0.279	9.05E-16	1	RIOK3
PDLIM7	4.41E-20	0.28426171	0.113	0.252	9.24E-16	1	PDLIM7
PSMC61	4.74E-20	0.358234318	0.19	0.374	9.93E-16	1	PSMC6
TECRL1	6.49E-20	0.747744344	0.583	0.536	1.36E-15	1	TECRL
LRRFIP1	6.73E-20	0.264937692	0.232	0.432	1.41E-15	1	LRRFIP1
CPNE31	6.99E-20	0.325326204	0.175	0.345	1.46E-15	1	CPNE3
EIF4E2	7.07E-20	0.295611707	0.13	0.275	1.48E-15	1	EIF4E2
QARS1	7.41E-20	0.325164347	0.123	0.267	1.55E-15	1	QARS1
UBE2L3	7.55E-20	0.396698407	0.178	0.354	1.58E-15	1	UBE2L3
SRSF10	7.64E-20	0.295459016	0.134	0.283	1.60E-15	1	SRSF10
RPL8	8.04E-20	0.407875548	0.789	0.847	1.68E-15	1	RPL8
NONO	8.44E-20	0.25324492	0.241	0.451	1.77E-15	1	NONO
COPS2	8.62E-20	0.260816342	0.136	0.287	1.80E-15	1	COPS2
AIFM11	8.90E-20	0.347824637	0.149	0.304	1.86E-15	1	AIFM1
ANXA111	9.73E-20	0.260456229	0.145	0.3	2.04E-15	1	ANXA11
RPS16	9.99E-20	0.481157733	0.744	0.794	2.09E-15	1	RPS16
MFF	1.02E-19	0.263736016	0.205	0.394	2.14E-15	1	MFF
SLC25A1	1.31E-19	0.480429942	0.177	0.349	2.75E-15	1	SLC25A1
RPL7A	1.41E-19	0.424163607	0.771	0.807	2.95E-15	1	RPL7A
ERI3	1.42E-19	0.255712208	0.135	0.283	2.98E-15	1	ERI3
KIAA1143	1.69E-19	0.364799134	0.118	0.256	3.55E-15	1	KIAA1143
IDH3G1	1.80E-19	0.349558815	0.123	0.264	3.77E-15	1	IDH3G
UBE2E1	1.85E-19	0.4515523	0.157	0.317	3.87E-15	1	UBE2E1
RPS13	1.97E-19	0.342116994	0.814	0.819	4.13E-15	1	RPS13
PYGM1	2.02E-19	0.300950832	0.115	0.251	4.22E-15	1	PYGM
DRAM2	2.07E-19	0.445710571	0.118	0.256	4.35E-15	1	DRAM2
SAR1B1	2.14E-19	0.258858363	0.13	0.275	4.48E-15	1	SAR1B
GADD45A	2.15E-19	0.366994348	0.206	0.391	4.51E-15	1	GADD45A
VAMP3	2.21E-19	0.266515195	0.129	0.273	4.63E-15	1	VAMP3
MPLKIP	2.50E-19	0.340266356	0.168	0.332	5.23E-15	1	MPLKIP
MAPKAPK21	2.51E-19	0.318177734	0.128	0.274	5.25E-15	1	MAPKAPK2
RNF187	2.54E-19	0.415382394	0.152	0.309	5.31E-15	1	RNF187
RALY	2.55E-19	0.306599262	0.232	0.434	5.34E-15	1	RALY
ERCC1	2.57E-19	0.339323672	0.145	0.3	5.39E-15	1	ERCC1
EBPL	2.58E-19	0.279629936	0.158	0.315	5.41E-15	1	EBPL
GOT21	2.65E-19	0.382364432	0.164	0.329	5.54E-15	1	GOT2
HNRNPAB	2.99E-19	0.288819472	0.191	0.369	6.27E-15	1	HNRNPAB
SMARCD31	3.04E-19	0.272678035	0.162	0.324	6.36E-15	1	SMARCD3
FKBP8	3.38E-19	0.300216225	0.243	0.445	7.09E-15	1	FKBP8
PCCB1	3.69E-19	0.351818741	0.143	0.293	7.74E-15	1	PCCB
NCKAP1	3.76E-19	0.488535827	0.166	0.334	7.87E-15	1	NCKAP1
UTP11	3.89E-19	0.353383813	0.122	0.261	8.16E-15	1	UTP11
RPL34	3.92E-19	0.304411235	0.818	0.847	8.20E-15	1	RPL34
SAE1	3.95E-19	0.321472294	0.136	0.284	8.28E-15	1	SAE1
GPS1	4.56E-19	0.392579902	0.132	0.28	9.54E-15	1	GPS1
HDGF	4.63E-19	0.302712072	0.192	0.372	9.69E-15	1	HDGF
RNF5	5.39E-19	0.269614687	0.186	0.358	1.13E-14	1	RNF5
TMEM123	5.70E-19	0.455818454	0.142	0.293	1.19E-14	1	TMEM123
POLR2F	5.94E-19	0.321073497	0.167	0.329	1.25E-14	1	POLR2F
ACTR101	6.76E-19	0.355898812	0.209	0.392	1.42E-14	1	ACTR10
HIBADH	7.35E-19	0.27311037	0.134	0.276	1.54E-14	1	HIBADH
UBA31	7.63E-19	0.399294192	0.146	0.296	1.60E-14	1	UBA3
MRPL55	8.23E-19	0.371916288	0.119	0.256	1.72E-14	1	MRPL55
UFC1	8.50E-19	0.515562689	0.139	0.287	1.78E-14	1	UFC1
POLR2H	8.77E-19	0.366534989	0.117	0.252	1.84E-14	1	POLR2H
EMC7	1.02E-18	0.459935988	0.151	0.307	2.14E-14	1	EMC7
MED4	1.05E-18	0.436407221	0.151	0.304	2.21E-14	1	MED4
HPF1	1.06E-18	0.311131181	0.229	0.419	2.21E-14	1	HPF1
PRDX4	1.13E-18	0.350107661	0.213	0.395	2.38E-14	1	PRDX4
ARPP19	1.14E-18	0.3294837	0.193	0.366	2.39E-14	1	ARPP19
TXNL1	1.26E-18	0.345149283	0.193	0.37	2.64E-14	1	TXNL1
PMP221	1.35E-18	0.267909373	0.166	0.325	2.82E-14	1	PMP22
CISD21	1.41E-18	0.423616175	0.127	0.267	2.96E-14	1	CISD2
EI24	1.42E-18	0.317198692	0.129	0.27	2.98E-14	1	EI24
UQCRB1	1.50E-18	0.602241728	0.662	0.724	3.14E-14	1	UQCRB
EIF3G	1.58E-18	0.514247743	0.167	0.331	3.31E-14	1	EIF3G
SNX6	1.83E-18	0.279343558	0.252	0.457	3.83E-14	1	SNX6
BCAT21	1.89E-18	0.454964524	0.126	0.265	3.97E-14	1	BCAT2
PIN4	1.92E-18	0.411946693	0.139	0.288	4.02E-14	1	PIN4
BAD	2.00E-18	0.297336965	0.143	0.292	4.19E-14	1	BAD
CS1	2.09E-18	0.36326086	0.232	0.427	4.39E-14	1	CS
FXR1	2.20E-18	0.366504361	0.27	0.489	4.60E-14	1	FXR1
C1orf43	2.29E-18	0.42145282	0.206	0.386	4.79E-14	1	C1orf43
CCT5	2.29E-18	0.30153584	0.213	0.397	4.80E-14	1	CCT5
C14orf119	2.78E-18	0.330569024	0.21	0.396	5.82E-14	1	C14orf119
AKR7A2	3.10E-18	0.346294314	0.118	0.25	6.49E-14	1	AKR7A2
EIF1AY1	3.34E-18	0.267681483	0.174	0.334	6.99E-14	1	EIF1AY
TIMM9	3.35E-18	0.472526374	0.135	0.28	7.01E-14	1	TIMM9
ERGIC1	3.44E-18	0.398939846	0.121	0.256	7.20E-14	1	ERGIC1
RPAIN	3.74E-18	0.344162481	0.228	0.421	7.83E-14	1	RPAIN
IPO7	3.75E-18	0.428804335	0.125	0.264	7.85E-14	1	IPO7
ASAH11	4.04E-18	0.375501478	0.209	0.396	8.46E-14	1	ASAH1
LEPROTL11	4.13E-18	0.468040082	0.133	0.273	8.66E-14	1	LEPROTL1
RNF11	4.23E-18	0.346225159	0.145	0.291	8.86E-14	1	RNF11
POLR2K	4.42E-18	0.49055703	0.14	0.282	9.26E-14	1	POLR2K
SCOC	4.51E-18	0.307935459	0.201	0.379	9.45E-14	1	SCOC
SVBP	4.66E-18	0.328429993	0.165	0.32	9.77E-14	1	SVBP
PON21	4.67E-18	0.401461157	0.165	0.323	9.79E-14	1	PON2
TM2D11	4.78E-18	0.433044349	0.139	0.282	1.00E-13	1	TM2D1
LPCAT41	4.91E-18	0.260631291	0.216	0.394	1.03E-13	1	LPCAT4
TMEM147	5.03E-18	0.319300449	0.188	0.359	1.05E-13	1	TMEM147
FBXL5	5.09E-18	0.327176053	0.158	0.311	1.07E-13	1	FBXL5
QKI	5.18E-18	0.281268514	0.196	0.366	1.08E-13	1	QKI
RSL24D1	5.36E-18	0.338792405	0.183	0.349	1.12E-13	1	RSL24D1
MTX2	5.37E-18	0.556502106	0.165	0.325	1.12E-13	1	MTX2
ENO31	6.23E-18	0.726827966	0.596	0.596	1.30E-13	1	ENO3
C9orf78	6.70E-18	0.451294992	0.139	0.279	1.40E-13	1	C9orf78
CLPP	7.85E-18	0.290068766	0.146	0.294	1.64E-13	1	CLPP
CDC123	8.04E-18	0.414114966	0.182	0.351	1.68E-13	1	CDC123
MEF2A	8.61E-18	0.276148749	0.258	0.464	1.80E-13	1	MEF2A
MRPS23	8.66E-18	0.373355164	0.146	0.293	1.81E-13	1	MRPS23
DUSP51	8.92E-18	0.307815438	0.14	0.283	1.87E-13	1	DUSP5
MCUR1	8.99E-18	0.386622167	0.136	0.277	1.88E-13	1	MCUR1
RRAS	9.01E-18	0.287572693	0.155	0.304	1.89E-13	1	RRAS
DPH3	9.41E-18	0.252971756	0.125	0.258	1.97E-13	1	DPH3
DRG1	1.14E-17	0.329949232	0.121	0.254	2.39E-13	1	DRG1
SELENOT1	1.35E-17	0.322109586	0.186	0.355	2.83E-13	1	SELENOT
ZFAND61	1.38E-17	0.31656315	0.26	0.462	2.90E-13	1	ZFAND6
MTPN	1.52E-17	0.353439733	0.196	0.367	3.19E-13	1	MTPN
TCEAL8	1.62E-17	0.323398969	0.283	0.502	3.40E-13	1	TCEAL8
ATP6V1D1	1.66E-17	0.429769728	0.182	0.346	3.48E-13	1	ATP6V1D
MRPS33	1.67E-17	0.291015728	0.168	0.325	3.49E-13	1	MRPS33
NHP2	2.15E-17	0.290186284	0.202	0.376	4.50E-13	1	NHP2
PIN1	2.23E-17	0.312531244	0.188	0.354	4.67E-13	1	PIN1
SNHG181	2.24E-17	0.359257512	0.159	0.312	4.69E-13	1	SNHG18
UQCRH1	2.28E-17	0.702219847	0.633	0.699	4.77E-13	1	UQCRH
UBXN1	2.45E-17	0.353976581	0.27	0.48	5.13E-13	1	UBXN1
SCAMP31	2.50E-17	0.540937795	0.131	0.271	5.24E-13	1	SCAMP3
ACADM1	2.86E-17	0.329243916	0.165	0.317	5.99E-13	1	ACADM
PAIP11	3.29E-17	0.306145982	0.163	0.316	6.88E-13	1	PAIP1
PSMA4	3.72E-17	0.32358706	0.284	0.504	7.79E-13	1	PSMA4
ZNHIT3	3.89E-17	0.399904374	0.173	0.33	8.15E-13	1	ZNHIT3
CCDC1411	3.90E-17	0.374200983	0.134	0.269	8.17E-13	1	CCDC141
TMEM179B	4.32E-17	0.471951618	0.141	0.28	9.04E-13	1	TMEM179B
STING11	4.54E-17	0.317497816	0.127	0.261	9.50E-13	1	STING1
NCBP2AS2	4.72E-17	0.307395375	0.13	0.263	9.89E-13	1	NCBP2AS2
VBP11	5.06E-17	0.554304589	0.154	0.304	1.06E-12	1	VBP1
MMADHC	5.19E-17	0.326680334	0.211	0.39	1.09E-12	1	MMADHC
NUDC	5.49E-17	0.298270291	0.291	0.516	1.15E-12	1	NUDC
AZI2	6.34E-17	0.284478892	0.123	0.252	1.33E-12	1	AZI2
VPS25	6.40E-17	0.424604807	0.137	0.274	1.34E-12	1	VPS25
EMC4	6.79E-17	0.34401315	0.227	0.412	1.42E-12	1	EMC4
MRPL21	6.84E-17	0.318360193	0.191	0.359	1.43E-12	1	MRPL21
FGD5-AS1	7.33E-17	0.425844326	0.154	0.3	1.54E-12	1	FGD5-AS1
NDFIP21	7.56E-17	0.388115975	0.132	0.267	1.58E-12	1	NDFIP2
KXD1	7.62E-17	0.444266054	0.135	0.272	1.60E-12	1	KXD1
DCUN1D5	7.66E-17	0.392974706	0.154	0.3	1.60E-12	1	DCUN1D5
RPL3	7.72E-17	0.272198079	0.236	0.419	1.62E-12	1	RPL3
FBXO7	8.06E-17	0.352616271	0.165	0.318	1.69E-12	1	FBXO7
MRPL10	8.07E-17	0.47447965	0.169	0.323	1.69E-12	1	MRPL10
YWHAH	8.32E-17	0.419065168	0.182	0.344	1.74E-12	1	YWHAH
MRPS15	8.37E-17	0.397019256	0.182	0.342	1.75E-12	1	MRPS15
NDRG21	9.49E-17	0.278112539	0.152	0.296	1.99E-12	1	NDRG2
REXO2	9.82E-17	0.270966011	0.22	0.398	2.06E-12	1	REXO2
ARL3	9.85E-17	0.329433541	0.223	0.403	2.06E-12	1	ARL3
RPL29	9.89E-17	0.424735071	0.745	0.809	2.07E-12	1	RPL29
SH3BGRL1	1.08E-16	0.412377821	0.242	0.433	2.27E-12	1	SH3BGRL
FAM200B	1.12E-16	0.270339334	0.122	0.25	2.35E-12	1	FAM200B
OCIAD1	1.15E-16	0.338990442	0.27	0.481	2.42E-12	1	OCIAD1
MALSU1	1.20E-16	0.542336108	0.124	0.254	2.51E-12	1	MALSU1
ZNF32	1.25E-16	0.400892699	0.14	0.279	2.61E-12	1	ZNF32
KLHDC8B	1.26E-16	0.395606882	0.135	0.271	2.64E-12	1	KLHDC8B
SDR39U11	1.29E-16	0.471268246	0.146	0.288	2.70E-12	1	SDR39U1
ZNF652	1.31E-16	0.377781503	0.128	0.259	2.73E-12	1	ZNF652
AC010642.2	1.47E-16	0.412443278	0.123	0.251	3.07E-12	1	AC010642.2
SEPTIN9	1.52E-16	0.324929266	0.143	0.281	3.19E-12	1	SEPTIN9
NDUFA101	1.52E-16	0.255270191	0.282	0.493	3.19E-12	1	NDUFA10
NAA38	1.60E-16	0.37851148	0.21	0.38	3.35E-12	1	NAA38
PTGR1	1.71E-16	0.312665838	0.168	0.316	3.58E-12	1	PTGR1
HMOX21	1.73E-16	0.441765437	0.16	0.308	3.62E-12	1	HMOX2
BLVRB	1.84E-16	0.473665589	0.159	0.306	3.86E-12	1	BLVRB
PCMT11	1.86E-16	0.397771124	0.236	0.422	3.89E-12	1	PCMT1
PFN1	1.88E-16	0.405643177	0.755	0.809	3.93E-12	1	PFN1
ZFAND5	2.02E-16	0.331863661	0.233	0.422	4.23E-12	1	ZFAND5
HAGH1	2.10E-16	0.469086957	0.141	0.278	4.39E-12	1	HAGH
MRPS18C	2.11E-16	0.465824984	0.158	0.304	4.41E-12	1	MRPS18C
SEC13	2.19E-16	0.277754631	0.248	0.44	4.59E-12	1	SEC13
CDC34	2.27E-16	0.336447081	0.23	0.415	4.76E-12	1	CDC34
NUDT51	2.40E-16	0.41806271	0.205	0.376	5.02E-12	1	NUDT5
NEK71	2.43E-16	0.31376942	0.198	0.36	5.09E-12	1	NEK7
ATP5PF1	2.70E-16	0.493423731	0.698	0.752	5.66E-12	1	ATP5PF
TSC22D4	2.74E-16	0.483846924	0.16	0.31	5.73E-12	1	TSC22D4
COA51	2.77E-16	0.293896391	0.154	0.297	5.80E-12	1	COA5
MYL91	2.92E-16	0.557811351	0.648	0.655	6.11E-12	1	MYL9
REEP51	3.25E-16	0.446404128	0.209	0.384	6.80E-12	1	REEP5
SEC11A	3.41E-16	0.362550649	0.25	0.447	7.15E-12	1	SEC11A
MEA1	3.51E-16	0.499785632	0.153	0.297	7.35E-12	1	MEA1
TSPAN131	3.51E-16	0.47649059	0.178	0.334	7.36E-12	1	TSPAN13
GSTM3	3.55E-16	0.357018508	0.17	0.323	7.44E-12	1	GSTM3
GSPT1	3.69E-16	0.401495992	0.235	0.421	7.73E-12	1	GSPT1
FAM210B	3.75E-16	0.25776324	0.243	0.431	7.85E-12	1	FAM210B
CWC15	4.08E-16	0.456998884	0.224	0.405	8.55E-12	1	CWC15
RPL24	4.43E-16	0.397090618	0.762	0.827	9.28E-12	1	RPL24
RPS27A	4.57E-16	0.396875781	0.744	0.791	9.57E-12	1	RPS27A
RIT1	5.01E-16	0.440577536	0.124	0.25	1.05E-11	1	RIT1
SSU72	5.64E-16	0.485800621	0.196	0.364	1.18E-11	1	SSU72
NELFE	6.27E-16	0.379671858	0.149	0.287	1.31E-11	1	NELFE
ACAA11	6.28E-16	0.379689964	0.136	0.268	1.32E-11	1	ACAA1
NPTN1	6.45E-16	0.484238755	0.204	0.373	1.35E-11	1	NPTN
EIF2S2	6.53E-16	0.266117713	0.301	0.517	1.37E-11	1	EIF2S2
PGP	6.90E-16	0.439849403	0.146	0.285	1.45E-11	1	PGP
TSG101	7.07E-16	0.386766002	0.219	0.396	1.48E-11	1	TSG101
TRPT1	7.13E-16	0.269525436	0.137	0.268	1.49E-11	1	TRPT1
AHSA1	7.24E-16	0.419400169	0.127	0.254	1.52E-11	1	AHSA1
CCDC92	7.61E-16	0.345392927	0.138	0.269	1.59E-11	1	CCDC92
DIPK1B	8.25E-16	0.526838968	0.172	0.325	1.73E-11	1	DIPK1B
TM7SF2	8.53E-16	0.567812599	0.16	0.305	1.79E-11	1	TM7SF2
MRPL42	8.61E-16	0.56662554	0.15	0.291	1.80E-11	1	MRPL4
MAF1	8.89E-16	0.524109282	0.141	0.278	1.86E-11	1	MAF1
VPS28	9.83E-16	0.405467987	0.212	0.382	2.06E-11	1	VPS28
HADHA1	1.01E-15	0.396678347	0.252	0.448	2.12E-11	1	HADHA
SDHC	1.02E-15	0.359000428	0.199	0.36	2.13E-11	1	SDHC
SRP14	1.03E-15	0.384411485	0.771	0.84	2.16E-11	1	SRP14
MRPS121	1.13E-15	0.354523564	0.142	0.276	2.36E-11	1	MRPS12
SLC25A39	1.29E-15	0.40316484	0.188	0.346	2.70E-11	1	SLC25A39
LAMTOR3	1.37E-15	0.533779872	0.126	0.254	2.87E-11	1	LAMTOR3
MOCS2	1.37E-15	0.461451444	0.159	0.301	2.87E-11	1	MOCS2
AKIRIN1	1.43E-15	0.381509542	0.235	0.419	2.99E-11	1	AKIRIN1
AMZ2	1.45E-15	0.459869209	0.13	0.258	3.04E-11	1	AMZ2
RNF1151	1.48E-15	0.293018306	0.139	0.268	3.11E-11	1	RNF115
HDDC2	1.52E-15	0.327996963	0.24	0.419	3.19E-11	1	HDDC2
RAB5B	1.56E-15	0.319574263	0.149	0.287	3.28E-11	1	RAB5B
PSMD8	1.69E-15	0.301756523	0.279	0.487	3.53E-11	1	PSMD8
TSC22D31	1.69E-15	0.384971546	0.264	0.459	3.54E-11	1	TSC22D3
HSD17B101	1.72E-15	0.415198762	0.133	0.264	3.59E-11	1	HSD17B10
NNT1	1.73E-15	0.295239224	0.149	0.284	3.63E-11	1	NNT
MRFAP1	1.73E-15	0.302262113	0.293	0.501	3.63E-11	1	MRFAP1
CACYBP	1.89E-15	0.3763603	0.166	0.311	3.96E-11	1	CACYBP
H2AZ2	2.11E-15	0.303043784	0.295	0.508	4.42E-11	1	H2AZ2
GAMT1	2.17E-15	0.450685019	0.195	0.356	4.54E-11	1	GAMT
ECI2	2.21E-15	0.492433775	0.225	0.403	4.63E-11	1	ECI2
TCEA1	2.25E-15	0.489439442	0.137	0.268	4.72E-11	1	TCEA1
NUTF2	2.55E-15	0.39272775	0.188	0.345	5.34E-11	1	NUTF2
TXN2	2.67E-15	0.452841686	0.182	0.336	5.59E-11	1	TXN2
PPP1R14B	2.71E-15	0.293700318	0.202	0.367	5.67E-11	1	PPP1R14B
OAZ21	2.74E-15	0.300984815	0.268	0.465	5.74E-11	1	OAZ2
ISCU	2.78E-15	0.374128656	0.2	0.364	5.82E-11	1	ISCU
HINT1	2.90E-15	0.643351574	0.646	0.712	6.08E-11	1	HINT1
RBIS	3.01E-15	0.402143127	0.269	0.465	6.32E-11	1	RBIS
NREP1	3.05E-15	0.455901411	0.698	0.738	6.40E-11	1	NREP
ANP32B	3.22E-15	0.257809794	0.236	0.41	6.75E-11	1	ANP32B
CRYAB	3.32E-15	0.804815078	0.446	0.402	6.96E-11	1	CRYAB
GABARAPL1	3.66E-15	0.315856215	0.158	0.297	7.66E-11	1	GABARAPL1
SCN5A1	3.67E-15	0.293021107	0.13	0.253	7.68E-11	1	SCN5A
CDK16	3.72E-15	0.479128509	0.158	0.299	7.79E-11	1	CDK16
MVB12A	3.88E-15	0.354853336	0.131	0.258	8.13E-11	1	MVB12A
TMEM230	4.17E-15	0.355428889	0.219	0.393	8.74E-11	1	TMEM230
MAPRE31	4.21E-15	0.313993144	0.127	0.25	8.83E-11	1	MAPRE3
PIP4P21	4.33E-15	0.361363541	0.171	0.318	9.08E-11	1	PIP4P2
GPX7	4.67E-15	0.406719012	0.155	0.292	9.78E-11	1	GPX7
SRP19	5.05E-15	0.4754578	0.134	0.263	1.06E-10	1	SRP19
CSRP1	5.05E-15	0.496709975	0.132	0.259	1.06E-10	1	CSRP1
NFYB1	5.52E-15	0.486577328	0.162	0.302	1.16E-10	1	NFYB
C11orf74	6.17E-15	0.465007209	0.134	0.262	1.29E-10	1	C11orf74
MYL6B	6.21E-15	0.279874862	0.249	0.432	1.30E-10	1	MYL6B
ASF1A	6.25E-15	0.501571512	0.137	0.266	1.31E-10	1	ASF1A
SMYD11	6.67E-15	0.469343658	0.166	0.307	1.40E-10	1	SMYD1
STUB1	6.74E-15	0.501909371	0.205	0.367	1.41E-10	1	STUB1
STARD3NL	6.86E-15	0.571339002	0.18	0.332	1.44E-10	1	STARD3NL
DUT1	6.93E-15	0.311073421	0.209	0.37	1.45E-10	1	DUT
GTF3C6	7.22E-15	0.454618384	0.175	0.322	1.51E-10	1	GTF3C6
BTF3L4	7.56E-15	0.421881164	0.215	0.381	1.58E-10	1	BTF3L4
ATP5F1A1	8.29E-15	0.454313188	0.736	0.795	1.74E-10	1	ATP5F1A
STEAP1B	8.31E-15	0.406075501	0.135	0.263	1.74E-10	1	STEAP1B
C19orf53	8.61E-15	0.294811206	0.304	0.515	1.80E-10	1	C19orf53
MRPL27	9.04E-15	0.358803679	0.147	0.281	1.89E-10	1	MRPL27
MPST	9.39E-15	0.502962605	0.174	0.321	1.97E-10	1	MPST
DCAF61	9.51E-15	0.369782642	0.132	0.258	1.99E-10	1	DCAF6
HADH1	9.60E-15	0.474350753	0.145	0.277	2.01E-10	1	HADH
ATP6V1E1	1.01E-14	0.487193988	0.152	0.287	2.11E-10	1	ATP6V1E1
MRPL40	1.06E-14	0.376648464	0.15	0.284	2.23E-10	1	MRPL40
IGBP1	1.08E-14	0.401043158	0.128	0.252	2.26E-10	1	IGBP1
UXT	1.10E-14	0.461105079	0.196	0.353	2.30E-10	1	UXT
COX7A21	1.13E-14	0.565235329	0.659	0.722	2.36E-10	1	COX7A2
SCP21	1.31E-14	0.332285397	0.251	0.435	2.75E-10	1	SCP2
MRPL47	1.42E-14	0.663124962	0.138	0.266	2.98E-10	1	MRPL47
CAPZA21	1.48E-14	0.257821517	0.296	0.5	3.11E-10	1	CAPZA2
MKRN1	1.56E-14	0.48953648	0.178	0.326	3.28E-10	1	MKRN1
PLEKHJ11	1.68E-14	0.309223073	0.21	0.372	3.53E-10	1	PLEKHJ1
PTP4A31	1.83E-14	0.460958949	0.143	0.273	3.83E-10	1	PTP4A3
NSA2	1.86E-14	0.401544906	0.157	0.293	3.90E-10	1	NSA2
PSMD4	1.90E-14	0.462959503	0.268	0.467	3.98E-10	1	PSMD4
TBCB	1.91E-14	0.389748611	0.219	0.387	4.00E-10	1	TBCB
RWDD1	2.27E-14	0.271103893	0.261	0.448	4.75E-10	1	RWDD1
MRPS71	2.34E-14	0.457206487	0.188	0.34	4.90E-10	1	MRPS7
ITGAE1	2.39E-14	0.370325224	0.15	0.279	5.00E-10	1	ITGAE
JPT1	2.60E-14	0.293258756	0.205	0.361	5.45E-10	1	JPT1
TMEM167A	2.62E-14	0.43595495	0.23	0.406	5.49E-10	1	TMEM167A
NAA201	2.70E-14	0.566983698	0.167	0.31	5.66E-10	1	NAA20
EIF4B	2.76E-14	0.3162802	0.143	0.27	5.79E-10	1	EIF4B
CCNDBP1	2.87E-14	0.566565901	0.146	0.275	6.01E-10	1	CCNDBP1
TSEN151	3.14E-14	0.521960927	0.152	0.285	6.58E-10	1	TSEN15
TMEM106C1	3.15E-14	0.494825681	0.157	0.292	6.59E-10	1	TMEM106C
TUFM1	3.37E-14	0.417818893	0.279	0.484	7.05E-10	1	TUFM
THOC71	3.65E-14	0.541458179	0.206	0.368	7.65E-10	1	THOC7
MRPL131	3.70E-14	0.380098194	0.231	0.399	7.75E-10	1	MRPL13
DNAJC8	3.92E-14	0.394320923	0.248	0.429	8.22E-10	1	DNAJC8
SPCS1	3.95E-14	0.373351288	0.291	0.498	8.27E-10	1	SPCS1
FIBP	4.28E-14	0.41237272	0.143	0.269	8.97E-10	1	FIBP
GABARAPL21	4.33E-14	0.702628697	0.602	0.658	9.07E-10	1	GABARAPL2
PGD	4.43E-14	0.500406137	0.195	0.35	9.27E-10	1	PGD
NBEAL1	4.60E-14	0.284446952	0.228	0.392	9.63E-10	1	NBEAL1
MRPL18	4.62E-14	0.58638165	0.15	0.283	9.67E-10	1	MRPL18
MLF2	4.86E-14	0.254177827	0.307	0.51	1.02E-09	1	MLF2
RHBDD21	5.07E-14	0.584934881	0.142	0.269	1.06E-09	1	RHBDD2
PTN1	5.38E-14	0.447081437	0.153	0.281	1.13E-09	1	PTN
AK3	5.39E-14	0.585386617	0.178	0.324	1.13E-09	1	AK3
OLA1	5.40E-14	0.477970838	0.171	0.313	1.13E-09	1	OLA1
MRPL361	5.41E-14	0.413961892	0.15	0.281	1.13E-09	1	MRPL36
COX201	5.72E-14	0.263397156	0.174	0.313	1.20E-09	1	COX20
METRN	5.86E-14	0.302743552	0.189	0.336	1.23E-09	1	METRN
MTLN1	5.90E-14	0.590075726	0.154	0.289	1.24E-09	1	MTLN
MRPL151	6.56E-14	0.464980273	0.168	0.303	1.37E-09	1	MRPL15
FAM136A1	7.78E-14	0.474221611	0.166	0.306	1.63E-09	1	FAM136A
TIMM17A1	7.94E-14	0.476284961	0.252	0.437	1.66E-09	1	TIMM17A
SIVA1	8.04E-14	0.378743834	0.151	0.28	1.68E-09	1	SIVA1
CFL21	8.15E-14	0.417261056	0.232	0.401	1.71E-09	1	CFL2
RPP25L1	8.21E-14	0.518035167	0.134	0.256	1.72E-09	1	RPP25L
NDUFV11	8.30E-14	0.478032748	0.211	0.374	1.74E-09	1	NDUFV1
SH3GLB1	9.11E-14	0.417012071	0.26	0.449	1.91E-09	1	SH3GLB1
ADI1	9.21E-14	0.41939179	0.139	0.262	1.93E-09	1	ADI1
RPL10	9.55E-14	0.404811041	0.705	0.747	2.00E-09	1	RPL10
BASP11	1.01E-13	0.288597313	0.213	0.369	2.11E-09	1	BASP1
RABAC1	1.01E-13	0.483391877	0.189	0.338	2.11E-09	1	RABAC1
TMEM50A1	1.12E-13	0.380576428	0.285	0.479	2.35E-09	1	TMEM50A
TMEM160	1.20E-13	0.47747918	0.221	0.384	2.51E-09	1	TMEM160
FUNDC2	1.21E-13	0.438592833	0.167	0.303	2.53E-09	1	FUNDC2
KCTD121	1.24E-13	0.288217707	0.197	0.344	2.59E-09	1	KCTD12
EIF3I	1.28E-13	0.330615784	0.304	0.502	2.68E-09	1	EIF3I
ELP5	1.29E-13	0.677310433	0.172	0.314	2.70E-09	1	ELP5
UQCRQ1	1.29E-13	0.72430161	0.585	0.65	2.71E-09	1	UQCRQ
FAAP20	1.30E-13	0.313720811	0.232	0.4	2.72E-09	1	FAAP20
YIF1A	1.44E-13	0.524136004	0.2	0.355	3.01E-09	1	YIF1A
LAMA41	1.52E-13	0.302272378	0.2	0.345	3.18E-09	1	LAMA4
NDUFS31	1.52E-13	0.568847885	0.23	0.402	3.18E-09	1	NDUFS3
BEX2	1.68E-13	0.410787992	0.153	0.28	3.53E-09	1	BEX2
TIMM8B	1.75E-13	0.380871621	0.232	0.402	3.67E-09	1	TIMM8B
VAPA	1.78E-13	0.331368633	0.289	0.489	3.73E-09	1	VAPA
ABHD17A	1.79E-13	0.46797888	0.131	0.25	3.76E-09	1	ABHD17A
MTIF3	1.87E-13	0.407104002	0.197	0.347	3.92E-09	1	MTIF3
YAF2	1.95E-13	0.567389184	0.157	0.288	4.08E-09	1	YAF2
BCKDK	1.97E-13	0.639489153	0.138	0.259	4.12E-09	1	BCKDK
ACOT21	2.08E-13	0.406784106	0.175	0.313	4.36E-09	1	ACOT2
ODC1	2.11E-13	0.261593168	0.143	0.262	4.42E-09	1	ODC1
PSME21	2.19E-13	0.603203481	0.186	0.335	4.58E-09	1	PSME2
RBM241	2.24E-13	0.351888176	0.208	0.358	4.70E-09	1	RBM24
MRPL281	2.43E-13	0.543114275	0.2	0.355	5.08E-09	1	MRPL28
SNF8	2.43E-13	0.51625886	0.155	0.284	5.09E-09	1	SNF8
RPS23	2.61E-13	0.330668833	0.753	0.807	5.46E-09	1	RPS23
SERPINB6	2.95E-13	0.541983193	0.199	0.354	6.18E-09	1	SERPINB6
RPL18A	2.96E-13	0.382245081	0.17	0.304	6.19E-09	1	RPL18A
CTNNAL1	3.11E-13	0.278175077	0.291	0.483	6.51E-09	1	CTNNAL1
METTL26	3.14E-13	0.612531181	0.158	0.29	6.59E-09	1	METTL26
ZNF667-AS1	3.39E-13	0.362754282	0.134	0.251	7.11E-09	1	ZNF667-AS1
NDUFS4	3.41E-13	0.404894113	0.271	0.458	7.14E-09	1	NDUFS4
C7orf50	3.98E-13	0.435424632	0.178	0.316	8.34E-09	1	C7orf50
CMC11	4.01E-13	0.576462441	0.142	0.265	8.41E-09	1	CMC1
SNRPB	4.33E-13	0.356948473	0.159	0.286	9.06E-09	1	SNRPB
COA31	4.64E-13	0.399192908	0.214	0.371	9.72E-09	1	COA3
PDCD5	4.95E-13	0.368614074	0.276	0.467	1.04E-08	1	PDCD5
UBE2B	5.11E-13	0.5547449	0.23	0.399	1.07E-08	1	UBE2B
PERP1	5.12E-13	0.42413019	0.204	0.354	1.07E-08	1	PERP
COPE	5.21E-13	0.421289592	0.263	0.448	1.09E-08	1	COPE
ATOX1	5.28E-13	0.42697508	0.229	0.398	1.11E-08	1	ATOX1
TOMM22	5.30E-13	0.59577271	0.17	0.305	1.11E-08	1	TOMM22
BUD231	6.19E-13	0.547710315	0.189	0.335	1.30E-08	1	BUD23
FDX1	6.89E-13	0.536415351	0.143	0.264	1.44E-08	1	FDX1
CRIPT	6.93E-13	0.470757823	0.143	0.262	1.45E-08	1	CRIPT
SNHG5	7.05E-13	0.321735112	0.227	0.389	1.48E-08	1	SNHG5
PFDN1	7.76E-13	0.496359816	0.207	0.36	1.62E-08	1	PFDN1
ATP5PD1	7.96E-13	0.528048032	0.633	0.705	1.67E-08	1	ATP5PD
GSTM41	8.12E-13	0.531577542	0.143	0.265	1.70E-08	1	GSTM4
EMD	8.22E-13	0.495181097	0.182	0.322	1.72E-08	1	EMD
AL136454.1	8.25E-13	0.43151759	0.159	0.286	1.73E-08	1	AL136454.1
SLC35B11	8.77E-13	0.603521463	0.136	0.255	1.84E-08	1	SLC35B1
CLIC41	9.46E-13	0.367709617	0.291	0.482	1.98E-08	1	CLIC4
CYSTM11	9.69E-13	0.259715982	0.242	0.407	2.03E-08	1	CYSTM1
ZCRB1	1.02E-12	0.395738112	0.214	0.369	2.14E-08	1	ZCRB1
SNRPC	1.02E-12	0.338049933	0.296	0.495	2.14E-08	1	SNRPC
LAMTOR4	1.03E-12	0.435591822	0.244	0.413	2.15E-08	1	LAMTOR4
PGM11	1.04E-12	0.477081006	0.168	0.302	2.18E-08	1	PGM1
RAP1A1	1.06E-12	0.625361428	0.146	0.27	2.21E-08	1	RAP1A
PPP1R3C1	1.17E-12	0.548461366	0.137	0.255	2.45E-08	1	PPP1R3C
PDHB1	1.19E-12	0.320948603	0.294	0.488	2.49E-08	1	PDHB
CHMP2A	1.20E-12	0.399141171	0.264	0.447	2.50E-08	1	CHMP2A
DRAP1	1.22E-12	0.452201592	0.24	0.408	2.55E-08	1	DRAP1
RPL26L1	1.25E-12	0.670221677	0.198	0.351	2.62E-08	1	RPL26L1
COMMD1	1.38E-12	0.502624201	0.149	0.271	2.90E-08	1	COMMD1
LSM3	1.48E-12	0.604309301	0.166	0.3	3.09E-08	1	LSM3
TMEM971	1.54E-12	0.435915038	0.223	0.38	3.23E-08	1	TMEM97
TOMM20	1.55E-12	0.385671747	0.271	0.457	3.26E-08	1	TOMM20
EIF3F	1.68E-12	0.34737915	0.293	0.486	3.51E-08	1	EIF3F
SMIM20	1.85E-12	0.489645371	0.153	0.275	3.87E-08	1	SMIM20
HOXB21	1.89E-12	0.408456181	0.148	0.267	3.96E-08	1	HOXB2
VPS29	1.91E-12	0.51156885	0.193	0.338	4.01E-08	1	VPS29
ALKBH7	1.94E-12	0.495282268	0.232	0.4	4.06E-08	1	ALKBH7
HEBP2	1.99E-12	0.464480798	0.223	0.38	4.17E-08	1	HEBP2
KIAA1191	2.51E-12	0.494926575	0.147	0.268	5.26E-08	1	KIAA1191
MCRIP1	2.98E-12	0.362093288	0.169	0.298	6.24E-08	1	MCRIP1
NDUFA51	3.38E-12	0.330408938	0.292	0.478	7.09E-08	1	NDUFA5
ACAT11	3.43E-12	0.613894406	0.15	0.271	7.18E-08	1	ACAT1
COPZ1	3.67E-12	0.487355595	0.271	0.457	7.68E-08	1	COPZ1
RPL22L1	3.75E-12	0.499895244	0.242	0.409	7.86E-08	1	RPL22L1
NUDCD2	3.76E-12	0.621446551	0.178	0.313	7.87E-08	1	NUDCD2
OXA1L	3.85E-12	0.65638726	0.163	0.294	8.06E-08	1	OXA1L
LYPLAL11	3.90E-12	0.542640263	0.209	0.356	8.17E-08	1	LYPLAL1
GSTK11	3.93E-12	0.390546741	0.214	0.366	8.24E-08	1	GSTK1
PSME1	4.97E-12	0.364387921	0.328	0.535	1.04E-07	1	PSME1
HIKESHI	5.17E-12	0.423674081	0.223	0.381	1.08E-07	1	HIKESHI
PPCS	5.52E-12	0.577111816	0.191	0.333	1.16E-07	1	PPCS
CNN11	5.64E-12	0.416113121	0.195	0.335	1.18E-07	1	CNN1
RPL32	6.43E-12	0.352768442	0.73	0.78	1.35E-07	1	RPL32
TMEM219	7.13E-12	0.623403972	0.22	0.377	1.49E-07	1	TMEM219
CCDC28B	7.95E-12	0.552680641	0.159	0.284	1.67E-07	1	CCDC28B
SUMO1	8.23E-12	0.411193368	0.276	0.459	1.72E-07	1	SUMO1
DECR11	8.99E-12	0.386854859	0.197	0.334	1.88E-07	1	DECR1
DMAC1	9.02E-12	0.427138267	0.244	0.407	1.89E-07	1	DMAC1
TUSC31	9.07E-12	0.295749985	0.31	0.503	1.90E-07	1	TUSC3
MRPL43	9.11E-12	0.49241261	0.151	0.27	1.91E-07	1	MRPL43
GRSF11	9.15E-12	0.368899541	0.309	0.507	1.92E-07	1	GRSF1
VEGFB	9.36E-12	0.43765959	0.202	0.346	1.96E-07	1	VEGFB
SYNGR21	1.03E-11	0.629195265	0.207	0.355	2.15E-07	1	SYNGR2
LAGE3	1.25E-11	0.773537582	0.139	0.253	2.62E-07	1	LAGE3
MRPL51	1.29E-11	0.365527812	0.278	0.458	2.71E-07	1	MRPL51
EZR1	1.36E-11	0.338411046	0.299	0.48	2.85E-07	1	EZR
ATP6V0B	1.44E-11	0.559584718	0.221	0.374	3.01E-07	1	ATP6V0B
SMIM10L1	1.47E-11	0.421427188	0.19	0.326	3.07E-07	1	SMIM10L1
NFU11	1.65E-11	0.587229752	0.146	0.263	3.45E-07	1	NFU1
RPS20	1.69E-11	0.410815827	0.706	0.766	3.55E-07	1	RPS20
C1orf122	1.82E-11	0.474592959	0.242	0.41	3.81E-07	1	C1orf122
GGCT1	1.83E-11	0.569713538	0.143	0.257	3.83E-07	1	GGCT
CENPX	1.85E-11	0.544848124	0.153	0.271	3.87E-07	1	CENPX
GALK11	2.05E-11	0.359152245	0.212	0.354	4.29E-07	1	GALK1
PSMB7	2.17E-11	0.530390605	0.234	0.39	4.55E-07	1	PSMB7
RPS29	2.18E-11	0.272457362	0.775	0.834	4.57E-07	1	RPS29
RAB11A	2.25E-11	0.335110973	0.328	0.532	4.72E-07	1	RAB11A
BLVRA1	2.39E-11	0.630871329	0.139	0.25	5.00E-07	1	BLVRA
GSTO1	2.40E-11	0.460210955	0.243	0.399	5.02E-07	1	GSTO1
C12orf57	2.57E-11	0.430097953	0.307	0.497	5.38E-07	1	C12orf57
PSMB4	2.58E-11	0.492176752	0.215	0.365	5.41E-07	1	PSMB4
GLRX1	2.59E-11	0.437600043	0.198	0.337	5.42E-07	1	GLRX
PPP1CC	2.80E-11	0.515655472	0.188	0.322	5.86E-07	1	PPP1CC
DCXR1	3.02E-11	0.460982671	0.221	0.368	6.32E-07	1	DCXR
RNF181	3.09E-11	0.607206921	0.191	0.328	6.47E-07	1	RNF181
TIMM17B	3.09E-11	0.509506883	0.243	0.404	6.47E-07	1	TIMM17B
C1QBP1	3.23E-11	0.630285946	0.17	0.296	6.76E-07	1	C1QBP
MIEN1	3.28E-11	0.476083798	0.218	0.368	6.87E-07	1	MIEN1
DKK31	3.51E-11	0.427855576	0.24	0.395	7.36E-07	1	DKK3
HSPB31	3.91E-11	0.393404743	0.158	0.275	8.19E-07	1	HSPB3
MRAS1	4.20E-11	0.545008382	0.152	0.266	8.79E-07	1	MRAS
NDUFB91	4.46E-11	0.904524455	0.52	0.577	9.34E-07	1	NDUFB9
NAXE	4.48E-11	0.66397817	0.174	0.301	9.37E-07	1	NAXE
PTGES21	4.83E-11	0.386613606	0.271	0.444	1.01E-06	1	PTGES2
RFTN11	6.85E-11	0.602871021	0.154	0.271	1.43E-06	1	RFTN1
DNAJC19	7.27E-11	0.580075744	0.176	0.3	1.52E-06	1	DNAJC19
CCDC167	8.63E-11	0.570477523	0.143	0.254	1.81E-06	1	CCDC167
SURF1	9.29E-11	0.752405196	0.144	0.256	1.95E-06	1	SURF1
HIPK3	9.50E-11	0.406223903	0.146	0.255	1.99E-06	1	HIPK3
CSRP31	9.83E-11	0.617657804	0.481	0.445	2.06E-06	1	CSRP3
PPIF1	1.02E-10	0.536231744	0.196	0.329	2.13E-06	1	PPIF
VDAC31	1.07E-10	0.269234309	0.33	0.523	2.24E-06	1	VDAC3
MZT2A	1.12E-10	0.485238116	0.197	0.33	2.35E-06	1	MZT2A
SUMO3	1.14E-10	0.533277227	0.209	0.346	2.39E-06	1	SUMO3
ZSWIM7	1.20E-10	0.502148986	0.161	0.277	2.51E-06	1	ZSWIM7
EMC6	1.24E-10	0.57934704	0.169	0.291	2.61E-06	1	EMC6
CSDE1	1.25E-10	0.258365687	0.38	0.612	2.61E-06	1	CSDE1
LAMTOR5	1.25E-10	0.406781865	0.294	0.477	2.62E-06	1	LAMTOR5
PKIA	1.28E-10	0.446740124	0.185	0.31	2.69E-06	1	PKIA
TIMMDC1	1.38E-10	0.400149091	0.246	0.405	2.89E-06	1	TIMMDC1
GTF3A	1.43E-10	0.617538295	0.183	0.313	3.00E-06	1	GTF3A
SCAND1	1.51E-10	0.486876056	0.25	0.408	3.16E-06	1	SCAND1
PSMA3	1.60E-10	0.546015347	0.243	0.403	3.35E-06	1	PSMA3
CARHSP1	1.61E-10	0.719812845	0.166	0.286	3.38E-06	1	CARHSP1
MRPS16	1.66E-10	0.66455241	0.158	0.275	3.48E-06	1	MRPS16
IAH1	1.76E-10	0.568680606	0.143	0.25	3.69E-06	1	IAH1
RAD23A	1.82E-10	0.383441103	0.295	0.478	3.81E-06	1	RAD23A
LSM11	1.99E-10	0.603507185	0.214	0.357	4.17E-06	1	LSM1
MSRB21	2.09E-10	0.439181007	0.267	0.433	4.38E-06	1	MSRB2
UBE2D3	2.15E-10	0.382185364	0.334	0.539	4.49E-06	1	UBE2D3
MAP1LC3A	2.16E-10	0.558089236	0.188	0.318	4.53E-06	1	MAP1LC3A
RPL23	2.28E-10	0.282000659	0.772	0.826	4.78E-06	1	RPL23
FGF181	2.30E-10	0.357327887	0.151	0.257	4.82E-06	1	FGF18
ATP5IF11	2.42E-10	0.478390161	0.659	0.739	5.07E-06	1	ATP5IF1
CHCHD101	2.73E-10	0.718708774	0.556	0.611	5.73E-06	1	CHCHD10
UBL5	2.74E-10	0.549721955	0.617	0.707	5.73E-06	1	UBL5
ATP5MC11	3.05E-10	0.789612459	0.508	0.538	6.40E-06	1	ATP5MC1
COA41	3.13E-10	0.619710803	0.184	0.312	6.55E-06	1	COA4
SMIM19	3.31E-10	0.609503073	0.194	0.327	6.93E-06	1	SMIM19
MTCH21	3.32E-10	0.478858241	0.236	0.393	6.96E-06	1	MTCH2
EDF1	3.38E-10	0.501785659	0.272	0.445	7.09E-06	1	EDF1
SELENOM	3.46E-10	0.58731041	0.215	0.356	7.25E-06	1	SELENOM
CAPNS1	3.83E-10	0.556568256	0.261	0.431	8.03E-06	1	CAPNS1
STOML2	4.23E-10	0.491498785	0.255	0.416	8.87E-06	1	STOML2
TIMM13	4.45E-10	0.40708641	0.267	0.433	9.31E-06	1	TIMM13
LRRC101	5.44E-10	0.46938026	0.17	0.282	1.14E-05	1	LRRC10
ZNF208	5.73E-10	0.611571695	0.185	0.309	1.20E-05	1	ZNF208
SELENOK	6.31E-10	0.331934202	0.341	0.542	1.32E-05	1	SELENOK
BZW21	6.64E-10	0.323896275	0.33	0.515	1.39E-05	1	BZW2
CCNB1IP1	6.87E-10	0.424305694	0.264	0.428	1.44E-05	1	CCNB1IP1
AC010894.3	8.00E-10	0.385900553	0.284	0.463	1.68E-05	1	AC010894.3
FLOT1	8.06E-10	0.542592871	0.243	0.392	1.69E-05	1	FLOT1
GAS5	9.83E-10	0.356669886	0.249	0.394	2.06E-05	1	GAS5
KRT10	1.01E-09	0.285355005	0.342	0.536	2.11E-05	1	KRT10
SSBP1	1.08E-09	0.477988312	0.303	0.485	2.27E-05	1	SSBP1
CITED4	1.10E-09	0.477579709	0.186	0.306	2.29E-05	1	CITED4
ECHS1	1.10E-09	0.465993385	0.255	0.415	2.30E-05	1	ECHS1
MRPL52	1.10E-09	0.680262339	0.22	0.363	2.31E-05	1	MRPL52
MXRA71	1.10E-09	0.628799927	0.193	0.318	2.31E-05	1	MXRA7
ATP6V1F	1.15E-09	0.371412732	0.34	0.535	2.41E-05	1	ATP6V1F
MRPS34	1.23E-09	0.468432027	0.217	0.358	2.59E-05	1	MRPS34
NAP1L1	1.87E-09	0.516456883	0.662	0.772	3.92E-05	1	NAP1L1
ZNHIT1	1.89E-09	0.656253851	0.217	0.359	3.95E-05	1	ZNHIT1
AMBRA1	1.91E-09	0.496896407	0.637	0.718	4.00E-05	1	AMBRA1
POLR2J	1.93E-09	0.583247548	0.229	0.375	4.05E-05	1	POLR2J
ACO21	1.95E-09	0.531787993	0.245	0.398	4.09E-05	1	ACO2
SF3B5	1.95E-09	0.431812805	0.301	0.482	4.09E-05	1	SF3B5
BTF3	2.00E-09	0.471587361	0.658	0.739	4.19E-05	1	BTF3
GTF2H5	2.41E-09	0.474936415	0.301	0.478	5.04E-05	1	GTF2H5
MTFR1L1	2.54E-09	0.424129571	0.209	0.34	5.32E-05	1	MTFR1L
TXNDC17	2.55E-09	0.533511503	0.253	0.411	5.34E-05	1	TXNDC17
KLHDC31	2.69E-09	0.454000518	0.279	0.446	5.64E-05	1	KLHDC3
AKR1B11	2.92E-09	0.529509931	0.241	0.387	6.12E-05	1	AKR1B1
S100A13	2.95E-09	0.516232462	0.259	0.419	6.18E-05	1	S100A13
TXNL4A	2.98E-09	0.48911803	0.266	0.428	6.24E-05	1	TXNL4A
GUK1	3.08E-09	0.390028538	0.283	0.447	6.45E-05	1	GUK1
HSPB81	3.31E-09	0.724043563	0.155	0.262	6.94E-05	1	HSPB8
UQCC2	3.98E-09	0.553647908	0.236	0.379	8.33E-05	1	UQCC2
RCSD11	4.69E-09	0.536393505	0.185	0.302	9.83E-05	1	RCSD1
TLE5	4.78E-09	0.403264028	0.326	0.517	0.000100071	1	TLE5
STMP1	6.21E-09	0.451109884	0.278	0.44	0.000129977	1	STMP1
FRMD31	6.29E-09	0.460665767	0.157	0.258	0.000131762	1	FRMD3
RPS3A	6.33E-09	0.343578673	0.704	0.752	0.000132542	1	RPS3A
SNU131	6.37E-09	0.391193922	0.341	0.535	0.000133384	1	SNU13
DNPH11	8.17E-09	0.514850686	0.24	0.385	0.000171046	1	DNPH1
GRHPR	8.82E-09	0.49229228	0.282	0.451	0.000184671	1	GRHPR
ISCA2	8.83E-09	0.723545893	0.199	0.327	0.000184889	1	ISCA2
SLC25A111	9.92E-09	0.516402355	0.23	0.368	0.000207829	1	SLC25A11
SERBP1	1.05E-08	0.458830871	0.347	0.548	0.000218932	1	SERBP1
POLR1D	1.07E-08	0.558471545	0.267	0.428	0.000223968	1	POLR1D
ATP5MPL1	1.12E-08	0.466737082	0.621	0.72	0.000235541	1	ATP5MPL
CDC42	1.13E-08	0.350815483	0.361	0.562	0.00023583	1	CDC42
DYNLRB1	1.14E-08	0.536776269	0.221	0.357	0.000239194	1	DYNLRB1
RPL11	1.21E-08	0.303537333	0.729	0.813	0.0002532	1	RPL11
CYB5A1	1.34E-08	0.893205829	0.475	0.5	0.000281317	1	CYB5A
CIAO2A1	1.43E-08	0.55917866	0.264	0.417	0.000300042	1	CIAO2A
PTTG1IP1	1.54E-08	0.344873061	0.359	0.553	0.000323271	1	PTTG1IP
AP2S1	1.64E-08	0.459595038	0.309	0.488	0.000344421	1	AP2S1
POLR2I	1.78E-08	0.624465557	0.236	0.379	0.000372767	1	POLR2I
CIAO2B	1.79E-08	0.479233652	0.307	0.484	0.000374368	1	CIAO2B
ATP5MC2	2.21E-08	0.46828505	0.644	0.728	0.00046333	1	ATP5MC2
SMDT11	2.42E-08	0.543257158	0.262	0.417	0.000507962	1	SMDT1
COA11	2.50E-08	0.37970891	0.317	0.497	0.000523531	1	COA1
MVK1	2.68E-08	0.583416675	0.197	0.313	0.000561865	1	MVK
RTL8A	2.68E-08	0.508286197	0.271	0.424	0.000562097	1	RTL8A
ATRAID	2.88E-08	0.515689723	0.321	0.51	0.000603997	1	ATRAID
CETN2	3.37E-08	0.499579746	0.282	0.442	0.000706338	1	CETN2
PKP21	3.41E-08	0.287236446	0.31	0.465	0.000715243	1	PKP2
C9orf16	3.57E-08	0.533741688	0.225	0.357	0.00074697	1	C9orf16
PKIG	3.88E-08	0.473339119	0.189	0.303	0.000812821	1	PKIG
MRPS36	5.37E-08	0.553044359	0.244	0.383	0.001123882	1	MRPS36
C12orf75	5.45E-08	0.25752133	0.17	0.27	0.00114247	1	C12orf75
RPL36	6.40E-08	0.344893932	0.697	0.777	0.001341345	1	RPL36
BNIP31	6.95E-08	0.337320649	0.335	0.51	0.001455543	1	BNIP3
AAMDC	7.10E-08	0.72122552	0.163	0.266	0.001486675	1	AAMDC
PPA2	7.46E-08	0.55057054	0.26	0.406	0.001562944	1	PPA2
NDUFS71	8.83E-08	0.668025359	0.228	0.36	0.001850635	1	NDUFS7
ACAT21	8.85E-08	0.368739902	0.279	0.427	0.00185419	1	ACAT2
UBB	9.62E-08	0.323371926	0.751	0.829	0.002014451	1	UBB
BAG1	1.09E-07	0.716684774	0.174	0.279	0.002276342	1	BAG1
MICOS131	1.23E-07	0.576977057	0.271	0.423	0.002575515	1	MICOS13
CLIC1	1.39E-07	0.26834944	0.379	0.571	0.002902937	1	CLIC1
SSR4	1.42E-07	0.472955023	0.28	0.436	0.002968789	1	SSR4
NDUFB21	1.50E-07	0.631018108	0.552	0.639	0.003151142	1	NDUFB2
ETFB1	1.55E-07	0.468435029	0.32	0.499	0.00325415	1	ETFB
MAP1LC3B1	1.76E-07	0.297380554	0.384	0.574	0.003676611	1	MAP1LC3B
AL138686.11	2.07E-07	0.660140881	0.207	0.326	0.004330906	1	AL138686.1
RBFOX2	2.50E-07	0.423774471	0.371	0.574	0.005238991	1	RBFOX2
PNKD1	2.55E-07	0.564043215	0.279	0.432	0.005334546	1	PNKD
DNAJC151	2.73E-07	0.574728446	0.232	0.357	0.005723258	1	DNAJC15
C4orf48	2.96E-07	0.542901498	0.283	0.436	0.006190776	1	C4orf48
SLIRP1	3.86E-07	0.402252503	0.318	0.492	0.008083342	1	SLIRP
OSTC	4.61E-07	0.341478667	0.366	0.547	0.009654588	1	OSTC
TGM21	4.66E-07	0.574463169	0.207	0.317	0.009757198	1	TGM2
COX7A2L	5.88E-07	0.289002251	0.375	0.563	0.012307265	1	COX7A2L
RPS25	6.15E-07	0.300302267	0.346	0.522	0.012879389	1	RPS25
CALM3	6.74E-07	0.326384049	0.386	0.583	0.014114685	1	CALM3
VDAC11	7.62E-07	0.310288878	0.404	0.599	0.015965212	1	VDAC1
AURKAIP1	9.62E-07	0.686105015	0.267	0.411	0.02014766	1	AURKAIP1
ECI11	1.45E-06	0.560669354	0.286	0.434	0.030327456	1	ECI1
FIS1	1.49E-06	0.705229521	0.257	0.394	0.031123734	1	FIS1
SEC61G	1.66E-06	0.316177293	0.4	0.599	0.034777641	1	SEC61G
NTPCR1	1.82E-06	0.686545063	0.217	0.332	0.038128128	1	NTPCR
ATP5F1D1	1.90E-06	0.747385542	0.533	0.626	0.039833285	1	ATP5F1D
MRPL33	1.93E-06	0.52576728	0.305	0.464	0.040338993	1	MRPL33
CUTA	2.09E-06	0.589661923	0.315	0.479	0.043682347	1	CUTA
SSR3	2.27E-06	0.327458934	0.373	0.559	0.047616895	1	SSR3
ETFA1	2.40E-06	0.595057539	0.277	0.418	0.050184503	1	ETFA
PPP1R12B	2.43E-06	0.400732132	0.249	0.366	0.050961636	1	PPP1R12B
RPS24	2.75E-06	0.315651422	0.687	0.782	0.057641041	1	RPS24
ACYP21	2.84E-06	0.816273978	0.166	0.255	0.059507568	1	ACYP2
ATP6V0E1	3.19E-06	0.383221448	0.342	0.512	0.066750187	1	ATP6V0E1
PPIC1	3.24E-06	0.61402101	0.286	0.429	0.067877867	1	PPIC
POLR2L	3.43E-06	0.555454976	0.316	0.481	0.071930949	1	POLR2L
HCFC1R1	3.81E-06	0.602911008	0.239	0.362	0.079751492	1	HCFC1R1
MRPL20	3.98E-06	0.625511648	0.282	0.427	0.083268716	1	MRPL20
CKMT21	5.04E-06	0.685887525	0.207	0.31	0.105576927	1	CKMT2
RPL9	5.25E-06	0.647043454	0.241	0.365	0.11001181	1	RPL9
MRPS211	5.75E-06	0.381250412	0.381	0.561	0.120491738	1	MRPS21
RHOC	6.19E-06	0.478438998	0.33	0.495	0.129646925	1	RHOC
CIB2	6.37E-06	0.663599265	0.185	0.278	0.133512798	1	CIB2
RBPMS	6.93E-06	0.397383046	0.373	0.553	0.145234539	1	RBPMS
PRKAG21	6.98E-06	0.508700193	0.242	0.356	0.146258663	1	PRKAG2
OST4	7.15E-06	0.320254327	0.675	0.762	0.149873581	1	OST4
CLTB	7.45E-06	0.568011222	0.275	0.412	0.155993781	1	CLTB
RPL35	7.92E-06	0.398700321	0.658	0.761	0.165803156	1	RPL35
PDHA11	9.32E-06	0.395222431	0.354	0.513	0.195252621	1	PDHA1
SLC25A6	1.04E-05	0.369920207	0.677	0.779	0.217046039	1	SLC25A6
TNNC11	1.12E-05	0.930655185	0.396	0.411	0.233661069	1	TNNC1
SOD11	1.14E-05	0.508751581	0.586	0.691	0.238967955	1	SOD1
EIF3E	1.16E-05	0.34598997	0.389	0.579	0.242677882	1	EIF3E
MDH21	1.19E-05	0.601521382	0.554	0.638	0.249165684	1	MDH2
ENO1	1.26E-05	0.36424949	0.682	0.787	0.263897425	1	ENO1
LSM4	1.31E-05	0.574412199	0.303	0.457	0.274317279	1	LSM4
MZT2B	1.61E-05	0.299150786	0.393	0.58	0.337682453	1	MZT2B
UBA52	1.79E-05	0.579390909	0.565	0.663	0.374403404	1	UBA52
RBPMS21	1.83E-05	0.338899802	0.336	0.486	0.384322293	1	RBPMS2
PSMB1	2.02E-05	0.310541803	0.413	0.61	0.422763531	1	PSMB1
NDUFA61	2.15E-05	0.371085362	0.389	0.569	0.449600126	1	NDUFA6
BMP51	2.19E-05	0.278774488	0.333	0.473	0.458382254	1	BMP5
NDUFS51	2.29E-05	0.49348503	0.584	0.701	0.478841472	1	NDUFS5
RPS12	2.49E-05	0.385837908	0.607	0.692	0.520750426	1	RPS12
RCAN21	3.16E-05	0.71599095	0.196	0.287	0.662105805	1	RCAN2
LAMTOR2	3.53E-05	0.646307089	0.318	0.474	0.738951268	1	LAMTOR2
TMEM258	4.18E-05	0.262104311	0.446	0.642	0.876028741	1	TMEM258
MPC11	4.71E-05	0.703951783	0.249	0.367	0.986731622	1	MPC1
GLO1	5.50E-05	0.392470275	0.393	0.577	1	1	GLO1
TMA7	5.67E-05	0.349847725	0.398	0.585	1	1	TMA7
PNRC1	6.05E-05	0.300769719	0.424	0.609	1	1	PNRC1
ATP1B11	6.32E-05	0.574225546	0.529	0.586	1	1	ATP1B1
SMIM301	6.57E-05	0.536286212	0.291	0.425	1	1	SMIM30
BRI3	7.09E-05	0.392470965	0.377	0.555	1	1	BRI3
SNCA1	7.60E-05	0.566405384	0.326	0.474	1	1	SNCA
SKP1	8.22E-05	0.318085243	0.686	0.775	1	1	SKP1
UQCRC11	8.30E-05	0.541054101	0.354	0.525	1	1	UQCRC1
ELOC1	8.72E-05	0.550881104	0.35	0.52	1	1	ELOC
ROMO1	8.73E-05	0.503431337	0.357	0.534	1	1	ROMO1
ATP5MD1	9.35E-05	0.514762262	0.58	0.689	1	1	ATP5MD
EIF1B	0.000101768	0.281948505	0.461	0.65	1	1	EIF1B
MYOZ21	0.000108999	0.760373425	0.393	0.404	1	1	MYOZ2
TRAPPC6A1	0.000115136	0.659013313	0.26	0.38	1	1	TRAPPC6A
PRDX5	0.000124959	0.627032097	0.544	0.661	1	1	PRDX5
MLLT111	0.000126523	0.351045996	0.354	0.507	1	1	MLLT11
GADD45GIP1	0.000130231	0.425055826	0.384	0.562	1	1	GADD45GIP1
RRAD1	0.000147445	0.4892983	0.24	0.336	1	1	RRAD
PSMB31	0.000163563	0.46679253	0.367	0.535	1	1	PSMB3
GHITM1	0.000163736	0.376271551	0.389	0.555	1	1	GHITM
SDHB1	0.00017181	0.762354639	0.269	0.394	1	1	SDHB
STARD41	0.000172218	0.593876113	0.278	0.402	1	1	STARD4
RPL38	0.000184647	0.342126137	0.66	0.762	1	1	RPL38
HMGN3	0.000184878	0.267454408	0.472	0.668	1	1	HMGN3
SNHG6	0.000188245	0.351233812	0.381	0.549	1	1	SNHG6
NDUFV3	0.000193735	0.668123976	0.285	0.413	1	1	NDUFV3
PFDN5	0.000200775	0.389329423	0.404	0.585	1	1	PFDN5
FAU	0.000233902	0.485798008	0.609	0.719	1	1	FAU
APOBEC21	0.000249597	0.467637393	0.244	0.341	1	1	APOBEC2
RPL39	0.000253627	0.325709708	0.624	0.716	1	1	RPL39
RPS7	0.000282446	0.348696509	0.611	0.706	1	1	RPS7
YWHAZ	0.000283623	0.281758543	0.49	0.687	1	1	YWHAZ
PHPT11	0.000287001	0.65617315	0.296	0.432	1	1	PHPT1
IRX31	0.000293651	0.354425922	0.33	0.455	1	1	IRX3
IDH21	0.000312197	0.317682231	0.436	0.615	1	1	IDH2
PRDX6	0.000315765	0.500066482	0.392	0.574	1	1	PRDX6
MRPL57	0.000335024	0.533567812	0.325	0.465	1	1	MRPL57
FKBP31	0.000341675	0.603406875	0.321	0.462	1	1	FKBP3
EIF4EBP1	0.000350587	0.751372125	0.219	0.313	1	1	EIF4EBP1
FDPS1	0.000375654	0.444634256	0.615	0.705	1	1	FDPS
NIPSNAP21	0.00039521	0.544715061	0.338	0.49	1	1	NIPSNAP2
CAMTA11	0.000411324	0.620156601	0.529	0.623	1	1	CAMTA1
HACD11	0.000473445	0.671685481	0.244	0.346	1	1	HACD1
H4C3	0.000530475	0.605394454	0.455	0.528	1	1	H4C3
PSMB5	0.000548864	0.390860671	0.428	0.612	1	1	PSMB5
EIF3K1	0.000568824	0.389860348	0.398	0.578	1	1	EIF3K
NDUFB61	0.000642416	0.592452752	0.342	0.499	1	1	NDUFB6
CHCHD2	0.000738945	0.544374547	0.553	0.66	1	1	CHCHD2
ADPRHL11	0.000775591	0.858163084	0.208	0.294	1	1	ADPRHL1
RPL28	0.000815031	0.539173163	0.553	0.654	1	1	RPL28
SF3B6	0.000824049	0.409402812	0.432	0.615	1	1	SF3B6
CHCHD3	0.000851237	0.500283052	0.398	0.578	1	1	CHCHD3
QPRT1	0.000899379	0.393631939	0.619	0.741	1	1	QPRT
UGP21	0.000910121	0.505757073	0.346	0.487	1	1	UGP2
DOK41	0.000980218	0.297336183	0.588	0.64	1	1	DOK4
PPP2R1A1	0.000982223	0.285887342	0.477	0.67	1	1	PPP2R1A
COPS9	0.000988109	0.559890227	0.35	0.504	1	1	COPS9
GOT11	0.001048045	0.469134786	0.346	0.475	1	1	GOT1
COX6A21	0.00108643	1.066843673	0.304	0.309	1	1	COX6A2
MRPL14	0.001112926	0.70018668	0.317	0.457	1	1	MRPL14
MB1	0.001113824	0.875162619	0.352	0.365	1	1	MB
MYL12A	0.001124184	0.375821248	0.394	0.568	1	1	MYL12A
MRPL341	0.001128402	0.502845287	0.34	0.485	1	1	MRPL34
PPIA	0.001158973	0.463747444	0.578	0.683	1	1	PPIA
PLEKHA7	0.001170549	0.36975268	0.612	0.729	1	1	PLEKHA7
MGST11	0.001191444	0.624112158	0.28	0.389	1	1	MGST1
ARPC2	0.001301197	0.374393547	0.63	0.748	1	1	ARPC2
LYPLA11	0.001347257	0.587982409	0.323	0.463	1	1	LYPLA1
NDUFB4	0.001536037	0.590358395	0.541	0.65	1	1	NDUFB4
CREM1	0.001912047	0.597908651	0.314	0.443	1	1	CREM
MASP11	0.002071748	0.284187719	0.604	0.655	1	1	MASP1
OOEP	0.002511855	0.314293	0.404	0.553	1	1	OOEP
NOP10	0.002871297	0.453926103	0.406	0.575	1	1	NOP10
RPS15A	0.002947942	0.389740898	0.585	0.684	1	1	RPS15A
PPP1R16A1	0.002979576	0.747689528	0.244	0.336	1	1	PPP1R16A
RPL13A	0.003069869	0.371757689	0.61	0.722	1	1	RPL13A
RTRAF	0.003624572	0.356629801	0.432	0.6	1	1	RTRAF
NBDY	0.00384408	0.642612202	0.332	0.471	1	1	NBDY
TBCA	0.00400895	0.42935861	0.441	0.63	1	1	TBCA
FITM11	0.004412357	1.115389843	0.252	0.248	1	1	FITM1
CYCS1	0.004650079	0.476533133	0.548	0.646	1	1	CYCS
YBX31	0.004655454	0.63526283	0.351	0.495	1	1	YBX3
TRIM551	0.004823694	0.569479893	0.305	0.404	1	1	TRIM55
MMAB1	0.005233062	0.769222665	0.295	0.412	1	1	MMAB
SC5D1	0.005570241	0.455889985	0.511	0.577	1	1	SC5D
PDLIM11	0.005831501	0.923000505	0.377	0.41	1	1	PDLIM1
NDUFB101	0.005991778	0.62361673	0.372	0.527	1	1	NDUFB10
PSMA7	0.00651526	0.252508524	0.688	0.791	1	1	PSMA7
LDHA1	0.007154975	0.397987176	0.564	0.674	1	1	LDHA
YWHAQ1	0.007804809	0.401311052	0.431	0.603	1	1	YWHAQ
RPS4X	0.007877452	0.533026826	0.545	0.657	1	1	RPS4X
SORBS2	0.008145554	0.333754445	0.417	0.554	1	1	SORBS2
POMP	0.008750558	0.408939789	0.435	0.606	1	1	POMP
NME4	0.009132098	0.570618074	0.52	0.638	1	1	NME4
SPON1	0	3.281944874	0.647	0.084	0	2	SPON1
VCAM1	1.79E-269	2.331671193	0.856	0.347	3.76E-265	2	VCAM1
RSPO3	2.45E-250	2.027959093	0.851	0.334	5.13E-246	2	RSPO3
TSPAN7	5.39E-213	2.415184783	0.411	0.065	1.13E-208	2	TSPAN7
NELL1	6.43E-198	3.33394405	0.264	0.024	1.35E-193	2	NELL1
GOLIM4	1.41E-174	1.520933889	0.865	0.453	2.96E-170	2	GOLIM4
DPYSL3	8.64E-165	1.622154347	0.603	0.192	1.81E-160	2	DPYSL3
GDF2	9.61E-139	2.503853075	0.292	0.05	2.01E-134	2	GDF2
BMP2	1.21E-133	1.598389434	0.638	0.248	2.54E-129	2	BMP2
IL6ST	4.60E-131	1.595778254	0.668	0.289	9.64E-127	2	IL6ST
PEG10	2.91E-129	1.677911396	0.766	0.396	6.09E-125	2	PEG10
LBH	6.57E-129	1.01425947	0.804	0.405	1.38E-124	2	LBH
TGFB2	6.39E-127	1.571031021	0.552	0.2	1.34E-122	2	TGFB2
NCAM1	5.66E-125	1.465550969	0.716	0.344	1.19E-120	2	NCAM1
MMP151	2.06E-123	1.573983199	0.621	0.252	4.33E-119	2	MMP15
CDH21	8.93E-122	1.15756682	0.825	0.451	1.87E-117	2	CDH2
SGPP21	1.19E-115	1.301923166	0.547	0.201	2.49E-111	2	SGPP2
MASP12	8.18E-114	1.125965135	0.91	0.612	1.71E-109	2	MASP1
PAM	2.57E-113	1.355310104	0.668	0.307	5.38E-109	2	PAM
NGFR	1.84E-112	2.626416346	0.257	0.048	3.84E-108	2	NGFR
SERPINI1	1.22E-107	1.790755054	0.428	0.136	2.56E-103	2	SERPINI1
CCDC80	5.49E-102	1.602181644	0.606	0.268	1.15E-97	2	CCDC80
ANK3	6.95E-102	1.267560728	0.622	0.274	1.46E-97	2	ANK3
ADAM23	2.71E-99	1.488522861	0.369	0.107	5.68E-95	2	ADAM23
RTN4	8.21E-99	1.002551814	0.904	0.651	1.72E-94	2	RTN4
LRRN4	4.93E-98	1.758330393	0.271	0.06	1.03E-93	2	LRRN4
SLIT3	1.20E-96	1.072938524	0.737	0.39	2.51E-92	2	SLIT3
ACTN21	5.04E-95	0.926485908	0.924	0.61	1.06E-90	2	ACTN2
PKP22	1.28E-94	0.951981329	0.764	0.397	2.67E-90	2	PKP2
MT-ATP61	2.64E-93	0.670834157	0.997	0.938	5.52E-89	2	MT-ATP6
HRC1	1.03E-92	1.140447903	0.699	0.352	2.16E-88	2	HRC
XPO4	1.15E-92	1.190729881	0.657	0.319	2.40E-88	2	XPO4
MT-ND5	6.25E-92	0.645101629	0.984	0.884	1.31E-87	2	MT-ND5
ALPK2	6.94E-92	0.94267447	0.752	0.393	1.45E-87	2	ALPK2
PTPRD	1.20E-91	1.428273107	0.445	0.16	2.50E-87	2	PTPRD
UNC45B1	2.59E-91	0.94166504	0.676	0.323	5.42E-87	2	UNC45B
MT-ND41	2.95E-91	0.613714051	0.993	0.961	6.19E-87	2	MT-ND4
HEPH	7.06E-91	1.370251236	0.525	0.218	1.48E-86	2	HEPH
MT-CO31	1.01E-90	0.65270465	0.998	0.981	2.11E-86	2	MT-CO3
NEXN1	2.61E-90	1.028535444	0.735	0.386	5.47E-86	2	NEXN
HAS2	6.38E-89	1.390687037	0.512	0.207	1.34E-84	2	HAS2
MT-CO11	4.24E-87	0.618117813	0.999	0.992	8.89E-83	2	MT-CO1
TMEM245	6.69E-87	1.462645056	0.596	0.282	1.40E-82	2	TMEM245
WNT11	1.11E-86	1.619517813	0.331	0.098	2.32E-82	2	WNT11
SLC2A31	3.63E-86	1.012351996	0.774	0.439	7.60E-82	2	SLC2A3
TRDN1	9.12E-86	0.863293272	0.818	0.44	1.91E-81	2	TRDN
VCL	7.49E-85	1.34741596	0.534	0.238	1.57E-80	2	VCL
MAP1B	1.59E-84	1.016661416	0.765	0.443	3.32E-80	2	MAP1B
DSP	1.77E-84	1.315807412	0.642	0.325	3.71E-80	2	DSP
MYH7	1.98E-84	1.684110507	0.719	0.408	4.15E-80	2	MYH7
NEBL	6.92E-84	0.93099982	0.874	0.535	1.45E-79	2	NEBL
FBXO32	7.82E-84	1.602798127	0.355	0.112	1.64E-79	2	FBXO32
SOD3	2.23E-83	1.676752029	0.3	0.084	4.67E-79	2	SOD3
PRSS351	2.25E-82	1.460309434	0.472	0.198	4.71E-78	2	PRSS35
TTN	4.15E-82	1.152524516	0.931	0.628	8.70E-78	2	TTN
UACA	1.11E-81	1.106323032	0.604	0.289	2.34E-77	2	UACA
PRNP1	6.76E-81	1.212421789	0.589	0.284	1.42E-76	2	PRNP
LGI2	7.35E-81	1.45008699	0.28	0.075	1.54E-76	2	LGI2
NID21	3.29E-80	1.193834736	0.587	0.279	6.88E-76	2	NID2
LAMB2	9.29E-80	1.421691908	0.518	0.23	1.95E-75	2	LAMB2
XIRP11	6.26E-79	1.26067442	0.525	0.23	1.31E-74	2	XIRP1
TNFRSF19	9.17E-79	1.387635362	0.377	0.13	1.92E-74	2	TNFRSF19
COL2A1	5.88E-78	1.085705228	0.593	0.283	1.23E-73	2	COL2A1
MAP3K20	1.09E-76	0.925173179	0.689	0.361	2.28E-72	2	MAP3K20
DST	2.18E-75	1.56192124	0.419	0.163	4.56E-71	2	DST
MT-CO21	5.46E-75	0.586620808	0.993	0.942	1.14E-70	2	MT-CO2
MT-ND2	2.11E-74	0.564141948	0.975	0.892	4.43E-70	2	MT-ND2
PDK1	1.41E-73	0.928397158	0.495	0.216	2.94E-69	2	PDK1
FLNC1	9.73E-73	1.176737587	0.649	0.344	2.04E-68	2	FLNC
MT-CYB1	1.02E-71	0.533240315	0.995	0.947	2.14E-67	2	MT-CYB
MYOM1	7.27E-71	0.79412927	0.713	0.379	1.52E-66	2	MYOM1
PCDH7	5.45E-69	1.046125861	0.645	0.348	1.14E-64	2	PCDH7
KIF21A	1.63E-68	1.198990583	0.453	0.194	3.41E-64	2	KIF21A
MT-ND11	9.33E-68	0.511914395	0.96	0.826	1.96E-63	2	MT-ND1
GJA31	7.00E-67	1.094106128	0.484	0.217	1.47E-62	2	GJA3
LGALS3BP1	3.21E-66	0.995008159	0.593	0.305	6.71E-62	2	LGALS3BP
SIPA1L2	9.49E-66	1.211007082	0.438	0.189	1.99E-61	2	SIPA1L2
EMILIN2	1.22E-65	1.310278135	0.421	0.178	2.55E-61	2	EMILIN2
GSN	1.46E-65	0.745860028	0.798	0.502	3.06E-61	2	GSN
DES	3.89E-65	1.080008213	0.353	0.129	8.14E-61	2	DES
MT-ND4L1	8.95E-65	0.648501176	0.892	0.674	1.87E-60	2	MT-ND4L
LGMN1	1.61E-64	0.975663905	0.578	0.312	3.36E-60	2	LGMN
BMPER	5.61E-64	1.15138249	0.275	0.085	1.18E-59	2	BMPER
TBX2	2.19E-63	0.97865559	0.359	0.132	4.59E-59	2	TBX2
LPCAT42	2.30E-63	0.94632101	0.614	0.332	4.83E-59	2	LPCAT4
STRA6	1.50E-62	1.305067487	0.3	0.102	3.15E-58	2	STRA6
NES	2.22E-62	1.035746655	0.698	0.419	4.65E-58	2	NES
TESC	2.28E-62	0.739808418	0.558	0.278	4.77E-58	2	TESC
TSPAN9	4.23E-62	1.147736707	0.449	0.198	8.86E-58	2	TSPAN9
MT-ATP8	5.38E-62	0.677324658	0.859	0.625	1.13E-57	2	MT-ATP8
A2M1	6.12E-62	1.652470106	0.366	0.146	1.28E-57	2	A2M
APLP2	2.48E-61	0.817221457	0.753	0.47	5.20E-57	2	APLP2
SLC8A1	4.02E-61	0.537999537	0.675	0.357	8.43E-57	2	SLC8A1
CMYA5	5.61E-61	0.84247651	0.506	0.239	1.17E-56	2	CMYA5
XPR1	7.26E-61	1.301878735	0.278	0.09	1.52E-56	2	XPR1
FHOD3	7.69E-61	1.056469052	0.461	0.21	1.61E-56	2	FHOD3
STING12	1.83E-60	1.016102787	0.461	0.209	3.84E-56	2	STING1
DGKI	2.83E-60	1.006783307	0.517	0.253	5.92E-56	2	DGKI
MT-ND31	7.28E-60	0.468564456	0.96	0.859	1.52E-55	2	MT-ND3
ATP13A3	3.23E-59	1.218646116	0.364	0.146	6.77E-55	2	ATP13A3
FBH1	1.09E-58	0.891551716	0.548	0.282	2.29E-54	2	FBH1
MYL71	1.24E-58	0.799971665	0.946	0.768	2.60E-54	2	MYL7
FILIP11	1.61E-58	0.745115961	0.746	0.438	3.38E-54	2	FILIP1
P3H22	5.20E-58	0.772281023	0.586	0.307	1.09E-53	2	P3H2
ACTN1	1.21E-57	1.049637822	0.49	0.241	2.53E-53	2	ACTN1
PPIC2	2.44E-57	0.844423809	0.633	0.376	5.11E-53	2	PPIC
CHPF	3.19E-57	0.802811825	0.609	0.33	6.68E-53	2	CHPF
CTNNA3	5.77E-57	0.610695176	0.454	0.204	1.21E-52	2	CTNNA3
PBXIP1	1.87E-56	1.117866788	0.379	0.16	3.91E-52	2	PBXIP1
CTNNAL11	3.51E-56	0.662905977	0.698	0.419	7.35E-52	2	CTNNAL1
LDB3	6.55E-56	0.772626115	0.681	0.384	1.37E-51	2	LDB3
PROS1	7.85E-56	1.014998429	0.467	0.225	1.64E-51	2	PROS1
MFGE81	9.87E-56	0.839594439	0.716	0.445	2.07E-51	2	MFGE8
SMYD12	2.81E-55	0.721521953	0.514	0.254	5.88E-51	2	SMYD1
MAP1A	3.62E-55	1.177879015	0.414	0.187	7.59E-51	2	MAP1A
GUCY1A1	1.00E-54	0.860007963	0.433	0.198	2.10E-50	2	GUCY1A1
LAMC1	1.57E-54	0.993980796	0.509	0.261	3.30E-50	2	LAMC1
ASPH1	1.62E-54	0.775698291	0.699	0.419	3.39E-50	2	ASPH
HK11	1.28E-53	0.6443172	0.717	0.436	2.68E-49	2	HK1
AGL	1.69E-53	1.153824318	0.39	0.175	3.53E-49	2	AGL
GRN1	4.67E-53	0.85003865	0.662	0.401	9.78E-49	2	GRN
MYBPC31	4.20E-52	0.78391089	0.544	0.274	8.81E-48	2	MYBPC3
ITGAV	1.70E-51	0.952289758	0.431	0.203	3.57E-47	2	ITGAV
SERINC1	1.81E-51	0.918251481	0.533	0.284	3.79E-47	2	SERINC1
APOBEC22	4.90E-51	0.530707966	0.567	0.293	1.03E-46	2	APOBEC2
KIDINS220	8.28E-51	1.191519494	0.306	0.118	1.73E-46	2	KIDINS220
HIPK31	2.48E-50	0.902913837	0.441	0.211	5.20E-46	2	HIPK3
ATP1A2	2.67E-50	1.120918556	0.306	0.119	5.59E-46	2	ATP1A2
LAPTM4B1	5.10E-50	0.611110052	0.815	0.578	1.07E-45	2	LAPTM4B
SORBS21	6.95E-50	0.580018977	0.785	0.498	1.45E-45	2	SORBS2
SYNE2	1.79E-49	1.107366291	0.413	0.191	3.75E-45	2	SYNE2
BMP52	2.27E-49	0.583329058	0.71	0.416	4.75E-45	2	BMP5
COQ8A	2.57E-49	1.164885288	0.295	0.115	5.39E-45	2	COQ8A
LRRC102	5.19E-49	0.663586724	0.478	0.236	1.09E-44	2	LRRC10
ARMH41	5.72E-49	0.731605471	0.624	0.359	1.20E-44	2	ARMH4
PRSS23	7.35E-49	0.981719234	0.454	0.226	1.54E-44	2	PRSS23
SORCS1	9.42E-49	1.027090046	0.371	0.166	1.97E-44	2	SORCS1
ARL6IP51	1.26E-48	0.624819601	0.813	0.585	2.65E-44	2	ARL6IP5
PSAP	1.86E-48	0.612111783	0.832	0.569	3.90E-44	2	PSAP
TIMP3	3.12E-48	0.469622833	0.742	0.451	6.54E-44	2	TIMP3
PON22	5.42E-48	0.891272672	0.501	0.271	1.14E-43	2	PON2
DDX24	6.04E-48	0.613767075	0.689	0.428	1.26E-43	2	DDX24
RYR2	1.81E-47	0.735388367	0.473	0.236	3.79E-43	2	RYR2
TMEM41A2	2.08E-47	0.968172285	0.443	0.223	4.35E-43	2	TMEM41A
ANTXR2	2.92E-47	1.111141129	0.293	0.116	6.12E-43	2	ANTXR2
BCAM1	1.47E-46	0.732923879	0.548	0.295	3.08E-42	2	BCAM
ARHGAP42	2.66E-46	0.70150939	0.446	0.22	5.57E-42	2	ARHGAP42
SPTBN1	3.66E-46	0.754714225	0.745	0.491	7.68E-42	2	SPTBN1
TMBIM61	7.48E-46	0.590043972	0.818	0.583	1.57E-41	2	TMBIM6
TXNIP	8.81E-46	0.935098307	0.42	0.201	1.85E-41	2	TXNIP
[truncated: 7,486 more rows]
