# Supplementary material for: Scalable differentiation of human cardiac organoids from iPSCs generates cardiac tissues for cardiac cell therapy
Source: Theranostics. 2026 Apr 23;16(12):6437–62. doi: 10.7150/thno.127654 (PMC13231838; doi:10.7150/thno.127654)
Supplement: Supplementary file 2 — Supplementary tables. [file thnov16p6437s2.zip › Tables_Suppl/Table-S7_Bio-COs-Day20_percentage_markers.markers.CSV]

Cardiac Cell type markers			X0	X1	X2	X3	X4	X5	X6	X7	X8	X9	X10
	Cardiomyocytes	ACTN2	98.8	66.2	92.4	70.7	18.6	79.6	21.3	9.1	15.9	69.5	3.1
	artial CMs	MYL7	97.7	96.3	94.6	94.9	44.6	85.6	41.7	27.7	32.5	59.8	28.1
		MYH6	99.1	77.9	94.2	71.4	32.2	95.2	30.5	24.3	24.9	67.1	21.9
		NPPA	88.2	77.2	31.8	25.9	17.7	49.6	24.3	13.1	18.8	13.4	6.3
	Ventriculare CMs	MYL2	64.7	40.6	29.3	27.7	5.4	23.2	7.6	3.1	4.3	9.8	0
		MYL3	98.6	85.2	80.2	79.1	25.7	74.3	24.3	16.9	21.7	43.9	6.3
		MYH7	61.5	41.7	71.9	52.7	13.2	59.8	13.9	10	9.7	37.8	9.4
		FHL2	99.8	89.2	83.7	63.9	38.9	79.6	33.3	21.4	35.7	85.4	28.1
Endothelial cells	Endothelial cells	PECAM1	0.1	0.6	0	0	2.5	0	0.5	0.3	0.4	1.2	71.9
		CDH5	0	0.3	0	0	3	0.3	0.3	0.3	0.4	0	75
		CXCR4	0.7	0.6	1	0	4.2	0	6.8	1.1	2.9	4.9	0
		KDR	3.2	1.4	13.3	0.4	8.2	2.3	0.6	0.9	2.5	28	71.9
		NPR3	2	4.5	2.3	1.3	71.7	1.6	2.1	19.7	37.9	7.3	40.6
	Venous ECs	NRP1	33.3	11.9	36	5.2	58.1	34.6	5.1	16.9	20.6	13.4	59.4
	Arterial ECs	NRP2	16.8	4.6	17.4	1.7	51.7	6.2	3	8.9	34.3	30.5	46.9
	Fibroblasts	COL1A1	30.5	17.3	36.2	7.1	98.3	18.9	12.8	42.6	67.5	73.2	15.6
		POSTN	4.1	4.9	6	0.7	42.1	1.4	2.2	8.6	67.5	48.8	9.4
		C7	3.5	5.9	8.5	1.1	67.8	3.7	2.4	10.6	1.4	25.6	6.3
		FN1	19.6	27.8	48.7	5.6	98.3	16.6	14.8	53.4	83.8	87.8	78.1
Smooth muscle cells	Smooth muscle cells	NR2F2	0.6	1.2	1.2	0.1	4.6	0.4	16.3	10.3	19.1	2.4	3.1
		CALD1	23.5	10.4	32.6	6.6	63.6	20.9	25.1	20.9	66.1	79.3	56.3
	Pericytes	PDGFRB	0.6	0.9	1	0	24.1	0.5	3	4.3	13.4	7.3	0
		ACTN4	18	6.8	18.2	1.8	25.9	17.9	19.6	11.1	20.6	34.1	31.3
		CD248	4.2	0.6	5	0.4	14.3	1.6	3.6	2.3	21.3	26.8	6.3
	Adiposcytes	FASN	31	7.2	26.3	5.2	16.3	29.2	16.3	6.3	8.7	14.6	9.4
		KLF5	0.2	0.4	1.2	0.2	3	0.1	1.1	6	1.4	7.3	9.4
	Endocardium	TEK	0.1	0.1	0.1	0	7.5	0.1	0.2	0.9	0	1.2	37.5
	Epicardium	TCF21	0.2	0.2	0.1	0	2.7	0	0.3	0.9	17	4.9	0
	Proliferative cells	TOP2A	1.5	2.3	0.8	0.5	0.7	1.5	32.4	1.1	2.5	1.2	0
		MKI67	0.4	0.6	0.1	0	0.2	0.4	19	0	0.7	0	0
	Cardiac Prolifative cells	BIRC5	1.2	0.9	0.2	0	0.7	0.4	19.6	0.9	2.2	0	0
		CENPE	1.3	1	1.4	0.5	0.4	1.9	13.1	0.3	1.1	1.2	0
		DEPDC1	1.5	0.7	0.3	0.1	0.2	0.3	13.1	0.3	0.4	0	0
		Anntotation	vCMs (Evidence with differentiatlly expression list)	aCMs (Evidence with differentiatlly expression list)	trCMs/CFs/ ECs/MSCs-like-cells (Evidence with differentiatlly expression list)	trCMs (Evidence with differentiatlly expression list)	CF, aECs, vECs, SMCs, and Peri.	vCMs (Evidence with differentiatlly expression list)	Proli-CMs	CF, aECs, vECs, SMCs, and Peri.	CF, aECs, vECs, SMCs, and Peri.&Epi	trCMs, CFs, & cSMCs	Ecs
		Cluster_name	vCMs	aCMs	tCMs, cECs, & MSC-like-Cells	tCMs	cFB, arECs, veECs, cSMCs & cPeri	vCMs	Prolif. CMs	cFC, arECs, veECs, cSMCs & cPeri	cFC, arECs, veECs, cSMCs, cPeri & Epi	tCMs, cFB & cSMCs	cECs
