# Supplementary material for: Scalable differentiation of human cardiac organoids from iPSCs generates cardiac tissues for cardiac cell therapy
Source: Theranostics. 2026 Apr 23;16(12):6437–62. doi: 10.7150/thno.127654 (PMC13231838; doi:10.7150/thno.127654)
Supplement: Supplementary file 2 — Supplementary tables. [file thnov16p6437s2.zip › Tables_Suppl/Table-S8_GeoMx_Spatial-Transcriptomic_Pig-MI_8Days-30Days__deseq2_all_genes_with_regulation_All-RO.xlsx]

## Sheet: sp_Tracriptomic_deseq2_all_gene
baseMean	log2FoldChange	lfcSE	stat	pvalue	padj	gene	logp	regulation
13.1551	-0.0715538	0.150848	-0.474345	0.635254	0.684275	A2M	0.16477	not_significant
10.4872	-0.387105	0.153182	-2.52709	0.0115011	0.0207743	NAT2	1.68247	not_significant
25.931	-0.0780417	0.130406	-0.598454	0.549537	0.603818	ACADM	0.219094	not_significant
28.8508	1.00697	0.126257	7.97561	1.51624e-15	3.75582e-14	ACADS	13.4253	up
10.859	0.301849	0.152088	1.9847	0.0471784	0.0705431	ACAT1	1.15155	not_significant
52.4257	0.212819	0.226778	0.938443	0.348017	0.404676	ACVRL1	0.392892	not_significant
25.4306	1.10788	0.187442	5.91054	3.4098e-09	2.91998e-08	PSEN1	7.53462	up
8.87959	-0.429708	0.165535	-2.59588	0.00943494	0.0174627	ADA	1.75789	not_significant
53.9456	1.69698	0.164469	10.318	5.84572e-25	6.29816e-23	SGCA	22.2008	up
14.8247	0.411081	0.128098	3.20911	0.00133145	0.00322369	ADRB2	2.49165	not_significant
9.2131	-0.434118	0.177897	-2.44028	0.0146761	0.0256797	ADRB3	1.59041	not_significant
18.0248	0.475561	0.159693	2.97797	0.00290163	0.00630893	AGL	2.20004	not_significant
12.8219	-0.167303	0.205907	-0.812517	0.416495	0.473737	AGXT	0.324462	not_significant
17.6555	-0.200074	0.117007	-1.70993	0.0872797	0.120848	ABCD1	0.917759	not_significant
11.0038	-0.20076	0.163095	-1.23094	0.218345	0.269675	ALDOB	0.569159	not_significant
9.99872	-0.0790124	0.155417	-0.508388	0.611181	0.662125	AMPD1	0.17906	not_significant
12.1128	-0.486941	0.146687	-3.31959	0.000901485	0.00229696	APC	2.63885	not_significant
12.5717	0.158294	0.141269	1.12052	0.262492	0.31652	APOA1	0.499599	not_significant
27.8786	0.87349	0.125513	6.95936	3.41828e-12	4.855e-11	APOC3	10.3138	not_significant
8.60865	-0.272158	0.166765	-1.63199	0.102682	0.139344	APOE	0.855913	not_significant
12.7137	-0.177579	0.160931	-1.10345	0.269833	0.323949	APOH	0.489523	not_significant
15.7829	0.426121	0.118603	3.59283	0.000327103	0.000947472	ARSB	3.02343	not_significant
25.4838	0.172896	0.0990198	1.74607	0.0807981	0.112971	ASL	0.947033	not_significant
11.2073	-0.636908	0.151092	-4.21537	2.49373e-05	9.84681e-05	ASPA	4.0067	not_significant
12.2384	0.331075	0.131568	2.51638	0.0118566	0.0213336	ASS1	1.67094	not_significant
10.4571	-0.540959	0.166139	-3.25606	0.00112971	0.00279464	ATM	2.55367	not_significant
12.1791	-0.561567	0.1441	-3.89708	9.73608e-05	0.000326132	ATP7A	3.48661	not_significant
10.0724	-0.478668	0.180017	-2.65901	0.00783711	0.0149117	ATP7B	1.82647	not_significant
15.3636	0.0580341	0.133577	0.434461	0.663954	0.710477	AVPR2	0.14845	not_significant
26.5358	1.42148	0.161733	8.78907	1.50805e-18	5.83143e-17	BLM	16.2342	up
13.7453	-0.198951	0.132646	-1.49986	0.133651	0.175578	BRCA2	0.75553	not_significant
14.3244	0.238579	0.138905	1.71757	0.0858746	0.119168	BTD	0.923841	not_significant
29.4011	0.602861	0.137276	4.39159	1.12523e-05	4.82128e-05	BTK	4.31684	not_significant
12.5236	-0.0939115	0.138715	-0.677012	0.498398	0.554577	SERPING1	0.256038	not_significant
12.817	-0.0451918	0.131894	-0.342637	0.731872	0.771143	C2	0.112865	not_significant
8.99846	-0.137585	0.169212	-0.813096	0.416163	0.47351	C3	0.32467	not_significant
9.68761	-0.665505	0.173135	-3.84386	0.000121114	0.000395464	C8B	3.40289	not_significant
8.13391	-0.254446	0.183742	-1.3848	0.166113	0.212194	CA2	0.673267	not_significant
12.3589	-0.234799	0.142154	-1.65173	0.0985906	0.134495	CACNA1S	0.871293	not_significant
23.4282	0.501435	0.114104	4.39455	1.11e-05	4.76148e-05	CBS	4.32226	not_significant
27.4374	-0.0377043	0.191911	-0.196468	0.844244	0.868383	CD36	0.0612885	not_significant
8.83659	-0.298338	0.201531	-1.48036	0.138778	0.181408	CD3G	0.741343	not_significant
16.8551	-0.150463	0.138783	-1.08416	0.278293	0.332822	CD40LG	0.477788	not_significant
47.6498	1.19716	0.159059	7.52654	5.21039e-14	1.03306e-12	CDK4	11.9859	up
19.5953	1.1983	0.240061	4.99165	5.98664e-07	3.43721e-06	CDKN1C	5.46379	up
9.84788	-0.421526	0.204021	-2.06609	0.0388198	0.0597625	CETP	1.22357	not_significant
16.0499	0.643921	0.137272	4.69086	2.72064e-06	1.36047e-05	CHRNE	4.86631	not_significant
10.7393	-0.146324	0.162233	-0.901938	0.36709	0.424004	LYST	0.37263	not_significant
13.4625	-0.169306	0.132743	-1.27544	0.202152	0.25216	ERCC8	0.598323	not_significant
11.1005	-0.380907	0.150885	-2.52449	0.0115867	0.0209114	CLCN1	1.67962	not_significant
14.3745	-0.0772816	0.128521	-0.601313	0.547632	0.602114	CLCN5	0.220321	not_significant
28.5416	0.948795	0.124332	7.63114	2.32687e-14	4.91062e-13	CLN3	12.3089	not_significant
9.80321	-0.159006	0.152213	-1.04462	0.296197	0.35151	CNGA1	0.454062	not_significant
16.3392	0.372675	0.152529	2.4433	0.0145535	0.0254819	COL1A1	1.59377	not_significant
4626.51	0.141166	0.413233	0.341614	0.732641	0.771643	COL1A2	0.112584	not_significant
11.9369	-0.437772	0.156558	-2.79623	0.00517032	0.0103823	COL4A3	1.98371	not_significant
273.67	-0.792444	0.380901	-2.08044	0.0374848	0.057946	COL5A1	1.23698	not_significant
18.3763	0.600158	0.120314	4.98828	6.09205e-07	3.49129e-06	COMP	5.45701	not_significant
13.035	0.0624888	0.130164	0.480077	0.631173	0.680389	CP	0.167243	not_significant
10.691	-0.238381	0.145778	-1.63524	0.102	0.138519	CPOX	0.858492	not_significant
8.70823	-0.306503	0.207707	-1.47565	0.140038	0.182876	CPT2	0.737843	not_significant
11.9357	-0.726536	0.172931	-4.2013	2.65382e-05	0.00010402	CST3	3.98288	not_significant
32.2002	-0.136137	0.216055	-0.630102	0.528628	0.583763	CSTB	0.233763	not_significant
12.6486	-0.0419127	0.14328	-0.292523	0.769886	0.80344	CYP17A1	0.0950465	not_significant
10.9692	-0.53825	0.15227	-3.53484	0.000408024	0.00115029	CYP19A1	2.93919	not_significant
28.2993	1.30681	0.2509	5.20846	1.90414e-07	1.19501e-06	CYP1B1	5.92263	up
16.3824	0.379375	0.118165	3.21056	0.00132476	0.00321081	CYP2D6	2.49339	not_significant
14.7384	0.537152	0.118568	4.53033	5.88928e-06	2.69329e-05	DDB2	4.56972	not_significant
29.0241	0.805212	0.136709	5.88997	3.86257e-09	3.27617e-08	DLD	7.48463	not_significant
14.0347	-0.521183	0.142749	-3.65105	0.000261175	0.000778865	SLC26A3	3.10854	not_significant
10.5355	-0.34424	0.1567	-2.1968	0.0280345	0.0449442	SLC26A2	1.34733	not_significant
8.41087	-0.15747	0.172285	-0.914006	0.360714	0.417517	TOR1A	0.379326	not_significant
10.0235	-0.658035	0.169378	-3.88501	0.000102326	0.000340789	EDN3	3.46751	not_significant
28.4848	0.447238	0.135901	3.29091	0.000998636	0.00251267	EMD	2.59987	not_significant
21.6753	0.473933	0.119769	3.95706	7.58788e-05	0.000262783	EPB42	3.5804	not_significant
12.8787	0.399389	0.133557	2.9904	0.00278611	0.00609536	EPHX1	2.215	not_significant
25.2302	0.708886	0.113664	6.23665	4.47041e-10	4.37598e-09	EPOR	8.35892	not_significant
11.5528	0.0116979	0.15997	0.0731258	0.941706	0.95051	ERCC5	0.0220431	not_significant
14.5664	-0.0741051	0.156696	-0.472923	0.636268	0.685209	ESR1	0.164177	not_significant
36.0345	0.669142	0.13171	5.08042	3.76594e-07	2.23645e-06	EXT1	5.65044	not_significant
7.98333	-0.65306	0.194194	-3.36292	0.000771226	0.00200029	F11	2.69891	not_significant
12.0512	-0.195326	0.149825	-1.30369	0.192338	0.241262	F13A1	0.617512	not_significant
12.8539	-0.566928	0.143569	-3.9488	7.85428e-05	0.000270504	F5	3.56783	not_significant
11.2469	0.208873	0.138279	1.51052	0.130912	0.172416	F9	0.763422	not_significant
11.6335	-0.305917	0.146497	-2.0882	0.0367795	0.0569977	FABP2	1.24414	not_significant
12.3636	-0.16423	0.137915	-1.19081	0.233729	0.286224	FANCA	0.543293	not_significant
10.9346	-0.37219	0.152227	-2.44497	0.0144864	0.0253859	FAH	1.59541	not_significant
11.0887	-0.433062	0.155071	-2.79266	0.00522763	0.0104828	MS4A2	1.97952	not_significant
17.3209	-0.397684	0.124407	-3.19664	0.00139038	0.00334987	FECH	2.47497	not_significant
9.61254	-0.429437	0.162848	-2.63705	0.00836315	0.0157617	FGFR2	1.8024	not_significant
24.4438	0.555172	0.114277	4.85811	1.18512e-06	6.44191e-06	FH	5.19099	not_significant
11.5896	-0.651656	0.147734	-4.41101	1.02888e-05	4.45341e-05	FSHR	4.35131	not_significant
10.5628	-0.567207	0.15889	-3.5698	0.000357253	0.00102385	FUCA1	2.98976	not_significant
8.78004	-0.383187	0.172871	-2.2166	0.0266501	0.0430128	FUT1	1.3664	not_significant
15.269	-0.0821211	0.12323	-0.666403	0.505153	0.561325	FUT6	0.250786	not_significant
12.6041	-0.311072	0.156284	-1.99043	0.0465441	0.0697509	G6PC1	1.15645	not_significant
22.4111	0.750088	0.137701	5.44723	5.11606e-08	3.56939e-07	GALC	6.44741	not_significant
9.9342	0.210683	0.1482	1.42161	0.155138	0.199953	GALK1	0.699072	not_significant
20.3806	0.736151	0.12355	5.95832	2.54837e-09	2.23141e-08	GALT	7.65142	not_significant
9.95397	-0.637189	0.166789	-3.82033	0.000133276	0.000430636	GBE1	3.36589	not_significant
15.1679	0.722536	0.117067	6.17196	6.74472e-10	6.41401e-09	GCDH	8.19287	not_significant
14.8741	0.29589	0.147884	2.00082	0.0454113	0.0682503	GCGR	1.1659	not_significant
7.43223	-0.330888	0.185481	-1.78395	0.074432	0.105085	GCH1	0.97846	not_significant
17.9546	0.275584	0.122887	2.24258	0.0249238	0.0405949	GHR	1.39153	not_significant
13.7277	-0.447296	0.140861	-3.17544	0.0014961	0.00356548	GIPR	2.44788	not_significant
63.989	0.141585	0.300072	0.471836	0.637044	0.685965	GJA1	0.163698	not_significant
15.9115	0.931561	0.121903	7.64185	2.1412e-14	4.52902e-13	GJB1	12.344	not_significant
12.9914	0.453534	0.150434	3.01483	0.00257123	0.00569731	GK	2.24433	not_significant
29.7936	-0.0985067	0.152542	-0.645767	0.51843	0.574195	GLI3	0.24094	not_significant
13.1936	-0.0144543	0.13025	-0.110973	0.911638	0.925631	GLDC	0.033562	not_significant
13.1446	0.455243	0.150709	3.02068	0.0025221	0.00560309	GNAT1	2.25157	not_significant
9.30066	-0.168805	0.16947	-0.996079	0.319212	0.375199	GP1BA	0.425738	not_significant
20.8442	1.09412	0.12878	8.49604	1.96162e-17	6.43559e-16	GP9	15.1914	up
23.8454	1.21739	0.144993	8.39624	4.61012e-17	1.4185e-15	GPI	14.8482	up
50.3299	0.0577498	0.241266	0.239361	0.810825	0.839968	GSN	0.0757372	not_significant
7.74814	-0.407697	0.17765	-2.29494	0.0217366	0.0360866	GSS	1.44265	not_significant
23.1325	1.27836	0.156564	8.16513	3.21091e-16	8.75477e-15	MSH6	14.0578	up
15.0629	-0.217243	0.123444	-1.75985	0.0784337	0.110085	GUCY2D	0.95827	not_significant
41.6957	0.191761	0.188782	1.01578	0.309733	0.365207	GUSB	0.437461	not_significant
17.7589	0.152419	0.111538	1.36652	0.171774	0.218723	HADHA	0.660106	not_significant
18.0287	-0.420682	0.126453	-3.32679	0.00087854	0.00224497	HADHB	2.64879	not_significant
12.2031	-0.174049	0.154885	-1.12373	0.261128	0.315159	HBG2	0.50147	not_significant
16.1537	-0.620268	0.128544	-4.82534	1.39768e-06	7.44989e-06	SERPIND1	5.12785	not_significant
11.7363	-0.644965	0.1603	-4.02349	5.7341e-05	0.000206033	HGD	3.68606	not_significant
15.0815	0.174312	0.125641	1.38738	0.165324	0.21128	HK1	0.675142	not_significant
12.2663	-0.627594	0.148719	-4.21999	2.44311e-05	9.66532e-05	HK2	4.01478	not_significant
10.8487	-0.720995	0.157954	-4.56459	5.00463e-06	2.34676e-05	HMGCL	4.62953	not_significant
10.8723	-0.213574	0.182904	-1.16768	0.242937	0.295803	SHH	0.528997	not_significant
29.3612	1.22687	0.184296	6.65706	2.79363e-11	3.35973e-10	HPRT1	9.4737	up
24.2424	0.227751	0.129806	1.75455	0.0793364	0.111185	HPS1	0.953953	not_significant
9.28997	-0.417962	0.166849	-2.50503	0.0122439	0.0219105	HSD11B2	1.65935	not_significant
17.0123	-0.250041	0.12216	-2.04683	0.0406744	0.0622328	HSD17B3	1.20598	not_significant
22.5066	1.33715	0.153922	8.68717	3.71573e-18	1.35544e-16	HSD3B2	15.8679	up
15.036	-0.662881	0.130911	-5.06359	4.1144e-07	2.42795e-06	SGSH	5.61476	not_significant
10.8771	-0.620712	0.15586	-3.98249	6.81974e-05	0.000239467	HTN3	3.62076	not_significant
10.8185	-0.124982	0.159574	-0.783226	0.433494	0.490808	ICAM1	0.309088	not_significant
16.5542	0.677914	0.118696	5.71134	1.12092e-08	8.65813e-08	IDS	7.06258	not_significant
11.0038	-0.507442	0.17146	-2.95953	0.00308105	0.006638	IDUA	2.17796	not_significant
8.91275	-0.389669	0.166947	-2.33409	0.0195912	0.0329762	CFI	1.4818	not_significant
35.3198	1.94584	0.230817	8.43025	3.44921e-17	1.08819e-15	IL2RG	14.9633	up
13.1455	0.121977	0.181269	0.672904	0.501008	0.55705	INS	0.254106	not_significant
11.589	-0.28466	0.140707	-2.02308	0.0430651	0.0652215	INSR	1.18561	not_significant
19.5429	0.99297	0.115499	8.59722	8.16672e-18	2.8148e-16	PDX1	15.5506	not_significant
13.7776	0.244306	0.23665	1.03235	0.301907	0.357017	ITGA6	0.447311	not_significant
8.18088	-0.130048	0.166166	-0.78264	0.433839	0.491138	ITGB2	0.308796	not_significant
44.9885	0.877991	0.135023	6.50254	7.8975e-11	8.82715e-10	JAG1	9.05418	not_significant
73.0351	1.9286	0.255629	7.54454	4.53887e-14	9.10554e-13	JAK3	12.0407	up
8.75308	-0.375986	0.172792	-2.17595	0.029559	0.0471333	ANOS1	1.32667	not_significant
7.19714	-0.122822	0.185759	-0.661192	0.508489	0.564628	KCNA1	0.248237	not_significant
10.6986	-0.416475	0.155114	-2.68495	0.00725402	0.01394	KHK	1.85574	not_significant
27.1471	1.055	0.109918	9.59805	8.14688e-22	5.07198e-20	KRT12	19.2948	up
15.0572	0.58552	0.128698	4.54956	5.37591e-06	2.50015e-05	KRT18	4.60203	not_significant
14.7269	-0.544387	0.139055	-3.9149	9.04434e-05	0.000305739	KRT9	3.51465	not_significant
11.8445	-0.655912	0.168676	-3.88859	0.00010083	0.000336567	LAMA3	3.47293	not_significant
10.7695	-0.549172	0.152633	-3.59799	0.000320692	0.000930779	LAMB3	3.03115	not_significant
21.898	0.669794	0.116474	5.75059	8.89314e-09	6.98768e-08	LCAT	7.15567	not_significant
15.3073	-0.532722	0.130803	-4.07272	4.64673e-05	0.000170807	SGCG	3.76749	not_significant
23.4168	0.508821	0.118696	4.28677	1.81291e-05	7.3881e-05	SGCB	4.13147	not_significant
17.6093	0.25635	0.154896	1.65498	0.0979281	0.133748	LHCGR	0.873713	not_significant
17.6568	0.657097	0.114797	5.72401	1.0404e-08	8.08985e-08	LIG1	7.09206	not_significant
9.15648	-0.716393	0.188457	-3.80137	0.0001439	0.000460523	LIPA	3.33675	not_significant
9.718	-0.501322	0.159098	-3.15104	0.00162693	0.00383228	LIPC	2.41654	not_significant
11.2243	-0.671244	0.158925	-4.22365	2.40373e-05	9.52973e-05	LYZ	4.02092	not_significant
7.61616	-0.256529	0.181045	-1.41694	0.156501	0.201431	MEFV	0.695874	not_significant
29.752	0.966994	0.112984	8.55865	1.14193e-17	3.84284e-16	MLH1	15.4153	not_significant
11.8652	0.0658675	0.143798	0.458055	0.646913	0.69519	MSH2	0.157897	not_significant
8.9211	-0.32281	0.162319	-1.98874	0.0467298	0.0699954	MTM1	1.15493	not_significant
19.4144	0.185642	0.125919	1.4743	0.140402	0.183296	MTTP	0.736848	not_significant
8.14918	-0.544445	0.178912	-3.04309	0.00234164	0.0052528	MTR	2.27961	not_significant
23.526	0.472791	0.109197	4.32969	1.49317e-05	6.20282e-05	MMUT	4.20741	not_significant
12.0433	-0.128615	0.140017	-0.918566	0.358322	0.415161	MYBPC3	0.381784	not_significant
9.33156	0.141192	0.157583	0.895983	0.370262	0.427086	MYH7	0.369485	not_significant
153.171	2.34242	0.219793	10.6574	1.61037e-26	2.27855e-24	MYL3	23.6423	up
17.1444	0.188919	0.116071	1.62762	0.103606	0.140364	MYO5A	0.852744	not_significant
15.5079	0.280677	0.145582	1.92796	0.0538598	0.0791206	MYOC	1.10171	not_significant
8.57749	-0.645109	0.183599	-3.51368	0.000441942	0.00123123	NAGA	2.90966	not_significant
14.095	0.0320062	0.149718	0.213777	0.830721	0.856683	NAGLU	0.06718	not_significant
27.4041	1.14687	0.122036	9.39779	5.57186e-21	2.9733e-19	PTCH1	18.5268	up
31.4813	0.78642	0.129239	6.08501	1.16485e-09	1.07384e-08	NCF1	7.96906	not_significant
9.26952	-0.306851	0.180958	-1.6957	0.0899427	0.12414	NDP	0.906089	not_significant
21.9521	0.357992	0.119525	2.99511	0.00274345	0.00601966	NF1	2.22043	not_significant
15.3655	-0.310135	0.132474	-2.34109	0.0192274	0.0324341	PNP	1.489	not_significant
8.56715	-0.348304	0.166504	-2.09187	0.0364498	0.0565427	NPC1	1.24762	not_significant
9.24604	-0.197589	0.157064	-1.25802	0.208385	0.259122	GPR143	0.586496	not_significant
21.8317	1.11363	0.135312	8.2301	1.87061e-16	5.27755e-15	OAT	14.2776	up
12.8526	0.480697	0.135856	3.53828	0.000402744	0.00113746	OCA2	2.94406	not_significant
11.296	-0.608683	0.157591	-3.86243	0.000112265	0.000369671	OCRL	3.43219	not_significant
12.1914	0.379689	0.140164	2.7089	0.00675075	0.0130779	PAH	1.88346	not_significant
22.3135	-0.2837	0.183956	-1.54222	0.123021	0.163221	PAX2	0.787225	not_significant
24.3952	0.927515	0.140104	6.62018	3.58769e-11	4.23006e-10	PAX6	9.37365	not_significant
25.7399	0.488401	0.117469	4.1577	3.21473e-05	0.000123567	PCBD1	3.9081	not_significant
15.5515	-0.207279	0.126253	-1.64178	0.100635	0.136935	PCCA	0.863487	not_significant
11.7134	-0.31124	0.158451	-1.96427	0.0494993	0.0735419	PDE6B	1.13347	not_significant
20.8013	0.790246	0.118424	6.67304	2.50553e-11	3.04264e-10	PDHA1	9.51675	not_significant
18.9312	0.277038	0.137812	2.01026	0.0444032	0.0669453	PEPD	1.17428	not_significant
21.7524	0.747729	0.111634	6.69804	2.11235e-11	2.59555e-10	PEX12	9.58577	not_significant
31.114	1.23854	0.129954	9.53055	1.56454e-21	9.01879e-20	PEX6	19.0449	up
16.1105	-0.409029	0.128745	-3.17705	0.00148779	0.00354794	PEX7	2.45002	not_significant
16.6613	0.613541	0.134365	4.56623	4.96579e-06	2.33206e-05	PFKM	4.63226	not_significant
59.606	0.749346	0.23499	3.18885	0.00142841	0.00342849	PGK1	2.4649	not_significant
14.9097	-0.0610784	0.133883	-0.456206	0.648242	0.696257	PHKA2	0.15723	not_significant
23.1927	0.333277	0.137259	2.42809	0.0151787	0.0264354	PHKB	1.57781	not_significant
42.0777	0.957371	0.149154	6.41867	1.37468e-10	1.47387e-09	PHKG2	8.83154	not_significant
20.3678	0.331806	0.108644	3.05407	0.00225762	0.00508817	SERPINA1	2.29344	not_significant
11.6292	-0.189442	0.151325	-1.25189	0.210611	0.261526	PKD2	0.582486	not_significant
13.8401	-0.309744	0.144262	-2.1471	0.0317853	0.0501906	PKP1	1.29938	not_significant
14.4086	0.421855	0.136677	3.08652	0.00202517	0.00462736	PLA2G2A	2.33467	not_significant
29.3228	-0.131891	0.115576	-1.14117	0.253801	0.307249	PLOD1	0.51251	not_significant
31.8875	1.42582	0.141891	10.0487	9.30642e-24	8.16038e-22	PMM2	21.0883	up
37.7502	1.18207	0.131105	9.0162	1.94718e-19	8.38217e-18	PMP22	17.0766	up
16.5638	0.289599	0.139809	2.07139	0.0383221	0.0590887	PON2	1.2285	not_significant
9.29197	0.0947697	0.166613	0.568801	0.569491	0.622922	POU1F1	0.205567	not_significant
22.3803	1.14866	0.125248	9.17108	4.68302e-20	2.2087e-18	POU3F4	17.6559	up
9.37047	-0.34869	0.16437	-2.12137	0.0338907	0.0530532	PRNP	1.27529	not_significant
12.9254	0.238309	0.136547	1.74525	0.0809412	0.113154	PROC	0.94633	not_significant
29.0418	0.700009	0.148174	4.72424	2.30977e-06	1.17547e-05	PROS1	4.92979	not_significant
9.47379	-0.770418	0.16815	-4.58173	4.61147e-06	2.18434e-05	PTH	4.66068	not_significant
24.0591	0.341133	0.108152	3.15419	0.00160944	0.00379587	PTH1R	2.42069	not_significant
10.9324	-0.240701	0.160298	-1.50158	0.133205	0.175091	PTS	0.756737	not_significant
8.58875	-0.20836	0.176752	-1.17882	0.238468	0.291141	PEX2	0.535897	not_significant
10.2058	-0.433321	0.156298	-2.7724	0.00556449	0.0110632	QDPR	1.95612	not_significant
7.62616	-0.251863	0.186146	-1.35304	0.176042	0.223411	RB1	0.650895	not_significant
12.3221	-0.321133	0.141301	-2.27269	0.0230448	0.0379648	PRPH2	1.42062	not_significant
14.3219	-0.353269	0.146891	-2.40497	0.0161739	0.0278954	RHAG	1.55447	not_significant
28.4667	1.64115	0.153636	10.6821	1.2349e-26	1.78793e-24	PITX2	23.7476	up
8.11213	-0.0707175	0.17487	-0.4044	0.685919	0.730507	RLBP1	0.136375	not_significant
6.39454	-0.531056	0.203023	-2.61575	0.00890316	0.0166218	ROM1	1.77932	not_significant
12.7942	-0.534355	0.149977	-3.56291	0.000366767	0.00104822	RPGR	2.97955	not_significant
10.9676	0.662822	0.148098	4.47556	7.62104e-06	3.39709e-05	RPE65	4.46889	not_significant
8.82368	-0.494415	0.167282	-2.95557	0.00312088	0.00671442	RS1	2.17299	not_significant
14.678	0.347479	0.127585	2.7235	0.00645949	0.0125828	ATXN1	1.90022	not_significant
17.9234	-0.456232	0.134395	-3.3947	0.000687037	0.00180785	SCN4A	2.74284	not_significant
14.0607	-0.316225	0.144486	-2.18862	0.0286245	0.0457997	SGCD	1.33914	not_significant
9.11221	-0.626295	0.187455	-3.34105	0.000834636	0.00214422	SLC12A1	2.66873	not_significant
13.1921	-0.556621	0.16113	-3.45449	0.000551332	0.00149257	SLC2A2	2.82607	not_significant
11.9263	-0.151902	0.134833	-1.12659	0.259916	0.313879	SLC3A1	0.503238	not_significant
12.4066	0.328207	0.131148	2.50257	0.0123295	0.0220383	SLC4A1	1.65682	not_significant
13.5732	0.0480828	0.136826	0.351417	0.725275	0.765223	SLC5A1	0.116212	not_significant
18.2062	0.654919	0.112577	5.81753	5.97231e-09	4.84767e-08	SMN1	7.31447	not_significant
24.1836	0.709154	0.163783	4.32985	1.49212e-05	6.20124e-05	SNCA	4.20752	not_significant
10.9996	-0.344389	0.160459	-2.14627	0.0318511	0.0502732	ABCA4	1.29866	not_significant
22.1826	0.650295	0.115383	5.63598	1.74061e-08	1.31511e-07	ABCC8	6.88104	not_significant
10.8748	-0.437767	0.166425	-2.63041	0.00852815	0.0160145	SERPINA7	1.79549	not_significant
12.4373	0.0821567	0.134965	0.608724	0.542707	0.597474	TCN2	0.223681	not_significant
12.4906	-0.459626	0.145251	-3.16435	0.00155429	0.00368206	TCOF1	2.43391	not_significant
15.8556	0.362155	0.126678	2.85885	0.0042518	0.00877759	TH	2.05662	not_significant
11.758	-0.297896	0.153475	-1.94101	0.0522576	0.0770518	THBD	1.11322	not_significant
67.3652	1.29511	0.29895	4.3322	1.47625e-05	6.14483e-05	TIMP3	4.21149	up
16.0129	-0.119148	0.123047	-0.968313	0.332888	0.389119	TPI1	0.409917	not_significant
186.743	1.29019	0.288098	4.47829	7.52444e-06	3.36045e-05	TPM1	4.4736	up
11.6727	-0.394066	0.16043	-2.4563	0.0140375	0.0246965	TPMT	1.60737	not_significant
14.139	-0.0380866	0.126257	-0.30166	0.762911	0.797676	TSC1	0.0981736	not_significant
13.6679	0.179607	0.131746	1.36328	0.172795	0.219828	TTR	0.657918	not_significant
9.63608	0.0684279	0.162187	0.421906	0.673094	0.718733	TYR	0.143432	not_significant
15.1601	0.182375	0.126243	1.44463	0.148561	0.192656	UROS	0.715217	not_significant
9.13623	-0.590659	0.180045	-3.28062	0.00103578	0.00259251	VDR	2.58628	not_significant
51.1215	1.32968	0.196203	6.77704	1.22665e-11	1.57135e-10	WAS	9.80373	up
18.3788	0.000550392	0.130763	0.00420907	0.996642	0.997282	WT1	0.00118184	not_significant
9.82742	0.00864854	0.15297	0.0565376	0.954914	0.961762	XDH	0.0169323	not_significant
19.6569	0.449671	0.112771	3.98747	6.67815e-05	0.000235203	XPA	3.62856	not_significant
12.5187	0.263733	0.130274	2.02446	0.0429231	0.0650681	MID1	1.18663	not_significant
12.643	0.326032	0.143694	2.26894	0.023272	0.0382716	AIRE	1.41712	not_significant
18.7029	0.548209	0.123501	4.43889	9.04239e-06	3.96257e-05	APOB	4.40202	not_significant
24.8348	0.273912	0.111988	2.44591	0.0144485	0.025329	BLMH	1.59638	not_significant
11.4225	0.266788	0.137435	1.9412	0.0522346	0.077024	SLC25A20	1.11337	not_significant
11.1133	-0.696719	0.155227	-4.48839	7.17622e-06	3.22033e-05	CASR	4.4921	not_significant
10.161	-0.236999	0.161819	-1.46459	0.143031	0.186303	CDKN1A	0.72978	not_significant
12.0145	-0.0368035	0.155359	-0.236893	0.81274	0.841613	CHM	0.0748873	not_significant
28.3324	0.100956	0.117485	0.859313	0.390168	0.447395	TPP1	0.349309	not_significant
20.5715	1.01041	0.121382	8.32423	8.48796e-17	2.53647e-15	COL5A2	14.5958	up
13.1521	-0.0230008	0.141058	-0.163059	0.870472	0.890692	CRYAA	0.0502723	not_significant
9.84118	-0.375214	0.168821	-2.22255	0.026246	0.0424449	CSF2RB	1.37217	not_significant
112.329	-0.732273	0.343823	-2.1298	0.0331882	0.0520756	CTSK	1.28337	not_significant
8.98385	0.0840878	0.158515	0.530474	0.595784	0.647924	CYBB	0.188476	not_significant
6.34943	-0.485908	0.198264	-2.45082	0.0142532	0.0250242	CYB5R3	1.60164	not_significant
9.49885	-0.172986	0.156025	-1.1087	0.267558	0.321713	EGR2	0.492531	not_significant
23.0644	0.731863	0.116263	6.29491	3.07577e-10	3.1153e-09	ERCC2	8.5065	not_significant
49.1229	0.71942	0.195056	3.68827	0.000225787	0.000685583	G6PD	3.16394	not_significant
9.91065	-0.556344	0.16163	-3.44209	0.000577243	0.00155326	GLB1	2.80876	not_significant
12.188	-0.711862	0.156448	-4.55016	5.36061e-06	2.49427e-05	GM2A	4.60306	not_significant
14.5782	-0.487226	0.134396	-3.62531	0.00028862	0.000848639	GNRHR	3.07128	not_significant
15.5712	0.248401	0.123087	2.01809	0.0435814	0.0658818	GUCA1A	1.18123	not_significant
10.3549	-0.24196	0.164141	-1.4741	0.140456	0.183319	HLCS	0.736793	not_significant
10.3401	-0.239628	0.161132	-1.48715	0.136975	0.17934	HRG	0.746324	not_significant
12.2564	-0.0573202	0.140227	-0.408767	0.682711	0.727339	HSD17B4	0.138263	not_significant
14.3147	-0.191847	0.138824	-1.38194	0.166989	0.213153	IAPP	0.671308	not_significant
11.4392	0.103631	0.139711	0.741753	0.458237	0.515368	IFNGR1	0.287882	not_significant
17.0465	0.541581	0.134899	4.01471	5.95197e-05	0.000213041	IL2RA	3.67154	not_significant
8.2815	-0.620248	0.175122	-3.54181	0.000397389	0.00112438	IL4R	2.94909	not_significant
10.3915	-0.157527	0.149114	-1.05642	0.290776	0.346	ITGA2B	0.460924	not_significant
10.2917	-0.585842	0.161755	-3.62179	0.000292571	0.000858905	KEL	3.06605	not_significant
15.4691	0.0358879	0.128104	0.280147	0.779364	0.812061	KRT10	0.0904114	not_significant
10.2739	-0.260098	0.163608	-1.58976	0.111888	0.150232	KRT17	0.823236	not_significant
9.45885	-0.387816	0.171576	-2.26031	0.0238019	0.0390297	KRT2	1.4086	not_significant
9.47001	-0.744513	0.170778	-4.35954	1.30336e-05	5.50494e-05	LAMA2	4.25925	not_significant
11.2022	-0.534771	0.151884	-3.5209	0.000430078	0.00120374	LORICRIN	2.91947	not_significant
10.7131	-0.240969	0.15599	-1.54477	0.122402	0.162569	LTBP2	0.788963	not_significant
8.33379	-0.836903	0.215535	-3.8829	0.000103216	0.000343385	MAT1A	3.46422	not_significant
19.2094	0.489136	0.119855	4.08105	4.48325e-05	0.000165286	PAFAH1B1	3.78176	not_significant
17.8273	0.0325127	0.13177	0.246738	0.805111	0.834836	MVK	0.078399	not_significant
9.09488	-0.429065	0.171293	-2.50486	0.0122499	0.0219192	MYL2	1.65918	not_significant
11.9045	-0.110471	0.146259	-0.755312	0.450062	0.507076	NCF2	0.294927	not_significant
7.92958	-0.0472308	0.177199	-0.266541	0.789822	0.821262	NEU1	0.0855182	not_significant
9.05598	-0.714815	0.194657	-3.67218	0.000240494	0.000724819	NOTCH3	3.13977	not_significant
9.85839	-0.374606	0.175066	-2.1398	0.0323707	0.0509728	OXCT1	1.29266	not_significant
12.9085	-0.364097	0.150337	-2.42188	0.0154405	0.0268213	PAFAH2	1.57152	not_significant
7.52987	-0.240779	0.179395	-1.34218	0.179539	0.227246	PCSK1	0.643503	not_significant
9.44882	-0.924068	0.178939	-5.16416	2.41525e-07	1.48436e-06	PDE6A	5.82846	not_significant
13.771	0.299027	0.129441	2.31014	0.0208805	0.0348498	PHEX	1.4578	not_significant
111.532	0.456577	0.223037	2.04709	0.0406497	0.0622103	PLEC	1.20614	not_significant
11.757	-0.836123	0.160781	-5.2004	1.98864e-07	1.24428e-06	PON1	5.90508	not_significant
10.3666	-0.490462	0.158795	-3.08865	0.0020107	0.0045988	PSEN2	2.33736	not_significant
12.7163	-0.370303	0.143817	-2.57482	0.0100293	0.018397	RAG1	1.73525	not_significant
9.84445	-0.31177	0.159905	-1.94972	0.05121	0.0757464	RFX5	1.12064	not_significant
6.72439	-0.715065	0.196532	-3.63841	0.000274324	0.000812488	SHOX	3.09018	not_significant
16.0106	-0.365809	0.137645	-2.65761	0.00786959	0.0149598	SLC10A2	1.82507	not_significant
11.4807	0.0140411	0.147143	0.095425	0.923977	0.936005	SLC5A5	0.0287219	not_significant
16.9178	0.538076	0.140577	3.82763	0.000129382	0.000419744	STK11	3.37702	not_significant
13.3472	0.204047	0.140843	1.44875	0.147408	0.191309	TEK	0.718263	not_significant
7.35774	-0.673952	0.189483	-3.5568	0.000375406	0.00106931	THPO	2.9709	not_significant
11.4059	0.502996	0.138377	3.63496	0.000278024	0.000821884	UBE3A	3.08519	not_significant
18.7507	0.752795	0.143331	5.25215	1.50337e-07	9.62911e-07	BARD1	6.01641	not_significant
15.6786	-0.46551	0.131998	-3.52665	0.000420852	0.00118128	PEX1	2.92765	not_significant
18.4609	0.753964	0.135254	5.57442	2.48354e-08	1.8269e-07	TWIST1	6.73828	not_significant
7.94685	-0.37874	0.212722	-1.78045	0.0750031	0.105787	NR0B1	0.975567	not_significant
16.5322	-0.173384	0.123471	-1.40425	0.160244	0.205667	AK1	0.686835	not_significant
12.5777	-0.377026	0.134955	-2.79373	0.00521041	0.0104538	ALB	1.98072	not_significant
9.74593	-0.545768	0.274931	-1.98511	0.0471328	0.0704916	ALPL	1.15186	not_significant
24.1036	0.783096	0.127867	6.12428	9.10928e-10	8.51948e-09	AMH	8.06959	not_significant
12.7253	-0.357606	0.15828	-2.25932	0.0238635	0.0391135	AMPD3	1.40767	not_significant
12.1608	-0.167785	0.147101	-1.14061	0.254034	0.307492	AMT	0.512167	not_significant
9.22774	-0.70559	0.170762	-4.13202	3.5959e-05	0.000136146	APOA4	3.866	not_significant
15.9447	0.571175	0.123852	4.61175	3.99297e-06	1.91173e-05	APP	4.71857	not_significant
20.6572	0.896276	0.122685	7.30548	2.76272e-13	4.78214e-12	APRT	11.3204	not_significant
8.64553	-0.272579	0.163719	-1.66492	0.0959283	0.131343	AQP2	0.881592	not_significant
38.5598	1.04955	0.190353	5.51371	3.5135e-08	2.5224e-07	ARSA	6.59819	up
13.7042	0.577533	0.126032	4.58244	4.59592e-06	2.17752e-05	SERPINC1	4.66204	not_significant
41.1169	0.772445	0.111009	6.95843	3.44094e-12	4.87976e-11	ATRX	10.3116	not_significant
7.48745	0.568549	0.17297	3.28697	0.00101271	0.00254362	AVP	2.59455	not_significant
14.1713	0.386841	0.1339	2.88902	0.0038644	0.00808597	C1QB	2.09227	not_significant
13.3265	-0.303748	0.140092	-2.1682	0.0301435	0.0479427	CFTR	1.31928	not_significant
8.54595	-0.513785	0.186841	-2.74985	0.00596225	0.0117527	COL10A1	1.92986	not_significant
21.6377	0.248994	0.108281	2.29953	0.0214749	0.0357061	COL4A5	1.44726	not_significant
12.7188	-0.08869	0.153558	-0.577566	0.563557	0.617154	CRYBB2	0.209607	not_significant
15.0226	0.105048	0.134785	0.779372	0.435761	0.493075	CYP11B1	0.307087	not_significant
10.6967	0.282476	0.162093	1.74268	0.0813899	0.113713	CYP11B2	0.944189	not_significant
10.2927	-0.233802	0.164324	-1.42281	0.15479	0.199601	CYP1A1	0.699838	not_significant
7.38799	-0.385951	0.181382	-2.12784	0.0333504	0.0523081	CYP21A2	1.28143	not_significant
8.0809	-0.421535	0.177731	-2.37176	0.0177035	0.0301576	EPX	1.5206	not_significant
11.8174	-0.681146	0.164498	-4.14076	3.46155e-05	0.000131694	F10	3.88043	not_significant
13.1359	0.495544	0.172292	2.8762	0.004025	0.00837138	F12	2.0772	not_significant
11.5713	-0.452869	0.164188	-2.75824	0.00581132	0.0114931	F2	1.93956	not_significant
13.977	-0.214575	0.135854	-1.57945	0.114233	0.15294	FBP1	0.81548	not_significant
7.45642	-0.554432	0.199764	-2.77543	0.00551287	0.0109723	FSHB	1.9597	not_significant
16.403	-0.37981	0.130007	-2.92146	0.00348393	0.0073825	FUT2	2.1318	not_significant
8.87697	-0.531726	0.167884	-3.16722	0.00153905	0.00365107	GALNS	2.43758	not_significant
7.57074	-0.0317561	0.182364	-0.174135	0.861759	0.883132	GDNF	0.0539745	not_significant
39.0188	1.708	0.168465	10.1386	3.7233e-24	3.44258e-22	GH1	21.4631	up
14.4675	0.0738332	0.147849	0.499381	0.617511	0.667974	HBA2	0.17524	not_significant
12.193	-0.698978	0.158805	-4.40149	1.0751e-05	4.63412e-05	HBB	4.33403	not_significant
17.4146	-0.595609	0.125629	-4.74101	2.12656e-06	1.09085e-05	HBD	4.96224	not_significant
60.3298	0.188004	0.313322	0.600035	0.548483	0.602873	HEXA	0.219774	not_significant
31.825	0.480459	0.216172	2.22258	0.0262442	0.0424449	HEXB	1.37217	not_significant
15.1004	0.473263	0.140192	3.37582	0.000735968	0.00191979	HOXA13	2.71675	not_significant
10.544	-0.153136	0.147249	-1.03998	0.29835	0.353591	HOXD13	0.451499	not_significant
8.74092	-0.380418	0.165564	-2.29771	0.0215782	0.0358459	HTR1A	1.44556	not_significant
20.3015	0.425874	0.12664	3.36288	0.000771327	0.00200029	KCNJ11	2.69891	not_significant
9.22741	-0.288453	0.175047	-1.64786	0.0993812	0.135465	KRT14	0.868172	not_significant
7.12637	-0.506291	0.194307	-2.60563	0.00917054	0.0170443	LDLR	1.76842	not_significant
14.0403	-0.448396	0.131517	-3.40942	0.000651004	0.00172686	MC2R	2.76274	not_significant
14.4745	0.293575	0.12645	2.32167	0.0202505	0.0339768	MPZ	1.46882	not_significant
14.8943	0.0847017	0.13845	0.611785	0.54068	0.595558	OTC	0.225076	not_significant
35.3396	0.841268	0.138513	6.07356	1.25105e-09	1.14538e-08	PCCB	7.94105	not_significant
11.2724	-0.389247	0.149871	-2.59721	0.00939837	0.0174043	PLP1	1.75934	not_significant
9.28964	-0.7378	0.169226	-4.35985	1.3015e-05	5.49956e-05	PMS1	4.25967	not_significant
18.7993	0.851385	0.120825	7.04643	1.83561e-12	2.72743e-11	RAG2	10.5642	not_significant
7.31065	-0.445888	0.192263	-2.31916	0.0203863	0.0341392	REN	1.46675	not_significant
13.2984	0.386188	0.153723	2.51223	0.0119972	0.0215536	RHO	1.66648	not_significant
11.0654	-0.331361	0.178483	-1.85654	0.0633768	0.091081	RYR1	1.04057	not_significant
12.2195	-0.233678	0.147421	-1.58511	0.112941	0.151461	SAG	0.819698	not_significant
11.81	-0.666771	0.168074	-3.96714	7.27409e-05	0.000253136	SFTPB	3.59665	not_significant
10.9838	-0.746571	0.164089	-4.54979	5.37e-06	2.49802e-05	SMPD1	4.6024	not_significant
10.6941	-0.289352	0.15457	-1.87198	0.0612099	0.0883544	HNF1A	1.05377	not_significant
14.4176	0.322241	0.134411	2.39744	0.0165102	0.028415	TSC2	1.54645	not_significant
11.7953	0.21734	0.155752	1.39542	0.162889	0.208547	TSHB	0.680796	not_significant
14.6789	0.260211	0.135289	1.92337	0.0544333	0.0798625	VHL	1.09766	not_significant
57.5011	1.69266	0.180858	9.35905	8.04605e-21	4.24509e-19	VWF	18.3721	up
14.763	0.0323287	0.138462	0.233484	0.815386	0.843943	WRN	0.0736867	not_significant
16.3745	0.676209	0.123489	5.47588	4.35339e-08	3.0752e-07	DCX	6.51213	not_significant
17.854	0.470708	0.121875	3.86223	0.000112358	0.000369893	GDF5	3.43192	not_significant
10.5938	0.0876793	0.154817	0.566343	0.571161	0.624565	C8A	0.204422	not_significant
14.6734	-0.502952	0.133969	-3.75423	0.000173878	0.000544337	IL6R	3.26413	not_significant
16.8111	-0.00631563	0.130702	-0.0483208	0.961461	0.967469	FCGR1A	0.0143628	not_significant
10.893	-0.499985	0.157554	-3.17343	0.00150649	0.00358476	FCGR3A	2.44554	not_significant
19.7183	1.17698	0.123006	9.56842	1.08554e-21	6.57291e-20	IL10	19.1822	up
8.9118	-0.596197	0.168996	-3.52788	0.000418908	0.00117702	CR1	2.92922	not_significant
13.0562	-0.286984	0.139299	-2.0602	0.0393794	0.0605142	CD55	1.21814	not_significant
12.7413	0.844327	0.135076	6.25078	4.08419e-10	4.0296e-09	IL1RN	8.39474	not_significant
24.6747	-0.550858	0.227692	-2.41931	0.01555	0.0269838	SLC11A1	1.5689	not_significant
9.98311	-0.479413	0.176707	-2.71305	0.00666677	0.0129326	CCR5	1.88831	not_significant
9.67685	-0.0802828	0.15863	-0.506101	0.612786	0.663632	GPX1	0.178073	not_significant
13.9943	-0.393085	0.150322	-2.61496	0.00892392	0.0166522	GC	1.77853	not_significant
11.5995	-0.373249	0.217835	-1.71345	0.0866301	0.120065	IL2	0.920585	not_significant
28.5129	0.914516	0.182459	5.01218	5.38175e-07	3.11288e-06	C7	5.50684	not_significant
11.8084	-0.397818	0.159855	-2.48862	0.0128241	0.0228088	IL4	1.6419	not_significant
9.05943	-0.121213	0.168668	-0.718646	0.472359	0.529039	CD14	0.276513	not_significant
41.4786	1.67801	0.188459	8.90388	5.39289e-19	2.18963e-17	TAP1	16.6596	up
10.2805	-0.201947	0.151623	-1.3319	0.182893	0.230757	TNF	0.636845	not_significant
14.4057	-0.00223881	0.140596	-0.0159237	0.987295	0.989473	LTA	0.00459595	not_significant
9.13795	-0.676155	0.185496	-3.64513	0.000267259	0.000794439	IGFBP1	3.09994	not_significant
44.9303	-0.448721	0.273548	-1.64037	0.100928	0.137273	IGFBP2	0.862416	not_significant
12.0253	-0.614696	0.149566	-4.10985	3.95914e-05	0.000148186	IGFBP3	3.82919	not_significant
30.7529	-0.343587	0.191539	-1.79383	0.0728409	0.103041	HGF	0.986992	not_significant
67.0476	-0.118998	0.242045	-0.491634	0.622978	0.673031	SERPINE1	0.171965	not_significant
12.4016	-0.153514	0.139404	-1.10122	0.270802	0.324924	IFNA2	0.488218	not_significant
9.6123	-0.326948	0.16182	-2.02045	0.0433368	0.065581	C8G	1.18322	not_significant
12.4043	-0.593487	0.149144	-3.9793	6.91196e-05	0.000242068	ORM1	3.61606	not_significant
24.9063	-0.0543306	0.112816	-0.481586	0.6301	0.679428	ORM2	0.167856	not_significant
8.63747	-0.1219	0.164733	-0.739986	0.459308	0.516342	CD59	0.287063	not_significant
98.3741	3.01834	0.304262	9.9202	3.4007e-23	2.66869e-21	IGF2	20.5737	up
9.2718	-0.412043	0.173433	-2.37581	0.0175105	0.0298997	HPX	1.52433	not_significant
10.2818	0.486633	0.188878	2.57644	0.00998226	0.0183268	NCAM1	1.73691	not_significant
8.17356	-0.550566	0.184008	-2.99207	0.00277091	0.00606709	CD4	2.21702	not_significant
43.7376	1.5751	0.200678	7.84886	4.19823e-15	9.80659e-14	SLC11A2	13.0085	up
35.0192	0.4234	0.142802	2.96495	0.00302728	0.00654137	IGF1	2.18433	not_significant
13.6244	-0.353723	0.146838	-2.40894	0.0159989	0.0276421	IFNG	1.55843	not_significant
16.9212	0.775393	0.118034	6.56923	5.05768e-11	5.8274e-10	NOS1	9.23452	not_significant
7.99634	-0.00874522	0.175976	-0.0496956	0.960365	0.966575	SERPINA5	0.0147644	not_significant
22.2617	0.554566	0.115467	4.80279	1.56466e-06	8.2435e-06	NOS2	5.08389	not_significant
21.5237	0.375386	0.170528	2.20131	0.0277138	0.0444835	LTBP1	1.3518	not_significant
7.66058	-0.412574	0.178197	-2.31527	0.0205979	0.034435	IL10RB	1.463	not_significant
9.95743	-0.574548	0.175883	-3.26665	0.00108828	0.00270361	IFNAR1	2.56806	not_significant
8.14488	-0.63616	0.186392	-3.41302	0.000642484	0.00170692	NCF4	2.76779	not_significant
8.18074	-0.310063	0.18195	-1.70412	0.0883594	0.122207	ITGAM	0.912903	not_significant
47.5259	0.723637	0.179797	4.02476	5.70343e-05	0.000205128	RFX2	3.68798	not_significant
32.741	1.4282	0.182261	7.83602	4.65061e-15	1.079e-13	SOD2	12.967	up
7.96945	-0.222502	0.179398	-1.24027	0.214874	0.266022	GSR	0.575083	not_significant
7.85057	-0.376928	0.22089	-1.7064	0.0879332	0.121672	VTN	0.914809	not_significant
16.8575	-0.351859	0.126389	-2.78394	0.00537026	0.0107272	FASLG	1.96951	not_significant
13.474	-0.369984	0.144274	-2.56445	0.010334	0.0188798	IL13RA2	1.724	not_significant
28.1671	1.01166	0.152816	6.62009	3.58979e-11	4.23006e-10	TGFB1	9.37365	up
8.89778	-0.486192	0.172401	-2.82013	0.00480042	0.00973901	RPL9	2.01149	not_significant
12.449	-0.728718	0.171801	-4.24164	2.21897e-05	8.87066e-05	NAT1	4.05204	not_significant
13.0199	-0.192833	0.136723	-1.41038	0.158426	0.203601	ABAT	0.691221	not_significant
14.5057	-0.323885	0.151478	-2.13817	0.0325028	0.0511506	ACHE	1.29115	not_significant
10.6586	-0.121041	0.165867	-0.729747	0.465545	0.522598	ACY1	0.281833	not_significant
9.59306	-0.714492	0.160925	-4.4399	9.00009e-06	3.94774e-05	ADH1A	4.40365	not_significant
6.39373	-0.466876	0.199449	-2.34083	0.0192409	0.0324509	ADH4	1.48877	not_significant
40.4771	0.759716	0.118672	6.40183	1.5353e-10	1.63527e-09	ADH5	8.78641	not_significant
7.13469	-0.500943	0.191899	-2.61044	0.00904247	0.0168415	ADH6	1.77362	not_significant
12.5533	-0.339875	0.152301	-2.23161	0.0256408	0.0415995	ADH7	1.38091	not_significant
24.3236	0.480038	0.109903	4.36784	1.25479e-05	5.32389e-05	ADORA2A	4.27377	not_significant
13.0796	-0.736031	0.143691	-5.12232	3.018e-07	1.81947e-06	ADORA2B	5.74006	not_significant
11.4039	-0.137432	0.169228	-0.812116	0.416725	0.47389	ADORA3	0.324322	not_significant
13.2162	0.865349	0.134047	6.45559	1.078e-10	1.17811e-09	ADRA1D	8.92882	not_significant
12.5552	0.347912	0.133438	2.6073	0.00912597	0.0169716	ADRA1B	1.77028	not_significant
13.3921	0.371468	0.139699	2.65906	0.00783581	0.0149112	ADRA1A	1.82649	not_significant
10.6191	0.143966	0.155391	0.926476	0.354198	0.41102	ADRA2A	0.386137	not_significant
12.9622	-0.366186	0.167472	-2.18655	0.0287751	0.0460237	ADRA2C	1.33702	not_significant
10.8337	0.0709794	0.145724	0.487081	0.626201	0.67577	ADRB1	0.170201	not_significant
13.3775	-0.588334	0.142138	-4.13917	3.48559e-05	0.000132399	AGTR1	3.87812	not_significant
11.9775	0.381744	0.154377	2.4728	0.0134058	0.0237328	AGTR2	1.62465	not_significant
7.01963	-0.583767	0.185941	-3.13953	0.00169216	0.00396445	ALDH1A1	2.40182	not_significant
26.1964	0.0208792	0.137418	0.151939	0.879235	0.898281	ALDH2	0.046588	not_significant
7.73534	-0.489681	0.203506	-2.40623	0.0161181	0.027812	ALDH3A1	1.55577	not_significant
9.72651	-0.309755	0.159226	-1.94538	0.051729	0.0763749	ALDH1B1	1.11705	not_significant
10.1186	-0.351742	0.168291	-2.09008	0.0366108	0.0567735	ALDH1A3	1.24585	not_significant
10.8568	0.593216	0.136275	4.35307	1.34246e-05	5.64454e-05	ALDH3B2	4.24837	not_significant
37.8123	0.843329	0.134227	6.28287	3.32382e-10	3.33928e-09	ALDH9A1	8.47635	not_significant
12.8788	0.0472758	0.144112	0.328049	0.742874	0.780254	ALOX12	0.107764	not_significant
14.027	-0.398493	0.154388	-2.58112	0.00984814	0.0181251	ALOX5	1.74172	not_significant
30.8613	0.0542826	0.201486	0.269411	0.787613	0.819284	ANXA1	0.0865654	not_significant
25.778	0.412846	0.1597	2.58514	0.00973396	0.0179381	ATP1A1	1.74622	not_significant
10.2742	-0.626669	0.190112	-3.29631	0.000979645	0.00247088	ATP1A2	2.60715	not_significant
17.7749	0.521833	0.142787	3.65462	0.000257567	0.000769817	ATP4A	3.11361	not_significant
8.37588	-0.456805	0.198524	-2.30101	0.0213911	0.0355921	ATP4B	1.44865	not_significant
15.0322	0.251697	0.128189	1.96349	0.0495895	0.0736527	AVPR1B	1.13281	not_significant
27.2115	0.905443	0.109968	8.23367	1.81558e-16	5.16127e-15	BCKDHA	14.2872	not_significant
9.94925	-0.460162	0.15493	-2.97013	0.0029767	0.00645264	BDKRB1	2.19026	not_significant
19.1531	0.619754	0.116691	5.31107	1.08986e-07	7.1927e-07	BLVRA	6.14311	not_significant
14.3076	-0.218217	0.128464	-1.69867	0.0893816	0.123448	BLVRB	0.908518	not_significant
8.60084	-0.0496931	0.159289	-0.311968	0.755065	0.790933	TSPO	0.10186	not_significant
12.3442	-0.27324	0.141685	-1.9285	0.0537929	0.0790394	C4BPA	1.10216	not_significant
14.207	0.108889	0.125488	0.867725	0.385545	0.442719	C4BPB	0.353872	not_significant
10.9841	-0.142396	0.150926	-0.943483	0.345434	0.402073	CA4	0.395695	not_significant
9.86292	-0.328587	0.161875	-2.02988	0.0423689	0.0643895	CACNA1B	1.19118	not_significant
11.3984	0.390647	0.139381	2.80272	0.00506731	0.0102062	CACNA1D	1.99114	not_significant
8.83051	0.140417	0.159522	0.880237	0.378731	0.435725	CACNA1E	0.360787	not_significant
24.5209	0.4517	0.120025	3.76338	0.000167634	0.000527889	CACNA2D1	3.27746	not_significant
9.05442	-0.345193	0.168982	-2.04278	0.0410741	0.0627467	CACNB2	1.20241	not_significant
29.3248	0.619419	0.126305	4.90414	9.3839e-07	5.19006e-06	CACNB3	5.28483	not_significant
11.0819	-0.319441	0.160732	-1.98742	0.0468763	0.0701642	CACNB4	1.15388	not_significant
20.3112	0.822509	0.113669	7.23601	4.62072e-13	7.63052e-12	CACNG1	11.1174	not_significant
9.16286	-0.270334	0.178382	-1.51548	0.129652	0.17095	CALCB	0.767132	not_significant
13.6867	-0.684647	0.13645	-5.01756	5.23315e-07	3.03162e-06	CCKAR	5.51832	not_significant
10.787	-0.445869	0.162976	-2.7358	0.00622297	0.0121903	CD3D	1.91398	not_significant
30.2906	1.32062	0.192145	6.87307	6.28334e-12	8.4671e-11	CD3E	10.0723	up
11.6049	-0.435062	0.156712	-2.77618	0.00550012	0.0109489	CGA	1.96063	not_significant
16.3773	-0.27077	0.134814	-2.00848	0.0445925	0.0671982	CHRM1	1.17264	not_significant
12.2125	-0.215459	0.141621	-1.52138	0.128165	0.169192	CHRM3	0.77162	not_significant
7.5286	-0.250178	0.185194	-1.3509	0.176728	0.224236	CHRM4	0.649296	not_significant
12.2001	-0.13088	0.141198	-0.926921	0.353968	0.410777	CHRNA2	0.386393	not_significant
13.1204	0.113683	0.136642	0.831972	0.405425	0.462419	CHRNA3	0.334964	not_significant
9.29798	0.0104994	0.158223	0.0663581	0.947093	0.95507	CHRNA4	0.0199648	not_significant
9.73226	-0.338364	0.17136	-1.97458	0.0483158	0.0719899	CHRNA5	1.14273	not_significant
17.2939	-0.429256	0.123734	-3.46919	0.000522036	0.00142274	CHRNB1	2.84687	not_significant
10.7193	-0.621985	0.180853	-3.43918	0.00058348	0.00156852	CHRNB3	2.80451	not_significant
15.255	-0.0212137	0.124355	-0.17059	0.864546	0.885599	CHRNB4	0.0527627	not_significant
11.7152	-0.171821	0.14472	-1.18726	0.235125	0.287793	CHRND	0.54092	not_significant
14.6385	0.20913	0.135787	1.54013	0.123528	0.163743	CRH	0.785837	not_significant
10.8874	-0.353429	0.148733	-2.37627	0.0174888	0.0298708	CSF1	1.52475	not_significant
8.54612	-0.158545	0.189711	-0.835721	0.403312	0.460375	CSF2	0.336888	not_significant
7.52201	-0.74051	0.221083	-3.34947	0.000809667	0.00208783	CSF3	2.68031	not_significant
10.4416	0.448861	0.154445	2.90628	0.00365757	0.00770874	CSF3R	2.11302	not_significant
9.75637	-0.427423	0.153882	-2.7776	0.00547619	0.010908	CYP1A2	1.96225	not_significant
11.2117	-0.6429	0.154157	-4.17042	3.04037e-05	0.000117543	CYP3A7	3.9298	not_significant
13.3673	0.187118	0.133948	1.39695	0.162428	0.208042	CYP2B6	0.681849	not_significant
9.31134	-0.454764	0.193565	-2.34941	0.0188031	0.0318031	CYP2C19	1.49753	not_significant
9.75328	-0.269932	0.164341	-1.64252	0.100483	0.136757	CYP2C8	0.864051	not_significant
9.37994	-0.459193	0.166848	-2.75216	0.00592027	0.0116848	CYP2C9	1.93238	not_significant
12.1787	-0.582585	0.155353	-3.75006	0.00017679	0.000552621	CYP2C18	3.25757	not_significant
11.5376	-0.538672	0.15725	-3.42557	0.000613503	0.00163879	CYP2E1	2.78548	not_significant
11.0143	-0.729666	0.171178	-4.26261	2.02049e-05	8.15399e-05	CYP2F1	4.08863	not_significant
18.1521	0.0195294	0.125284	0.155881	0.876127	0.895742	CYP2J2	0.0478169	not_significant
6.77675	-0.465756	0.203328	-2.29066	0.0219828	0.0364662	CYP3A5	1.43811	not_significant
14.0047	0.0342895	0.128685	0.26646	0.789885	0.821281	CYP4B1	0.0855081	not_significant
12.4896	-0.52129	0.14915	-3.49507	0.00047393	0.00130728	CYP7A1	2.88363	not_significant
8.47359	-0.689943	0.208219	-3.31354	0.000921236	0.00233872	CYP24A1	2.63102	not_significant
14.1218	0.396393	0.127338	3.11292	0.00185244	0.00428405	CYP27A1	2.36815	not_significant
14.328	0.0993976	0.128418	0.774014	0.438923	0.496082	CYP27B1	0.304446	not_significant
17.2739	-0.108843	0.118703	-0.916943	0.359173	0.416042	DBH	0.380862	not_significant
36.318	0.716207	0.107815	6.6429	3.07563e-11	3.67286e-10	DCK	9.435	not_significant
20.5598	-0.571386	0.167739	-3.4064	0.000658261	0.00174398	ACE	2.75846	not_significant
20.3255	0.43836	0.138963	3.15451	0.00160768	0.00379267	DDC	2.42106	not_significant
16.2278	0.152747	0.121682	1.2553	0.20937	0.260191	DIO1	0.584708	not_significant
17.3893	-0.394982	0.120831	-3.26889	0.00107971	0.00268483	DRD1	2.57108	not_significant
17.6862	0.387455	0.122535	3.16199	0.00156694	0.00370969	DRD2	2.43066	not_significant
17.9405	0.63037	0.149434	4.21837	2.46069e-05	9.7287e-05	DRD3	4.01195	not_significant
88.8454	1.84746	0.163906	11.2714	1.81609e-29	4.64645e-27	DRD4	26.3329	up
22.2975	1.25171	0.147332	8.4959	1.96406e-17	6.43559e-16	DRD5	15.1914	up
13.4671	-0.261777	0.138542	-1.88951	0.0588237	0.0853785	EPO	1.06865	not_significant
15.347	-0.150158	0.129415	-1.16028	0.245936	0.298754	FOLR3	0.524686	not_significant
21.5889	0.530126	0.130696	4.05618	4.98817e-05	0.000182061	GAST	3.73978	not_significant
15.7961	0.542474	0.11813	4.59217	4.3867e-06	2.08581e-05	GABRA1	4.68073	not_significant
21.0299	-0.482633	0.11242	-4.29311	1.76188e-05	7.20848e-05	GABRA2	4.14216	not_significant
9.27047	-0.152436	0.155988	-0.977224	0.328458	0.38464	GABRA4	0.414946	not_significant
13.6414	-0.571706	0.143854	-3.9742	7.06152e-05	0.000246704	GABRA5	3.60782	not_significant
9.73366	-0.164414	0.155994	-1.05398	0.291894	0.347132	GABRA6	0.459506	not_significant
11.6206	-0.0257174	0.165982	-0.154941	0.876868	0.896304	GABRB1	0.0475448	not_significant
15.0309	-0.422974	0.138718	-3.04916	0.00229482	0.00516266	GABRB2	2.28713	not_significant
17.973	0.169235	0.116953	1.44704	0.147887	0.191865	GABRB3	0.717005	not_significant
11.9171	0.0149403	0.136535	0.109424	0.912866	0.926558	GABRD	0.0331273	not_significant
19.8567	0.121149	0.112692	1.07505	0.282353	0.337073	GABRG2	0.472276	not_significant
12.8433	0.457524	0.130509	3.50569	0.000455432	0.00126364	GAD1	2.89838	not_significant
11.2632	0.460269	0.15426	2.98372	0.00284765	0.00621108	GAD2	2.20683	not_significant
22.8626	1.00521	0.122662	8.19494	2.50718e-16	6.9579e-15	GART	14.1575	up
11.6004	-0.312175	0.164293	-1.90011	0.0574182	0.0836505	GAS6	1.07753	not_significant
44.9036	0.995859	0.169687	5.86879	4.38999e-09	3.66362e-08	GGCX	7.43609	not_significant
17.1054	-0.111178	0.12216	-0.910102	0.362769	0.419525	GHRHR	0.377242	not_significant
11.6211	-0.493252	0.14832	-3.32559	0.000882301	0.00225366	GLRB	2.64711	not_significant
23.5889	1.22357	0.126153	9.69912	3.04114e-22	2.07297e-20	GNRH1	19.6834	up
19.0282	0.243219	0.110466	2.20174	0.0276834	0.0444539	GRIA1	1.35209	not_significant
14.8685	0.0713039	0.131108	0.543854	0.586542	0.639288	GRIA3	0.194303	not_significant
30.5475	0.0269744	0.152349	0.177056	0.859464	0.88114	GRIA4	0.0549549	not_significant
9.99496	-0.454314	0.169325	-2.68308	0.0072947	0.0140125	GRIK1	1.85349	not_significant
13.0609	-0.195075	0.147127	-1.32589	0.184875	0.233006	GRIK3	0.632633	not_significant
11.8484	0.334621	0.147485	2.26886	0.0232771	0.0382766	GRIN1	1.41707	not_significant
30.6616	0.271141	0.112402	2.41224	0.0158547	0.0274335	GRIN2A	1.56172	not_significant
13.6177	0.426361	0.126489	3.37074	0.000749662	0.00195333	GRIN2B	2.70923	not_significant
12.9247	0.533231	0.135058	3.94817	7.875e-05	0.000270968	GRIN2D	3.56708	not_significant
15.5214	0.808623	0.122987	6.57486	4.86997e-11	5.62502e-10	GRINA	9.24988	not_significant
5.34554	-0.51338	0.226871	-2.26288	0.0236433	0.0387935	GRM1	1.41124	not_significant
16.2465	-0.485931	0.145485	-3.34009	0.000837524	0.00215016	GRM3	2.66753	not_significant
24.2126	0.101772	0.104862	0.970531	0.331782	0.388093	GRM4	0.411064	not_significant
13.9249	-0.655271	0.155764	-4.20682	2.58987e-05	0.000101834	GRM5	3.99211	not_significant
12.0945	-0.633343	0.151728	-4.1742	2.99034e-05	0.00011585	GRM6	3.9361	not_significant
14.7354	0.394278	0.12148	3.24563	0.0011719	0.00288717	GRM7	2.53953	not_significant
12.1318	0.36468	0.14496	2.51573	0.0118786	0.021364	GRM8	1.67032	not_significant
13.5529	-0.215493	0.226837	-0.94999	0.342118	0.398536	GSTA2	0.399532	not_significant
15.1907	0.0892002	0.129285	0.689951	0.490225	0.546655	GSTA3	0.262286	not_significant
9.52122	-0.371267	0.179635	-2.06678	0.0387548	0.0596771	GSTM2	1.22419	not_significant
9.72787	0.458419	0.146776	3.12325	0.00178867	0.00415718	GSTM3	2.3812	not_significant
16.4826	0.590623	0.128797	4.58567	4.52529e-06	2.14678e-05	GSTM4	4.66821	not_significant
21.7357	1.25631	0.126207	9.95437	2.41355e-23	1.96846e-21	GSTT2	20.7059	up
20.0057	0.352175	0.114487	3.0761	0.00209725	0.00477395	GUCY1A2	2.32112	not_significant
20.3625	0.415221	0.113117	3.67071	0.000241875	0.000728394	GUCY1B1	3.13763	not_significant
12.6458	0.446019	0.138684	3.21608	0.00129954	0.00315748	GUK1	2.50066	not_significant
13.5189	0.495737	0.131382	3.77325	0.000161136	0.000509658	HMGCR	3.29272	not_significant
17.9507	0.346654	0.11778	2.94323	0.00324805	0.0069457	HPGD	2.15828	not_significant
14.0616	-0.224811	0.131426	-1.71055	0.0871639	0.120715	HRH1	0.91824	not_significant
12.8018	0.870256	0.132291	6.57836	4.75679e-11	5.5045e-10	HSD3B1	9.25928	not_significant
14.8106	0.196597	0.170712	1.15163	0.249475	0.30264	HTR1B	0.519074	not_significant
20.4294	1.09773	0.123895	8.86015	7.99092e-19	3.19585e-17	HTR1D	16.4954	up
10.0442	-0.106465	0.179642	-0.592648	0.553417	0.607438	HTR1E	0.216498	not_significant
13.3893	0.624807	0.12774	4.89123	1.00207e-06	5.51923e-06	HTR1F	5.25812	not_significant
12.6226	-0.144686	0.134153	-1.07851	0.280805	0.335418	HTR2B	0.474413	not_significant
16.8334	0.0238538	0.119124	0.200243	0.84129	0.865766	HTR2C	0.0625996	not_significant
19.7945	-0.616296	0.123653	-4.98409	6.22554e-07	3.56233e-06	HTR3A	5.44827	not_significant
10.2506	-0.461299	0.16807	-2.74468	0.00605708	0.0119107	HTR6	1.92406	not_significant
25.9445	0.185844	0.108225	1.7172	0.085942	0.119252	ICAM2	0.923533	not_significant
12.9637	-0.643086	0.146648	-4.38525	1.15854e-05	4.95038e-05	IFNAR2	4.30536	not_significant
42.2932	1.26803	0.123869	10.2369	1.35512e-24	1.36808e-22	IGF1R	21.8639	up
9.77248	-0.211203	0.166415	-1.26914	0.204393	0.254717	IGF2R	0.593942	not_significant
8.19462	-0.309502	0.183578	-1.68595	0.0918062	0.126404	IL2RB	0.898241	not_significant
16.8579	-0.13572	0.118165	-1.14857	0.250734	0.304108	IL7	0.516972	not_significant
7.48461	-0.0637393	0.190392	-0.334779	0.737792	0.776192	IL12A	0.110031	not_significant
67.5436	1.0338	0.16945	6.10089	1.05481e-09	9.77788e-09	IMPDH1	8.00976	up
14.0636	-0.392607	0.151408	-2.59304	0.00951308	0.0175917	IMPDH2	1.75469	not_significant
13.6406	0.0687139	0.150601	0.456265	0.648199	0.696257	ITGA4	0.15723	not_significant
18.9483	0.204573	0.141145	1.44938	0.147233	0.191118	ITGAX	0.718698	not_significant
8.25668	-0.453177	0.193325	-2.34412	0.0190722	0.0322065	ITGB6	1.49206	not_significant
22.397	1.11303	0.158038	7.04276	1.88464e-12	2.79582e-11	ITGB7	10.5535	up
12.7815	-0.320282	0.138126	-2.31876	0.0204079	0.0341693	KCNJ5	1.46636	not_significant
9.07473	-0.473654	0.181198	-2.61402	0.00894838	0.0166862	KLKB1	1.77764	not_significant
13.101	-0.557279	0.137382	-4.05641	4.98328e-05	0.000181925	KNG1	3.74011	not_significant
8.36883	0.506189	0.158528	3.19305	0.0014078	0.00338789	LHB	2.47007	not_significant
10.6683	-0.0412839	0.170503	-0.24213	0.808679	0.83807	CYP4F3	0.0767196	not_significant
18.1751	-0.378867	0.128333	-2.95221	0.00315505	0.00677555	MAOB	2.16906	not_significant
26.7306	0.210043	0.11371	1.84718	0.0647206	0.0928479	NQO1	1.03223	not_significant
9.05915	-0.22789	0.172189	-1.32349	0.185672	0.23391	NQO2	0.63095	not_significant
15.9701	0.174214	0.130028	1.33982	0.180304	0.228014	NPY	0.642039	not_significant
16.4522	0.470519	0.188978	2.48981	0.0127812	0.0227369	NPR1	1.64327	not_significant
10.3659	-0.262464	0.150285	-1.74645	0.0807335	0.112889	NPY1R	0.947348	not_significant
11.0414	0.0114469	0.161631	0.0708215	0.94354	0.952155	NPY2R	0.0212921	not_significant
19.4575	0.409803	0.115225	3.55655	0.000375753	0.00107005	OPRD1	2.9706	not_significant
12.1311	-0.471351	0.163471	-2.8834	0.00393411	0.00821251	OPRK1	2.08552	not_significant
8.72416	-0.333958	0.169754	-1.96731	0.0491474	0.0730949	OXT	1.13611	not_significant
14.0834	0.447886	0.142864	3.13505	0.00171824	0.00401747	OXTR	2.39605	not_significant
46.0891	0.776303	0.255057	3.04364	0.00233736	0.00524445	P4HA1	2.2803	not_significant
16.801	-0.0222305	0.143217	-0.155222	0.876646	0.896126	P4HB	0.0476309	not_significant
33.894	0.696809	0.141922	4.90978	9.11767e-07	5.06667e-06	PAM	5.29528	not_significant
8.42385	-0.222912	0.185446	-1.20203	0.229351	0.281278	PC	0.550864	not_significant
16.6862	-0.248777	0.122393	-2.03261	0.0420918	0.06405	PDE3A	1.19348	not_significant
9.67571	-0.478291	0.161341	-2.96447	0.00303207	0.00654834	PDE3B	2.18387	not_significant
32.4979	0.831517	0.11678	7.12039	1.07625e-12	1.66262e-11	PDE4C	10.7792	not_significant
20.9927	1.02127	0.14018	7.28545	3.20602e-13	5.45345e-12	PDE1B	11.2633	up
23.6893	0.734715	0.151193	4.85947	1.17703e-06	6.40542e-06	PDHB	5.19345	not_significant
20.08	0.814533	0.140493	5.79769	6.7233e-09	5.40323e-08	PGR	7.26735	not_significant
27.4276	0.880812	0.12719	6.92519	4.35396e-12	6.03257e-11	ABCB1	10.2195	not_significant
12.9944	-0.255114	0.236722	-1.0777	0.281169	0.335763	PLA2G1B	0.473967	not_significant
17.6991	-0.688906	0.130816	-5.2662	1.39274e-07	8.9759e-07	PLA2G5	6.04692	not_significant
14.509	-0.161328	0.145615	-1.10791	0.267903	0.322025	PLAT	0.492111	not_significant
12.0503	0.398994	0.148642	2.68427	0.00726888	0.0139657	SERPINF2	1.85494	not_significant
7.81588	-0.264042	0.183217	-1.44114	0.149544	0.193786	PNLIP	0.712677	not_significant
30.5334	0.628802	0.146013	4.30649	1.65869e-05	6.82514e-05	POLR2A	4.16589	not_significant
11.5975	-0.7994	0.153357	-5.21267	1.86146e-07	1.17177e-06	POLR2B	5.93116	not_significant
8.45047	0.00708697	0.169936	0.0417037	0.966735	0.972242	POMC	0.0122256	not_significant
10.6788	-0.38081	0.185413	-2.05385	0.0399902	0.061348	PON3	1.2122	not_significant
25.9833	-0.0532806	0.120839	-0.440922	0.65927	0.706337	POR	0.150988	not_significant
161.115	1.5705	0.269198	5.834	5.41142e-09	4.43675e-08	PPIB	7.35294	up
11.4087	-0.289408	0.148003	-1.95543	0.0505329	0.0748574	PPIC	1.12576	not_significant
9.44399	-0.66281	0.204874	-3.23521	0.00121551	0.00298555	PPP3CA	2.52498	not_significant
43.2374	0.994432	0.182089	5.46125	4.72806e-08	3.31977e-07	PPP3R1	6.47889	not_significant
16.4202	-0.0121556	0.137306	-0.088529	0.929456	0.940593	PRIM1	0.0265985	not_significant
13.9804	-0.37773	0.138074	-2.7357	0.00622472	0.0121903	PRL	1.91398	not_significant
13.6949	-0.597274	0.142481	-4.19195	2.76563e-05	0.000107972	PRRG1	3.96669	not_significant
11.6044	0.0188258	0.14225	0.132343	0.894713	0.911899	PTAFR	0.0400533	not_significant
7.91449	-0.59184	0.183588	-3.22373	0.00126531	0.00308602	PTGDR	2.5106	not_significant
24.7359	0.730869	0.165697	4.41088	1.02951e-05	4.4551e-05	PTGDS	4.35114	not_significant
12.2851	0.493035	0.155305	3.17463	0.00150026	0.00357267	PTGER1	2.44701	not_significant
7.77921	-0.578993	0.184327	-3.14111	0.00168307	0.00394565	PTGER2	2.40388	not_significant
22.3026	0.684023	0.110119	6.21167	5.24236e-10	5.08103e-09	PTGER3	8.29405	not_significant
20.5055	0.576049	0.131507	4.38037	1.18477e-05	5.0509e-05	PTGER4	4.29663	not_significant
8.21562	-0.186663	0.171762	-1.08676	0.277144	0.331597	PTGFR	0.47939	not_significant
9.31526	0.298609	0.153091	1.95053	0.0511125	0.0756381	PTGIR	1.12126	not_significant
9.06692	-0.67366	0.17838	-3.77653	0.000159026	0.000503667	PTGIS	3.29786	not_significant
8.37178	0.394452	0.186105	2.11951	0.0340473	0.0532403	PTGS2	1.27376	not_significant
14.3658	-0.141787	0.136197	-1.04104	0.297856	0.353078	RARB	0.452129	not_significant
11.3258	0.186258	0.140973	1.32123	0.186424	0.234695	RPL4	0.629496	not_significant
10.4002	0.655259	0.153371	4.27237	1.93409e-05	7.83239e-05	RPL5	4.10611	not_significant
71.7326	1.18352	0.188375	6.28279	3.32551e-10	3.33928e-09	RPL6	8.47635	up
343.253	1.6279	0.247254	6.58393	4.58183e-11	5.32182e-10	RPL7	9.27394	up
346.078	1.63264	0.249971	6.53131	6.51988e-11	7.36671e-10	RPL7A	9.13273	up
98.6627	1.23973	0.183084	6.77139	1.27547e-11	1.62829e-10	RPL12	9.78827	up
101.191	1.34841	0.187225	7.20207	5.9307e-13	9.56543e-12	RPL23	11.0193	up
237.559	1.61232	0.257509	6.26122	3.81988e-10	3.78683e-09	RPL18A	8.42172	up
273.906	1.76764	0.262653	6.72994	1.69732e-11	2.12188e-10	RPL19	9.67328	up
54.6107	0.927174	0.148533	6.2422	4.31469e-10	4.23776e-09	RPL21	8.37286	not_significant
139.532	1.51571	0.216018	7.01659	2.27346e-12	3.32249e-11	RPL17	10.4785	up
64.5027	0.825318	0.193439	4.26655	1.98518e-05	8.02729e-05	RPL24	4.09543	not_significant
23.2721	-1.08607	0.186251	-5.83124	5.50178e-09	4.49701e-08	RPL26	7.34708	down	1
76.2706	1.01096	0.137046	7.37677	1.62175e-13	2.95218e-12	RPL27	11.5299	up
104.181	1.20465	0.232203	5.18792	2.12661e-07	1.32219e-06	RPL30	5.8787	up
157.056	1.18701	0.220051	5.39423	6.88171e-08	4.69772e-07	RPL28	6.32811	up
12.9667	-0.517149	0.139558	-3.70561	0.000210885	0.000646111	RPL29	3.18969	not_significant
248.371	1.80645	0.226637	7.9707	1.57778e-15	3.89792e-14	RPL34	13.4092	up
114.5	1.25808	0.165964	7.58045	3.44362e-14	7.0138e-13	RPL35A	12.154	up
246.639	1.68916	0.22783	7.41411	1.22441e-13	2.26418e-12	RPL37	11.6451	up
36.1827	0.886956	0.124133	7.14521	8.98565e-13	1.40911e-11	RPL37A	10.8511	not_significant
8.26421	-0.319394	0.196439	-1.62592	0.103966	0.140749	RPL39	0.851555	not_significant
13.9557	-0.202652	0.130926	-1.54783	0.121662	0.161706	RPL36AL	0.791275	not_significant
14.4151	-0.260847	0.146057	-1.78592	0.0741121	0.104673	SLC2A9	0.980166	not_significant
12.9056	0.114613	0.133963	0.855558	0.392242	0.449167	PRSS58	0.347592	not_significant
12.3684	-0.571209	0.14844	-3.84807	0.000119054	0.000389418	SPINK14	3.40958	not_significant
8.91105	-0.756248	0.184538	-4.09806	4.16619e-05	0.000155065	REEP3	3.80948	not_significant
16.3717	0.324951	0.11729	2.7705	0.0055971	0.0111174	ATP2B2	1.954	not_significant
6.88894	-0.452066	0.192293	-2.35092	0.0187271	0.0316932	FNDC9	1.49903	not_significant
9.79233	-0.312431	0.162108	-1.9273	0.0539424	0.0792115	ATP2B3	1.10121	not_significant
12.8903	-0.187906	0.140914	-1.33348	0.182375	0.23029	CLDN20	0.637726	not_significant
63.0673	1.2138	0.21658	5.60441	2.08967e-08	1.55928e-07	CD44	6.80708	up
13.4135	0.118884	0.127065	0.935622	0.349468	0.406187	LMO3	0.391274	not_significant
43.8356	1.1738	0.118932	9.86951	5.6438e-23	4.28493e-21	TSR3	20.3681	up
11.2445	-0.156409	0.14462	-1.08152	0.279467	0.333996	NCCRP1	0.476259	not_significant
16.5716	-0.448503	0.14424	-3.10942	0.00187452	0.00432876	ZNF429	2.36364	not_significant
8.81615	-0.442561	0.172261	-2.56913	0.0101954	0.0186531	STX16	1.72925	not_significant
11.4324	0.0228585	0.136635	0.167296	0.867137	0.887864	C16orf87	0.0516538	not_significant
9.72588	-0.556069	0.17466	-3.18372	0.00145397	0.00347843	KRTAP5-5	2.45862	not_significant
21.5829	0.685686	0.129652	5.28868	1.23205e-07	8.02615e-07	UBE2W	6.09549	not_significant
9.21194	-0.17736	0.172357	-1.02902	0.303468	0.358726	NDUFV3	0.445237	not_significant
20.0181	0.807054	0.108194	7.45931	8.69794e-14	1.66276e-12	RORC	11.7792	not_significant
13.1715	0.646616	0.133906	4.82887	1.37312e-06	7.34415e-06	TM6SF2	5.13406	not_significant
8.27787	-0.394081	0.175341	-2.24751	0.0246073	0.040147	GRB10	1.39635	not_significant
12.3916	0.0441336	0.130015	0.33945	0.734271	0.773011	GALK2	0.111815	not_significant
10.0893	-0.275668	0.152203	-1.81119	0.0701112	0.0996172	GDF6	1.00167	not_significant
8.76151	-0.36683	0.171889	-2.13411	0.0328341	0.0516016	GGA1	1.28734	not_significant
9.97907	-0.0913176	0.167941	-0.543748	0.586615	0.639293	TIMM50	0.1943	not_significant
8.37496	-0.40322	0.19134	-2.10734	0.0350879	0.0546661	PDE9A	1.26228	not_significant
17.7348	1.05764	0.115874	9.12753	7.00785e-20	3.21586e-18	ALKBH2	17.4927	up
6.50033	-0.884207	0.213916	-4.13344	3.5738e-05	0.000135474	OR9A4	3.86815	not_significant
9.88391	-0.316606	0.158811	-1.99361	0.0461948	0.0692811	OR2Y1	1.15938	not_significant
11.9404	-0.607719	0.145844	-4.16691	3.08759e-05	0.000119097	OR9A2	3.9241	not_significant
59.8739	1.85338	0.149064	12.4334	1.72057e-35	4.59072e-32	OR2A14	31.3381	up
11.0663	-0.458217	0.191492	-2.39288	0.0167165	0.0287305	ETFRF1	1.54166	not_significant
10.8959	-0.0403293	0.149818	-0.269189	0.787784	0.819325	ZNF425	0.0865437	not_significant
10.4614	-0.53745	0.1638	-3.28114	0.00103387	0.00258912	TMEM211	2.58685	not_significant
16.8933	0.369948	0.138072	2.67938	0.00737576	0.0141536	SPOPL	1.84913	not_significant
10.6944	-0.423302	0.155444	-2.72318	0.00646562	0.0125934	CYP27C1	1.89986	not_significant
10.7002	-0.331149	0.201072	-1.64692	0.0995755	0.135671	ANO7	0.867514	not_significant
16.3832	-0.239052	0.129208	-1.85013	0.0642941	0.0922644	OR6V1	1.03497	not_significant
25.2718	1.12567	0.133267	8.44675	2.99516e-17	9.51372e-16	ZNF470	15.0216	up
14.6464	0.134959	0.151678	0.889768	0.37359	0.430367	ARHGEF37	0.366161	not_significant
17.4497	-0.566596	0.129914	-4.36133	1.29273e-05	5.46686e-05	SPATA31D1	4.26226	not_significant
16.9807	0.688363	0.123792	5.56066	2.6876e-08	1.96617e-07	MAP3K15	6.70638	not_significant
9.89234	-0.470012	0.164004	-2.86585	0.00415885	0.00861332	RNASE9	2.06483	not_significant
11.1936	0.234339	0.153941	1.52226	0.127944	0.168961	OR4F15	0.772213	not_significant
19.8168	0.304795	0.112981	2.69775	0.00698092	0.0134721	LCN9	1.87057	not_significant
9.2187	-0.307128	0.170985	-1.79623	0.0724575	0.102584	MED11	0.98892	not_significant
7.61162	-0.497904	0.175673	-2.83426	0.00459319	0.00937256	IL17REL	2.02814	not_significant
11.931	0.0331469	0.150022	0.220947	0.825134	0.852237	C4orf3	0.0694398	not_significant
11.5993	-0.288845	0.178631	-1.617	0.105878	0.143048	FAM166A	0.844519	not_significant
9.99849	-0.546762	0.165321	-3.30727	0.000942113	0.00238555	DDI1	2.62241	not_significant
15.6081	-0.6277	0.129277	-4.85547	1.20104e-06	6.51841e-06	LCN10	5.18586	not_significant
11.5686	-0.250261	0.231333	-1.08182	0.279332	0.333871	CDY2B	0.476421	not_significant
17.3034	-0.404417	0.133277	-3.03441	0.00241003	0.00538874	CC2D2B	2.26851	not_significant
6.68392	-0.881607	0.198919	-4.43199	9.33664e-06	4.07717e-05	ATP1A4	4.38964	not_significant
70.1134	0.957899	0.170644	5.61344	1.98343e-08	1.48833e-07	ATP1B1	6.8273	not_significant
18.4891	0.870688	0.123296	7.06174	1.64425e-12	2.46466e-11	RAET1G	10.6082	not_significant
26.7448	0.606523	0.113253	5.35546	8.53396e-08	5.7396e-07	TOMM5	6.24112	not_significant
27.5394	0.814302	0.134986	6.03251	1.61437e-09	1.45099e-08	DENND6B	7.83834	not_significant
26.4138	1.10303	0.120281	9.17046	4.70985e-20	2.21577e-18	C8orf82	17.6545	up
12.815	-0.0175729	0.144968	-0.121219	0.903517	0.919167	OR2T27	0.0366054	not_significant
32.7794	1.28736	0.146921	8.76225	1.91391e-18	7.29511e-17	OR2T35	16.137	up
14.5747	-0.76912	0.146699	-5.24284	1.58127e-07	1.009e-06	STX19	5.99611	not_significant
12.2736	-0.536722	0.1539	-3.48746	0.000487633	0.00134052	PIM3	2.87273	not_significant
17.1722	0.210884	0.127168	1.65831	0.0972547	0.132964	ARMH4	0.876265	not_significant
13.1354	-0.100748	0.158146	-0.637054	0.52409	0.579574	TPD52L3	0.236891	not_significant
13.5488	-0.0501326	0.149734	-0.33481	0.737768	0.776192	TTC3	0.110031	not_significant
8.58533	0.0204194	0.1601	0.127542	0.898511	0.914972	OR52N1	0.0385923	not_significant
14.14	-0.0767029	0.131893	-0.581553	0.560868	0.614569	OR2G3	0.211429	not_significant
10.4655	0.343864	0.144793	2.37487	0.0175551	0.0299565	OR2G2	1.52351	not_significant
12.1766	-0.163137	0.152024	-1.0731	0.283227	0.338009	OR52J3	0.471072	not_significant
14.8343	0.300813	0.130928	2.29755	0.0215877	0.0358585	OR56A1	1.44541	not_significant
41.1793	1.55295	0.149414	10.3936	2.65083e-25	3.0374e-23	OR14C36	22.5175	up
8.00974	-0.589762	0.220386	-2.67603	0.00744989	0.0142753	OR13C4	1.84541	not_significant
9.36798	0.88346	0.159825	5.52768	3.24499e-08	2.34281e-07	OR4C15	6.63026	not_significant
6.77673	-0.545486	0.208378	-2.61778	0.00885044	0.0165449	OR5AS1	1.78134	not_significant
20.5333	-0.0839029	0.108323	-0.77456	0.4386	0.495777	OR52N5	0.304713	not_significant
9.95023	-0.194625	0.166832	-1.16659	0.243375	0.29624	OR5C1	0.528356	not_significant
20.9965	-0.57981	0.123019	-4.71316	2.43902e-06	1.23385e-05	PPARA	4.90874	not_significant
9.0292	-0.719361	0.17852	-4.02957	5.58787e-05	0.000201671	LHX8	3.69536	not_significant
11.5056	0.466436	0.158006	2.95201	0.00315713	0.00677922	AFAP1L2	2.16882	not_significant
87.4465	1.9245	0.210044	9.16236	5.07739e-20	2.37076e-18	ATP5F1A	17.6251	up
15.9849	0.715148	0.119991	5.96003	2.52197e-09	2.21036e-08	C9orf47	7.65554	not_significant
12.1472	-0.3752	0.149876	-2.5034	0.0123005	0.0219969	OR5D18	1.65764	not_significant
12.6642	0.327827	0.159395	2.0567	0.0397154	0.0609954	OR10G9	1.2147	not_significant
9.81451	0.293441	0.150415	1.95088	0.0510717	0.0755957	OR5A2	1.1215	not_significant
18.7568	-0.198993	0.12887	-1.54414	0.122555	0.162684	OR4C13	0.788656	not_significant
13.946	0.0874484	0.151262	0.578126	0.563179	0.616776	OR13C9	0.209873	not_significant
13.6231	-0.452548	0.132588	-3.4132	0.000642056	0.00170603	OR2W3	2.76801	not_significant
15.4857	-0.492083	0.136022	-3.61766	0.000297273	0.000870655	OR7G3	3.06015	not_significant
11.0093	-0.339902	0.153529	-2.21392	0.026834	0.043261	OR11L1	1.3639	not_significant
8.32077	-0.240643	0.17225	-1.39706	0.162396	0.208041	OR5W2	0.68185	not_significant
12.4549	-0.516448	0.149347	-3.45803	0.000544132	0.00147479	OR13C3	2.83127	not_significant
10.8979	-0.528965	0.154071	-3.43326	0.000596368	0.00159896	OR2L8	2.79616	not_significant
9.2022	-0.0249456	0.159128	-0.156765	0.87543	0.895294	OR2T11	0.0480342	not_significant
13.5284	0.00293098	0.133482	0.021958	0.982481	0.985119	OR4D5	0.00651142	not_significant
16.533	0.236079	0.116473	2.02691	0.0426718	0.0647336	OR14A16	1.18887	not_significant
10.9916	0.0731872	0.151927	0.481727	0.63	0.679359	OR5D13	0.167901	not_significant
11.5424	0.411856	0.137635	2.99237	0.0027682	0.00606258	OR6S1	2.21734	not_significant
15.8806	0.26663	0.122795	2.17134	0.0299056	0.0475966	PLEKHA1	1.32242	not_significant
16.9334	-0.111256	0.143823	-0.773559	0.439192	0.496356	PAMR1	0.304207	not_significant
13.6187	-0.638534	0.139617	-4.57348	4.79695e-06	2.26244e-05	GPM6B	4.64542	not_significant
18.058	0.562763	0.130247	4.32075	1.55499e-05	6.43248e-05	EXOSC10	4.19162	not_significant
21.8094	0.843193	0.136512	6.1767	6.54565e-10	6.24059e-09	RPLP0	8.20477	not_significant
10.4241	-0.0788021	0.167751	-0.469757	0.638529	0.687287	GMPR2	0.162862	not_significant
10.106	-0.200484	0.161915	-1.23821	0.215639	0.266845	HCFC1R1	0.573741	not_significant
18.277	0.178806	0.120522	1.48359	0.137917	0.180384	PFKL	0.743803	not_significant
10.9024	-0.751469	0.194847	-3.85671	0.000114926	0.000377301	CLDN18	3.42331	not_significant
21.8715	0.821688	0.122433	6.71134	1.92843e-11	2.3821e-10	ATP5MC1	9.62304	not_significant
22.0182	1.03136	0.167877	6.14353	8.07075e-10	7.613e-09	C4B	8.11844	up
11.1565	-0.472994	0.150027	-3.15273	0.00161754	0.00381305	ECHDC1	2.41873	not_significant
29.3587	0.434499	0.130227	3.33647	0.000848499	0.00217684	ATP5MC2	2.66217	not_significant
10.4277	0.147037	0.153895	0.955442	0.339354	0.395687	PHETA2	0.402648	not_significant
7.51601	-0.466904	0.187629	-2.48844	0.0128306	0.0228173	DEFB108B	1.64174	not_significant
11.1005	-0.0143264	0.143487	-0.099844	0.920468	0.932956	ASTL	0.0301388	not_significant
34.496	0.878499	0.148377	5.92071	3.20555e-09	2.75139e-08	AFTPH	7.56045	not_significant
8.63313	-0.320874	0.17178	-1.86794	0.0617705	0.0890672	AWAT2	1.05028	not_significant
11.4748	-0.0213081	0.137036	-0.155493	0.876433	0.895957	SUMO4	0.0477127	not_significant
23.33	0.715842	0.129642	5.5217	3.35739e-08	2.41734e-07	LCLAT1	6.61666	not_significant
53.7656	1.48147	0.193857	7.64208	2.13742e-14	4.52615e-13	ATP5MC3	12.3443	up
8.7493	-0.631045	0.17535	-3.59876	0.000319732	0.000928426	ZFYVE27	3.03225	not_significant
9.92862	0.312263	0.148423	2.10388	0.0353893	0.0550851	EPSTI1	1.25897	not_significant
22.218	0.929922	0.136697	6.80281	1.02599e-11	1.33536e-10	EXOSC3	9.8744	not_significant
43.6528	1.8465	0.175556	10.518	7.13645e-26	9.06717e-24	GATA3	23.0425	up
19.196	-0.506311	0.128652	-3.93551	8.30188e-05	0.000284086	SFR1	3.54655	not_significant
17.2378	-0.552139	0.132134	-4.17864	2.93263e-05	0.000113896	RAB11FIP1	3.94349	not_significant
43.0508	0.759369	0.120048	6.32555	2.52327e-10	2.59654e-09	ZNF787	8.58561	not_significant
14.6345	0.557724	0.126821	4.39773	1.09389e-05	4.70749e-05	INPP5J	4.32721	not_significant
9.10895	0.0338901	0.15955	0.212411	0.831786	0.857592	ANXA2	0.0667195	not_significant
30.1384	0.619137	0.138727	4.463	8.08218e-06	3.58298e-05	BTBD7	4.44576	not_significant
11.0866	-0.838267	0.168776	-4.96675	6.80834e-07	3.87091e-06	THOC5	5.41219	not_significant
16.6562	1.121	0.12611	8.88906	6.16292e-19	2.47006e-17	CBY1	16.6073	up
37.3289	1.32777	0.155639	8.53111	1.4495e-17	4.80859e-16	OR8G1	15.318	up
9.66152	-0.213203	0.179043	-1.19079	0.233736	0.286224	OR8K1	0.543293	not_significant
14.0787	0.2968	0.13305	2.23074	0.0256983	0.0416785	GPATCH8	1.38009	not_significant
8.10907	-0.559231	0.181131	-3.08744	0.0020189	0.00461587	GPR139	2.33575	not_significant
10.2587	-0.485093	0.156969	-3.09038	0.00199901	0.00457431	ERICH3	2.33967	not_significant
15.4332	0.749284	0.136953	5.47109	4.47289e-08	3.15127e-07	PTRH1	6.50151	not_significant
61.5768	1.70799	0.167068	10.2234	1.55852e-24	1.54013e-22	KCTD11	21.8124	up
13.9691	-0.582088	0.143179	-4.06546	4.79382e-05	0.000175557	IGFL2	3.75558	not_significant
12.9252	0.125144	0.132369	0.945418	0.344445	0.401073	H2BW1	0.396777	not_significant
13.7194	-0.195132	0.130061	-1.50032	0.133532	0.175459	OR8D1	0.755824	not_significant
17.5118	-0.508475	0.134232	-3.78803	0.000151846	0.000482562	OR8D2	3.31645	not_significant
6.44237	-0.459984	0.198421	-2.31823	0.0204368	0.0342054	ALKAL2	1.4659	not_significant
9.1968	-0.577076	0.167383	-3.44763	0.000565518	0.00152478	IGFL4	2.81679	not_significant
8.6435	-0.360448	0.175335	-2.05577	0.0398048	0.0611075	OR5AP2	1.21391	not_significant
12.3844	-0.445023	0.142066	-3.13251	0.00173318	0.00404937	POLR1F	2.39261	not_significant
93.2387	0.693899	0.177843	3.90175	9.55015e-05	0.000320864	RPLP1	3.49368	not_significant
23.1802	0.197902	0.108262	1.82799	0.0675506	0.0964411	BICD1	1.01574	not_significant
15.0232	-0.179158	0.146155	-1.22581	0.220272	0.27166	CACNA1I	0.565975	not_significant
8.24337	-0.532642	0.177069	-3.00811	0.00262879	0.00580696	OR56A3	2.23605	not_significant
15.8729	0.574443	0.122702	4.68162	2.84616e-06	1.41339e-05	SMAD2	4.84974	not_significant
16.0792	-0.26014	0.143464	-1.81327	0.0697896	0.099238	STUM	1.00332	not_significant
39.7257	1.51143	0.158731	9.52193	1.69998e-21	9.68342e-20	LDLRAD4	19.014	up
18.636	0.545864	0.109639	4.97874	6.40002e-07	3.65518e-06	C11orf49	5.43709	not_significant
14.3259	0.423178	0.121667	3.47816	0.000504872	0.00138242	LEPR	2.85936	not_significant
35.2489	0.701975	0.104677	6.70609	1.99905e-11	2.46401e-10	HMGXB4	9.60836	not_significant
10.9453	-0.553879	0.162399	-3.41061	0.000648175	0.00172033	TMEM200B	2.76439	not_significant
11.1476	0.351379	0.14644	2.39946	0.0164191	0.0282739	UQCR10	1.54861	not_significant
10.9666	-0.421817	0.148034	-2.84946	0.00437935	0.0090041	LY6G6F	2.04556	not_significant
9.65114	-0.0163195	0.152293	-0.107159	0.914663	0.928029	BRPF1	0.0324384	not_significant
10.4655	0.297024	0.151051	1.96639	0.0492537	0.0732355	ARHGEF35	1.13528	not_significant
23.6756	0.431822	0.118913	3.63141	0.000281872	0.000831942	ATP5PF	3.07991	not_significant
17.0148	-0.313329	0.1447	-2.16537	0.030359	0.0482196	MTFP1	1.31678	not_significant
18.5787	0.340569	0.121484	2.80341	0.0050566	0.010189	OSBPL8	1.99187	not_significant
23.6681	0.655067	0.131645	4.976	6.4911e-07	3.70181e-06	GLE1	5.43159	not_significant
9.56185	-0.319566	0.185919	-1.71885	0.0856425	0.11889	OR10A3	0.924855	not_significant
10.231	-0.42305	0.155481	-2.72091	0.00651024	0.0126658	OR8I2	1.89737	not_significant
13.9052	-0.132422	0.140936	-0.939588	0.347429	0.404093	KLHL31	0.393519	not_significant
12.311	-0.206096	0.139677	-1.47552	0.140073	0.182909	ERLIN2	0.737766	not_significant
9.75594	-0.308492	0.168348	-1.83247	0.0668815	0.0955808	RBMS3	1.01963	not_significant
7.41378	-0.264072	0.225768	-1.16966	0.242139	0.295044	GTF2IRD2B	0.530114	not_significant
13.161	-0.0592401	0.132362	-0.447562	0.654469	0.701896	SMARCD3	0.153727	not_significant
13.3291	-0.0197013	0.153397	-0.128433	0.897806	0.914403	DMAC2L	0.0388622	not_significant
11.2401	-0.0941397	0.146763	-0.64144	0.521237	0.57676	DLGAP1	0.239005	not_significant
17.5784	-0.451542	0.12371	-3.65001	0.000262232	0.000781756	TEX11	3.10693	not_significant
17.5632	0.239209	0.118187	2.02399	0.0429717	0.0651235	SLC6A19	1.18626	not_significant
14.1975	0.0278994	0.126303	0.220893	0.825175	0.852237	SP5	0.0694398	not_significant
38.9883	0.977849	0.18017	5.42736	5.71938e-08	3.95486e-07	MED15	6.40287	not_significant
8.36298	-0.367991	0.18127	-2.03008	0.0423488	0.064372	DUSP29	1.1913	not_significant
10.2836	-0.298361	0.152173	-1.96067	0.0499177	0.0740577	MANBAL	1.13043	not_significant
20.6489	0.610461	0.160449	3.80471	0.000141969	0.000455281	TXNDC8	3.34172	not_significant
7.92836	-0.0698237	0.169682	-0.411498	0.680708	0.725661	TSPYL6	0.139266	not_significant
15.4962	0.368556	0.11907	3.0953	0.00196615	0.00451184	HBM	2.34565	not_significant
16.7134	0.504244	0.154867	3.25599	0.00112997	0.00279492	BMF	2.55363	not_significant
7.75931	-0.733817	0.209347	-3.50526	0.000456157	0.00126517	OGDH	2.89785	not_significant
130.11	1.1046	0.228139	4.84179	1.28672e-06	6.93167e-06	RPLP2	5.15916	up
7.4967	0.165666	0.170876	0.969509	0.332291	0.388617	FBLN2	0.410479	not_significant
14.1471	-0.541704	0.134295	-4.03369	5.49077e-05	0.000198435	OR52B2	3.70238	not_significant
10.9093	-0.228942	0.148474	-1.54197	0.123081	0.163278	LRRC29	0.787073	not_significant
5.97664	-0.469032	0.221849	-2.1142	0.0344985	0.0538511	GRK4	1.26881	not_significant
9.16579	-0.497136	0.16254	-3.05855	0.00222409	0.00502229	OR8K5	2.2991	not_significant
18.7945	0.430639	0.168353	2.55795	0.010529	0.0192155	OR4S2	1.71635	not_significant
10.6695	-0.322498	0.151124	-2.13399	0.0328438	0.0516016	OR4K1	1.28734	not_significant
9.99415	-0.742454	0.174519	-4.25427	2.09728e-05	8.42386e-05	OR8J3	4.07449	not_significant
13.2699	0.522103	0.131224	3.97871	6.92903e-05	0.000242574	NOMO3	3.61515	not_significant
10.1005	-0.543872	0.177139	-3.07031	0.00213834	0.00485507	GRK6	2.3138	not_significant
14.292	0.0612111	0.129883	0.47128	0.637441	0.686313	OR4P4	0.163478	not_significant
8.57215	-0.0909234	0.172177	-0.52808	0.597444	0.649503	QSOX1	0.187419	not_significant
17.957	0.620725	0.11137	5.57356	2.4959e-08	1.83527e-07	OR10AD1	6.7363	not_significant
9.57683	0.181272	0.163508	1.10864	0.267585	0.321725	OR2A12	0.492515	not_significant
13.4419	0.426679	0.122061	3.4956	0.00047299	0.00130525	OR52M1	2.88431	not_significant
12.3382	-0.0374765	0.136851	-0.273849	0.7842	0.816416	OR13A1	0.0880883	not_significant
8.29544	-0.291668	0.173518	-1.68091	0.0927803	0.127566	ZNF813	0.894265	not_significant
11.3441	-0.0880602	0.146391	-0.601541	0.54748	0.602054	FYB2	0.220365	not_significant
16.4214	-0.247575	0.130403	-1.89855	0.0576241	0.0839112	ZNF740	1.07618	not_significant
8.63324	-0.207877	0.176087	-1.18053	0.237788	0.2905	RTL4	0.536854	not_significant
8.93722	-0.356875	0.244892	-1.45727	0.145041	0.188632	ZNF774	0.724386	not_significant
16.5581	-0.0464462	0.170386	-0.272594	0.785165	0.817138	FCRL6	0.0877047	not_significant
10.8249	-0.404706	0.15383	-2.63087	0.00851664	0.0160009	FIGLA	1.79585	not_significant
21.9387	1.06391	0.129232	8.23256	1.83256e-16	5.20162e-15	RTP2	14.2839	up
8.73191	-0.142868	0.166558	-0.857769	0.39102	0.448207	TMEM220	0.348522	not_significant
9.85068	0.238422	0.152942	1.55891	0.119018	0.158676	LEKR1	0.799488	not_significant
9.50908	-0.56535	0.177324	-3.18823	0.00143145	0.00343507	LIN28B	2.46406	not_significant
8.61413	-0.352402	0.170086	-2.0719	0.0382744	0.0590249	VHLL	1.22896	not_significant
8.6871	-0.36226	0.166013	-2.18212	0.0291009	0.0464902	AGMO	1.33264	not_significant
10.9482	0.00631173	0.147764	0.042715	0.965929	0.971494	KRTAP5-2	0.0125597	not_significant
12.7579	-0.39981	0.14178	-2.81992	0.0048035	0.00974422	ZNF705A	2.01125	not_significant
11.9787	-0.240322	0.145712	-1.6493	0.0990866	0.135123	DBX2	0.869272	not_significant
29.8903	0.622538	0.176649	3.52415	0.000424846	0.00119124	RNASEK	2.924	not_significant
10.1207	-0.773717	0.16521	-4.68323	2.82388e-06	1.40491e-05	ETV3L	4.85235	not_significant
12.1965	-0.358925	0.140774	-2.54965	0.0107832	0.0196064	TRIM67	1.7076	not_significant
15.1214	0.555105	0.164739	3.3696	0.000752761	0.00196003	MAP1LC3C	2.70774	not_significant
18.5223	-0.249647	0.124244	-2.00933	0.0445019	0.0670887	SPDYE3	1.17335	not_significant
20.5387	0.611303	0.112902	5.41445	6.14784e-08	4.2261e-07	FGFRL1	6.37406	not_significant
15.9452	0.270241	0.158193	1.7083	0.0875803	0.121229	DPP10	0.916395	not_significant
13.9638	-0.415922	0.151069	-2.7532	0.00590161	0.0116529	CLEC2D	1.93357	not_significant
18.0272	0.579789	0.120922	4.79474	1.62885e-06	8.54792e-06	PLA2G6	5.06814	not_significant
32.0767	1.14944	0.146927	7.82315	5.15159e-15	1.18932e-13	METRNL	12.9247	up
11.3706	-0.343307	0.144437	-2.37686	0.0174607	0.0298297	LINGO4	1.52535	not_significant
15.6085	-0.610428	0.133838	-4.56094	5.09241e-06	2.38345e-05	SLC30A2	4.62279	not_significant
18.4372	0.443958	0.113111	3.92499	8.67343e-05	0.000295178	ANKRD34B	3.52992	not_significant
13.0483	-0.408575	0.145202	-2.81383	0.00489553	0.0099083	OR1B1	2.004	not_significant
16.4791	0.664161	0.124973	5.31444	1.06989e-07	7.08339e-07	OR1J1	6.14976	not_significant
17.1365	-0.213332	0.12468	-1.71104	0.0870739	0.120608	OR1J4	0.918624	not_significant
36.5257	1.47451	0.162176	9.09203	9.72037e-20	4.40649e-18	OR1L8	17.3559	up
18.1484	0.808553	0.139531	5.79481	6.83985e-09	5.48745e-08	OR1M1	7.26063	not_significant
11.9845	-0.16101	0.142245	-1.13191	0.25767	0.31153	OR1N2	0.506501	not_significant
16.7097	-0.707454	0.131293	-5.38836	7.11041e-08	4.83969e-07	OR1S1	6.31518	not_significant
14.1322	0.468957	0.134908	3.47613	0.000508704	0.00139087	OR1S2	2.85671	not_significant
14.7591	-0.1357	0.13064	-1.03873	0.29893	0.354169	OR10A6	0.45079	not_significant
35.7069	1.04035	0.126882	8.19936	2.4166e-16	6.73655e-15	OR10G4	14.1716	up
13.0939	0.325123	0.144416	2.2513	0.0243664	0.0398155	OR10G7	1.39995	not_significant
8.51163	-0.625572	0.211564	-2.95688	0.00310764	0.00668988	OR10G8	2.17458	not_significant
24.0817	-0.597369	0.135871	-4.39659	1.09964e-05	4.72682e-05	OR10H4	4.32543	not_significant
13.9078	-0.573475	0.143563	-3.99458	6.4808e-05	0.000228856	OR10H5	3.64044	not_significant
12.7033	-0.279994	0.137614	-2.03463	0.0418884	0.0638079	OR10J3	1.19513	not_significant
11.9864	0.531298	0.144579	3.6748	0.000238037	0.000718226	OR10J5	3.14374	not_significant
16.0669	-0.252431	0.13227	-1.90845	0.0563335	0.0822563	ST8SIA6	1.08483	not_significant
13.663	-0.0709209	0.12852	-0.55183	0.581065	0.634228	OR10Q1	0.197754	not_significant
24.4322	-0.528264	0.13279	-3.97819	6.94421e-05	0.000243015	OR10R2	3.61437	not_significant
16.0177	-0.53433	0.139865	-3.82033	0.000133272	0.000430636	OR10K1	3.36589	not_significant
8.48462	-0.121067	0.166273	-0.72812	0.46654	0.523557	OR10S1	0.281036	not_significant
17.4139	0.909449	0.118793	7.65575	1.92189e-14	4.1023e-13	OR10T2	12.387	not_significant
8.04155	-0.587529	0.178342	-3.2944	0.000986314	0.00248535	OR10K2	2.60461	not_significant
15.6328	0.720141	0.124773	5.77162	7.85153e-09	6.23747e-08	OR10X1	7.20499	not_significant
18.1228	-0.484615	0.163632	-2.96161	0.00306034	0.00660252	OR10Z1	2.18029	not_significant
15.4397	0.620914	0.130522	4.75716	1.96338e-06	1.01579e-05	OR11H4	4.9932	not_significant
10.246	-0.328471	0.151183	-2.17267	0.029805	0.0474689	OR11H6	1.32359	not_significant
15.4559	0.692614	0.13189	5.25145	1.50903e-07	9.66203e-07	OR13C8	6.01493	not_significant
7.97852	-0.454658	0.204167	-2.2269	0.0259542	0.0420312	OR13D1	1.37643	not_significant
8.64446	0.0101455	0.169157	0.0599765	0.952174	0.959477	OR13F1	0.0179655	not_significant
8.44312	-0.334537	0.177539	-1.8843	0.0595239	0.0862273	OR13H1	1.06436	not_significant
10.7113	-0.051234	0.149435	-0.342852	0.73171	0.77114	OR13J1	0.112867	not_significant
18.4853	-0.394585	0.129174	-3.05467	0.00225308	0.00507855	OR2A25	2.29426	not_significant
11.6028	-0.26015	0.149909	-1.73539	0.0826722	0.115263	OR2AG1	0.938309	not_significant
13.0824	-0.496987	0.140969	-3.52549	0.000422698	0.00118575	OR2AG2	2.92601	not_significant
7.11859	-0.505843	0.193369	-2.61595	0.00889805	0.0166156	OR2AK2	1.77949	not_significant
31.3716	1.37366	0.132544	10.3639	3.62049e-25	4.00118e-23	OR2B11	22.3978	up
13.0434	-0.384735	0.136516	-2.81823	0.00482891	0.00978832	OR2D3	2.00929	not_significant
11.0118	-0.444141	0.16415	-2.7057	0.00681605	0.0131921	OR2F2	1.87969	not_significant
8.629	-0.785044	0.192409	-4.08008	4.50208e-05	0.000165947	OR2L2	3.78003	not_significant
9.20246	-0.524372	0.185048	-2.8337	0.00460122	0.00938791	OR2M2	2.02743	not_significant
9.26474	-0.0627669	0.159605	-0.393264	0.694124	0.737984	OR2M5	0.131953	not_significant
10.6263	0.0761396	0.15151	0.502539	0.615288	0.666034	OR2T12	0.176504	not_significant
8.5538	-0.528166	0.18309	-2.88473	0.00391751	0.00818335	OR2T10	2.08707	not_significant
11.1241	-0.351455	0.148361	-2.36893	0.0178398	0.030376	OR2T5	1.51747	not_significant
14.6003	-0.685125	0.138033	-4.9635	6.92337e-07	3.93335e-06	OR2W5P	5.40524	not_significant
7.75075	-0.447183	0.196197	-2.27925	0.0226521	0.0374169	OR2Z1	1.42693	not_significant
13.292	-0.69395	0.154451	-4.49302	7.02207e-06	3.15799e-05	OR4C11	4.50059	not_significant
15.4818	-0.507282	0.139983	-3.62389	0.000290209	0.000852642	OR4C16	3.06923	not_significant
14.0224	-0.0757297	0.129945	-0.582781	0.560041	0.613749	OR4C3	0.212009	not_significant
16.3015	0.956661	0.163517	5.85052	4.90047e-09	4.05162e-08	OR4C46	7.39237	not_significant
11.3148	-0.378008	0.150656	-2.50908	0.0121044	0.0217128	OR4C6	1.66328	not_significant
12.6327	-0.43013	0.142262	-3.02351	0.00249863	0.00555824	OR4D10	2.25506	not_significant
8.05756	-0.704577	0.182623	-3.85809	0.000114276	0.000375367	OR4D11	3.42554	not_significant
13.4237	-0.290626	0.143877	-2.01996	0.0433874	0.065631	OR4D2	1.18289	not_significant
12.0666	0.271292	0.14344	1.89133	0.0585797	0.0850839	OR4D6	1.07015	not_significant
14.5644	0.835932	0.129542	6.45299	1.09661e-10	1.19705e-09	OR4D9	8.92189	not_significant
14.1571	-0.691599	0.160717	-4.30321	1.68341e-05	6.9162e-05	OR4K14	4.16013	not_significant
14.0868	-0.416957	0.144659	-2.88234	0.00394733	0.00823183	OR1I1	2.0845	not_significant
11.8004	-0.604977	0.152261	-3.9733	7.08833e-05	0.000247376	OR4K13	3.60664	not_significant
13.3654	-0.207481	0.142971	-1.45121	0.146721	0.190525	OR4K17	0.720049	not_significant
11.647	0.838338	0.13789	6.07975	1.20369e-09	1.10528e-08	OR4L1	7.95653	not_significant
11.6356	-0.568661	0.155895	-3.6477	0.000264594	0.000787917	OR4M2	3.10352	not_significant
35.0135	1.97631	0.163103	12.117	8.58921e-34	1.33684e-30	NCK2	29.8739	up
14.1223	0.346649	0.124274	2.78939	0.00528066	0.0105743	OR4N5	1.97575	not_significant
12.9123	0.106399	0.132502	0.803004	0.421972	0.479189	OR4S1	0.319493	not_significant
34.6698	1.42329	0.142966	9.95547	2.38704e-23	1.95538e-21	OR4X1	20.7088	up
8.36214	-0.14229	0.185461	-0.767223	0.442949	0.499998	OR4X2	0.301032	not_significant
20.8869	0.735426	0.168466	4.36542	1.26878e-05	5.37835e-05	OR5A1	4.26935	not_significant
8.68273	0.596911	0.17312	3.44797	0.000564824	0.00152385	OR5AN1	2.81706	not_significant
11.6821	0.348422	0.154578	2.25402	0.0241948	0.0395837	OR5AR1	1.40248	not_significant
19.9408	-0.0380842	0.117054	-0.325354	0.744913	0.782098	OR5AU1	0.106739	not_significant
7.74245	-0.376468	0.185643	-2.02791	0.042569	0.0646234	OR5B12	1.18961	not_significant
9.57253	0.0426936	0.154318	0.276659	0.782042	0.814396	OR14I1	0.0891643	not_significant
14.7457	0.140685	0.13179	1.06749	0.28575	0.340605	OR5D14	0.467748	not_significant
8.2609	-0.493321	0.187811	-2.62669	0.00862204	0.0161729	OR5K2	1.79121	not_significant
238.334	1.36615	0.183949	7.4268	1.1126e-13	2.08426e-12	OR5L1	11.681	up
8.24379	-0.0210497	0.18094	-0.116335	0.907387	0.9223	OR5L2	0.0351278	not_significant
10.4097	-0.0276873	0.150944	-0.183428	0.854462	0.877098	OR5M10	0.056952	not_significant
23.2526	-0.62366	0.119211	-5.23155	1.68098e-07	1.06663e-06	OR5M3	5.97199	not_significant
9.12197	-0.513601	0.206823	-2.48329	0.0130175	0.023111	OR5M9	1.63618	not_significant
10.792	-0.233909	0.174478	-1.34062	0.180044	0.227731	OR8U3	0.642577	not_significant
49.2327	1.3338	0.158524	8.41386	3.96718e-17	1.23698e-15	OR5T1	14.9076	up
7.98026	-0.37072	0.177531	-2.08819	0.0367805	0.0569977	OR5T2	1.24414	not_significant
7.42675	-0.241096	0.174637	-1.38056	0.167416	0.213624	OR5T3	0.670349	not_significant
9.73397	-0.89119	0.182741	-4.87679	1.07827e-06	5.90409e-06	OR51A2	5.22885	not_significant
9.82936	-0.276835	0.160849	-1.72109	0.0852341	0.118414	OR51A7	0.926596	not_significant
11.4053	-0.491578	0.143331	-3.42967	0.000604326	0.00161867	OR51B6	2.79084	not_significant
18.6857	0.654055	0.145012	4.51036	6.47189e-06	2.93672e-05	OR51D1	4.53214	not_significant
7.20334	-0.404218	0.182953	-2.20941	0.0271458	0.0436845	OR51F1	1.35967	not_significant
22.2489	0.376059	0.109993	3.41894	0.00062865	0.0016747	OR51F2	2.77606	not_significant
9.2842	-0.510983	0.164581	-3.10476	0.00190435	0.00438726	OR51I2	2.35781	not_significant
13.4418	-0.426552	0.141877	-3.00649	0.00264286	0.00583323	OR51L1	2.23409	not_significant
8.72115	-0.155975	0.174342	-0.894652	0.370973	0.427748	OR51M1	0.368812	not_significant
11.5785	-0.303992	0.149742	-2.03011	0.0423453	0.064372	OR51Q1	1.1913	not_significant
13.4281	0.140117	0.131131	1.06853	0.285283	0.340158	OR51S1	0.468319	not_significant
8.69826	-0.41232	0.171402	-2.40558	0.0161469	0.0278515	OR51T1	1.55515	not_significant
12.9076	-0.556875	0.209609	-2.65674	0.00789012	0.0149927	OR51V1	1.82412	not_significant
190.808	1.74157	0.256393	6.79257	1.10157e-11	1.42353e-10	RPS3	9.84663	up
7.39337	-0.526017	0.186887	-2.81462	0.00488346	0.00988602	SFMBT1	2.00498	not_significant
6.63577	-0.52823	0.209802	-2.51775	0.0118107	0.0212676	OR52A5	1.67228	not_significant
10.6788	-0.383742	0.148182	-2.58966	0.009607	0.0177425	OR52B4	1.75099	not_significant
13.2683	0.143914	0.128096	1.12349	0.261231	0.315242	OR52B6	0.501355	not_significant
16.808	0.162065	0.119268	1.35883	0.174201	0.221361	OR52D1	0.6549	not_significant
13.3199	-0.461219	0.13997	-3.29513	0.000983759	0.0024803	OR52E2	2.6055	not_significant
12.9762	0.432546	0.157665	2.74345	0.00607968	0.0119514	OR52E4	1.92258	not_significant
15.0153	-0.606257	0.132974	-4.55922	5.13441e-06	2.40098e-05	OR52E6	4.61961	not_significant
6.77028	-0.0269561	0.182008	-0.148104	0.882261	0.901076	OR52E8	0.0452385	not_significant
5.90764	-0.984321	0.223117	-4.41168	1.0257e-05	4.44169e-05	OR52I1	4.35245	not_significant
10.236	-0.506387	0.158172	-3.20149	0.00136718	0.00329907	OR52I2	2.48161	not_significant
7.67405	-0.455872	0.181212	-2.51568	0.0118804	0.021364	OR52K1	1.67032	not_significant
10.9554	-0.082432	0.153641	-0.536523	0.591597	0.643971	OR52K2	0.191133	not_significant
11.1604	0.0714483	0.138193	0.51702	0.605142	0.656315	OR52L1	0.182888	not_significant
9.26237	-0.524115	0.183178	-2.86123	0.00422003	0.00871972	OR52N2	2.0595	not_significant
17.7453	-0.656477	0.128318	-5.116	3.12086e-07	1.87664e-06	OR52N4	5.72662	not_significant
10.9156	-0.788667	0.159285	-4.95129	7.37225e-07	4.15987e-06	SP140	5.38092	not_significant
8.61651	-0.311846	0.163234	-1.91043	0.0560785	0.0819194	OR52R1	1.08661	not_significant
10.5727	-0.459936	0.164493	-2.79608	0.0051726	0.0103858	OR52W1	1.98356	not_significant
20.044	0.354521	0.116009	3.05597	0.00224334	0.00505902	OR56A4	2.29593	not_significant
9.49327	-0.256896	0.157966	-1.62628	0.103891	0.140708	OR56B1	0.851681	not_significant
12.1763	0.0546734	0.14046	0.389246	0.697094	0.740677	OR56B4	0.130371	not_significant
14.0551	-0.727294	0.150965	-4.81765	1.45262e-06	7.71368e-06	OR6C1	5.11274	not_significant
9.29562	-0.59457	0.173522	-3.42648	0.000611468	0.00163414	OR6C76	2.78671	not_significant
8.90196	0.0613656	0.161052	0.38103	0.703181	0.745956	OR6K6	0.127287	not_significant
17.958	-0.609532	0.124788	-4.88453	1.03673e-06	5.69837e-06	OR6N1	5.24425	not_significant
11.7624	-0.450286	0.142276	-3.16487	0.00155155	0.00367669	OR6Q1	2.43454	not_significant
9.44506	-0.125541	0.18421	-0.681508	0.49555	0.551737	OR6T1	0.258268	not_significant
11.9592	0.521588	0.140742	3.70597	0.00021058	0.000645284	OR6X1	3.19025	not_significant
9.64813	-0.0206698	0.151161	-0.136741	0.891236	0.908854	OR6Y1	0.0415059	not_significant
16.6491	0.141966	0.124568	1.13966	0.254428	0.307928	OR7A10	0.511551	not_significant
13.3436	0.0517259	0.133948	0.386163	0.699376	0.742806	OR7D4	0.129124	not_significant
8.45315	-0.217663	0.165745	-1.31324	0.189103	0.237724	OR7G1	0.623926	not_significant
10.1458	0.00865317	0.159936	0.054104	0.956852	0.963507	OR7G2	0.0161451	not_significant
14.4438	-0.34081	0.135605	-2.51325	0.0119624	0.0214931	OR8A1	1.6677	not_significant
11.7532	-0.374117	0.146373	-2.55592	0.0105908	0.0193074	OR8B12	1.71428	not_significant
11.1795	-0.298223	0.221729	-1.34499	0.178629	0.226232	OR8B4	0.645445	not_significant
9.67699	-0.36737	0.158444	-2.31861	0.0204162	0.03418	OR8D4	1.46623	not_significant
9.26339	-0.317713	0.194222	-1.63582	0.101878	0.138403	OR8H1	0.858854	not_significant
52.2634	1.35063	0.144378	9.35481	8.3749e-21	4.40614e-19	OR8K3	18.3559	up
10.8878	-0.237132	0.202585	-1.17053	0.241789	0.294694	OR8S1	0.530629	not_significant
11.0691	0.150107	0.141855	1.05817	0.289976	0.345159	OR8J1	0.461981	not_significant
64.4796	1.7564	0.158927	11.0516	2.15281e-28	4.27745e-26	TMEM198	25.3688	up
12.0304	-0.440107	0.14722	-2.98944	0.00279486	0.00611003	LRRC55	2.21396	not_significant
15.2207	-0.384877	0.134284	-2.86614	0.00415512	0.00860749	OR9I1	2.06512	not_significant
28.8866	1.36285	0.114226	11.9312	8.13876e-33	5.62991e-30	OR9Q1	29.2495	up
10.3181	-0.182648	0.185657	-0.983789	0.325219	0.381325	LRRC52	0.418705	not_significant
139.932	1.37821	0.182367	7.55735	4.11377e-14	8.31524e-13	OR2J3	12.0801	up
8.54069	-0.300177	0.161866	-1.85449	0.0636697	0.0914597	FRG2	1.03877	not_significant
16.2961	0.64417	0.154864	4.15958	3.18839e-05	0.000122605	OR5B21	3.91149	not_significant
39.4146	1.35798	0.166026	8.1793	2.85491e-16	7.86446e-15	OR2B3	14.1043	up
8.88339	-0.339859	0.169509	-2.00496	0.0449672	0.0676864	OR1L3	1.1695	not_significant
10.222	-0.237414	0.167448	-1.41783	0.156239	0.201191	OR1L1	0.696391	not_significant
11.3036	-0.298835	0.160742	-1.8591	0.0630129	0.0906163	OR51G1	1.04279	not_significant
9.18177	-0.0290692	0.153916	-0.188864	0.850199	0.873298	OR51G2	0.0588376	not_significant
16.0608	-0.239179	0.126457	-1.89139	0.0585726	0.0850802	OR4N4	1.07017	not_significant
9.67055	-0.0371487	0.168827	-0.22004	0.82584	0.852732	PKP2	0.0691876	not_significant
14.0448	-0.131174	0.135729	-0.966442	0.333823	0.390066	OR9K2	0.408862	not_significant
12.8243	-0.000841003	0.134211	-0.00626626	0.995	0.9958	OR5M11	0.00182786	not_significant
17.7774	0.550961	0.127134	4.33369	1.46629e-05	6.11018e-05	OR4C12	4.21395	not_significant
8.57345	-0.269541	0.16965	-1.5888	0.112105	0.150491	CHD3	0.82249	not_significant
14.8674	0.488989	0.132565	3.68867	0.000225429	0.000684719	OR4A5	3.16449	not_significant
8.67092	-0.545272	0.17593	-3.09937	0.00193934	0.00445798	OR4A16	2.35086	not_significant
12.808	-0.496934	0.138856	-3.57877	0.000345216	0.000992703	OR4A15	3.00318	not_significant
11.5003	-0.266594	0.141711	-1.88126	0.0599371	0.0867517	OR2AE1	1.06172	not_significant
13.2767	0.131369	0.130696	1.00515	0.314827	0.370582	OR6N2	0.431116	not_significant
16.6823	0.0922103	0.131795	0.69965	0.484146	0.540555	OR6K2	0.26716	not_significant
35.6547	-0.367849	0.145512	-2.52796	0.0114726	0.0207309	OR10A7	1.68338	not_significant
14.1851	-0.534541	0.152391	-3.5077	0.000452007	0.00125552	OR6B1	2.90118	not_significant
26.0922	0.995182	0.147173	6.762	1.36102e-11	1.72924e-10	OR5M8	9.76214	not_significant
45.5316	1.62459	0.185545	8.75579	2.02672e-18	7.66254e-17	OR9Q2	16.1156	up
19.4965	0.774414	0.148385	5.21894	1.79947e-07	1.13504e-06	OR9G4	5.94499	not_significant
19.0426	-0.179006	0.11972	-1.4952	0.134863	0.176972	OR2AT4	0.752096	not_significant
19.9192	-0.168684	0.118144	-1.42778	0.153356	0.197929	OR6F1	0.703491	not_significant
14.1549	-0.582929	0.16074	-3.62654	0.000287242	0.000845253	OR51I1	3.07301	not_significant
12.8348	-0.319766	0.139386	-2.2941	0.0217849	0.0361636	OR52H1	1.44173	not_significant
16.7294	-0.189438	0.124523	-1.5213	0.128183	0.169205	SREBF1	0.771587	not_significant
13.8733	-0.44149	0.141087	-3.12921	0.00175274	0.0040874	OR5AK2	2.38855	not_significant
8.65763	-0.566372	0.179601	-3.15351	0.00161322	0.00380334	OR10V1	2.41983	not_significant
16.4683	-0.139915	0.1197	-1.16888	0.242453	0.29535	OR6M1	0.529663	not_significant
31.9477	0.880169	0.11418	7.70862	1.27181e-14	2.77172e-13	OR4F6	12.5573	not_significant
10.7214	-0.00395984	0.148683	-0.0266327	0.978753	0.982013	OR6K3	0.00788295	not_significant
80.5155	1.46826	0.234993	6.24809	4.15505e-10	4.09735e-09	HNRNPL	8.3875	up
14.7455	0.542717	0.12291	4.41558	1.0074e-05	4.37057e-05	RGS10	4.35946	not_significant
21.044	0.247982	0.11256	2.2031	0.0275875	0.0443265	AK4	1.35334	not_significant
7.6645	-0.602533	0.221557	-2.71954	0.00653724	0.0127117	POTEA	1.8958	not_significant
12.9344	-0.121392	0.131555	-0.922748	0.356139	0.413092	KDM2B	0.383954	not_significant
20.8605	0.478261	0.106055	4.50954	6.49677e-06	2.94658e-05	ZNF32	4.53068	not_significant
19.7784	0.479061	0.117859	4.06469	4.80969e-05	0.000176035	MTIF2	3.7544	not_significant
12.6735	-0.396459	0.164935	-2.40372	0.0162291	0.0279778	LRSAM1	1.55319	not_significant
15.3246	-0.705834	0.134363	-5.25317	1.495e-07	9.57875e-07	DAZ4	6.01869	not_significant
8.53867	-0.429808	0.171476	-2.50652	0.0121926	0.0218333	ACTR2	1.66088	not_significant
17.984	0.367236	0.135022	2.71981	0.00653187	0.0127039	NFASC	1.89606	not_significant
9.38555	-0.0970882	0.15214	-0.638149	0.523377	0.578923	NEURL4	0.237379	not_significant
18.2685	0.751456	0.147689	5.0881	3.61665e-07	2.1574e-06	SF3A1	5.66607	not_significant
9.26589	-0.537729	0.172465	-3.11791	0.00182138	0.00422217	MARCHF2	2.37446	not_significant
36.435	0.806771	0.111889	7.21048	5.57567e-13	9.03964e-12	B4GALT2	11.0438	not_significant
12.7523	-0.211579	0.147823	-1.4313	0.152344	0.196827	EBF3	0.705915	not_significant
19.914	0.703061	0.107905	6.51557	7.24131e-11	8.13265e-10	OR10G3	9.08977	not_significant
12.0943	-0.45258	0.146113	-3.09747	0.0019518	0.00448276	OR10G2	2.34845	not_significant
10.3049	-0.712692	0.176606	-4.0355	5.44872e-05	0.000197144	OR5B3	3.70522	not_significant
11.5885	-0.546954	0.162613	-3.36353	0.000769523	0.00199644	OR4B1	2.69974	not_significant
9.99632	-0.092201	0.172061	-0.535861	0.592055	0.644394	OR2T6	0.190848	not_significant
15.0827	0.122475	0.136164	0.899465	0.368405	0.425443	PLCXD3	0.371158	not_significant
65.9105	0.649669	0.189575	3.42697	0.000610348	0.00163246	NFKBIZ	2.78716	not_significant
12.9321	-0.123598	0.138179	-0.89448	0.371065	0.427828	OR2A2	0.368731	not_significant
12.5959	0.175407	0.148663	1.1799	0.238042	0.290696	OR5H2	0.536561	not_significant
21.7706	0.440339	0.136912	3.21621	0.00129896	0.00315647	OR4K5	2.5008	not_significant
13.6334	-0.395509	0.136673	-2.89383	0.00380569	0.00797564	OR4K15	2.09823	not_significant
17.7817	-0.540621	0.130555	-4.14094	3.45889e-05	0.000131625	OR13G1	3.88066	not_significant
13.6553	-0.281221	0.164269	-1.71196	0.0869047	0.120392	OR5B17	0.919404	not_significant
19.3628	0.909831	0.130823	6.95465	3.53446e-12	4.98588e-11	OR6C74	10.3023	not_significant
11.6714	-0.340517	0.151893	-2.24182	0.0249729	0.0406607	OR10AG1	1.39082	not_significant
8.05623	-0.402634	0.177398	-2.26967	0.0232275	0.0382119	OR5J2	1.4178	not_significant
10.3234	-0.151895	0.170529	-0.890732	0.373073	0.429904	OR6C6	0.366628	not_significant
14.7334	-0.0907445	0.142401	-0.637246	0.523965	0.57947	OR6C4	0.236969	not_significant
17.539	0.838059	0.133514	6.27696	3.45268e-10	3.45027e-09	OR5D16	8.46215	not_significant
9.00882	-0.476304	0.173455	-2.74598	0.00603313	0.0118736	OR6C75	1.92542	not_significant
13.3303	-0.126192	0.133616	-0.944442	0.344944	0.401563	OR6C70	0.396246	not_significant
16.2613	-0.651	0.131592	-4.94711	7.53243e-07	4.2464e-06	OR4K2	5.37198	not_significant
10.9109	0.00540785	0.162261	0.0333282	0.973413	0.977811	CPM	0.00974526	not_significant
12.9287	-0.410523	0.141679	-2.89755	0.00376088	0.00789429	OR11G2	2.10269	not_significant
12.8318	-0.741794	0.150968	-4.91358	8.94293e-07	4.97549e-06	OR4F21	5.30316	not_significant
18.8451	0.763561	0.11484	6.64888	2.95328e-11	3.5358e-10	CACNA2D2	9.45151	not_significant
16.142	-0.203999	0.121609	-1.6775	0.0934451	0.128376	OR4A47	0.891515	not_significant
11.1254	-0.397492	0.148654	-2.67395	0.00749646	0.0143542	OR5H14	1.84302	not_significant
7.01246	-0.19351	0.215927	-0.896182	0.370156	0.427086	OR5K3	0.369485	not_significant
10.0455	-0.432133	0.166919	-2.58889	0.0096287	0.0177738	OR5K4	1.75022	not_significant
16.9596	0.261339	0.115436	2.26394	0.023578	0.0387068	OR6C65	1.41221	not_significant
9.39826	-0.472712	0.175027	-2.7008	0.00691728	0.0133603	OR6C68	1.87418	not_significant
127.576	1.20663	0.249799	4.83039	1.36265e-06	7.29653e-06	SF3B1	5.13688	up
8.86371	-0.4949	0.191276	-2.58736	0.0096715	0.0178404	OR5B2	1.74859	not_significant
15.1154	-0.0772379	0.140433	-0.549999	0.58232	0.635454	EDA	0.196916	not_significant
15.0893	-0.501955	0.130805	-3.83743	0.000124328	0.000405107	ITGB4	3.39243	not_significant
20.0166	0.950011	0.117761	8.06727	7.18903e-16	1.85455e-14	CHEK2	13.7318	not_significant
11.7981	-0.912183	0.158863	-5.74193	9.36018e-09	7.33921e-08	CACNA2D4	7.13435	not_significant
24.3543	0.871359	0.167694	5.19611	2.03498e-07	1.2703e-06	VPS54	5.89609	not_significant
45.7116	-0.0987233	0.181244	-0.544699	0.58596	0.638878	GBA	0.194582	not_significant
36.4165	0.792948	0.167606	4.73104	2.23376e-06	1.13896e-05	NUMB	4.94349	not_significant
8.90989	-0.266645	0.165204	-1.61404	0.106519	0.14382	WASHC2A	0.842182	not_significant
18.4719	0.140878	0.120848	1.16574	0.243718	0.296552	GJB3	0.527899	not_significant
12.6836	-0.0164459	0.144034	-0.11418	0.909095	0.923785	HAO2	0.0344292	not_significant
73.4875	1.10282	0.238451	4.62492	3.74743e-06	1.80761e-05	ADAM9	4.7429	up
9.26237	-0.17984	0.167439	-1.07406	0.282796	0.337545	ZNF835	0.471668	not_significant
11.0728	-0.617026	0.14944	-4.12892	3.64468e-05	0.000137797	ZNF780B	3.86076	not_significant
12.4205	-0.436563	0.146743	-2.97502	0.00292969	0.0063618	OR6B2	2.19642	not_significant
35.1586	0.842983	0.154946	5.44049	5.31354e-08	3.69337e-07	ATP8B2	6.43258	not_significant
15.8524	0.0769103	0.123826	0.621118	0.534522	0.58961	ERBB2	0.229435	not_significant
22.2538	0.442534	0.106612	4.15088	3.31206e-05	0.000126787	IP6K2	3.89693	not_significant
12.6614	0.337387	0.147748	2.28353	0.0223989	0.0370544	ERBB3	1.43116	not_significant
48.9037	1.55869	0.15541	10.0296	1.13011e-23	9.63797e-22	KRTAP5-1	21.016	up
271.148	1.71719	0.284074	6.04487	1.49531e-09	1.34938e-08	RPS3A	7.86987	up
7.48022	-0.526588	0.196969	-2.67346	0.00750739	0.0143708	YBEY	1.84252	not_significant
10.2708	-0.400424	0.173955	-2.30189	0.0213415	0.0355159	RBMY1J	1.44958	not_significant
16.096	-0.400136	0.124432	-3.21571	0.00130124	0.00316099	DIPK1A	2.50018	not_significant
11.5626	-0.412119	0.142018	-2.90189	0.00370916	0.00780311	LRRC37A2	2.10773	not_significant
24.53	0.71941	0.126428	5.69028	1.26833e-08	9.72437e-08	TCEAL9	7.01214	not_significant
16.4792	0.134813	0.121311	1.1113	0.26644	0.320617	MAPKAP1	0.494013	not_significant
9.50771	-0.646219	0.171865	-3.76004	0.000169885	0.000533896	CHRM2	3.27254	not_significant
24.4615	0.583279	0.165029	3.5344	0.000408706	0.0011518	ARHGAP17	2.93862	not_significant
12.1366	-0.297634	0.144023	-2.06657	0.0387743	0.0597022	RAB37	1.22401	not_significant
13.9632	0.0331202	0.145104	0.228251	0.819451	0.847447	TCEAL1	0.0718877	not_significant
13.7438	-0.545345	0.142575	-3.82497	0.000130789	0.000423648	SLC25A25	3.37299	not_significant
16.4915	0.446683	0.115655	3.8622	0.000112372	0.000369893	WDR35	3.43192	not_significant
17.5253	-0.0924952	0.133166	-0.694587	0.487314	0.543832	CR2	0.264535	not_significant
30.033	0.85384	0.111668	7.64626	2.06907e-14	4.38638e-13	SPIN2B	12.3579	not_significant
7.45737	-0.64247	0.217183	-2.9582	0.00309443	0.00666528	TCEAL4	2.17618	not_significant
15.3887	-0.444183	0.128381	-3.45989	0.000540389	0.00146592	TCEAL6	2.83389	not_significant
7.93329	-0.573874	0.190845	-3.00701	0.00263828	0.005825	LRRC18	2.2347	not_significant
16.8222	0.54535	0.119032	4.58156	4.61529e-06	2.18559e-05	ALG3	4.66043	not_significant
10.8365	-0.0517938	0.147295	-0.351634	0.725113	0.765137	LRIF1	0.116261	not_significant
14.767	-0.144658	0.128343	-1.12712	0.259692	0.313669	UHRF1BP1L	0.503528	not_significant
140.145	1.65522	0.245679	6.73734	1.61314e-11	2.02342e-10	RPS4X	9.69391	up
14.4251	0.00453571	0.130346	0.0347976	0.972241	0.976844	ATN1	0.0101749	not_significant
14.5883	0.259428	0.119757	2.16628	0.0302898	0.0481303	ALG8	1.31758	not_significant
9.28154	-0.469034	0.16511	-2.84074	0.00450088	0.00921136	CLEC6A	2.03568	not_significant
34.512	0.0550636	0.182424	0.301844	0.762771	0.797619	SDCBP	0.0982045	not_significant
7.27178	-0.537989	0.221381	-2.43015	0.0150924	0.0263121	ZSCAN2	1.57984	not_significant
27.775	1.48567	0.166182	8.94002	3.89097e-19	1.60778e-17	KLHL5	16.7938	up
13.9547	0.278426	0.127703	2.18026	0.0292381	0.0466815	RESP18	1.33086	not_significant
11.3572	-0.490191	0.15207	-3.22346	0.0012665	0.00308845	C8orf48	2.51026	not_significant
26.8197	0.488042	0.109717	4.44818	8.65996e-06	3.81287e-05	NTRK2	4.41875	not_significant
9.76578	-0.591279	0.172549	-3.42673	0.000610885	0.00163327	SCP2	2.78694	not_significant
10.768	-0.539433	0.15778	-3.41889	0.000628779	0.0016748	ZNF484	2.77604	not_significant
9.81463	-0.675347	0.162561	-4.15443	3.26105e-05	0.000125039	FSD2	3.90295	not_significant
10.7401	-0.0829056	0.169297	-0.489705	0.624343	0.674154	LKAAEAR1	0.171241	not_significant
16.7022	-0.0879675	0.12212	-0.720338	0.471317	0.52803	ZNF483	0.277342	not_significant
15.3159	-0.758131	0.13721	-5.52533	3.28859e-08	2.37069e-07	PPDPFL	6.62513	not_significant
14.7601	-0.21186	0.137164	-1.54458	0.122449	0.162601	IGIP	0.788878	not_significant
17.8469	0.268861	0.135961	1.97748	0.047987	0.0715685	IGF2BP2	1.14528	not_significant
29.9612	0.790886	0.158469	4.99079	6.01338e-07	3.44938e-06	SPOP	5.46226	not_significant
10.1968	-0.465288	0.156258	-2.9777	0.00290424	0.00631313	CARD17	2.19976	not_significant
9.06994	-0.685912	0.176277	-3.89111	9.97867e-05	0.000333382	STAR	3.47706	not_significant
34.7673	0.683272	0.11773	5.80373	6.48542e-09	5.23006e-08	BRWD1	7.28149	not_significant
15.0482	0.300692	0.120455	2.49629	0.0125498	0.0223829	ZNF599	1.65008	not_significant
9.8833	-0.241607	0.161904	-1.49229	0.135624	0.177796	ERV3-1	0.750079	not_significant
10.4043	-0.430999	0.15479	-2.78442	0.00536238	0.010715	SETD4	1.97001	not_significant
14.9495	-0.365611	0.132235	-2.76485	0.00569489	0.0112912	GEMIN7	1.94726	not_significant
8.82833	-0.554919	0.17799	-3.1177	0.00182269	0.00422414	DUSP13	2.37426	not_significant
21.0163	0.576348	0.139844	4.12136	3.76643e-05	0.00014182	EI24	3.84826	not_significant
17.6222	-0.510051	0.140151	-3.63928	0.000273397	0.00081	RASL10A	3.09152	not_significant
44.3775	0.882877	0.136556	6.46532	1.01084e-10	1.10925e-09	RWDD1	8.95497	not_significant
20.1518	0.904653	0.136759	6.61494	3.71708e-11	4.37454e-10	TULP4	9.35907	not_significant
25.5613	1.36319	0.132404	10.2957	7.36634e-25	7.77295e-23	HCST	22.1094	up
23.1937	-0.469904	0.116521	-4.0328	5.51163e-05	0.000199112	TRPM3	3.7009	not_significant
11.162	-0.38751	0.180968	-2.14133	0.0322478	0.0508093	NWD1	1.29406	not_significant
9.49356	-0.605174	0.178538	-3.38961	0.000699921	0.00183808	LMBRD2	2.73564	not_significant
11.878	-0.469315	0.14829	-3.16485	0.00155162	0.00367669	NKAPL	2.43454	not_significant
14.951	0.148146	0.131283	1.12845	0.259131	0.313073	STH	0.504354	not_significant
14.3068	0.295017	0.128969	2.2875	0.0221666	0.0367319	PPP1R27	1.43496	not_significant
12.8796	-0.479618	0.166918	-2.87338	0.00406107	0.0084417	C3orf56	2.07357	not_significant
13.7069	0.177678	0.127357	1.39512	0.162981	0.208621	CDHR4	0.680641	not_significant
42.5807	0.68008	0.17153	3.96479	7.3461e-05	0.000255404	SS18	3.59277	not_significant
14.944	-0.381242	0.130088	-2.93065	0.0033825	0.00719286	IRGQ	2.1431	not_significant
8.96219	-0.553778	0.166368	-3.32863	0.000872754	0.00223171	IGFBPL1	2.65136	not_significant
15.4907	0.251516	0.117166	2.14666	0.0318202	0.0502414	TFG	1.29894	not_significant
8.59886	-0.0924183	0.180257	-0.512703	0.608159	0.659195	C2CD4B	0.180986	not_significant
6.75423	-0.485663	0.196727	-2.46872	0.0135599	0.0239737	RPS4Y1	1.62027	not_significant
20.6838	-0.285538	0.148171	-1.92708	0.05397	0.0792451	OPTN	1.10103	not_significant
12.2128	-0.301763	0.144845	-2.08335	0.0372193	0.0575929	COA5	1.23963	not_significant
11.5288	-0.51403	0.150161	-3.42319	0.00061891	0.00165181	C1QL4	2.78204	not_significant
15.2304	-0.648421	0.144215	-4.49622	6.91715e-06	3.11455e-05	SAXO2	4.5066	not_significant
30.491	1.04688	0.133381	7.8488	4.2005e-15	9.80659e-14	MOG	13.0085	up
9.25202	-0.264938	0.161277	-1.64275	0.100435	0.136711	C18orf25	0.864196	not_significant
9.35483	-0.422678	0.167108	-2.52937	0.0114268	0.0206602	TMEM89	1.68487	not_significant
11.2336	-0.0183146	0.140022	-0.130798	0.895935	0.912995	PRSS37	0.0395315	not_significant
22.7225	0.225105	0.129868	1.73333	0.0830362	0.11571	TAGLN3	0.936627	not_significant
36.9568	0.981709	0.109726	8.94695	3.6543e-19	1.52007e-17	TRIM72	16.8181	not_significant
9.39387	-0.258814	0.168012	-1.54045	0.123451	0.163664	CISD2	0.786046	not_significant
14.1099	0.42717	0.139389	3.06459	0.00217972	0.0049352	UMOD	2.3067	not_significant
9.19183	-0.188502	0.16604	-1.13528	0.256258	0.309983	CCDC73	0.508662	not_significant
15.2061	-0.556145	0.134943	-4.12132	3.76703e-05	0.00014182	C4orf46	3.84826	not_significant
8.66782	-0.383266	0.180487	-2.12351	0.0337115	0.0528201	EID3	1.2772	not_significant
13.0706	0.33806	0.132339	2.55451	0.0106338	0.0193782	LAMTOR4	1.71269	not_significant
19.0488	0.0579887	0.116862	0.496216	0.619742	0.669923	WDHD1	0.173975	not_significant
10.0282	-0.191346	0.153817	-1.24398	0.213505	0.264626	GPX8	0.577368	not_significant
8.90252	-0.238833	0.1612	-1.4816	0.138448	0.181029	ZNF761	0.742252	not_significant
8.10357	-0.319318	0.19296	-1.65484	0.0979572	0.133771	C14orf180	0.873638	not_significant
9.67323	-0.0349088	0.152507	-0.2289	0.818947	0.847019	BCAP29	0.0721069	not_significant
11.6772	-0.337602	0.143677	-2.34974	0.0187867	0.0317826	TTLL9	1.49781	not_significant
18.1835	0.215854	0.114651	1.8827	0.0597417	0.0865019	STEAP3	1.06297	not_significant
14.9797	0.113975	0.124997	0.911817	0.361865	0.418668	SLC41A3	0.378131	not_significant
9.32756	-0.215407	0.160394	-1.34299	0.179277	0.226961	KLF6	0.644049	not_significant
30.8457	0.409108	0.162322	2.52035	0.0117239	0.0211256	SEPTIN2	1.67519	not_significant
9.6806	-0.456381	0.187279	-2.4369	0.0148137	0.0258939	ISX	1.5868	not_significant
12.7356	-0.419872	0.143755	-2.92075	0.00349195	0.0073953	TMEM64	2.13104	not_significant
11.2248	-0.71854	0.181829	-3.95174	7.75845e-05	0.000267846	PIWIL3	3.57212	not_significant
7.97224	-0.400462	0.179572	-2.23009	0.0257417	0.0417385	OPRM1	1.37946	not_significant
230.555	1.03833	0.377415	2.75116	0.00593842	0.0117143	LGMN	1.93128	up
9.94124	-0.338785	0.188298	-1.7992	0.0719871	0.101964	TCHHL1	0.991551	not_significant
8.5455	-0.0758311	0.178323	-0.425246	0.670657	0.71646	NEXMIF	0.144808	not_significant
20.9045	0.393352	0.126623	3.10648	0.00189327	0.00436713	SLC7A2	2.3598	not_significant
18.5105	0.585442	0.130013	4.50296	6.70127e-06	3.0283e-05	MXI1	4.5188	not_significant
7.76265	-0.286431	0.185285	-1.54589	0.122131	0.162259	TPST2	0.789791	not_significant
16.4817	-0.704807	0.130377	-5.40591	6.44785e-08	4.41761e-07	KYAT3	6.35481	not_significant
9.10741	-0.124449	0.170065	-0.731776	0.464305	0.521374	CST9	0.282851	not_significant
14.6277	-0.279639	0.131073	-2.13346	0.032887	0.0516508	THAP7	1.28692	not_significant
32.4185	0.456834	0.130306	3.50585	0.000455155	0.00126333	TFIP11	2.89848	not_significant
32.2277	0.609561	0.112287	5.42858	5.68028e-08	3.92928e-07	ADGRL1	6.40569	not_significant
10.8535	-0.453112	0.15871	-2.85498	0.00430402	0.00886971	SMIM29	2.05209	not_significant
47.9391	0.876193	0.161219	5.43481	5.48539e-08	3.80574e-07	RBPMS	6.41956	not_significant
11.5693	0.368684	0.148474	2.48316	0.0130223	0.0231152	CFAP58	1.6361	not_significant
9.74518	-0.316178	0.158575	-1.99388	0.0461653	0.0692442	WDR89	1.15962	not_significant
10.789	-0.629452	0.162606	-3.87103	0.000108378	0.00035845	ZNF121	3.44557	not_significant
24.9354	0.310847	0.119613	2.59877	0.00935588	0.0173404	FNIP1	1.76094	not_significant
13.0943	-0.489506	0.161615	-3.02883	0.002455	0.00547616	C6orf226	2.26152	not_significant
9.56159	-0.781209	0.170244	-4.58877	4.45872e-06	2.11628e-05	TMCO2	4.67443	not_significant
13.0065	-0.202979	0.151957	-1.33577	0.181625	0.229374	SULT1C3	0.639455	not_significant
11.3435	-0.0541612	0.158516	-0.341676	0.732594	0.771637	TDP1	0.112587	not_significant
14.0925	-0.122038	0.12987	-0.939694	0.347374	0.404086	RAB19	0.393526	not_significant
13.0326	-0.402121	0.164093	-2.45057	0.014263	0.025039	FBXO47	1.60138	not_significant
12.9095	-0.0838299	0.135821	-0.617209	0.537097	0.591996	SPDYC	0.227682	not_significant
10.6187	-0.534384	0.154997	-3.4477	0.000565388	0.00152465	SPDYA	2.81683	not_significant
15.2072	0.514846	0.121888	4.22394	2.40065e-05	9.51954e-05	FAT3	4.02138	not_significant
12.2859	-0.550936	0.142061	-3.87816	0.000105251	0.000349223	SLC35D3	3.4569	not_significant
11.052	-0.276066	0.146171	-1.88865	0.0589384	0.0855026	CD200R1L	1.06802	not_significant
61.1549	0.898192	0.156854	5.72629	1.02653e-08	7.99183e-08	CCT3	7.09735	not_significant
12.7392	-0.527756	0.155349	-3.39723	0.000680726	0.00179448	DSP	2.74606	not_significant
14.4561	0.306989	0.143051	2.146	0.0318726	0.0502987	NIPA2	1.29844	not_significant
13.7569	0.378614	0.130339	2.90484	0.00367443	0.00773963	TCP1	2.11128	not_significant
24.0619	0.953797	0.109081	8.74396	2.25083e-18	8.39098e-17	ITPRIPL1	16.0762	not_significant
9.7192	-0.0515155	0.156815	-0.328511	0.742525	0.780119	STATH	0.107839	not_significant
7.33814	-0.464086	0.177609	-2.61297	0.00897584	0.0167274	ACSL6	1.77657	not_significant
16.8755	0.0541075	0.1272	0.425374	0.670564	0.716401	PPP2CB	0.144844	not_significant
7.88197	-0.24643	0.212985	-1.15703	0.24726	0.300225	MFAP3L	0.522553	not_significant
16.1864	-0.586721	0.1663	-3.52808	0.000418589	0.0011767	SH3D19	2.92933	not_significant
13.4763	0.385943	0.124328	3.10423	0.00190776	0.00439458	SLCO1B7	2.35708	not_significant
15.311	0.744908	0.126335	5.89628	3.71793e-09	3.16498e-08	CDKL4	7.49963	not_significant
40.1631	1.82102	0.153031	11.8997	1.18804e-32	7.65141e-30	CLSTN1	29.1163	up
14.8451	-0.503131	0.134785	-3.73285	0.000189328	0.000586318	SMPDL3B	3.23187	not_significant
24.5209	0.960886	0.135818	7.07478	1.49684e-12	2.25273e-11	CADPS2	10.6473	not_significant
11.8763	0.186667	0.147523	1.26534	0.20575	0.256254	ARMCX6	0.591329	not_significant
10.1094	0.15158	0.151185	1.00261	0.316048	0.371832	HS3ST6	0.429653	not_significant
9.95239	-0.352607	0.169415	-2.08131	0.0374052	0.0578373	SLX4IP	1.23779	not_significant
7.28438	-0.577238	0.211901	-2.7241	0.0064477	0.0125651	SPANXN3	1.90084	not_significant
7.82362	-0.569771	0.19783	-2.8801	0.00397554	0.00827956	C20orf202	2.08199	not_significant
10.2559	-0.666625	0.171651	-3.8836	0.000102919	0.000342521	SPANXN4	3.46531	not_significant
7.64343	-0.784773	0.185977	-4.21973	2.44593e-05	9.67443e-05	SPANXN1	4.01437	not_significant
7.8216	-0.331062	0.191477	-1.72899	0.083811	0.116712	SPANXN5	0.932885	not_significant
9.05373	-0.670074	0.164818	-4.06555	4.79194e-05	0.000175523	CEP131	3.75567	not_significant
7.35203	-0.375844	0.186055	-2.02007	0.0433766	0.06562	LBX2	1.18296	not_significant
15.5414	-0.53003	0.143769	-3.68667	0.000227207	0.000689446	BRD9	3.1615	not_significant
55.7907	0.783526	0.190001	4.12381	3.7266e-05	0.000140468	KIAA0930	3.85242	not_significant
13.2796	0.459111	0.144775	3.17121	0.00151807	0.00360771	C12orf29	2.44277	not_significant
13.1509	0.0418223	0.133498	0.313281	0.754067	0.790154	B3GNTL1	0.102288	not_significant
13.4119	-0.356597	0.136841	-2.60593	0.00916259	0.0170329	LUZP2	1.76871	not_significant
28.9305	1.18159	0.146722	8.05327	8.0613e-16	2.07099e-14	TMEM230	13.6838	up
12.2991	-0.451199	0.150493	-2.99815	0.00271625	0.00596841	HRNR	2.22414	not_significant
9.94287	-0.00511565	0.165919	-0.0308323	0.975403	0.979336	DNASE1L1	0.00906829	not_significant
13.3593	-0.442835	0.14668	-3.01906	0.00253564	0.00562849	ANKRD16	2.24961	not_significant
23.2287	0.36001	0.124158	2.89961	0.00373632	0.00785406	PKD1	2.10491	not_significant
41.1932	1.27927	0.213743	5.98505	2.16321e-09	1.90756e-08	SSBP3	7.71952	up
10.4298	-0.528799	0.168831	-3.13213	0.00173542	0.00405227	ERMN	2.3923	not_significant
9.87158	-0.251909	0.181222	-1.39006	0.164511	0.210392	DNAAF9	0.67697	not_significant
12.5544	-0.0653207	0.135784	-0.481062	0.630472	0.679673	SYTL3	0.1677	not_significant
11.7761	0.312924	0.143626	2.17875	0.0293502	0.0468404	ZNF648	1.32938	not_significant
15.2537	-0.00654045	0.130796	-0.0500051	0.960118	0.966379	FAM168B	0.0148525	not_significant
11.9974	-0.630816	0.149051	-4.23221	2.31401e-05	9.21707e-05	RIPPLY2	4.03541	not_significant
8.52061	-0.00028815	0.167639	-0.00171887	0.998629	0.998735	C10orf62	0.000549517	not_significant
202.279	1.83315	0.17215	10.6485	1.77126e-26	2.46879e-24	SSBP4	23.6075	up
324.391	1.7071	0.234082	7.29277	3.03657e-13	5.20954e-12	RPS6	11.2832	up
10.1558	-0.331732	0.157381	-2.10783	0.0350455	0.0546137	ARHGAP28	1.2627	not_significant
9.61711	-0.527822	0.159252	-3.31439	0.000918431	0.00233191	IRAK1BP1	2.63229	not_significant
11.2158	-0.409936	0.147154	-2.78575	0.00534035	0.0106744	ACSM2A	1.97166	not_significant
14.7591	0.79285	0.149822	5.29194	1.21029e-07	7.90092e-07	SHE	6.10232	not_significant
10.1557	-0.312417	0.195696	-1.59644	0.11039	0.148477	LRRC38	0.82834	not_significant
12.8309	0.0554991	0.149226	0.371912	0.709958	0.751926	NRG3	0.123825	not_significant
12.7909	-0.397018	0.144348	-2.75043	0.00595165	0.0117343	ZNF766	1.93054	not_significant
12.2861	0.268845	0.140796	1.90946	0.0562024	0.0820841	CLVS2	1.08574	not_significant
14.9783	-0.0513615	0.139137	-0.369142	0.712022	0.753836	TTC7B	0.122723	not_significant
7.96763	-0.278139	0.186998	-1.48739	0.136911	0.179282	PIK3R6	0.746464	not_significant
15.7737	0.124377	0.12255	1.01491	0.310151	0.36563	LELP1	0.436958	not_significant
13.9918	-0.485288	0.158002	-3.0714	0.00213054	0.00483972	C22orf42	2.31518	not_significant
14.5627	0.258916	0.141363	1.83157	0.0670157	0.095758	SAMD15	1.01883	not_significant
10.3412	-0.341232	0.16864	-2.02343	0.0430289	0.0651838	SPIN3	1.18586	not_significant
5.94135	-0.508597	0.202597	-2.51039	0.0120598	0.0216474	TMEM273	1.6646	not_significant
10.7686	-0.183307	0.158667	-1.15529	0.24797	0.301049	IBA57	0.521362	not_significant
8.9296	-0.279673	0.176214	-1.58712	0.112485	0.150947	C6orf163	0.821176	not_significant
9.90742	-0.487917	0.175094	-2.78661	0.00532627	0.0106485	TDRD6	1.97271	not_significant
12.1701	-0.429951	0.13942	-3.08386	0.00204331	0.00466369	FAM83B	2.33127	not_significant
10.7019	-0.641986	0.163466	-3.92735	8.58886e-05	0.000292511	TSPO2	3.53386	not_significant
10.1377	-0.297956	0.155352	-1.91793	0.0551195	0.0806981	TECRL	1.09314	not_significant
22.4343	0.523635	0.10501	4.98654	6.1469e-07	3.51949e-06	TMEM244	5.45352	not_significant
8.4662	-0.346482	0.184817	-1.87473	0.0608298	0.0878804	ZNF311	1.05611	not_significant
12.9369	-0.630406	0.13834	-4.55692	5.19095e-06	2.42136e-05	ZIK1	4.61594	not_significant
31.7062	1.5199	0.180364	8.42685	3.55108e-17	1.11844e-15	FAM102B	14.9514	up
7.87988	-0.453085	0.208009	-2.17819	0.0293917	0.0468946	CLPSL1	1.32888	not_significant
19.2853	0.576228	0.11018	5.22989	1.69615e-07	1.07496e-06	ACER2	5.96861	not_significant
9.08747	-0.418327	0.171182	-2.44376	0.0145352	0.025457	ZC3H12B	1.59419	not_significant
12.1051	-0.199862	0.139413	-1.4336	0.151687	0.196142	PRAMEF6	0.707429	not_significant
9.95153	-0.207933	0.169212	-1.22883	0.219134	0.270489	MTX3	0.567851	not_significant
9.65198	-0.839728	0.173993	-4.82622	1.39151e-06	7.42763e-06	SLC10A5	5.12915	not_significant
12.4223	0.213741	0.151712	1.40887	0.158875	0.204121	ERCC6L2	0.690112	not_significant
13.0941	0.240798	0.145655	1.6532	0.0982899	0.134144	SERP2	0.872429	not_significant
39.5703	1.50081	0.140348	10.6934	1.09236e-26	1.60645e-24	SLC6A17	23.7941	up
8.78292	-0.391863	0.167448	-2.3402	0.0192732	0.0324967	BNIP5	1.48816	not_significant
10.2467	-0.51025	0.158627	-3.21667	0.00129686	0.00315302	GLYATL3	2.50127	not_significant
16.6933	-0.19666	0.123598	-1.59112	0.111583	0.149876	C6orf58	0.824268	not_significant
11.6504	-0.234499	0.144142	-1.62686	0.103767	0.140551	NUGGC	0.852165	not_significant
12.1972	-0.0455121	0.148891	-0.305673	0.759854	0.795058	MUC21	0.099601	not_significant
14.298	-0.452274	0.12913	-3.50247	0.00046096	0.00127603	C10orf120	2.89414	not_significant
24.087	-0.339782	0.139794	-2.4306	0.015074	0.0262874	HACD4	1.58025	not_significant
12.8317	-0.272203	0.133091	-2.04524	0.0408311	0.0624265	GOLGA7B	1.20463	not_significant
7.15238	-0.738366	0.210777	-3.50307	0.000459924	0.0012738	CALHM6	2.8949	not_significant
8.86334	-0.558526	0.191786	-2.91224	0.00358849	0.00757828	BCL2L15	2.12043	not_significant
9.2807	-0.509723	0.185827	-2.74299	0.00608822	0.0119657	THEMIS	1.92206	not_significant
10.4621	-0.772343	0.175583	-4.39873	1.08887e-05	4.68913e-05	FAM171A1	4.32891	not_significant
9.30876	-0.613461	0.172418	-3.55799	0.000373705	0.00106544	HES5	2.97247	not_significant
8.81217	-0.482083	0.175657	-2.74446	0.00606104	0.011916	TIAM2	1.92387	not_significant
55.586	1.48669	0.205703	7.2274	4.92335e-13	8.06609e-12	RAP1A	11.0933	up
12.7711	-0.561795	0.14911	-3.76765	0.000164791	0.00051981	LIPJ	3.28415	not_significant
14.4543	-0.00202719	0.129379	-0.0156686	0.987499	0.98961	C9orf135	0.00453578	not_significant
10.176	-0.310348	0.164598	-1.88549	0.059364	0.0860223	RAP1B	1.06539	not_significant
11.2145	-0.159884	0.149734	-1.06779	0.285615	0.340466	CYP4A22	0.467926	not_significant
9.14656	-0.140407	0.160571	-0.874426	0.381887	0.439004	SAMD13	0.357532	not_significant
11.3383	-0.237662	0.146844	-1.61847	0.105562	0.142693	BCAS4	0.845598	not_significant
10.0825	-0.358525	0.178735	-2.0059	0.0448665	0.067562	METTL21C	1.1703	not_significant
11.3814	0.747991	0.156406	4.78238	1.73233e-06	9.05532e-06	LDLRAD1	5.0431	not_significant
13.0063	0.183924	0.139814	1.3155	0.188343	0.236897	C1orf189	0.625441	not_significant
9.49443	0.165192	0.1568	1.05352	0.292103	0.347336	NCMAP	0.45925	not_significant
7.24346	-0.863054	0.200553	-4.30338	1.68209e-05	6.91232e-05	AFMID	4.16038	not_significant
8.88528	-0.349695	0.176428	-1.98209	0.0474694	0.0709325	SPRTN	1.14915	not_significant
24.0433	1.25856	0.130644	9.63351	5.77239e-22	3.71762e-20	MYBPHL	19.4297	up
9.19433	-0.212613	0.16793	-1.26608	0.205483	0.255973	ATP11C	0.591805	not_significant
8.77597	-0.614205	0.178401	-3.44284	0.000575639	0.00154939	IFIT1B	2.80984	not_significant
52.3512	1.13176	0.188792	5.99475	2.03801e-09	1.80826e-08	HERPUD1	7.74274	up
22.9898	0.367177	0.150308	2.44283	0.0145726	0.0255082	FYTTD1	1.59332	not_significant
13.0105	-0.318429	0.151285	-2.10484	0.0353055	0.0549639	MAGEA10	1.25992	not_significant
10.5367	0.293134	0.146646	1.99893	0.0456164	0.0685145	SLC5A9	1.16422	not_significant
12.4231	-0.399301	0.146225	-2.73073	0.00631933	0.0123484	MAGEA4	1.90839	not_significant
21.2755	0.64793	0.119646	5.41538	6.11581e-08	4.20873e-07	C1GALT1C1	6.37585	not_significant
7.42635	-0.518823	0.208862	-2.48405	0.0129897	0.0230672	SLC9A4	1.63701	not_significant
8.67884	-0.457852	0.174054	-2.63052	0.0085254	0.0160126	SLC13A3	1.79554	not_significant
13.1746	-0.0631324	0.141649	-0.445695	0.655818	0.70306	CDK5RAP2	0.153008	not_significant
11.9581	-0.449509	0.145031	-3.09941	0.00193908	0.00445792	TMEM44	2.35087	not_significant
9.99629	-0.434167	0.16477	-2.635	0.00841382	0.015838	ZMAT1	1.8003	not_significant
10.6702	-0.551057	0.159458	-3.4558	0.00054866	0.00148577	PCGF6	2.82805	not_significant
11.1003	-0.560187	0.148831	-3.76392	0.000167273	0.000527017	HAUS8	3.27818	not_significant
10.6826	-0.469893	0.159055	-2.95427	0.00313405	0.00673741	MCCD1	2.17151	not_significant
33.4116	0.807626	0.149655	5.39659	6.79195e-08	4.64154e-07	OLA1	6.33334	not_significant
19.4138	0.030013	0.10999	0.272871	0.784952	0.817017	PNLIPRP3	0.0877688	not_significant
29.2796	0.597311	0.135035	4.42339	9.71621e-06	4.23105e-05	NAA30	4.37355	not_significant
8.84077	0.0586671	0.156951	0.373792	0.708559	0.750766	NMS	0.124495	not_significant
14.4333	-0.431412	0.14199	-3.03833	0.00237897	0.00532629	XKR7	2.27357	not_significant
14.2127	0.644707	0.144315	4.46738	7.9185e-06	3.51626e-05	ARSH	4.45392	not_significant
10.9237	-0.333994	0.144652	-2.30896	0.020946	0.0349325	DEFB121	1.45677	not_significant
10.5407	0.075931	0.152744	0.497115	0.619108	0.669392	CLEC18B	0.174319	not_significant
24.2119	0.788481	0.133217	5.91878	3.24337e-09	2.78129e-08	BTBD1	7.55575	not_significant
11.3369	-0.261435	0.158896	-1.64532	0.0999041	0.136069	RPS8	0.866242	not_significant
64.923	1.03875	0.187144	5.55054	2.84785e-08	2.07285e-07	MSL1	6.68343	up
9.07838	-0.61172	0.185644	-3.29513	0.000983779	0.0024803	RNASE13	2.6055	not_significant
11.6979	-0.170639	0.144412	-1.18161	0.237361	0.290074	PRAMEF8	0.537491	not_significant
13.9218	-0.0541272	0.127318	-0.425135	0.670738	0.716505	SOGA3	0.14478	not_significant
18.6022	0.143246	0.12048	1.18896	0.234457	0.287088	MCRS1	0.541985	not_significant
18.8879	-0.0610349	0.132503	-0.460629	0.645065	0.693523	ARSI	0.158939	not_significant
15.9659	0.450533	0.12583	3.5805	0.000342938	0.000986776	ANO9	3.00578	not_significant
20.1528	1.39013	0.231866	5.99541	2.02969e-09	1.80173e-08	NTRK1	7.74431	up
10.3885	-0.318542	0.15642	-2.03646	0.0417044	0.0635899	ROPN1B	1.19661	not_significant
14.8384	-0.579326	0.156447	-3.70301	0.000213052	0.00065179	NTRK3	3.18589	not_significant
12.5513	0.208799	0.129708	1.60977	0.107449	0.144928	DNAJC21	0.838847	not_significant
8.22634	-0.508889	0.178621	-2.84899	0.00438589	0.00901257	WDR31	2.04515	not_significant
17.142	-0.264682	0.122103	-2.16769	0.0301824	0.0479776	OPCML	1.31896	not_significant
20.9449	-0.348679	0.131833	-2.64485	0.00817277	0.0154638	TRIM61	1.81068	not_significant
13.0788	-0.109672	0.135004	-0.812362	0.416584	0.473758	SOHLH1	0.324443	not_significant
13.1554	0.274778	0.143441	1.91562	0.0554135	0.0810745	KRTAP5-6	1.09112	not_significant
34.1102	0.974147	0.111625	8.72699	2.61539e-18	9.63464e-17	MYLK4	16.0162	not_significant
11.9853	0.183333	0.135998	1.34806	0.177639	0.225132	C1orf146	0.647564	not_significant
19.6153	-0.0485364	0.124549	-0.389696	0.696761	0.740366	FOXP4	0.130553	not_significant
10.6568	-0.560202	0.152845	-3.66517	0.000247177	0.000742445	FAM221B	3.12934	not_significant
9.08243	-0.543757	0.173862	-3.12752	0.0017629	0.00410646	FAM71F2	2.38653	not_significant
14.012	0.366085	0.130386	2.80769	0.00498977	0.0100744	ZSCAN23	1.99678	not_significant
44.5388	0.856535	0.159138	5.38232	7.35303e-08	4.99028e-07	SEC61G	6.30187	not_significant
18.7699	1.13456	0.122928	9.22948	2.7196e-20	1.31932e-18	KRTAP5-7	17.8796	up
9.46372	-0.564196	0.17215	-3.27735	0.00104787	0.00261716	SPRN	2.58217	not_significant
9.95607	-0.690466	0.158608	-4.35328	1.34114e-05	5.64026e-05	SLC45A2	4.2487	not_significant
9.70904	0.0176752	0.164841	0.107226	0.91461	0.928029	GRP	0.0324384	not_significant
11.6654	-0.348473	0.146706	-2.37531	0.0175342	0.0299375	ITM2C	1.52378	not_significant
10.4386	-0.109241	0.152926	-0.714339	0.475018	0.531698	GRAMD2A	0.274335	not_significant
15.2341	0.319613	0.13352	2.39375	0.0166772	0.02867	MYPOP	1.54257	not_significant
10.2388	-0.665807	0.17804	-3.73965	0.000184277	0.000573058	ARGFX	3.2418	not_significant
7.24303	-0.34448	0.182394	-1.88865	0.0589383	0.0855026	DYNC2LI1	1.06802	not_significant
11.3052	-0.388766	0.169317	-2.29609	0.0216709	0.0359896	KRTAP5-3	1.44382	not_significant
11.7151	-0.0714534	0.150165	-0.475832	0.634194	0.683251	KRTAP5-4	0.165419	not_significant
9.11531	0.404681	0.169584	2.38632	0.0170178	0.029192	DCTD	1.53474	not_significant
32.2652	0.536232	0.160043	3.35054	0.000806536	0.00208148	ABI1	2.68163	not_significant
26.4869	0.322249	0.109583	2.94068	0.00327489	0.0069927	NHLRC3	2.15535	not_significant
9.12327	-0.314793	0.167196	-1.88278	0.0597303	0.0864927	ZNF260	1.06302	not_significant
8.40731	-0.142743	0.17153	-0.832178	0.405309	0.462343	NUDT17	0.335035	not_significant
8.15974	-0.536087	0.186693	-2.87149	0.00408547	0.00848485	CTU2	2.07136	not_significant
16.5924	0.388571	0.115641	3.36014	0.000779034	0.00201747	RGMB	2.69519	not_significant
10.2538	-0.565999	0.164019	-3.45081	0.000558902	0.00151043	DDX60L	2.8209	not_significant
15.97	-0.0506936	0.13604	-0.372637	0.709419	0.751567	SPIN4	0.124032	not_significant
9.23381	-0.515667	0.172863	-2.9831	0.00285342	0.00621859	ADAL	2.20631	not_significant
13.9549	0.356818	0.125009	2.85433	0.00431272	0.00888665	LRRC73	2.05126	not_significant
8.6587	-0.528823	0.176653	-2.99357	0.00275732	0.0060423	RNASE10	2.2188	not_significant
7.81459	-0.308183	0.199084	-1.54801	0.121621	0.161667	PABPC1L2A	0.79138	not_significant
9.45366	-0.400834	0.1653	-2.42489	0.015313	0.0266171	TCEAL5	1.57484	not_significant
10.3698	-0.215323	0.16091	-1.33816	0.180845	0.228574	SATL1	0.640973	not_significant
13.7507	0.192496	0.129527	1.48615	0.13724	0.179636	ZKSCAN2	0.745606	not_significant
13.5695	-0.433264	0.153354	-2.82525	0.00472442	0.00960257	C16orf86	2.01761	not_significant
9.93502	-0.594789	0.17076	-3.48318	0.00049549	0.00135912	KNOP1	2.86674	not_significant
8.18704	-0.515528	0.171751	-3.0016	0.00268563	0.00591086	C9orf152	2.22835	not_significant
223.99	1.527	0.259417	5.8863	3.94949e-09	3.34533e-08	RPS9	7.47556	up
16.6552	1.16248	0.114977	10.1106	4.96022e-24	4.51912e-22	ZNF789	21.3449	up
10.8616	-0.219539	0.143354	-1.53145	0.125659	0.16619	OR2G6	0.779395	not_significant
11.4904	0.552486	0.141812	3.89592	9.78286e-05	0.000327445	CXorf66	3.48486	not_significant
30.7459	1.78865	0.157235	11.3756	5.53181e-30	1.54206e-27	MPST	26.8119	up
13.1336	-0.139991	0.135107	-1.03615	0.30013	0.355343	SEH1L	0.449352	not_significant
8.34343	-0.378649	0.174369	-2.17153	0.0298908	0.0475812	EPGN	1.32256	not_significant
9.87107	-0.489576	0.161014	-3.04059	0.00236117	0.00528963	AWAT1	2.27657	not_significant
13.673	-0.447956	0.153272	-2.92263	0.00347093	0.00735746	LURAP1	2.13327	not_significant
9.44949	-0.161057	0.175036	-0.920136	0.357502	0.414338	HYKK	0.382645	not_significant
11.7047	-0.54111	0.147312	-3.67322	0.000239516	0.000721987	FAM53A	3.14147	not_significant
9.0495	-0.50795	0.169258	-3.00104	0.00269057	0.00592103	ZC2HC1B	2.2276	not_significant
13.2763	-0.0989865	0.130665	-0.757561	0.448714	0.505802	CFAP126	0.29602	not_significant
9.55196	0.0305472	0.155202	0.196823	0.843966	0.868232	PPP1R42	0.0613642	not_significant
17.9627	0.743344	0.125351	5.9301	3.02749e-09	2.61296e-08	NHSL2	7.58287	not_significant
15.1516	-0.246628	0.143057	-1.72399	0.0847097	0.117814	DCAF12L2	0.928804	not_significant
14.6679	-0.434213	0.138391	-3.13758	0.00170349	0.00398749	AADACL4	2.3993	not_significant
7.80242	-0.342621	0.173214	-1.97802	0.047926	0.0714834	DYNLT4	1.14579	not_significant
54.0408	2.04044	0.177642	11.4862	1.54685e-30	4.8967e-28	CCDC184	27.3101	up
41.6078	1.64611	0.151601	10.8582	1.82276e-27	3.12327e-25	PRR25	24.5054	up
11.9569	-0.189799	0.139616	-1.35943	0.17401	0.221162	TMEM82	0.655289	not_significant
7.98315	0.16465	0.171551	0.959769	0.337171	0.393338	TRNP1	0.405234	not_significant
10.5217	-0.490719	0.150273	-3.26553	0.00109261	0.00271364	FAM209B	2.56645	not_significant
7.92304	-0.666937	0.179467	-3.71621	0.000202234	0.000622569	FAM227A	3.20581	not_significant
7.61238	-0.579667	0.183103	-3.1658	0.00154659	0.00366663	C2orf68	2.43573	not_significant
8.09111	-0.235321	0.170102	-1.38341	0.166539	0.212665	PRR23B	0.672303	not_significant
16.2877	0.698699	0.131375	5.31836	1.04705e-07	6.95689e-07	LRRC26	6.15758	not_significant
9.79933	-0.347911	0.171492	-2.02873	0.0424863	0.064524	GDPGP1	1.19028	not_significant
10.1496	0.489851	0.147044	3.33132	0.000864349	0.00221386	PTX4	2.65485	not_significant
12.6997	-0.106845	0.145004	-0.736841	0.461219	0.518178	ZNF793	0.285521	not_significant
13.203	-0.357081	0.138364	-2.58074	0.00985877	0.0181393	FRRS1	1.74138	not_significant
23.7911	0.546368	0.112807	4.84339	1.27644e-06	6.8842e-06	VSIG8	5.16215	not_significant
9.36098	-0.668011	0.19825	-3.36954	0.00075293	0.0019602	PTRHD1	2.7077	not_significant
9.49442	0.292291	0.157026	1.86141	0.0626858	0.0902128	C17orf97	1.04473	not_significant
22.748	0.764794	0.131099	5.83372	5.42064e-09	4.44236e-08	FIGNL2	7.35239	not_significant
13.2166	0.471445	0.134822	3.49679	0.000470889	0.00130004	LDLRAD2	2.88604	not_significant
15.8214	0.393594	0.12728	3.09235	0.00198577	0.00454848	SMCO3	2.34213	not_significant
13.6477	-0.118885	0.137954	-0.861772	0.388813	0.445923	EIF2AK4	0.35074	not_significant
12.7237	0.56345	0.131492	4.28506	1.8269e-05	7.44187e-05	PLIN5	4.12832	not_significant
9.87597	-0.159176	0.176454	-0.902086	0.367011	0.423939	PTCHD4	0.372697	not_significant
12.1371	-0.462535	0.180939	-2.5563	0.0105791	0.019291	RFPL4B	1.71464	not_significant
19.4761	0.478143	0.128164	3.73073	0.000190929	0.000590785	FOXB2	3.22857	not_significant
7.35141	-0.313872	0.189468	-1.65659	0.0976017	0.133361	FAM47C	0.874972	not_significant
13.3838	-0.450434	0.151742	-2.96843	0.00299322	0.00648092	TMEM225	2.18836	not_significant
8.5705	-0.581592	0.206162	-2.82104	0.00478679	0.00971877	ZNF107	2.01239	not_significant
11.5341	0.441012	0.136895	3.22154	0.00127505	0.00310686	MAD1L1	2.50768	not_significant
18.4528	0.340276	0.126417	2.69169	0.00710905	0.013691	CARMIL2	1.86356	not_significant
8.682	-0.218236	0.162339	-1.34432	0.178845	0.226445	STAP2	0.645038	not_significant
37.7081	1.28919	0.197535	6.52642	6.73598e-11	7.60169e-10	SLTM	9.11909	up
15.2645	0.623296	0.12722	4.89935	9.61524e-07	5.30842e-06	EXOC6	5.27503	not_significant
173.199	1.53756	0.244517	6.28816	3.21248e-10	3.23796e-09	RPS10	8.48973	up
16.8893	0.429704	0.126291	3.40249	0.000667753	0.00176527	ANXA2R	2.75319	not_significant
14.2141	-0.372292	0.136918	-2.71908	0.00654628	0.0127267	DCUN1D2	1.89529	not_significant
12.3541	0.0279691	0.135395	0.206574	0.836342	0.861593	SUPT20H	0.0646977	not_significant
12.4664	-0.544852	0.157818	-3.45241	0.000555611	0.00150197	SPRR2G	2.82334	not_significant
8.22573	-0.450443	0.179124	-2.5147	0.0119133	0.0214133	IL31	1.66932	not_significant
12.0731	-0.335733	0.177966	-1.8865	0.0592274	0.0858311	FLG2	1.06636	not_significant
15.974	0.137016	0.125183	1.09452	0.273725	0.327989	AKT1	0.484141	not_significant
22.8613	0.597593	0.162545	3.67648	0.000236475	0.000713974	CUTA	3.14632	not_significant
11.2819	0.224363	0.138222	1.6232	0.104546	0.141463	LHX9	0.849358	not_significant
8.41469	-0.918686	0.187204	-4.9074	9.22901e-07	5.12092e-06	ODF3B	5.29065	not_significant
12.7944	0.306838	0.220874	1.3892	0.164772	0.210712	CPZ	0.67631	not_significant
7.74182	-0.745445	0.199045	-3.74511	0.000180316	0.00056223	SPRR2F	3.25009	not_significant
17.2629	0.987109	0.135766	7.27067	3.57702e-13	6.04051e-12	DDX19B	11.2189	not_significant
22.9036	0.72365	0.102112	7.08681	1.37243e-12	2.08228e-11	ETFB	10.6815	not_significant
13.8769	0.621699	0.122628	5.06978	3.98271e-07	2.3547e-06	FBXO44	5.62806	not_significant
29.7347	1.17103	0.140992	8.30564	9.92835e-17	2.93405e-15	KCNMA1	14.5325	up
8.46384	-0.349063	0.168726	-2.06881	0.0385639	0.0594175	ME3	1.22609	not_significant
19.5925	0.432117	0.114946	3.75932	0.000170377	0.000534993	NCDN	3.27165	not_significant
27.0498	1.03347	0.184654	5.59681	2.1833e-08	1.62331e-07	TM9SF1	6.7896	up
11.0404	-0.520529	0.150936	-3.44867	0.000563346	0.00152112	CFH	2.81784	not_significant
22.6331	0.392502	0.115616	3.39489	0.000686563	0.00180732	BANF2	2.74297	not_significant
11.9982	-0.34226	0.146421	-2.33751	0.0194128	0.0327054	C1QTNF12	1.48538	not_significant
13.7922	-0.0894279	0.138951	-0.643592	0.51984	0.575488	GLTPD2	0.239964	not_significant
36.523	1.81877	0.153941	11.8148	3.27517e-32	1.56847e-29	LAT	28.8045	up
9.95579	-0.534826	0.162531	-3.29061	0.000999699	0.00251466	SLX1A	2.59952	not_significant
11.062	0.143866	0.147094	0.978051	0.328049	0.384233	CKMT1A	0.415406	not_significant
22.0741	0.530876	0.11242	4.72225	2.33253e-06	1.18575e-05	LLGL2	4.92601	not_significant
7.16943	-0.455126	0.197019	-2.31006	0.0208846	0.0348519	ALG1L	1.45777	not_significant
12.7294	0.296143	0.137245	2.15777	0.030946	0.0490227	MPG	1.3096	not_significant
17.9387	0.314059	0.130875	2.39969	0.016409	0.0282618	RTKN	1.5488	not_significant
16.2011	0.340459	0.131685	2.5854	0.00972659	0.0179279	UFSP1	1.74647	not_significant
19.5418	0.760813	0.111257	6.83837	8.00985e-12	1.06175e-10	PURG	9.97398	not_significant
9.48711	0.0672598	0.161996	0.415194	0.678	0.723187	AURKC	0.14075	not_significant
8.06863	-0.653728	0.180028	-3.63126	0.000282044	0.000832317	DNAJC25	3.07971	not_significant
9.55621	-0.201134	0.155423	-1.29411	0.195627	0.244888	IGSF11	0.611032	not_significant
16.5164	0.445321	0.119577	3.72412	0.000195995	0.000604957	TAF9	3.21828	not_significant
384.188	1.89947	0.28817	6.59151	4.35368e-11	5.06944e-10	RPS12	9.29504	up
15.2021	-0.0968946	0.13019	-0.744255	0.456722	0.513836	RPS13	0.289175	not_significant
12.7005	-0.0560307	0.133547	-0.419559	0.674808	0.720276	KHDC3L	0.142501	not_significant
16.2862	0.239531	0.136839	1.75047	0.0800378	0.112051	ARID3C	0.950586	not_significant
7.95909	-0.564593	0.182091	-3.10061	0.00193124	0.00444374	MSMO1	2.35225	not_significant
21.6618	0.610017	0.117996	5.16979	2.34354e-07	1.44313e-06	SAMD3	5.84069	not_significant
16.7352	0.064077	0.123284	0.519751	0.603237	0.654658	SUGP2	0.183986	not_significant
20.2357	0.0481719	0.334412	0.144049	0.885462	0.903901	TRIM36	0.0438793	not_significant
13.1468	-0.207179	0.143633	-1.44242	0.149185	0.193347	MAEA	0.713663	not_significant
9.75981	-0.167847	0.16808	-0.998614	0.317982	0.373918	S100PBP	0.427223	not_significant
17.4777	0.403969	0.127517	3.16796	0.00153513	0.00364316	GOPC	2.43852	not_significant
15.9697	-0.628952	0.153684	-4.09249	4.26762e-05	0.000158336	SPRR2B	3.80042	not_significant
15.3701	0.486144	0.134015	3.62753	0.000286143	0.000842548	ESCO2	3.07441	not_significant
8.36191	-0.811075	0.210189	-3.85879	0.000113947	0.000374485	ALDH18A1	3.42657	not_significant
19.851	-0.480029	0.119754	-4.00847	6.11133e-05	0.000217784	KCNK2	3.66197	not_significant
18.5432	0.426594	0.134067	3.18194	0.00146291	0.00349529	CCDC157	2.45652	not_significant
15.7547	0.461807	0.136432	3.3849	0.000712046	0.00186468	DNTT	2.7294	not_significant
10.1665	-0.423243	0.160821	-2.63177	0.00849406	0.0159722	BTBD11	1.79664	not_significant
14.3188	0.41699	0.145943	2.85722	0.00427372	0.00881699	ARHGAP8	2.05468	not_significant
8.07814	-0.74598	0.189708	-3.93226	8.41524e-05	0.000287124	RCCD1	3.54193	not_significant
11.0735	-0.214234	0.145392	-1.4735	0.140617	0.183491	DAPL1	0.736384	not_significant
13.3134	-0.408461	0.137072	-2.9799	0.00288345	0.00627672	VMAC	2.20227	not_significant
10.9884	-0.386321	0.149777	-2.5793	0.00990001	0.0182044	ERMAP	1.73982	not_significant
18.3928	0.332069	0.116976	2.83879	0.00452847	0.00925814	C14orf28	2.03348	not_significant
15.1497	0.254088	0.133217	1.90732	0.0564787	0.0824426	LRIT2	1.08385	not_significant
7.76488	-0.265394	0.184585	-1.43778	0.150496	0.194884	C2orf76	0.710225	not_significant
7.50485	-0.175137	0.18096	-0.967819	0.333135	0.389335	DCAF8L1	0.409677	not_significant
12.8824	-0.478266	0.142655	-3.35262	0.000800506	0.0020682	OS9	2.68441	not_significant
24.9993	-0.172445	0.149331	-1.15478	0.248179	0.301283	FAM78B	0.521026	not_significant
32.9928	0.854655	0.201687	4.23753	2.25996e-05	9.01908e-05	HSP90AA1	4.04484	not_significant
9.74779	-0.570294	0.191025	-2.98544	0.00283166	0.00617982	YDJC	2.20902	not_significant
12.9089	0.829667	0.131438	6.31225	2.75012e-10	2.80218e-09	MARVELD3	8.5525	not_significant
20.348	0.486658	0.116976	4.16033	3.17788e-05	0.000122277	KIAA2026	3.91265	not_significant
9.85678	-0.0450627	0.157086	-0.286866	0.774215	0.807235	TMEM30B	0.0930002	not_significant
16.6607	0.135897	0.119092	1.14111	0.253824	0.307257	ATP6AP1L	0.512498	not_significant
12.6486	-0.737009	0.143965	-5.11937	3.06552e-07	1.84692e-06	HFM1	5.73355	not_significant
11.3626	-0.599792	0.149789	-4.00425	6.22137e-05	0.000221074	CT83	3.65546	not_significant
13.7857	0.791411	0.191723	4.12789	3.66106e-05	0.000138332	RAB28	3.85908	not_significant
49.4054	1.76923	0.153963	11.4912	1.45992e-30	4.7012e-28	RNF215	27.3278	up
9.65078	0.0597626	0.168249	0.355204	0.722437	0.762788	ACTBL2	0.117596	not_significant
38.3174	0.454899	0.15457	2.943	0.00325044	0.00694844	SH3PXD2B	2.15811	not_significant
8.55399	-0.512678	0.177905	-2.88175	0.00395475	0.00824362	GNG10	2.08388	not_significant
181.766	1.34815	0.245613	5.48894	4.04348e-08	2.87148e-07	RPS15	6.54189	up
16.1146	-0.110675	0.132885	-0.832859	0.404924	0.461985	SORBS3	0.335372	not_significant
9.60651	-0.488213	0.173133	-2.81987	0.00480426	0.00974459	SH3BP5	2.01124	not_significant
13.2015	-0.629655	0.149691	-4.20635	2.59524e-05	0.00010198	MUC1	3.99148	not_significant
9.45212	-0.445822	0.159862	-2.78878	0.00529064	0.0105898	MTCP1	1.97511	not_significant
17.5076	0.0893237	0.12497	0.714763	0.474756	0.531436	TSHR	0.274549	not_significant
13.1896	-0.372097	0.139745	-2.66268	0.007752	0.0147739	EPM2A	1.83051	not_significant
20.7394	-0.285095	0.121397	-2.34846	0.0188513	0.0318803	DKK3	1.49648	not_significant
77.66	1.24528	0.229364	5.42927	5.65834e-08	3.91556e-07	SERBP1	6.40721	up
10.1751	-0.210704	0.181994	-1.15775	0.246965	0.299906	FRMPD2	0.523014	not_significant
22.3412	0.505331	0.135531	3.72852	0.00019261	0.000595394	NR3C1	3.2252	not_significant
32.4396	0.723573	0.1439	5.02832	4.94803e-07	2.87881e-06	FPGS	5.54079	not_significant
12.0967	-0.145815	0.140247	-1.0397	0.298479	0.353679	ADIG	0.45139	not_significant
21.5608	-0.130154	0.137249	-0.948302	0.342976	0.399461	SLC26A10	0.398526	not_significant
16.2841	0.390053	0.147965	2.63612	0.00838604	0.0157969	VPS13C	1.80143	not_significant
7.26834	-0.548041	0.192535	-2.84645	0.004421	0.00906974	ICE2	2.0424	not_significant
4.33983	-0.259752	0.245567	-1.05776	0.290163	0.345337	MYZAP	0.461757	not_significant
9.8925	-0.369675	0.169267	-2.18397	0.0289641	0.0462836	PIR	1.33457	not_significant
17.0776	0.442498	0.136092	3.25146	0.00114813	0.00283496	CAVIN4	2.54745	not_significant
9.40413	-0.260723	0.170596	-1.52831	0.126436	0.167123	NAE1	0.776963	not_significant
118.526	1.24504	0.183076	6.80069	1.04122e-11	1.35329e-10	RPS16	9.86861	up
54.1432	0.745218	0.160369	4.64689	3.36982e-06	1.64846e-05	PUM1	4.78292	not_significant
11.8086	0.139357	0.149281	0.933522	0.35055	0.407344	MYADM	0.390039	not_significant
224.181	1.43445	0.214203	6.69668	2.13209e-11	2.61808e-10	RPS17	9.58202	up
110.939	0.566009	0.173135	3.26918	0.00107859	0.00268347	RPS19	2.5713	not_significant
10.9144	-0.503882	0.159708	-3.15501	0.00160492	0.00378712	ZSCAN26	2.42169	not_significant
10.1537	-0.440741	0.154668	-2.8496	0.00437749	0.00900125	ZNF749	2.0457	not_significant
34.7238	1.25248	0.130977	9.56257	1.14866e-21	6.85416e-20	GOLGA8A	19.164	up
18.0143	0.571711	0.12476	4.58249	4.59464e-06	2.17747e-05	IQCB1	4.66205	not_significant
10.0506	-0.192472	0.148872	-1.29287	0.196057	0.245344	ABCC5	0.610224	not_significant
53.8082	0.755048	0.14913	5.06303	4.12644e-07	2.43429e-06	RPS21	5.61363	not_significant
43.5701	0.41986	0.198084	2.1196	0.0340394	0.0532323	HNMT	1.27382	not_significant
7.82012	-0.318819	0.188164	-1.69437	0.0901954	0.12447	SPRR2E	0.904935	not_significant
9.55279	-0.0538866	0.164869	-0.326845	0.743785	0.781046	S100A13	0.107324	not_significant
9.46726	0.353965	0.160735	2.20216	0.0276539	0.0444141	FBLIM1	1.35248	not_significant
9.96376	0.0369328	0.150484	0.245427	0.806126	0.835595	ARF1	0.0780041	not_significant
17.7141	0.411291	0.141339	2.90995	0.00361485	0.00762531	TM2D2	2.11774	not_significant
9.16552	-0.307017	0.160549	-1.91229	0.0558389	0.0816235	SBK1	1.08818	not_significant
13.952	-0.277182	0.144494	-1.9183	0.0550734	0.0806433	RTL5	1.09343	not_significant
8.79797	-0.259171	0.167536	-1.54696	0.121874	0.161941	VNN3	0.790643	not_significant
7.78789	-0.425699	0.192763	-2.2084	0.0272164	0.0437831	MSS51	1.35869	not_significant
10.9232	-0.291476	0.174237	-1.67288	0.0943518	0.12946	C1orf53	0.887865	not_significant
10.1122	-0.465053	0.19551	-2.37867	0.0173753	0.0297097	ZNF772	1.5271	not_significant
8.0945	-0.453576	0.179795	-2.52274	0.0116443	0.0210065	HES3	1.67765	not_significant
18.7397	0.568166	0.118103	4.81077	1.50347e-06	7.95474e-06	SPATA45	5.09937	not_significant
7.42992	-0.634551	0.198564	-3.1957	0.00139491	0.00335904	LRRC66	2.47379	not_significant
15.3001	0.236106	0.124083	1.90281	0.0570659	0.0831957	FEZF1	1.0799	not_significant
11.6938	-0.458208	0.164086	-2.79249	0.00523035	0.0104871	KALRN	1.97935	not_significant
38.0827	0.992826	0.16394	6.05604	1.3951e-09	1.26548e-08	SH3KBP1	7.89774	not_significant
11.934	-0.243568	0.138432	-1.75948	0.0784965	0.110149	LIN52	0.958021	not_significant
11.3915	0.023283	0.151935	0.153243	0.878207	0.897525	LRRC24	0.0469535	not_significant
9.26474	-0.309293	0.171883	-1.79944	0.0719485	0.101917	C1orf68	0.991751	not_significant
20.1646	-0.0860603	0.124238	-0.692705	0.488494	0.545019	FBXO48	0.263589	not_significant
9.44718	-0.282743	0.163677	-1.72744	0.0840884	0.117054	ZNF688	0.931612	not_significant
21.2205	0.296846	0.105927	2.80235	0.00507319	0.0102159	CD276	1.99073	not_significant
6.96377	-0.647716	0.206108	-3.14261	0.0016745	0.00392947	BCL7A	2.40567	not_significant
18.3121	-0.693801	0.138071	-5.02496	5.03545e-07	2.92526e-06	RNASE12	5.53384	not_significant
42.1677	1.67764	0.174783	9.59841	8.11905e-22	5.07156e-20	SLC6A9	19.2949	up
32.4112	0.52997	0.121324	4.36823	1.2526e-05	5.31578e-05	TGFBR2	4.27443	not_significant
13.7477	0.0669256	0.129113	0.518348	0.604216	0.655472	ZNF197	0.183446	not_significant
24.5581	0.812111	0.125351	6.47867	9.25348e-11	1.02144e-09	EXOC1	8.99079	not_significant
10.1025	0.140677	0.158485	0.887637	0.374736	0.431448	WASF1	0.365072	not_significant
42.1016	1.19382	0.184086	6.48513	8.86556e-11	9.80936e-10	MINK1	9.00836	up
24.351	0.426036	0.141916	3.00203	0.00268188	0.00590608	TRIM17	2.2287	not_significant
17.9331	0.215279	0.131961	1.63138	0.10281	0.139467	YIPF5	0.855528	not_significant
39.7941	0.403922	0.108017	3.73941	0.00018445	0.000573301	FNBP1L	3.24162	not_significant
11.6292	-0.0484236	0.14133	-0.342628	0.731878	0.771143	SC5D	0.112865	not_significant
10.7909	-0.324854	0.153546	-2.11568	0.0343722	0.0536988	ARPP21	1.27004	not_significant
17.9903	0.060245	0.132294	0.455386	0.648832	0.69677	RPS14	0.15691	not_significant
8.61683	-0.518729	0.298627	-1.73705	0.0823788	0.114906	CELF2	0.939658	not_significant
28.5619	0.654134	0.099868	6.54999	5.75424e-11	6.54917e-10	CELF4	9.18381	not_significant
12.0424	-0.476493	0.146546	-3.25149	0.001148	0.00283496	PSMA8	2.54745	not_significant
12.8616	-0.445775	0.150234	-2.9672	0.0030053	0.00650255	CSN1S1	2.18692	not_significant
18.1456	-0.681437	0.130767	-5.2111	1.87723e-07	1.17932e-06	AFF3	5.92837	not_significant
15.693	0.668331	0.138498	4.82558	1.39597e-06	7.44291e-06	CD34	5.12826	not_significant
6.38438	0.554851	0.195832	2.83331	0.0046069	0.00939745	CTRB2	2.02699	not_significant
9.57067	0.0593077	0.155882	0.380466	0.703599	0.746277	CHN1	0.1271	not_significant
101.619	1.63042	0.212337	7.67847	1.60997e-14	3.47222e-13	U2AF1	12.4594	up
15.6276	0.517718	0.125597	4.12207	3.75488e-05	0.000141448	KPRP	3.8494	not_significant
18.6472	-0.449395	0.11562	-3.88682	0.000101566	0.00033874	CLLU1-AS1	3.47013	not_significant
9.35931	0.0283019	0.154001	0.183777	0.854188	0.876913	TAF5L	0.0570436	not_significant
12.8359	-0.203524	0.146602	-1.38827	0.165054	0.211015	DUT	0.675686	not_significant
12.2985	-0.356475	0.15404	-2.31417	0.0206586	0.0345118	CXorf65	1.46203	not_significant
29.1133	1.24267	0.148493	8.36854	5.83389e-17	1.7833e-15	DPPA5	14.7488	up
9.93243	-0.336074	0.177885	-1.88928	0.0588538	0.0854088	IFITM5	1.0685	not_significant
67.7007	1.02556	0.191054	5.36792	7.96498e-08	5.36853e-07	RAB12	6.27014	up
7.89026	-0.105094	0.199167	-0.527668	0.59773	0.649776	AARD	0.187236	not_significant
78.1933	0.920383	0.261297	3.52237	0.000427707	0.00119818	VEGFA	2.92148	not_significant
12.8702	-0.0826245	0.135606	-0.6093	0.542326	0.597124	SPAG16	0.223935	not_significant
9.7512	-0.277664	0.157936	-1.75808	0.0787333	0.11044	SCGB2B2	0.956875	not_significant
12.2218	-0.641174	0.149794	-4.28039	1.86569e-05	7.58667e-05	ARFIP1	4.11995	not_significant
8.71169	-0.346638	0.184454	-1.87926	0.0602088	0.0871045	ARHGAP30	1.05996	not_significant
8.2418	-0.571209	0.17923	-3.18702	0.00143745	0.00344681	ARRDC2	2.46258	not_significant
10.4059	-0.182423	0.168763	-1.08094	0.279722	0.334232	ARHGAP24	0.475952	not_significant
20.8588	0.567639	0.162611	3.49078	0.000481614	0.00132485	ABHD17B	2.87783	not_significant
55.25	1.15892	0.158609	7.30674	2.73709e-13	4.74658e-12	RPS24	11.3236	up
12.0853	-0.525526	0.156628	-3.35524	0.000792955	0.00205068	CCDC7	2.6881	not_significant
9.79968	-0.290476	0.150804	-1.92618	0.0540818	0.0793768	RPS25	1.10031	not_significant
190.22	1.58306	0.274942	5.75779	8.52202e-09	6.72721e-08	RPS26	7.17217	up
22.6233	0.724398	0.166386	4.35372	1.33844e-05	5.63146e-05	CCM2	4.24938	not_significant
17.4158	-0.0376096	0.126828	-0.29654	0.766818	0.800864	TCAIM	0.096441	not_significant
22.1564	1.07775	0.111162	9.69539	3.15439e-22	2.13095e-20	KCTD21	19.6714	up
7.96227	-0.249945	0.176239	-1.41822	0.156126	0.201088	NANOS2	0.696614	not_significant
7.6307	-0.523455	0.186338	-2.80917	0.00496688	0.0100353	ANKRD30B	1.99847	not_significant
8.10922	-0.22864	0.178697	-1.27948	0.200728	0.250534	C6orf120	0.601133	not_significant
10.2589	-0.172529	0.159109	-1.08434	0.278214	0.332749	KIAA1755	0.477884	not_significant
13.1106	0.366744	0.135574	2.70511	0.00682814	0.0132127	DBX1	1.87901	not_significant
18.7519	0.632198	0.110334	5.72984	1.00527e-08	7.84268e-08	PLAC8L1	7.10554	not_significant
9.5749	-0.264923	0.194098	-1.36489	0.172288	0.219232	SOWAHB	0.659096	not_significant
15.0254	0.228367	0.128973	1.77066	0.076618	0.107829	RSPO4	0.967266	not_significant
8.23853	-0.39974	0.176581	-2.26378	0.0235877	0.0387158	REP15	1.41211	not_significant
19.4483	-0.344555	0.122486	-2.81301	0.00490805	0.00993042	RGS7BP	2.00303	not_significant
7.58235	-0.643198	0.195328	-3.29291	0.000991559	0.00249755	SFMBT2	2.60249	not_significant
10.8048	-0.482877	0.241944	-1.99582	0.0459535	0.0689654	CIB4	1.16137	not_significant
28.1685	0.396084	0.136211	2.90786	0.00363912	0.00767392	AHDC1	2.11498	not_significant
15.1987	-0.0688723	0.131063	-0.52549	0.599243	0.651004	PCARE	0.186416	not_significant
11.4434	-0.568294	0.146731	-3.87302	0.000107493	0.000355777	PLEKHG1	3.44882	not_significant
45.0244	1.22827	0.125029	9.82386	8.88709e-23	6.61291e-21	CPTP	20.1796	up
7.32364	-0.689048	0.203593	-3.38443	0.000713249	0.00186757	PFN3	2.72872	not_significant
8.24975	-0.495282	0.169449	-2.9229	0.00346792	0.00735339	HELT	2.13351	not_significant
12.8122	-0.0771978	0.132638	-0.582019	0.560554	0.614261	FAM24A	0.211647	not_significant
7.81207	-0.819792	0.271252	-3.02225	0.00250905	0.00557744	ZFAT	2.25357	not_significant
10.0326	-0.256955	0.155479	-1.65267	0.098398	0.134262	CDNF	0.872046	not_significant
7.76102	-0.724166	0.218151	-3.31956	0.000901591	0.00229696	DCAF4L1	2.63885	not_significant
10.3281	-0.583042	0.166541	-3.5009	0.000463687	0.00128225	ZNF16	2.89203	not_significant
37.0277	1.70264	0.162495	10.4781	1.08921e-25	1.31246e-23	METTL17	22.8819	up
9.81577	0.442762	0.151559	2.92138	0.0034849	0.00738288	SLC10A7	2.13177	not_significant
255.577	1.56321	0.24764	6.31244	2.74675e-10	2.80059e-09	RPS27	8.55275	up
17.5136	0.0811582	0.11732	0.691769	0.489083	0.545544	AP2B1	0.26317	not_significant
28.8514	1.01514	0.18046	5.62528	1.85202e-08	1.39533e-07	AP1G1	6.85532	up
8.93417	-0.337519	0.165799	-2.03571	0.0417799	0.0636708	NPS	1.19606	not_significant
14.9527	0.0762466	0.142635	0.534556	0.592957	0.645113	OPN4	0.190364	not_significant
13.1134	-0.289214	0.141235	-2.04775	0.0405843	0.0621345	SUN3	1.20667	not_significant
17.1121	-0.454521	0.1316	-3.4538	0.000552748	0.00149553	KLK3	2.8252	not_significant
11.9959	0.0411441	0.158053	0.260318	0.794619	0.825285	ARHGAP5	0.0833962	not_significant
33.5235	1.43328	0.123533	11.6024	4.00888e-31	1.49748e-28	PLPP4	27.8246	up
9.29249	-0.56333	0.161736	-3.48301	0.000495813	0.00135981	SAMD5	2.86652	not_significant
19.8134	-0.299676	0.12813	-2.33884	0.0193437	0.0326027	ARNTL	1.48675	not_significant
13.9474	0.175008	0.152718	1.14596	0.251814	0.305239	RPS28	0.51536	not_significant
11.294	-0.556896	0.15512	-3.59009	0.000330567	0.000955877	COX19	3.0196	not_significant
10.962	-0.41793	0.150952	-2.76863	0.0056293	0.0111742	SPDYE2	1.95178	not_significant
21.5407	0.380608	0.123541	3.08082	0.00206433	0.00470631	ZNF451	2.32732	not_significant
46.3636	1.78397	0.161386	11.054	2.09568e-28	4.20872e-26	ZNF816	25.3759	up
13.8247	0.275539	0.147341	1.87007	0.0614739	0.0886943	CYB5RL	1.0521	not_significant
36.7992	0.380842	0.125626	3.03154	0.00243309	0.0054351	CTNS	2.26479	not_significant
7.76108	-0.602283	0.181595	-3.31662	0.000911141	0.00231655	IFIT3	2.63516	not_significant
24.537	1.25563	0.14665	8.56208	1.10849e-17	3.74379e-16	SRSF7	15.4267	up
16.0025	-0.347212	0.121291	-2.86264	0.00420133	0.00868685	TP53BP2	2.06114	not_significant
10.3018	-0.593185	0.18602	-3.18883	0.00142852	0.00342849	ZNF205	2.4649	not_significant
9.8661	-0.404858	0.1612	-2.51152	0.0120213	0.0215865	PLAA	1.66582	not_significant
13.2847	-0.206202	0.140581	-1.46678	0.142436	0.185631	FAM131B	0.731351	not_significant
28.0667	0.325177	0.151223	2.15032	0.0315303	0.0498302	LRRC17	1.30251	not_significant
8.46906	-0.305235	0.17601	-1.73419	0.0828838	0.11553	SCMH1	0.937303	not_significant
99.2655	-0.82426	0.323954	-2.54437	0.0109474	0.0198808	PLD3	1.70157	not_significant
11.0083	-0.610484	0.177836	-3.43285	0.000597278	0.00160117	MOXD1	2.79556	not_significant
8.40881	-0.362555	0.178242	-2.03406	0.0419454	0.0638739	GASK1B	1.19468	not_significant
6.7465	-0.416924	0.217298	-1.91867	0.0550256	0.0805923	NT5DC3	1.09371	not_significant
10.4095	-0.010372	0.152464	-0.0680296	0.945762	0.954007	SEMA5B	0.0204484	not_significant
21.8911	0.39446	0.126116	3.12775	0.0017615	0.00410373	ELP6	2.38682	not_significant
15.93	-0.411494	0.132791	-3.09881	0.001943	0.00446365	CT55	2.35031	not_significant
13.9	-0.46985	0.139035	-3.37937	0.000726532	0.00189968	RNLS	2.72132	not_significant
57.9205	1.28281	0.200267	6.40549	1.4989e-10	1.60062e-09	ERGIC1	8.79571	up
10.9866	-0.171357	0.153046	-1.11965	0.262864	0.316866	TRMT11	0.499124	not_significant
8.56317	-0.287134	0.171561	-1.67365	0.0941991	0.129288	MCUR1	0.88844	not_significant
14.9938	-0.113857	0.146514	-0.777109	0.437094	0.494375	CRELD1	0.305944	not_significant
14.3923	-0.424049	0.134024	-3.16397	0.00155632	0.0036864	DHRS12	2.4334	not_significant
12.7719	0.126181	0.147172	0.857367	0.391242	0.448379	ATAT1	0.348355	not_significant
15.5304	0.453763	0.158515	2.86258	0.00420202	0.00868731	DNAJB14	2.06111	not_significant
20.6384	-0.284579	0.123415	-2.30587	0.0211181	0.0351912	DDX59	1.45357	not_significant
14.2281	0.387279	0.12372	3.13029	0.00174636	0.00407454	FDX2	2.38992	not_significant
9.69502	0.333001	0.165984	2.00623	0.0448321	0.0675185	CCDC78	1.17058	not_significant
9.35273	-0.52747	0.163586	-3.22442	0.00126229	0.00308018	ASB9	2.51142	not_significant
17.6849	0.458369	0.141126	3.24795	0.0011624	0.0028664	CFAP206	2.54266	not_significant
19.0542	-0.048944	0.134558	-0.363738	0.716053	0.757075	VSTM4	0.120861	not_significant
10.0431	-0.364695	0.184206	-1.97982	0.0477241	0.0712675	C12orf40	1.14711	not_significant
16.8429	0.765896	0.139178	5.50301	3.73371e-08	2.6708e-07	TIPRL	6.57336	not_significant
15.1599	-0.273469	0.140224	-1.95023	0.0511487	0.0756694	ALDH3A2	1.12108	not_significant
22.9734	0.888079	0.15177	5.85146	4.87263e-09	4.03217e-08	CSNK1G3	7.39446	not_significant
8.30317	-0.699263	0.174642	-4.00397	6.22885e-05	0.000221256	RAB40AL	3.65511	not_significant
14.5276	0.0512355	0.149798	0.34203	0.732328	0.771435	KCNU1	0.112701	not_significant
14.2112	-0.199013	0.138667	-1.43518	0.151235	0.195719	SERPINB8	0.708367	not_significant
10.9733	0.0488289	0.151463	0.322381	0.747164	0.784285	MASP1	0.105526	not_significant
15.1062	-0.354443	0.12624	-2.8077	0.00498966	0.0100744	INSC	1.99678	not_significant
20.7184	0.453839	0.11667	3.88994	0.000100271	0.00033478	ACCSL	3.47524	not_significant
8.00327	-0.351747	0.18522	-1.89907	0.0575551	0.0838239	LONRF3	1.07663	not_significant
77.2852	0.935742	0.121773	7.68431	1.53823e-14	3.32518e-13	RPS29	12.4782	not_significant
14.4668	0.717567	0.124808	5.74935	8.95865e-09	7.03619e-08	RCE1	7.15266	not_significant
9.29791	-0.47737	0.172672	-2.7646	0.00569926	0.0112975	TFPI	1.94702	not_significant
32.8011	1.49295	0.167902	8.89183	6.01084e-19	2.41949e-17	TMPO	16.6163	up
11.6399	0.0767518	0.147791	0.519327	0.603533	0.654913	PSRC1	0.183816	not_significant
11.9121	-0.142794	0.207443	-0.688355	0.491229	0.547514	STK24	0.261605	not_significant
8.53309	-0.193371	0.17472	-1.10675	0.268402	0.322522	SPINT1	0.491441	not_significant
11.8923	-0.18827	0.152196	-1.23702	0.216079	0.267213	ZNF226	0.573143	not_significant
15.4343	-0.3998	0.126936	-3.14962	0.00163481	0.00384696	SULT6B1	2.41488	not_significant
7.80992	-0.307184	0.189807	-1.6184	0.105577	0.142703	RHOBTB1	0.845568	not_significant
7.6935	-0.516404	0.182463	-2.83018	0.00465212	0.00947521	LCMT1	2.02341	not_significant
24.5725	0.696429	0.130368	5.34203	9.19134e-08	6.16176e-07	HNRNPH2	6.2103	not_significant
17.5971	0.838651	0.140035	5.98888	2.11292e-09	1.86586e-08	ADGRG6	7.72912	not_significant
16.4275	0.411547	0.121429	3.38919	0.000700986	0.00184062	PJA1	2.73504	not_significant
13.0807	-0.118053	0.131024	-0.901001	0.367588	0.424553	OAS1	0.372069	not_significant
18.4215	-0.65512	0.12405	-5.28111	1.28404e-07	8.32419e-07	USP16	6.07966	not_significant
7.14095	-0.458531	0.192706	-2.37944	0.0173392	0.0296615	RAB41	1.52781	not_significant
33.7302	1.34393	0.168286	7.98594	1.39451e-15	3.46807e-14	RRM1	13.4599	up
14.6494	-0.507996	0.135475	-3.74974	0.000177017	0.000553238	DEFB135	3.25709	not_significant
9.57066	-0.76687	0.174932	-4.38381	1.16619e-05	4.97736e-05	DEFB136	4.303	not_significant
12.0627	-0.174135	0.152183	-1.14425	0.25252	0.305957	FBXO7	0.51434	not_significant
15.7688	-0.226612	0.130041	-1.74262	0.0813999	0.113719	EXTL2	0.944168	not_significant
61.4894	1.5676	0.247323	6.33825	2.32394e-10	2.41134e-09	GLUL	8.61774	up
7.63112	-0.383898	0.182703	-2.10121	0.0356221	0.0553995	MTERF2	1.25649	not_significant
10.4274	-0.282337	0.156247	-1.80699	0.0707645	0.100477	TAAR2	0.997935	not_significant
18.101	0.163743	0.117042	1.399	0.161812	0.207338	MYCL	0.683322	not_significant
8.3477	-0.360149	0.178813	-2.01411	0.0439975	0.0664409	NGRN	1.17756	not_significant
46.3033	1.09902	0.151161	7.27054	3.58065e-13	6.04118e-12	PAIP2	11.2189	up
22.8084	0.893754	0.126635	7.05773	1.6925e-12	2.53293e-11	SRGAP3	10.5964	not_significant
12.107	-0.525956	0.146882	-3.58081	0.000342526	0.00098618	SAR1B	3.00604	not_significant
8.92637	-0.379046	0.186622	-2.03109	0.042246	0.0642584	TMEM98	1.19207	not_significant
16.2939	0.659576	0.124701	5.28927	1.22803e-07	8.01117e-07	CSTF3	6.0963	not_significant
24.4497	1.08846	0.130683	8.329	8.1526e-17	2.44408e-15	CSTF1	14.6119	up
16.8111	-0.425727	0.134821	-3.15772	0.00159009	0.00375649	TOM1L2	2.42522	not_significant
13.4638	-0.41571	0.152699	-2.72242	0.00648054	0.0126185	SPECC1	1.89899	not_significant
40.9478	1.17442	0.167564	7.00877	2.40417e-12	3.49212e-11	PPM1B	10.4569	up
16.0819	0.423048	0.122292	3.45933	0.000541519	0.00146834	DNAAF4	2.83317	not_significant
29.4579	0.888829	0.13129	6.76998	1.28798e-11	1.64314e-10	PHF12	9.78433	not_significant
21.2659	0.418596	0.134015	3.1235	0.00178714	0.00415414	RHOT1	2.38152	not_significant
16.4423	0.144063	0.124659	1.15566	0.247822	0.300888	AMZ2	0.521595	not_significant
10.9787	-0.261439	0.156051	-1.67534	0.0938679	0.12891	DUSP28	0.889715	not_significant
6.81231	-0.489911	0.199709	-2.45312	0.0141623	0.0248902	ACOT9	1.60397	not_significant
13.5628	-0.680016	0.151278	-4.49515	6.95213e-06	3.12804e-05	MTUS2	4.50473	not_significant
44.751	0.523435	0.152295	3.43698	0.000588249	0.00157992	RARA	2.80137	not_significant
10.9707	0.0615119	0.138686	0.443535	0.657379	0.704666	BBS9	0.152017	not_significant
14.7634	-0.622744	0.135661	-4.59045	4.42283e-06	2.10191e-05	LY9	4.67739	not_significant
12.6396	-0.551613	0.162375	-3.39715	0.000680921	0.00179474	CABP1	2.746	not_significant
13.2229	0.0730665	0.129191	0.56557	0.571686	0.625066	TRPT1	0.204074	not_significant
24.2516	0.41329	0.107116	3.85836	0.000114153	0.000375027	NOP2	3.42594	not_significant
14.384	-0.34033	0.133409	-2.55104	0.0107403	0.0195398	ZNF404	1.70908	not_significant
10.3557	-0.43707	0.156335	-2.79572	0.00517836	0.0103962	ZNF704	1.98312	not_significant
12.8753	0.707843	0.133209	5.31378	1.07373e-07	7.10631e-07	DCLRE1C	6.14836	not_significant
12.4893	0.61265	0.134335	4.56062	5.10035e-06	2.38625e-05	SMAGP	4.62228	not_significant
10.1934	-0.502663	0.157437	-3.19279	0.00140905	0.00339046	TRAF5	2.46974	not_significant
7.97114	-0.617581	0.202715	-3.04655	0.00231485	0.00519896	DMAP1	2.28408	not_significant
14.245	-0.419914	0.135719	-3.09399	0.00197482	0.00452506	ERP29	2.34438	not_significant
33.9878	0.464519	0.157715	2.94531	0.00322635	0.00690484	ALDH1L2	2.16085	not_significant
13.6196	0.248848	0.132913	1.87226	0.0611711	0.0883052	EXOSC9	1.05401	not_significant
35.9288	1.04343	0.109508	9.52828	1.59903e-21	9.16109e-20	NHP2	19.0381	up
13.9196	0.32455	0.141909	2.28703	0.0221938	0.0367714	KCNIP1	1.43449	not_significant
10.1115	-0.523889	0.157899	-3.31788	0.00090703	0.00230735	ITPRIPL2	2.63689	not_significant
14.5137	-0.528898	0.144546	-3.65904	0.000253166	0.000757875	PTCHD3	3.1204	not_significant
11.0826	-0.445319	0.171152	-2.60189	0.00927118	0.0172023	GALNTL6	1.76441	not_significant
9.17685	-0.448045	0.189237	-2.36764	0.0179019	0.030465	RETREG1	1.5162	not_significant
9.98708	-0.619135	0.174669	-3.54462	0.000393182	0.00111332	SMOC1	2.95338	not_significant
9.68268	-0.646852	0.178605	-3.62169	0.000292685	0.000859105	KCNIP3	3.06595	not_significant
10.587	-0.128872	0.154371	-0.83482	0.403819	0.460926	SORBS1	0.336369	not_significant
13.0016	-0.568372	0.148939	-3.81615	0.000135552	0.000437407	RYR2	3.35911	not_significant
25.5205	0.473997	0.139002	3.40999	0.000649643	0.00172349	C18orf32	2.76359	not_significant
21.0758	0.65447	0.120857	5.41526	6.11984e-08	4.20904e-07	RGL3	6.37582	not_significant
38.8287	0.983865	0.139574	7.04903	1.80164e-12	2.68549e-11	UFD1	10.571	not_significant
11.1597	-0.378175	0.1503	-2.51613	0.0118651	0.021345	FAM102A	1.6707	not_significant
50.8752	0.973638	0.134943	7.21516	5.38689e-13	8.77931e-12	RPL38	11.0565	not_significant
9.72078	-0.0182256	0.162476	-0.112174	0.910685	0.924948	RYR3	0.0338826	not_significant
13.4208	-0.0758289	0.131564	-0.576366	0.564368	0.617861	SCN1B	0.20911	not_significant
8.92701	-0.153351	0.158344	-0.968467	0.332811	0.389108	EXOC4	0.40993	not_significant
8.62078	-0.449746	0.179281	-2.50861	0.0121209	0.0217319	NRCAM	1.6629	not_significant
34.5593	1.19901	0.107807	11.1218	9.82206e-29	2.1582e-26	CYS1	25.6659	up
15.4181	-0.274932	0.129474	-2.12345	0.0337164	0.0528201	ACOT6	1.2772	not_significant
8.60713	-0.80616	0.189526	-4.25355	2.10409e-05	8.44575e-05	FAM220A	4.07336	not_significant
24.3777	0.727201	0.104515	6.95788	3.45442e-12	4.89145e-11	ARL4A	10.3106	not_significant
9.90671	-0.524263	0.180883	-2.89835	0.00375131	0.00787814	FOXK1	2.10358	not_significant
14.7101	0.107207	0.134583	0.796584	0.425693	0.482677	PXYLP1	0.316343	not_significant
8.50963	-0.41276	0.199502	-2.06895	0.0385512	0.0594042	ARL5A	1.22618	not_significant
11.8102	0.185511	0.143182	1.29563	0.195103	0.244298	SUSD4	0.612081	not_significant
11.0684	0.15907	0.152415	1.04367	0.296639	0.351901	ZNF829	0.453579	not_significant
20.0175	0.222815	0.110256	2.02088	0.0432921	0.0655293	GGPS1	1.18356	not_significant
34.3534	1.00558	0.189845	5.29683	1.1783e-07	7.71094e-07	EIF3B	6.11289	up
9.19244	0.526543	0.148141	3.55435	0.000378921	0.00107817	CMTM5	2.96731	not_significant
14.5109	0.588744	0.136138	4.32461	1.52799e-05	6.33621e-05	BCO2	4.19817	not_significant
12.7324	-0.560562	0.14405	-3.89143	9.96551e-05	0.000333081	CNGA4	3.47745	not_significant
10.3544	-0.4724	0.166359	-2.83964	0.00451647	0.00923923	TRIM16L	2.03436	not_significant
14.7194	-0.46775	0.135452	-3.45325	0.000553882	0.00149817	PDE4B	2.82444	not_significant
17.9263	0.618555	0.116948	5.28916	1.22878e-07	8.01323e-07	CDKL5	6.09619	not_significant
12.3505	-0.506936	0.148124	-3.42238	0.000620753	0.00165555	DEFB110	2.78106	not_significant
10.8196	-0.321138	0.157745	-2.0358	0.0417703	0.0636696	DEFB114	1.19607	not_significant
10.3122	-0.54526	0.171131	-3.18622	0.00144145	0.00345507	DEFB124	2.46154	not_significant
7.89331	-0.456089	0.178566	-2.55418	0.0106439	0.0193917	PHYH	1.71239	not_significant
13.0291	-0.422171	0.136344	-3.09637	0.00195907	0.0044978	SCML1	2.347	not_significant
13.0477	0.0243081	0.132731	0.183137	0.85469	0.877235	AGPAT3	0.056884	not_significant
12.6705	-0.618478	0.157595	-3.92448	8.69171e-05	0.000295638	HEPN1	3.52924	not_significant
36.4625	1.08208	0.179887	6.01537	1.79473e-09	1.60231e-08	SIL1	7.79525	up
103.644	1.28731	0.211843	6.07671	1.22671e-09	1.12531e-08	BTF3	7.94873	up
35.3318	0.805309	0.124661	6.46	1.04702e-10	1.1476e-09	PARL	8.94021	not_significant
9.56882	-0.222288	0.16383	-1.35682	0.174838	0.222063	EEF1B2	0.653523	not_significant
14.07	-0.151211	0.13432	-1.12575	0.26027	0.314266	CASTOR1	0.502703	not_significant
8.4875	-0.283773	0.179738	-1.57882	0.114377	0.153101	DEFB107A	0.815021	not_significant
12.978	0.10836	0.144198	0.751466	0.452372	0.509315	DEFB113	0.293013	not_significant
8.58971	-0.223586	0.165559	-1.3505	0.176857	0.224324	DEFB115	0.649125	not_significant
14.7066	-0.248053	0.135731	-1.82753	0.0676199	0.0965179	DEFB116	1.01539	not_significant
11.0103	-0.464354	0.159672	-2.90818	0.00363541	0.00766696	DEFB128	2.11538	not_significant
8.51404	-0.334775	0.176378	-1.89806	0.057688	0.0839912	SKOR2	1.07577	not_significant
8.53232	-0.448619	0.170802	-2.62654	0.00862573	0.0161782	DEFB130A	1.79107	not_significant
14.6355	-0.0727127	0.13528	-0.537499	0.590923	0.643425	NCKAP5L	0.191502	not_significant
9.37012	-0.253669	0.17324	-1.46427	0.143121	0.186407	ZNF284	0.729538	not_significant
10.641	-0.437285	0.165492	-2.64233	0.00823384	0.0155588	GAB4	1.80802	not_significant
13.3555	-0.0511636	0.13611	-0.3759	0.706991	0.749445	DIXDC1	0.12526	not_significant
15.4886	0.558194	0.122966	4.53941	5.64129e-06	2.59463e-05	ALAS2	4.58593	not_significant
15.5257	0.608542	0.123292	4.93576	7.98389e-07	4.47793e-06	SLC38A10	5.34892	not_significant
14.3737	-0.21445	0.142306	-1.50697	0.131819	0.173444	SCNN1A	0.76084	not_significant
14.9648	-0.402304	0.124532	-3.23054	0.00123559	0.00302491	MARVELD2	2.51929	not_significant
10.6578	-0.343329	0.150911	-2.27504	0.0229035	0.0377588	B3GALNT1	1.42298	not_significant
9.02363	-0.650931	0.173434	-3.75319	0.000174595	0.000546126	GOLGA6A	3.26271	not_significant
11.7727	-0.419999	0.156218	-2.68855	0.00717641	0.0138037	CDC42SE2	1.86	not_significant
15.6761	-0.435793	0.130769	-3.33255	0.000860542	0.00220501	GPR149	2.65659	not_significant
9.26674	-0.112789	0.158103	-0.713391	0.475604	0.532226	CDC42SE1	0.273904	not_significant
7.81821	-0.614676	0.194901	-3.15378	0.00161169	0.00380023	SCNN1G	2.42019	not_significant
8.08016	-0.39393	0.181119	-2.17498	0.0296318	0.0472374	PRPS2	1.32571	not_significant
11.138	-0.217845	0.165499	-1.3163	0.188074	0.236607	TRIM71	0.625972	not_significant
8.40859	0.282516	0.177612	1.59063	0.111692	0.150002	FER1L6	0.823902	not_significant
8.2695	-0.464899	0.173577	-2.67834	0.00739873	0.0141846	ZNF718	1.84818	not_significant
11.5493	-0.205804	0.155043	-1.3274	0.184377	0.23244	RGS21	0.633689	not_significant
25.4275	1.26436	0.135951	9.30009	1.40322e-20	7.12173e-19	MRGPRE	18.1474	up
12.0475	-0.215171	0.140107	-1.53576	0.124596	0.165006	BOLA2B	0.782499	not_significant
9.74255	-0.253869	0.160495	-1.58179	0.113698	0.152345	TTPAL	0.817171	not_significant
17.9529	0.708153	0.140026	5.05731	4.25215e-07	2.50291e-06	ALG13	5.60155	not_significant
10.4707	-0.155362	0.188898	-0.822467	0.410811	0.468077	ATAD3C	0.329682	not_significant
11.9729	0.622128	0.145102	4.28751	1.80685e-05	7.36826e-05	CEACAM16	4.13264	not_significant
12.1816	0.0211182	0.134971	0.156465	0.875667	0.89537	SLC25A29	0.0479976	not_significant
13.1348	-0.269	0.155118	-1.73417	0.0828885	0.11553	ZBTB7C	0.937303	not_significant
9.19862	0.0303504	0.154489	0.196457	0.844253	0.868383	PRAMEF10	0.0612885	not_significant
14.7083	-0.291633	0.131011	-2.22602	0.0260128	0.0421152	ATP6V1E1	1.37556	not_significant
12.0949	-0.256861	0.153446	-1.67396	0.0941393	0.129216	SPATA6L	0.888684	not_significant
62.9264	0.85015	0.156056	5.44774	5.10137e-08	3.5618e-07	TBC1D28	6.44833	not_significant
139.522	1.15108	0.269977	4.26363	2.01136e-05	8.12419e-05	SRSF5	4.09022	up
20.5086	-0.228511	0.130773	-1.74739	0.08057	0.112686	THEMIS2	0.948131	not_significant
10.8156	-0.564374	0.161476	-3.4951	0.000473878	0.00130728	AREL1	2.88363	not_significant
16.7331	0.602031	0.123228	4.88549	1.0317e-06	5.67404e-06	ETNK1	5.24611	not_significant
10.7838	0.217589	0.149632	1.45416	0.145902	0.189566	FHL2	0.72224	not_significant
10.7314	-0.141367	0.157413	-0.898065	0.369151	0.4262	CATSPERZ	0.370387	not_significant
9.70925	0.0343456	0.157051	0.21869	0.826891	0.853487	VWA5B1	0.0688029	not_significant
14.674	0.145088	0.130859	1.10873	0.267546	0.321713	PRSS53	0.492531	not_significant
13.0782	-0.220113	0.147453	-1.49276	0.135499	0.177669	SIRPG	0.750389	not_significant
14.3765	-0.303999	0.128836	-2.35959	0.0182954	0.0310441	CHRNA1	1.50802	not_significant
13.6711	0.115265	0.134307	0.85822	0.390771	0.448004	GK5	0.348718	not_significant
8.3045	-0.451034	0.185822	-2.42724	0.0152143	0.0264801	KLHL35	1.57708	not_significant
10.3563	0.0129708	0.151704	0.0855006	0.931863	0.942358	AP1S3	0.025784	not_significant
15.532	-0.200611	0.147565	-1.35948	0.173995	0.221159	KREMEN1	0.655295	not_significant
47.5107	1.39654	0.188734	7.39949	1.36713e-13	2.51318e-12	SEC14L1	11.5998	up
115.756	1.30741	0.222686	5.87107	4.3298e-09	3.62148e-08	CCNL2	7.44111	up
12.1641	-0.359701	0.142668	-2.52125	0.011694	0.0210798	MAP9	1.67613	not_significant
12.3577	0.22557	0.129006	1.74852	0.0803738	0.112445	PNCK	0.94906	not_significant
13.4099	0.343061	0.137556	2.49398	0.0126321	0.0225124	DPH2	1.64758	not_significant
26.9945	0.831777	0.187355	4.43957	9.01395e-06	3.95196e-05	USP9X	4.40319	not_significant
13.7421	0.113296	0.131796	0.859633	0.389992	0.44722	SPAG8	0.349479	not_significant
9.84683	-0.651939	0.197741	-3.29693	0.000977473	0.00246606	IAH1	2.608	not_significant
15.8498	0.33734	0.139184	2.4237	0.0153632	0.026697	INSYN1	1.57354	not_significant
14.6117	0.00992271	0.137558	0.0721345	0.942495	0.951204	SPRED3	0.0217264	not_significant
12.9629	0.318184	0.133408	2.38505	0.0170769	0.0292772	ZDHHC19	1.53347	not_significant
10.6795	-0.0383553	0.146527	-0.261763	0.793504	0.824484	ZMYM5	0.083818	not_significant
15.4229	-0.277685	0.133908	-2.0737	0.0381069	0.0588006	SAPCD1	1.23062	not_significant
6.7154	-0.415833	0.200749	-2.07141	0.0383209	0.0590887	TESMIN	1.2285	not_significant
11.5101	0.0962298	0.152813	0.629724	0.528875	0.584001	IL18BP	0.233586	not_significant
12.2594	0.359556	0.162422	2.21372	0.0268482	0.0432802	TNFRSF25	1.36371	not_significant
9.94417	-0.576979	0.15743	-3.66498	0.000247357	0.000742867	TYW5	3.12909	not_significant
11.7687	-0.181081	0.139989	-1.29354	0.195824	0.245101	SNAPC3	0.610655	not_significant
12.9318	-0.645752	0.234575	-2.75286	0.00590774	0.0116613	ENTR1	1.93325	not_significant
26.5854	0.313155	0.105891	2.95732	0.00310326	0.00668199	DEDD	2.17509	not_significant
19.9018	0.32901	0.120444	2.73164	0.00630207	0.0123186	ABHD18	1.90944	not_significant
22.3841	0.571262	0.141298	4.04295	5.27821e-05	0.000191718	NOSTRIN	3.71734	not_significant
8.38619	-0.500074	0.180132	-2.77616	0.00550053	0.0109489	SLC22A10	1.96063	not_significant
11.0587	-0.0310257	0.143692	-0.215918	0.829052	0.855373	EML6	0.0678446	not_significant
12.7602	-0.392107	0.142076	-2.75985	0.00578276	0.0114448	INSYN2A	1.94139	not_significant
11.1566	-0.449183	0.165317	-2.71711	0.00658556	0.0127977	TMEM232	1.89287	not_significant
10.2454	-0.40642	0.156307	-2.60014	0.00931869	0.0172853	TMPPE	1.76232	not_significant
9.36731	-0.425948	0.172739	-2.46585	0.0136687	0.0241364	CBLN3	1.61733	not_significant
15.9477	0.625027	0.120053	5.20625	1.92693e-07	1.2085e-06	CRYBG2	5.91775	not_significant
13.7499	0.544802	0.134392	4.05383	5.03863e-05	0.00018373	CCNI2	3.73582	not_significant
8.56657	-0.175453	0.180377	-0.9727	0.330702	0.386952	HRCT1	0.412343	not_significant
84.8741	1.11524	0.243532	4.57943	4.66237e-06	2.20565e-05	CDC42	4.65646	up
32.471	0.911141	0.125785	7.24362	4.36873e-13	7.24643e-12	CHIC1	11.1399	not_significant
11.6769	-0.418208	0.148082	-2.82417	0.0047403	0.00963065	ACBD7	2.01634	not_significant
16.4584	-0.641984	0.155808	-4.12035	3.78303e-05	0.000142324	MDH1B	3.84672	not_significant
15.9666	0.144071	0.115744	1.24473	0.21323	0.264337	IZUMO4	0.577842	not_significant
8.21365	-0.381703	0.182026	-2.09697	0.0359963	0.0559041	GPX4	1.25256	not_significant
28.9403	0.682969	0.151305	4.51387	6.36567e-06	2.89274e-05	STRN4	4.53869	not_significant
14.9829	-0.0100531	0.138898	-0.0723777	0.942301	0.95106	FKRP	0.0217922	not_significant
15.8612	0.0634394	0.152374	0.416339	0.677162	0.722417	PROSER3	0.141212	not_significant
8.49414	-0.714242	0.183241	-3.89783	9.70586e-05	0.000325451	ZNF384	3.48751	not_significant
9.82309	-0.44256	0.171543	-2.57988	0.00988337	0.0181784	SGSM1	1.74044	not_significant
10.015	-0.0954955	0.150804	-0.633243	0.526575	0.581874	MESP2	0.235171	not_significant
12.7326	0.127345	0.133856	0.951358	0.341423	0.397826	SLC4A8	0.400307	not_significant
[truncated: 16,679 more rows]
